# Supplementary material for: Multi-heme cytochrome-mediated extracellular electron transfer by the anaerobic methanotroph ‘Candidatus Methanoperedens nitroreducens’
Source: Nat Commun. 2023 Sep 30;14:6118. doi: 10.1038/s41467-023-41847-w (PMC10542353; doi:10.1038/s41467-023-41847-w)
Supplement: Supplementary file 4 — Supplementary Data 1 [file 41467_2023_41847_MOESM4_ESM.xlsx]

## Sheet: S1 MAGs
Supplementary Data 1. Properties and relative metagenome and metatranscriptome abundances for all MAGs in this study
					Metagenome relative abundance			Metatranscriptome relative abundance
MAG ID	GTDB Classification	red_value	Completeness	Contamination	Electrode Abundance	Seed Abundance	Iron Abundance	Electrode Abundance2	Nitrate Abundance	Iron Abundance2
Ardenticatenaceae-3	d__Bacteria;p__Chloroflexota;c__Anaerolineae;o__Ardenticatenales;f__Ardenticatenaceae;g__;s__	0.729139	100	11.62	1.43	0.06	0.05	3.19143	0.0371723	0.111235
Kiloniellaceae-1	d__Bacteria;p__Proteobacteria;c__Alphaproteobacteria;o__Kiloniellales;f__J153;g__;s__	0.827804	100	5.25	0.39	0.05	0.03	0.0229593	0.000601082	0.000208889
Firmicutes_E-1	d__Bacteria;p__Firmicutes_E;c__SLMV01;o__;f__;g__;s__	0.4792	100	1.93	0.52	0	0	0.00389121	1.4746e-05	0.000281048
Pirellulales-2	d__Bacteria;p__Planctomycetota;c__Planctomycetia;o__Pirellulales;f__Thermoguttaceae;g__;s__	0.748908	100	1.05	0.26	0	0	0.0419901	0.001331	0.00378603
Xanthobacteraceae-1	d__Bacteria;p__Proteobacteria;c__Alphaproteobacteria;o__Rhizobiales;f__Xanthobacteraceae;g__FEB-22;s__FEB-22 sp003105195	N/A	100	0.84	0.29	0.25	0.09	0.00290044	0.0106436	0.0135372
Geobacter-1	d__Bacteria;p__Desulfobacterota;c__Desulfuromonadia;o__Geobacterales;f__Geobacteraceae;g__Geobacter;s__Geobacter anodireducens	N/A	99.99	0.3	4.39	0	0	23.597	0	0
Bacteroidota-1	d__Bacteria;p__Bacteroidota;c__SZUA-365;o__SZUA-365;f__SZUA-365;g__;s__	0.782824	99.96	1.3	1.34	9.81	21.35	1.39257	0.213832	0.397157
Kuenenia-1	d__Bacteria;p__Planctomycetota;c__Brocadiae;o__Brocadiales;f__Brocadiaceae;g__Kuenenia;s__Kuenenia stuttgartiensis	N/A	99.96	0.74	3.54	1.69	1.3	0.505735	2.52306	1.51364
OLB16-1	d__Bacteria;p__OLB16;c__OLB16;o__SURF-12;f__SURF-12;g__JABLXU01;s__JABLXU01 sp013177805	N/A	99.95	4.23	0.25	0.09	0.11	3.3365	0.0393702	0.0973207
Methanoperedens	d__Archaea;p__Halobacteriota;c__Methanosarcinia;o__Methanosarcinales;f__Methanoperedenaceae;g__Methanoperedens;s__Methanoperedens nitroreducens	N/A	99.92	3.26	6.78	38.73	32.2	9.61317	91.8581	89.0268
Victivallaceae-1	d__Bacteria;p__Verrucomicrobiota;c__Lentisphaeria;o__Victivallales;f__Victivallaceae;g__;s__	0.843572	99.89	1.51	0.79	0	0	1.99112	7.13696e-05	0.000155479
Thermoanaerobaculia-1	d__Bacteria;p__Acidobacteriota;c__Thermoanaerobaculia;o__UBA5704;f__UBA5704;g__JAAYLR01;s__	0.944299	99.77	0.4	3.03	0.31	0.21	1.2616	0.0120072	0.0267696
Promineofilaceae-1	d__Bacteria;p__Chloroflexota;c__Anaerolineae;o__Promineofilales;f__Promineofilaceae;g__GCA-2746795;s__	0.933599	99.62	5.53	0.29	0.69	0.25	0.0259069	0.0524533	0.139011
Phycisphaerae-1	d__Bacteria;p__Planctomycetota;c__Phycisphaerae;o__UBA1845;f__Fen-1342;g__JAFGRR01;s__	0.893901	99.43	1.84	0.41	0	0	0.332628	0.000721747	0.00213162
Phycisphaerales-1	d__Bacteria;p__Planctomycetota;c__Phycisphaerae;o__Phycisphaerales;f__UBA5793;g__UBA5793;s__UBA5793 sp011525805	N/A	99.32	1.45	0.97	0.09	0.08	0.0239872	0.017687	0.0358816
Anaerolineales-5	d__Bacteria;p__Chloroflexota;c__Anaerolineae;o__Anaerolineales;f__EnvOPS12;g__OLB14;s__	0.974075	99.15	0.42	0	0.85	0.7	0.00155584	0.0136486	0.128544
Kiritimatiellae-1	d__Bacteria;p__Verrucomicrobiota;c__Kiritimatiellae;o__LD1-PB3;f__CAIVKH01;g__;s__	0.772946	99.15	0.12	0.44	1.32	0.9	0.0108627	0.0107714	0.0122686
Melioribacteraceae-1	d__Bacteria;p__Bacteroidota;c__Ignavibacteria;o__Ignavibacteriales;f__Melioribacteraceae;g__SURF-28;s__SURF-28 sp003599395	N/A	98.95	0.03	0.25	16.69	15.62	0.21296	0.0479282	0.422774
Acidimicrobiia-1	d__Bacteria;p__Actinobacteriota;c__Acidimicrobiia;o__IMCC26256;f__;g__;s__	0.698366	98.88	3.5	1.98	0	0	0.00601838	0.00144902	0.00100414
Fimbriimonadaceae-1	d__Bacteria;p__Armatimonadota;c__Fimbriimonadia;o__Fimbriimonadales;f__Fimbriimonadaceae;g__H1-ARM1;s__H1-ARM1 sp001567425	N/A	98.52	0.14	35.95	0.24	0.17	5.1253	0.0206425	0.0187376
Acidimicrobiia-3	d__Bacteria;p__Actinobacteriota;c__Acidimicrobiia;o__UBA5794;f__UBA5794;g__UBA5794;s__UBA5794 sp002418265	N/A	98.19	0.23	1	0.07	0.04	0.0106798	0.000718817	0.00146273
Ignavibacterium-1	d__Bacteria;p__Bacteroidota;c__Ignavibacteria;o__Ignavibacteriales;f__Ignavibacteriaceae;g__IGN3;s__IGN3 sp900696555	N/A	97.91	0.17	5.02	0.19	0.13	5.68815	0.000483947	0.00141489
Chazhemtobacterium-1	d__Bacteria;p__Patescibacteria;c__Microgenomatia;o__UBA1400;f__Chazhemtobacteraceae;g__Chazhemtobacterium;s__Chazhemtobacterium aquaticus	N/A	97	0.86	4.34	2.34	1.46	0.0266345	0.00084256	0.00153929
Thermoleophilia-1	d__Bacteria;p__Actinobacteriota;c__Thermoleophilia;o__RBG-16-64-13;f__RBG-16-64-13;g__;s__	0.825413	96.97	0.84	1.2	0	0	0.74969	0.000578377	0.00208606
Microtrichaceae-1	d__Bacteria;p__Actinobacteriota;c__Acidimicrobiia;o__Acidimicrobiales;f__Microtrichaceae;g__;s__	0.832733	96.89	0.3	0.37	0	0	0.00526202	2.72036e-06	1.4645e-05
Arenicellales-1	d__Bacteria;p__Proteobacteria;c__Gammaproteobacteria;o__Arenicellales;f__CAJQKF01;g__CAJQKF01;s__	0.84562	96.37	0.88	0.09	1.04	0.97	0.00516349	0.0381747	0.0189206
Anaerolineales-3	d__Bacteria;p__Chloroflexota;c__Anaerolineae;o__Anaerolineales;f__EnvOPS12;g__JAABUE01;s__	0.911873	95.95	1.64	0	1.47	1.58	0.00173611	0.292999	1.42543
Trueperaceae-1	d__Bacteria;p__Deinococcota;c__Deinococci;o__Deinococcales;f__Trueperaceae;g__JAAYYF01;s__	0.886813	95.95	0.7	0.04	2.76	3.63	0.00519658	0.0778834	0.147305
Magnetospirillaceae-1	d__Bacteria;p__Proteobacteria;c__Alphaproteobacteria;o__Rhodospirillales;f__Magnetospirillaceae;g__;s__	0.825454	95.75	1.32	0.42	0.24	0.22	0.00668666	0.00695289	0.00338756
Ignavibacteriaceae-1	d__Bacteria;p__Bacteroidota;c__Ignavibacteria;o__Ignavibacteriales;f__Ignavibacteriaceae;g__IGN2;s__IGN2 sp013285405	N/A	95.3	0.37	0.77	0	0.03	1.25964	0.000118106	0.000484826
Anaerolineae-1	d__Bacteria;p__Chloroflexota;c__Anaerolineae;o__4572-78;f__J111;g__;s__	0.888185	94.85	12.65	0.17	0	0	0.0401096	0.00171155	0.00729068
Anaerolineales-2	d__Bacteria;p__Chloroflexota;c__Anaerolineae;o__Anaerolineales;f__EnvOPS12;g__UBA7227;s__UBA7227 sp002473085	N/A	94.76	0.57	4.52	0.1	0.1	3.65399	0.00399562	0.0121466
Anaerovoracaceae-1	d__Bacteria;p__Firmicutes_A;c__Clostridia;o__Peptostreptococcales;f__Anaerovoracaceae;g__UBA7709;s__	0.91968	94.65	7.78	0.39	0	0	1.30601	0	0
Acidimicrobiia-2	d__Bacteria;p__Actinobacteriota;c__Acidimicrobiia;o__IMCC26256;f__PALSA-555;g__;s__	0.779753	94.59	3.23	0.46	0	0	0.025462	0.000195651	0.000241199
Burkholderiales-1	d__Bacteria;p__Proteobacteria;c__Gammaproteobacteria;o__Burkholderiales;f__SG8-39;g__JAABRB01;s__	0.872532	94.28	4.13	0.22	0	0	0.0251415	0.000146479	0.000270767
Myxococcota_A-1	d__Bacteria;p__Myxococcota_A;c__UBA9160;o__UBA9160;f__PR03;g__CAADGG01;s__CAADGG01 sp900696485	N/A	93.68	0.82	0.24	0	0	0.00161355	7.81853e-06	1.36865e-05
Pirellulales-1	d__Bacteria;p__Planctomycetota;c__Planctomycetia;o__Pirellulales;f__Thermoguttaceae;g__JAAYAY01;s__	0.985961	93.51	4.41	0.2	0	0.01	0.177506	0.00117301	0.00936293
Planctomycetota-1	d__Bacteria;p__Planctomycetota;c__UBA8742;o__SKZP01;f__SKZP01;g__;s__	0.768243	93.43	6.66	0.22	0	0	0.0550855	0	0
Opitutaceae-1	d__Bacteria;p__Verrucomicrobiota;c__Verrucomicrobiae;o__Opitutales;f__Opitutaceae;g__;s__	0.903485	92.99	0.5	0	0.56	0.6	0.00031074	0.0451678	0.128239
Anaerolineales-1	d__Bacteria;p__Chloroflexota;c__Anaerolineae;o__Anaerolineales;f__UBA4823;g__UTCFX2;s__	0.944995	92.63	3.36	0.52	0	0	0.466712	0.00129406	0.00615113
Longimicrobiales-1	d__Bacteria;p__Gemmatimonadota;c__Gemmatimonadetes;o__Longimicrobiales;f__UBA6960;g__SZUA-318;s__	0.861341	92.39	6.64	0	0.81	0.94	0.00122792	0.0474374	0.0728646
Roseovarius-1	d__Bacteria;p__Proteobacteria;c__Alphaproteobacteria;o__Rhodobacterales;f__Rhodobacteraceae;g__Roseovarius;s__	0.988399	92.33	1.69	0.96	0.38	0.25	0.0166732	0.0123295	0.00763559
Kapabacteriaceae-1	d__Bacteria;p__Bacteroidota;c__Kapabacteria;o__Kapabacteriales;f__Kapabacteriaceae;g__OLB6;s__OLB6 sp001567175	N/A	92.23	0.29	0.2	0.13	0.1	0.00641248	0.00308189	0.00286459
Planctomycetota-2	d__Bacteria;p__Planctomycetota;c__UBA8742;o__UBA2392;f__UBA2392;g__JADJRK01;s__	0.908352	91.08	1.24	0.23	0.12	0.11	0.00169861	0.0333764	0.0108559
Microgenomatia-1	d__Bacteria;p__Patescibacteria;c__Microgenomatia;o__UBA1400;f__UBA1396;g__UBA1396;s__UBA1396 sp002305195	N/A	89.72	0.09	0.12	0.7	0.55	0.000399304	0.000184461	3.9398e-05
Anaerolineales-4	d__Bacteria;p__Chloroflexota;c__Anaerolineae;o__Anaerolineales;f__UBA11579;g__;s__	0.892851	88.18	1.41	0	1.42	1.17	0.000217172	0.0665278	0.121312
Desulfobacillus-1	d__Bacteria;p__Proteobacteria;c__Gammaproteobacteria;o__Burkholderiales;f__Rhodocyclaceae;g__Desulfobacillus;s__Desulfobacillus sp002840845	N/A	87.81	4.34	0	0.58	0.58	0.000944135	0.00437773	0.0015537
Anaerovoracaceae-2	d__Bacteria;p__Firmicutes_A;c__Clostridia;o__Peptostreptococcales;f__Anaerovoracaceae;g__MT110;s__	0.917085	86.92	5.66	0.26	0	0	0.612586	0	0
Anaerolineae-3	d__Bacteria;p__Chloroflexota;c__Anaerolineae;o__Aggregatilineales;f__Aggregatilineaceae;g__JAAYCM01;s__	0.930124	86.78	2.15	0.2	0	0	0.0838837	0.00020334	0.000745895
Lutisporaceae-1	d__Bacteria;p__Firmicutes_A;c__Clostridia;o__Lutisporales;f__Lutisporaceae;g__BRH-c25;s__	0.92976	86.56	1.2	0.18	0	0	1.05149	0	0
Phycisphaerales-2	d__Bacteria;p__Planctomycetota;c__Phycisphaerae;o__Phycisphaerales;f__UBA1924;g__CAADGN01;s__CAADGN01 sp900696545	N/A	86.08	5.63	0.1	0.29	0.23	0.0032208	0.0255569	0.00806721
Rhodocyclaceae-1	d__Bacteria;p__Proteobacteria;c__Gammaproteobacteria;o__Burkholderiales;f__Rhodocyclaceae;g__JACOUN01;s__	0.943125	85.7	5.41	0	0.59	0.49	0.00195882	0.0250266	0.0197314
Nitratidesulfovibrio-1	d__Bacteria;p__Desulfobacterota_I;c__Desulfovibrionia;o__Desulfovibrionales;f__Desulfovibrionaceae;g__Cupidesulfovibrio;s__	0.979238	81.24	0.79	0.18	0	0	0.244057	9.24766e-06	0
Phycisphaerales-3	d__Bacteria;p__Planctomycetota;c__Phycisphaerae;o__Phycisphaerales;f__UBA1924;g__CAADGN01;s__CAADGN01 sp900696545	N/A	80.2	4.57	0.09	0.32	0.28	0.0432577	0.0589125	0.140876
Anaerolineae-4	d__Bacteria;p__Chloroflexota;c__Anaerolineae;o__Aggregatilineales;f__Aggregatilineaceae;g__UBA2029;s__	0.971258	77.86	5.8	0.84	0	0.04	0.313575	0.00141889	0.00573971
Dehalococcoidia-1	d__Bacteria;p__Chloroflexota;c__Dehalococcoidia;o__Tepidiformales;f__Tepidiformaceae;g__FeB-14;s__FeB-14 sp003104995	N/A	76.7	0.88	0.17	0	0.03	0.00656571	0.00320328	0.00126241
Hydrogenedentiales-1	d__Bacteria;p__Hydrogenedentota;c__Hydrogenedentia;o__Hydrogenedentiales;f__SLHB01;g__UBA6118;s__	0.986611	71.74	4.16	0.02	0.43	0.47	0.000388327	0.0113819	0.0169037
Pseudorhodoplanes-1	d__Bacteria;p__Proteobacteria;c__Alphaproteobacteria;o__Rhizobiales;f__Xanthobacteraceae;g__Pseudorhodoplanes;s__Pseudorhodoplanes sp019187085	N/A	71.54	2.12	0.13	0.26	0.25	0.00146633	0.00893487	0.00214548
unmapped					12.7	14.33	12.66	33.3767	4.35667	5.85667
