# Supplementary material for: Multi-heme cytochrome-mediated extracellular electron transfer by the anaerobic methanotroph ‘Candidatus Methanoperedens nitroreducens’
Source: Nat Commun. 2023 Sep 30;14:6118. doi: 10.1038/s41467-023-41847-w (PMC10542353; doi:10.1038/s41467-023-41847-w)
Supplement: Supplementary file 5 — Supplementary Data 2 [file 41467_2023_41847_MOESM5_ESM.xlsx]

## Sheet: S2 Mnitro DE
Supplementary Data 2. Differential gene expression for 'Ca. M. nitroreducens' with gene annotations
					Averaged over 3 replicates				NITRATE_VS_Electrode					Electrode_VS_Iron					NITRATE_VS_Iron
Seq_ID	Gene	Gene Descr	KO_ID	CXXCH	TPM_nitrate	TPM_Electrode	TPM_Fe	baseMean	log2FoldChange	lfcSE	stat	pvalue	padj	log2FoldChange_1	lfcSE_1	stat_1	pvalue_1	padj_1	log2FoldChange_2	lfcSE_2	stat_2	pvalue_2	padj_2
Methanoperedens_00001	Chromosomal replication initiator protein DnaA	DNA replication protein	K02315	0	4.76675	2.56235	4.39485	3.00155	0.195133	1.35849	0.14364	0.885785	0.920847	-0.675047	1.38612	-0.487006	0.626254	0.721952	-0.479914	0.763456	-0.628607	0.529606	0.636898
Methanoperedens_00002	hypothetical protein	Uncharacterized protein	0	0	1.96551	0	0.718673	0.209955	-1.71916	2.49757	-0.688334	0.491242	0.59374	1.88726	2.64853	0.71257	0.476112	0.5919	0.168101	2.44704	0.0686955	0.945232	0.964092
Methanoperedens_00003	hypothetical protein	Uncharacterized protein	0	0	3.3108	2.08284	3.77238	2.99086	-0.0232255	1.32323	-0.0175521	0.985996	0.99339	-0.800577	1.34431	-0.59553	0.551489	0.660437	-0.823802	0.690423	-1.19319	0.232797	0.331944
Methanoperedens_00004	hypothetical protein	Uncharacterized protein	0	0	4.43401	4.80569	3.66541	1.83282	-0.753904	1.59979	-0.471252	0.637461	0.721593	0.585554	1.66291	0.352127	0.724743	0.803765	-0.16835	1.2135	-0.138731	0.889663	0.930287
Methanoperedens_00005	hypothetical protein	Type IV secretory pathway, VirD4 component	K03205	0	0.837946	0	0.135263	0.378746	-0.54332	2.02921	-0.267749	0.788892	0.845795	2.27585	2.27673	0.999615	0.317497	0.439542	1.73253	1.9889	0.871101	0.383699	0.496956
Methanoperedens_00006	hypothetical protein	Uncharacterized protein	0	0	2.62308	0	1.11502	0.877294	0.222924	1.53722	0.145018	0.884697	0.920311	0.0863539	1.63469	0.0528259	0.957871	0.974082	0.309278	1.1741	0.263417	0.792229	0.860027
Methanoperedens_00007	hypothetical protein	Uncharacterized protein	0	0	18.1242	30.4104	11.9325	10.7738	-1.15404	0.689625	-1.67343	0.0942427	0.153397	1.22244	0.725335	1.68534	0.0919223	0.164061	0.0683987	0.50119	0.136473	0.891448	0.931049
Methanoperedens_00008	tRNA 5-carboxymethoxyuridine methyltransferase	Methylase involved in ubiquinone/menaquinone biosynthesis	K17462	0	0.141864	7.06281	0	1.62329	-6.02416	2.11868	-2.84336	0.00446408	0.0102384	5.19893	2.11867	2.45387	0.0141328	0.0333137	-0.825226	2.20172	-0.37481	0.707802	0.795609
Methanoperedens_00009	hypothetical protein	Uncharacterized protein	0	0	3.32166	6.28436	1.7064	1.27102	-1.59879	1.73942	-0.919149	0.358018	0.465064	1.76371	1.87553	0.940382	0.347022	0.469226	0.164922	1.5167	0.108738	0.913411	0.946432
Methanoperedens_00010	hypothetical protein	Uncharacterized protein	0	0	4.42907	4.09019	1.63409	2.04649	-0.247818	1.41711	-0.174875	0.861178	0.902547	1.10932	1.53293	0.723658	0.469275	0.585953	0.861503	1.01444	0.84924	0.395748	0.508797
Methanoperedens_00011	hypothetical protein	Uncharacterized protein	0	0	39.3688	36.3444	9.2995	18.269	-0.334779	0.541383	-0.618377	0.536327	0.635694	1.63573	0.58677	2.78768	0.00530871	0.0139123	1.30095	0.404038	3.21986	0.00128252	0.00303569
Methanoperedens_00012	dCTP deaminase, dUMP-forming	Deoxycytidine triphosphate deaminase	K01494	0	8.98476	3.59764	1.83114	2.34371	0.613486	1.32932	0.461504	0.644437	0.727779	1.26112	1.47314	0.856074	0.391957	0.514547	1.8746	0.905172	2.07099	0.0383595	0.0695507
Methanoperedens_00013	hypothetical protein	Transposase	K07492	0	11.5538	4.10862	8.19363	4.86125	1.14059	1.23497	0.923573	0.355709	0.462408	-1.37284	1.25431	-1.0945	0.273738	0.392609	-0.232256	0.459562	-0.505386	0.613288	0.713973
Methanoperedens_00014	Thiamine-monophosphate kinase	Thiamine-monophosphate kinase	K00946	0	38.1778	43.3292	22.852	35.9592	-0.671061	0.359177	-1.86833	0.061716	0.106667	0.683685	0.374477	1.8257	0.0678948	0.127839	0.0126242	0.213172	0.0592209	0.952776	0.969314
Methanoperedens_00015	hypothetical protein	TCAD9 domain-containing protein	0	0	23.6255	4.26783	12.9214	13.7795	2.07326	1.07323	1.9318	0.0533842	0.093704	-1.8411	1.08387	-1.69864	0.0893864	0.160371	0.232159	0.37992	0.611074	0.541151	0.648056
Methanoperedens_00016	hypothetical protein	HIT domain-containing protein	0	0	80.911	65.1462	40.3774	38.6714	-0.199423	0.39119	-0.509785	0.610202	0.698373	0.497061	0.405903	1.22458	0.220734	0.329274	0.297638	0.251431	1.18377	0.236503	0.336475
Methanoperedens_00017	hypothetical protein	Integrase family protein	K07497	0	18.1781	11.1063	16.2642	18.2984	0.253629	0.631322	0.401743	0.687873	0.765051	-0.784853	0.640648	-1.22509	0.22054	0.329237	-0.531224	0.26887	-1.97576	0.0481815	0.0854236
Methanoperedens_00018	hypothetical protein	Integrase family protein	0	0	9.72088	9.26864	7.58449	8.78665	-0.340243	0.790606	-0.430358	0.666935	0.745951	-0.0385151	0.810134	-0.0475417	0.962082	0.976913	-0.378759	0.395914	-0.956669	0.338734	0.447767
Methanoperedens_00019	hypothetical protein	Transposase	K07493	0	20.1547	5.57023	12.2571	4.45828	1.18378	1.27634	0.927477	0.353679	0.460284	-1.1433	1.30119	-0.878659	0.379586	0.502545	0.0404714	0.574706	0.0704211	0.943858	0.963551
Methanoperedens_00020	hypothetical protein	Transposase	K07493	0	11.1763	3.16592	13.3694	5.93004	1.10997	1.22787	0.903982	0.366005	0.472801	-2.02676	1.23661	-1.63897	0.101221	0.177058	-0.916789	0.409422	-2.23923	0.0251412	0.0472087
Methanoperedens_00021	hypothetical protein	HIT family hydrolase, diadenosine tetraphosphate hydrolase	K19710	0	37.6634	16.6149	21.5804	8.6726	0.612433	0.967502	0.633004	0.526731	0.626872	-0.315137	0.990726	-0.318087	0.750419	0.824218	0.297295	0.540631	0.549904	0.582385	0.68758
Methanoperedens_00022	hypothetical protein	Mg-chelatase subunit ChlD	K05030~K07114	0	178.076	98.6015	105.337	535.839	0.389083	0.154505	2.51826	0.0117935	0.0246379	-0.361516	0.156678	-2.30738	0.0210335	0.0472083	0.0275676	0.118335	0.232963	0.81579	0.878366
Methanoperedens_00023	hypothetical protein	S-layer like family, C-terminal region	0	0	76.8212	45.0123	7.13471	34.5775	0.331531	0.399353	0.830171	0.406442	0.512528	2.27641	0.458231	4.96782	6.77115e-07	3.80183e-06	2.60794	0.312164	8.35438	6.57757e-17	4.39146e-16
Methanoperedens_00024	hypothetical protein	Uncharacterized protein	0	0	11.5468	19.8285	1.43735	1.37179	-1.15528	1.62834	-0.709481	0.478026	0.582605	2.74206	1.89767	1.44496	0.148468	0.24134	1.58679	1.52933	1.03757	0.299471	0.406535
Methanoperedens_00025	hypothetical protein	PDK repeat-containing protein	0	0	174.11	89.0779	58.0107	251.113	0.48002	0.168529	2.84829	0.00439554	0.0100944	0.369949	0.175084	2.11298	0.0346024	0.0723966	0.849969	0.104782	8.11176	4.989e-16	3.20588e-15
Methanoperedens_00026	hypothetical protein	Uncharacterized protein	0	0	10.8181	11.5149	2.11075	7.52375	-0.536728	0.771261	-0.69591	0.486485	0.590413	1.93617	0.855106	2.26425	0.0235587	0.0523382	1.39945	0.577149	2.42475	0.0153187	0.0301014
Methanoperedens_00027	hypothetical protein	Uncharacterized protein	0	0	0	82.0648	4.73504	3.00418	-7.90138	1.67707	-4.71142	2.45997e-06	9.44252e-06	3.5803	1.43648	2.49242	0.0126876	0.0303668	-4.32108	1.70471	-2.53478	0.0112517	0.022857
Methanoperedens_00028	hypothetical protein	Uncharacterized protein	0	0	57.6119	989.18	98.85	174.058	-4.56467	0.201547	-22.6482	1.45258e-113	1.17997e-111	3.03151	0.205365	14.7616	2.59153e-49	1.16789e-47	-1.53316	0.196959	-7.78414	7.01913e-15	4.2625e-14
Methanoperedens_00029	hypothetical protein	Uncharacterized protein	0	0	4.42502	27.5036	3.2517	4.50292	-3.16783	0.992666	-3.19123	0.00141668	0.00356774	2.68268	1.0704	2.50624	0.0122024	0.0293081	-0.485145	0.911109	-0.532477	0.594396	0.699109
Methanoperedens_00030	hypothetical protein	Uncharacterized protein	0	0	7.4737	0	1.2324	0.371467	-0.580674	3.14687	-0.184524	0.853602	0.897271	2.20427	3.31004	0.665935	0.505453	0.618719	1.6236	3.11977	0.520423	0.602769	0.705807
Methanoperedens_00031	hypothetical protein	Uncharacterized protein	0	0	59.983	7.2969	19.8283	9.09204	2.67964	1.25333	2.13801	0.0325159	0.0604138	-1.7816	1.27272	-1.39983	0.161564	0.258095	0.89804	0.490951	1.82918	0.0673722	0.115087
Methanoperedens_00032	hypothetical protein	Uncharacterized protein	0	0	116.138	7.22806	54.8414	46.2414	3.43752	0.849054	4.04865	5.15144e-05	0.00016692	-3.05752	0.852998	-3.58444	0.000337805	0.00118422	0.380005	0.186801	2.03428	0.0419232	0.0754137
Methanoperedens_00033	hypothetical protein	Site-specific DNA-methyltransferase (cytosine-N(4)-specific)	K24451	0	128.07	32.408	65.4879	87.8865	1.53274	0.358246	4.27848	1.88178e-05	6.46318e-05	-1.28945	0.363304	-3.54924	0.000386344	0.00133255	0.243293	0.132659	1.83397	0.066659	0.114096
Methanoperedens_00034	hypothetical protein	Uncharacterized protein	0	0	1.35953	7.65907	0	0.831437	-3.17011	3.54296	-0.894763	0.370914	0.477905	4.28637	3.66509	1.16951	0.242197	0.3548	1.11627	3.54291	0.315071	0.752708	0.82948
Methanoperedens_00035	hypothetical protein	0	0	0	48.057	0	2.2321	2.15307	2.24042	1.37545	1.62887	0.103341	0.166192	2.35535	1.76253	1.33634	0.181437	0.283237	4.59577	1.31991	3.48188	0.000497912	0.00125209
Methanoperedens_00036	ATP-dependent DNA helicase Hel308	Superfamily II helicase	K03726	0	313.369	9.95749	31.8555	197.558	4.56052	0.486399	9.37609	6.84664e-21	8.02527e-20	-1.95179	0.491976	-3.96724	7.27088e-05	0.000293665	2.60873	0.105556	24.7141	7.5479e-135	8.33921e-133
Methanoperedens_00037	hypothetical protein	Uncharacterized protein	0	0	7.47332	0	4.72128	0.830449	-0.0683178	1.48265	-0.0460781	0.963248	0.978373	-0.0609653	1.56353	-0.038992	0.968897	0.980564	-0.129283	1.08251	-0.119429	0.904935	0.941388
Methanoperedens_00038	hypothetical protein	Uncharacterized protein	K09760	0	73.0046	25.2513	73.7155	62.9685	1.01741	0.415834	2.44668	0.0144179	0.0295549	-1.7289	0.418922	-4.12702	3.67501e-05	0.000158525	-0.711485	0.132298	-5.3779	7.5359e-08	2.86147e-07
Methanoperedens_00039	hypothetical protein	Micrococcal nuclease-like nuclease (Fragment)	K01174	0	13.0783	13.8637	7.8417	7.57717	-0.481984	0.81268	-0.59308	0.553128	0.651408	0.529112	0.844795	0.62632	0.531105	0.643906	0.0471273	0.465441	0.101253	0.91935	0.948425
Methanoperedens_00040	hypothetical protein	Transposase DDE domain protein	K07495	0	4.45642	0	2.31195	2.30127	1.56675	1.33899	1.1701	0.241962	0.339206	-1.16545	1.38748	-0.839975	0.400922	0.521321	0.401299	0.757969	0.52944	0.596501	0.701342
Methanoperedens_00041	hypothetical protein	Uncharacterized protein	0	0	6.08652	9.70333	1.05507	1.44372	-1.01506	1.51526	-0.66989	0.502928	0.60535	2.22986	1.73886	1.28237	0.199712	0.3055	1.2148	1.32275	0.918393	0.358413	0.469883
Methanoperedens_00042	hypothetical protein	Restriction endonuclease	K07448	0	6.04841	4.22132	2.60966	6.5455	0.0576744	0.944269	0.0610783	0.951297	0.969271	0.248594	0.977494	0.254317	0.79925	0.858668	0.306268	0.53026	0.577581	0.563547	0.669726
Methanoperedens_00043	hypothetical protein	Uncharacterized protein	0	0	8.13208	8.53093	4.55105	3.19977	-0.647575	1.14601	-0.565069	0.572027	0.665365	0.951314	1.20942	0.78659	0.431522	0.550063	0.303739	0.677141	0.448561	0.653748	0.747858
Methanoperedens_00044	hypothetical protein	Lysophospholipase	K06889	0	315.734	114.282	261.262	163.069	0.977557	0.25189	3.8809	0.000104072	0.000317765	-1.39517	0.254572	-5.48044	4.24269e-08	2.75734e-07	-0.41761	0.103662	-4.02857	5.61167e-05	0.000160971
Methanoperedens_00045	UDP-3-O-(3-hydroxymyristoyl)glucosamine N-acyltransferase	Serine acetyltransferase	0	0	204.945	27.6469	156.177	88.0396	2.38919	0.49067	4.86923	1.12032e-06	4.51359e-06	-2.70769	0.493013	-5.49213	3.97123e-08	2.58583e-07	-0.3185	0.113718	-2.80079	0.00509782	0.0109536
Methanoperedens_00046	hypothetical protein	Family 3 adenylate cyclase	0	0	204.907	37.4802	143.731	159.774	1.97598	0.328102	6.02244	1.7181e-09	9.49576e-09	-2.1875	0.330392	-6.62092	3.56959e-11	3.13483e-10	-0.211524	0.123173	-1.71729	0.0859255	0.141556
Methanoperedens_00047	hypothetical protein	Glycosyl transferase	K16555	0	27.7767	2.5799	17.0517	11.9785	2.75596	1.21419	2.2698	0.0232195	0.0451743	-2.75452	1.22276	-2.2527	0.0242781	0.0536122	0.00144206	0.340445	0.00423582	0.99662	0.998954
Methanoperedens_00048	GTP 3',8-cyclase	Radical SAM additional 4Fe4S-binding domain	K06871	0	73.6784	1.98421	26.3139	30.1137	4.49964	1.21772	3.69512	0.00021978	0.000637617	-3.62518	1.2235	-2.96295	0.00304703	0.00845026	0.874457	0.334474	2.61443	0.00893776	0.0184795
Methanoperedens_00049	hypothetical protein	Nitroreductase	K19286	0	26.2076	49.4408	30.9784	17.8537	-1.39623	0.501131	-2.78616	0.00533369	0.012012	0.45316	0.512414	0.884363	0.3765	0.499618	-0.943071	0.295707	-3.18921	0.00142664	0.00335824
Methanoperedens_00050	hypothetical protein	HNH endonuclease	0	0	32.3435	44.1068	27.4823	10.4775	-0.90379	0.655753	-1.37825	0.168127	0.248421	0.528721	0.678386	0.779381	0.435755	0.553789	-0.375069	0.363636	-1.03144	0.302335	0.409449
Methanoperedens_00051	hypothetical protein	Metalloendopeptidase-like membrane protein	0	0	29.4433	107.24	42.8818	86.9138	-2.33811	0.220968	-10.5812	3.64242e-26	5.55588e-25	1.11877	0.225877	4.953	7.30777e-07	4.08973e-06	-1.21934	0.157623	-7.73576	1.02783e-14	6.20869e-14
Methanoperedens_00052	hypothetical protein	Uncharacterized protein	0	0	2.00455	0	0.4812	0.422309	-0.515084	1.80158	-0.285907	0.774949	0.834432	1.59864	2.0248	0.789528	0.429804	0.548658	1.08355	1.69377	0.639728	0.522349	0.630612
Methanoperedens_00053	hypothetical protein	Transposase	K07497	0	1.74831	3.04038	1.98424	1.97393	-1.12247	1.46741	-0.764932	0.444312	0.549374	0.340591	1.51004	0.225551	0.821551	0.873583	-0.781875	1.00745	-0.776093	0.437694	0.549524
Methanoperedens_00054	hypothetical protein	Uncharacterized protein	0	0	0.620602	0	0	0.0483856	-3.15529	4.02986	-0.782978	0.43364	0.538658	3.32458	4.08046	0.814757	0.415211	NA	0.169288	4.02979	0.042009	0.966492	NA
Methanoperedens_00055	hypothetical protein	Putative transcriptional regulator	0	0	0.49815	0	0	0.0463158	-3.21011	4.03455	-0.795656	0.426232	0.531914	3.32458	4.08046	0.814757	0.415211	NA	0.114469	4.03448	0.0283727	0.977365	NA
Methanoperedens_00056	hypothetical protein	DUF87 domain-containing protein	K12063	0	5.82374	2.04333	2.75401	7.59643	1.09321	1.15104	0.949759	0.342235	0.448565	-0.840289	1.1712	-0.717461	0.47309	0.589212	0.25292	0.589697	0.428898	0.667997	0.759317
Methanoperedens_00057	hypothetical protein	Uncharacterized protein	0	0	7.28886	3.21166	2.21547	3.12255	0.82533	1.36617	0.60412	0.545764	0.644692	0.354737	1.44259	0.245903	0.805758	0.863476	1.18007	0.851624	1.38567	0.165849	0.24881
Methanoperedens_00058	hypothetical protein	Uncharacterized protein	0	0	1.20867	0	1.22441	0.763319	-0.622618	2.26649	-0.274706	0.783542	0.841351	-0.305252	2.30185	-0.132611	0.894501	0.928967	-0.92787	2.01986	-0.459373	0.645966	0.741681
Methanoperedens_00059	hypothetical protein	Uncharacterized protein	0	0	2.35554	0	1.01805	0.965103	0.36241	1.5456	0.234479	0.814613	0.865139	-0.083118	1.63253	-0.0509137	0.959394	0.975052	0.279292	1.16739	0.239244	0.810916	0.875319
Methanoperedens_00060	hypothetical protein	Uncharacterized protein	0	0	4.19309	21.4821	7.62252	5.52447	-2.89596	0.913244	-3.17106	0.00151882	0.00380576	1.56295	0.932634	1.67584	0.0937694	0.166836	-1.33301	0.732753	-1.81918	0.068884	0.117377
Methanoperedens_00061	hypothetical protein	Uncharacterized protein	0	0	25.9082	0	8.33504	3.34733	2.37243	1.28029	1.85304	0.063876	0.109965	-1.43048	1.32532	-1.07935	0.280433	0.400488	0.941941	0.624556	1.50818	0.131509	0.203533
Methanoperedens_00062	hypothetical protein	Uncharacterized protein	0	0	167.19	163.801	122.335	30.8147	-0.487287	0.435301	-1.11942	0.262959	0.363337	0.293747	0.448043	0.655623	0.512067	0.624361	-0.193539	0.273703	-0.707115	0.479495	0.591596
Methanoperedens_00063	hypothetical protein	Transposase	K07492	0	10.3911	9.83276	2.53299	4.47707	-0.473015	0.95269	-0.496505	0.619538	0.706265	1.57472	1.03889	1.51578	0.129576	0.216382	1.1017	0.639094	1.72385	0.0847349	0.139998
Methanoperedens_00064	hypothetical protein	Transposase	0	0	26.3273	12.8765	13.3717	16.4043	0.515114	0.625712	0.823244	0.410369	0.51692	-0.187468	0.643648	-0.291258	0.770854	0.83975	0.327646	0.271439	1.20707	0.227405	0.325204
Methanoperedens_00065	hypothetical protein	Transposase	0	0	26.1165	35.3714	11.2725	11.3408	-0.957241	0.604581	-1.58331	0.11335	0.179073	1.41858	0.64749	2.19089	0.0284598	0.0611895	0.461337	0.415355	1.11071	0.266695	0.370715
Methanoperedens_00066	hypothetical protein	Lysylphosphatidylglycerol synthase TM region	K07027	0	23.0295	16.3196	24.9575	19.8688	-0.026552	0.630353	-0.0421224	0.966401	0.98072	-0.8457	0.637236	-1.32714	0.184463	0.287437	-0.872252	0.340354	-2.56277	0.0103839	0.0212709
Methanoperedens_00067	hypothetical protein	Uncharacterized protein	0	0	176.407	88.3534	165.934	26.8902	0.617331	0.584752	1.05572	0.291098	0.393806	-1.22115	0.591114	-2.06585	0.038843	0.0795677	-0.603819	0.242691	-2.48802	0.0128456	0.0256837
Methanoperedens_00068	hypothetical protein	Uncharacterized protein	K07481	0	273.451	324.909	426.405	160.532	-0.736638	0.222876	-3.30516	0.000949235	0.00245424	-0.633742	0.224325	-2.82511	0.0047265	0.0125491	-1.37038	0.143411	-9.55559	1.22884e-21	1.03156e-20
Methanoperedens_00069	hypothetical protein	Integrase catalytic domain-containing protein	0	0	2.09632	0	0.489334	0.287115	-1.0868	3.93653	-0.27608	0.782487	0.840637	2.18167	4.05941	0.537436	0.590966	0.694691	1.09488	3.91464	0.279688	0.779717	0.85103
Methanoperedens_00070	hypothetical protein	0	0	0	18.1292	194.604	23.4662	14.2913	-3.91801	0.613362	-6.38777	1.68324e-10	1.0279e-09	2.93125	0.64732	4.52828	5.94645e-06	2.90951e-05	-0.986766	0.586832	-1.68151	0.092663	0.150698
Methanoperedens_00071	hypothetical protein	Uncharacterized protein (Fragment)	0	0	1.16341	6.90783	0.73197	2.68541	-3.10654	1.12369	-2.76459	0.00569949	0.0127617	3.39603	1.33427	2.54523	0.0109204	0.0265831	0.289485	1.11911	0.258674	0.795887	0.862085
Methanoperedens_00072	hypothetical protein	Uncharacterized protein	0	0	30.7359	76.0148	12.4693	21.2819	-1.78576	0.603162	-2.96067	0.00306968	0.00728424	2.65722	0.651748	4.07707	4.56059e-05	0.000192128	0.871459	0.570174	1.52841	0.126411	0.196531
Methanoperedens_00073	hypothetical protein	Uncharacterized protein (Fragment)	K24473	0	168.556	34.819	63.8122	339.457	1.77473	0.200099	8.86925	7.36406e-19	7.63284e-18	-1.09126	0.203262	-5.36876	7.92818e-08	4.97326e-07	0.683467	0.103984	6.57278	4.93836e-11	2.32653e-10
Methanoperedens_00074	hypothetical protein	0	0	0	1.04918	5.52835	0	0.837647	-3.09751	2.55425	-1.21269	0.225248	0.318539	4.28641	2.72584	1.57251	0.115832	0.197571	1.1889	2.55423	0.465463	0.6416	0.737905
Methanoperedens_00075	hypothetical protein	Uncharacterized protein	0	0	6.87229	16.7107	0	0.954676	-1.93554	1.70563	-1.13479	0.256463	0.356477	4.28643	2.02034	2.12164	0.0338681	0.0710774	2.35089	1.70563	1.37832	0.168106	0.251104
Methanoperedens_00076	hypothetical protein	Uncharacterized protein (Fragment)	0	0	44.4449	32.0394	14.0496	16.9003	-0.0271563	0.551701	-0.0492228	0.960742	0.976655	1.13238	0.589422	1.92116	0.0547113	0.106048	1.10522	0.349191	3.16509	0.00155037	0.00361472
Methanoperedens_00077	putative copper-exporting P-type ATPase	Heavy metal translocating P-type ATPase	K17686~K01533	0	241.225	163.816	134.562	455.175	0.0816917	0.116916	0.698723	0.484725	0.58933	0.0444921	0.120389	0.369568	0.711704	0.792969	0.126184	0.064419	1.9588	0.0501365	0.0884686
Methanoperedens_00078	hypothetical protein	Uncharacterized protein	0	0	62.6544	9.89351	30.3053	6.41037	1.94594	1.22185	1.59262	0.111245	0.176306	-1.57341	1.24182	-1.26702	0.205148	0.312559	0.372529	0.411254	0.905835	0.365023	0.476995
Methanoperedens_00079	hypothetical protein	Uncharacterized protein	0	0	9.72333	101.936	7.67328	27.2699	-3.83735	0.375384	-10.2225	1.57301e-24	2.2245e-23	3.30877	0.420688	7.86514	3.68682e-15	4.25163e-14	-0.52858	0.369337	-1.43116	0.152385	0.231039
Methanoperedens_00080	hypothetical protein	DrsE domain-containing protein	0	0	1.7788	19.8554	0.826474	2.66501	-3.92152	1.27023	-3.08725	0.00202016	0.00496931	3.68876	1.45996	2.52662	0.0115166	0.0278365	-0.232766	1.32125	-0.176172	0.860159	0.909871
Methanoperedens_00081	Fatty acid oxidation complex subunit alpha	3-hydroxyacyl-CoA dehydrogenase	K00074	0	8.35892	13.763	6.42916	8.33598	-1.10904	0.826629	-1.34164	0.179714	0.262653	0.681679	0.852011	0.800082	0.423663	0.544278	-0.427357	0.584486	-0.731168	0.464677	0.577474
Methanoperedens_00082	Haloalkane dehalogenase	Putative hydrolase or acyltransferase of alpha/beta superfamily	K10216	0	3.62183	29.7202	4.45144	10.2408	-3.53329	0.691828	-5.10717	3.27011e-07	1.40326e-06	2.50084	0.723441	3.45687	0.00054649	0.00182786	-1.03245	0.628718	-1.64215	0.10056	0.161698
Methanoperedens_00083	hypothetical protein	HTH arsR-type domain-containing protein	0	0	53.9082	311.07	37.4666	97.8207	-2.99728	0.211994	-14.1386	2.19763e-45	6.09232e-44	2.78039	0.23273	11.9469	6.74185e-33	1.77622e-31	-0.216893	0.195277	-1.1107	0.266699	0.370715
Methanoperedens_00084	hypothetical protein	Uncharacterized protein	0	0	0.636383	0	1.77872	0.150945	-4.14984	3.67625	-1.12883	0.258971	0.358678	1.5892	3.63107	0.437666	0.661628	NA	-2.56065	3.63107	-0.705205	0.480683	NA
Methanoperedens_00085	hypothetical protein	NADPH-dependent FMN reductase	0	0	38.8093	76.4451	39.3442	34.966	-1.45883	0.363505	-4.01323	5.98946e-05	0.000191937	0.658729	0.373382	1.76422	0.0776944	0.143066	-0.8001	0.236653	-3.3809	0.000722497	0.00177642
Methanoperedens_00086	hypothetical protein	Cytochrome_P460 domain-containing protein	0	1	47.5018	300.973	38.3461	64.103	-3.15725	0.250684	-12.5945	2.26388e-36	5.23691e-35	2.6537	0.271905	9.75967	1.67694e-22	2.93037e-21	-0.503544	0.225252	-2.23547	0.0253864	0.0476169
Methanoperedens_00087	Thiol:disulfide interchange protein DsbD	Thiol:disulfide interchange protein	K04084	0	12.7647	39.1456	21.7622	11.5326	-2.03485	1.39906	-1.45444	0.145823	0.220216	0.61721	1.40391	0.439636	0.660201	0.749234	-1.41764	1.31604	-1.0772	0.281392	0.387288
Methanoperedens_00088	hypothetical protein	Uncharacterized protein	0	0	3.20204	13.3102	4.03287	3.30249	-2.63457	1.10937	-2.37484	0.0175567	0.0350232	1.58644	1.14688	1.38327	0.166581	0.264506	-1.04812	0.859151	-1.21995	0.222483	0.318987
Methanoperedens_00089	hypothetical protein	Uncharacterized protein	0	0	475.311	135.793	379.722	156.901	1.33065	0.284514	4.67693	2.91206e-06	1.09966e-05	-1.74004	0.286949	-6.06394	1.32824e-09	1.00646e-08	-0.409391	0.116998	-3.49912	0.000466792	0.00117816
Methanoperedens_00090	hypothetical protein	Uncharacterized protein	0	0	285.45	159.448	191.164	42.6278	0.459131	0.431063	1.06511	0.286825	0.38908	-0.579191	0.439254	-1.31858	0.18731	0.290288	-0.12006	0.219801	-0.546224	0.584912	0.690087
Methanoperedens_00091	hypothetical protein	Transposase	K07492	0	11.3291	10.7327	10.8663	7.01167	-0.378026	1.06794	-0.353979	0.723355	0.793306	-0.353484	1.08271	-0.32648	0.744061	0.819988	-0.73151	0.713294	-1.02554	0.30511	0.411904
Methanoperedens_00092	hypothetical protein	Uncharacterized protein	K09803	0	0.703775	0	0.340814	0.0888093	-3.15529	4.02986	-0.782978	0.43364	0.538658	2.44663	4.0673	0.601535	0.547484	NA	-0.708667	4.01648	-0.17644	0.859948	NA
Methanoperedens_00093	hypothetical protein	Uncharacterized protein	0	0	131.255	323.721	66.1721	43.687	-1.80594	0.300494	-6.00991	1.85628e-09	1.02271e-08	2.05307	0.327296	6.27282	3.54575e-10	2.8642e-09	0.24713	0.239874	1.03025	0.302893	0.410043
Methanoperedens_00094	hypothetical protein	Uncharacterized protein	0	0	28.5685	35.181	14.1979	6.60921	-0.704029	0.826384	-0.85194	0.394247	0.501678	1.203	0.880164	1.36679	0.17169	0.271361	0.498973	0.530517	0.940541	0.34694	0.456675
Methanoperedens_00095	D-inositol-3-phosphate glycosyltransferase	Glycosyltransferase	K00754	0	21.2727	11.3079	8.03166	13.0824	0.534208	0.711071	0.751273	0.452489	0.558101	0.332262	0.740979	0.448409	0.653858	0.745246	0.86647	0.378896	2.28683	0.0222057	0.0421589
Methanoperedens_00096	Glycosyltransferase AglE	Putative glycosyltransferase	K12992	0	20.3285	0	3.63473	5.75023	3.38812	1.23647	2.74016	0.00614092	0.01368	-1.58175	1.28059	-1.23518	0.216765	0.32548	1.80637	0.512645	3.52362	0.000425696	0.00108241
Methanoperedens_00097	Bifunctional protein GlmU	Glucose-1-phosphate thymidylylransferase, long form	K00973	0	80.7767	19.8766	19.8443	35.5387	1.56106	0.511338	3.05289	0.00226649	0.00552467	-0.186906	0.528395	-0.353724	0.723546	0.803549	1.37415	0.223866	6.13827	8.34252e-10	3.64919e-09
Methanoperedens_00098	hypothetical protein	dTDP-4-dehydrorhamnose 3,5-epimerase-like enzyme	K01790	0	165.694	28.5345	34.1094	29.8333	2.03613	0.610765	3.33374	0.000856856	0.00224027	-0.524136	0.627617	-0.83512	0.40365	0.524271	1.512	0.221936	6.81276	9.57465e-12	4.80839e-11
Methanoperedens_00099	GDP-L-fucose synthase	dTDP-glucose 4,6-dehydratase	K01710	0	236.841	66.1206	74.1407	105.97	1.32929	0.283712	4.68533	2.79513e-06	1.05779e-05	-0.361664	0.291848	-1.23922	0.215264	0.323793	0.967621	0.118655	8.15489	3.49504e-16	2.2801e-15
Methanoperedens_00100	hypothetical protein	dTDP-4-dehydrorhamnose reductase	K00067	0	215.178	43.4975	104.788	96.7518	1.83647	0.368653	4.98156	6.30726e-07	2.62277e-06	-1.49023	0.373338	-3.99163	6.56194e-05	0.00026692	0.346239	0.133672	2.59022	0.00959146	0.0197065
Methanoperedens_00101	hypothetical protein	Uncharacterized protein	0	0	192.925	54.1745	169.817	37.7294	1.30843	0.564453	2.31805	0.0204465	0.0402817	-1.85033	0.568717	-3.25351	0.00113987	0.00352669	-0.541897	0.170956	-3.16981	0.0015254	0.00356135
Methanoperedens_00102	hypothetical protein	Putative permease	K09690	0	96.6919	11.8582	60.8345	39.6798	2.54811	0.751495	3.39072	0.000697094	0.00185043	-2.62743	0.75567	-3.47695	0.000507158	0.00170798	-0.0793173	0.230433	-0.34421	0.730689	0.813592
Methanoperedens_00103	Vitamin B12 import ATP-binding protein BtuD	ABC-type polysaccharide/polyol phosphate transport system, ATPase component	K09691	0	14.6647	7.71204	12.1824	19.0614	0.422572	0.695488	0.607592	0.543458	0.642838	-0.811461	0.705172	-1.15073	0.249844	0.364445	-0.388888	0.396015	-0.982003	0.326098	0.434925
Methanoperedens_00104	hypothetical protein	Methylase involved in ubiquinone/menaquinone biosynthesis	K07755	0	134.453	30.7088	70.146	74.2131	1.66249	0.41669	3.98976	6.61415e-05	0.000209838	-1.47025	0.421771	-3.4859	0.000490481	0.00165834	0.192237	0.17491	1.09907	0.271739	0.376499
Methanoperedens_00105	Undecaprenyl-phosphate 4-deoxy-4-formamido-L-arabinose transferase	Putative glycosyltransferase	K20444	0	43.7979	17.6871	16.4803	73.8159	0.831108	0.345467	2.40576	0.0161391	0.0323801	-0.05542	0.35552	-0.155884	0.876124	0.915413	0.775688	0.210329	3.68797	0.000226046	0.000597382
Methanoperedens_00106	hypothetical protein	Uncharacterized protein	0	0	28.6814	4.87408	37.3466	40.5533	1.98351	0.735688	2.69614	0.00701491	0.015324	-3.04718	0.737453	-4.13204	3.59556e-05	0.000155883	-1.06367	0.163393	-6.5099	7.52021e-11	3.50431e-10
Methanoperedens_00107	hypothetical protein	Methyltransferase family protein	0	0	27.2096	4.14597	35.9133	14.2826	2.3673	1.21052	1.95561	0.0505113	0.0892757	-3.44604	1.21362	-2.83947	0.00451882	0.0120631	-1.07874	0.31014	-3.47823	0.000504732	0.00126831
Methanoperedens_00108	Glycosyltransferase AglD	Glyco_trans_2-like domain-containing protein	K23683~K00721~K07027	0	166.038	6.75048	60.5888	116.655	4.19962	0.661664	6.34705	2.19481e-10	1.32638e-09	-3.46133	0.66419	-5.21135	1.87471e-07	1.13443e-06	0.73829	0.161091	4.58305	4.58237e-06	1.47784e-05
Methanoperedens_00109	ADP-L-glycero-D-manno-heptose-6-epimerase	Nucleoside-diphosphate-sugar epimerase	K12454	0	167.342	12.796	50.2372	67.7866	3.19882	0.599431	5.33643	9.47937e-08	4.33964e-07	-2.21282	0.604672	-3.65955	0.000252662	0.000912834	0.985997	0.140204	7.03261	2.02701e-12	1.07971e-11
Methanoperedens_00110	GDP-L-fucose synthase	Nucleoside-diphosphate-sugar epimerase	K12454	0	175.623	19.4431	33.9835	65.054	2.68236	0.500208	5.36248	8.20865e-08	3.80781e-07	-0.967529	0.510762	-1.89428	0.0581873	0.111619	1.71483	0.174587	9.82221	9.03448e-23	8.03717e-22
Methanoperedens_00111	hypothetical protein	DUF5615 domain-containing protein	0	0	289.809	273.187	263.407	89.9638	-0.404655	0.259873	-1.55713	0.11944	0.187003	-0.148714	0.265158	-0.560851	0.574899	0.67921	-0.553369	0.146149	-3.78635	0.000152878	0.00041229
Methanoperedens_00112	hypothetical protein	Uncharacterized protein	0	0	147.555	138.382	101.606	34.9611	-0.353501	0.386957	-0.913541	0.360958	0.467667	0.185142	0.398775	0.464277	0.64245	0.73567	-0.16836	0.20292	-0.829685	0.406717	0.519972
Methanoperedens_00113	hypothetical protein	Uncharacterized protein	0	0	216.218	191.835	172.103	56.0449	-0.291671	0.404358	-0.72132	0.470713	0.575912	-0.131991	0.410802	-0.321302	0.747982	0.82242	-0.423663	0.297114	-1.42593	0.15389	0.2326
Methanoperedens_00114	hypothetical protein	4Fe-4S ferredoxin-type domain-containing protein	K03390	0	64.1415	281.846	22.9731	77.077	-2.61023	0.397688	-6.56351	5.25569e-11	3.33784e-10	3.47953	0.42889	8.11286	4.9441e-16	6.20276e-15	0.869298	0.402944	2.15737	0.0309771	0.0571949
Methanoperedens_00115	H(2):CoB-CoM heterodisulfide,ferredoxin reductase subunit B	Heterodisulfide reductase, subunit B	K03389	1	52.4507	208.045	34.2651	79.391	-2.4545	1.42621	-1.721	0.0852507	0.140728	2.3704	1.43027	1.6573	0.0974581	0.171882	-0.0841084	1.42198	-0.0591488	0.952834	0.969314
Methanoperedens_00116	Ferredoxin/F(420)H(2)-dependent CoB-CoM heterodisulfide reductase subunit A	Polyferredoxin, heterodixulfide reductase subunit A	K03388	0	0.0450536	34.1982	17.6296	42.2751	-10.1221	2.14424	-4.72059	2.35162e-06	9.05646e-06	0.798777	1.79495	0.445014	0.65631	0.746302	-9.3233	2.13282	-4.37136	1.23475e-05	3.82716e-05
Methanoperedens_00117	hypothetical protein	Aspzincin_M35 domain-containing protein	0	0	513.357	589.047	836.552	486.009	-0.678281	0.127326	-5.32712	9.97815e-08	4.54416e-07	-0.739306	0.128069	-5.7727	7.80106e-09	5.46393e-08	-1.41759	0.0780009	-18.174	8.29681e-74	2.78594e-72
Methanoperedens_00118	hypothetical protein	Transposase	K07492	0	18.4149	6.52073	15.8174	8.59002	0.939109	1.11816	0.839873	0.40098	0.506737	-1.5231	1.1282	-1.35002	0.177008	0.278347	-0.583991	0.491176	-1.18896	0.234454	0.33375
Methanoperedens_00119	hypothetical protein	Uncharacterized protein	0	0	188.995	200.327	320.821	33.4421	-0.518926	0.482199	-1.07617	0.281853	0.383825	-0.87044	0.485091	-1.79439	0.0727517	0.135274	-1.38937	0.263603	-5.27068	1.35922e-07	5.05463e-07
Methanoperedens_00120	hypothetical protein	Uncharacterized protein	0	0	300.253	191.508	474.098	126.217	0.128866	0.27441	0.46961	0.638634	0.72257	-1.46824	0.275708	-5.32534	1.00763e-07	6.24073e-07	-1.33937	0.127076	-10.5399	5.65291e-26	5.74517e-25
Methanoperedens_00121	hypothetical protein	DUF4157 domain-containing protein	0	0	312.238	205.052	295.728	487.316	0.124837	0.167434	0.745592	0.455914	0.561285	-0.729648	0.168885	-4.32037	1.55767e-05	7.07563e-05	-0.60481	0.128406	-4.71012	2.47565e-06	8.321e-06
Methanoperedens_00122	hypothetical protein	DUF4157 domain-containing protein	0	1	627.542	826.668	1051.76	1559.97	-0.870754	0.0957242	-9.09649	9.32975e-20	1.03129e-18	-0.575452	0.0960626	-5.99039	2.0934e-09	1.54191e-08	-1.44621	0.0791227	-18.278	1.23863e-74	4.41907e-73
Methanoperedens_00123	hypothetical protein	DUF4157 domain-containing protein	0	0	333.883	461.312	239.586	402.838	-0.931847	0.165102	-5.64405	1.66093e-08	8.33566e-08	0.70326	0.168219	4.18063	2.90703e-05	0.000127485	-0.228587	0.142145	-1.60813	0.107807	0.171579
Methanoperedens_00124	hypothetical protein	Uncharacterized protein	0	0	770.582	766.405	832.014	642.423	-0.458834	0.148856	-3.08239	0.00205345	0.00504055	-0.362243	0.150008	-2.41482	0.0157432	0.0365314	-0.821076	0.123456	-6.65076	2.9158e-11	1.40656e-10
Methanoperedens_00125	hypothetical protein	DUF4157 domain-containing protein	0	0	938.937	1006.03	1537.21	1705.98	-0.576913	0.0828989	-6.95924	3.42113e-12	2.38048e-11	-0.844318	0.0832444	-10.1426	3.57328e-24	6.7616e-23	-1.42123	0.0617513	-23.0154	3.26674e-117	2.4323e-115
Methanoperedens_00126	hypothetical protein	Uncharacterized protein	0	0	386.379	240.637	326.405	69.4796	0.218424	0.336743	0.648637	0.516573	0.617307	-0.642059	0.342126	-1.87667	0.0605628	0.115623	-0.423635	0.180328	-2.34925	0.0188113	0.0361553
Methanoperedens_00127	hypothetical protein	Uncharacterized protein	0	0	398.087	266.29	299.988	766.406	0.101479	0.153719	0.66016	0.509151	0.610527	-0.413158	0.155008	-2.6654	0.00768976	0.0195092	-0.311679	0.130644	-2.3857	0.0170464	0.0331539
Methanoperedens_00128	hypothetical protein	Phage tail protein	0	0	179.11	203.753	175.963	160.925	-0.645838	0.200933	-3.2142	0.00130808	0.00331577	-0.032497	0.204699	-0.158755	0.873862	0.913647	-0.678335	0.128184	-5.29188	1.21064e-07	4.52175e-07
Methanoperedens_00129	hypothetical protein	Baseplate J-like protein	K09946	0	114.783	147.375	70.77	104.005	-0.859446	0.20628	-4.1664	3.09443e-05	0.000102941	0.879612	0.216095	4.07048	4.69159e-05	0.00019692	0.020166	0.127507	0.158156	0.874334	0.919151
Methanoperedens_00130	hypothetical protein	Baseplate_J domain-containing protein	0	0	202.607	387.354	157.405	886.736	-1.41054	0.0720665	-19.5728	2.63963e-85	1.53671e-83	1.07351	0.0751466	14.2855	2.69588e-46	1.11245e-44	-0.337036	0.0506018	-6.66054	2.72816e-11	1.31977e-10
Methanoperedens_00131	hypothetical protein	Phage baseplate assembly protein W	K06903	0	276.013	648.682	192.466	141.213	-1.72806	0.177345	-9.74405	1.95602e-22	2.5119e-21	1.51999	0.187134	8.12249	4.56708e-16	5.79342e-15	-0.208063	0.135129	-1.53973	0.123627	0.19299
Methanoperedens_00132	hypothetical protein	Uncharacterized protein	0	0	171.086	291.77	154.024	77.7254	-1.23109	0.254826	-4.83111	1.35772e-06	5.41384e-06	0.693272	0.262814	2.63788	0.00834268	0.0208719	-0.537822	0.171777	-3.13093	0.00174254	0.00402441
Methanoperedens_00133	hypothetical protein	Phage_base_V domain-containing protein	K11904	0	107.744	373.616	148.422	132.455	-2.25906	0.270812	-8.34178	7.31835e-17	6.78064e-16	1.0634	0.274101	3.8796	0.000104628	0.000409542	-1.19565	0.239555	-4.99114	6.00242e-07	2.12379e-06
Methanoperedens_00134	hypothetical protein	Phage protein D	K06905	0	93.7801	172.999	52.8532	104.123	-1.36204	0.219105	-6.21637	5.08788e-10	2.94726e-09	1.56016	0.232433	6.7123	1.9158e-11	1.7177e-10	0.198121	0.170963	1.15886	0.246515	0.348746
Methanoperedens_00135	hypothetical protein	CIS_tube domain-containing protein	0	0	128.224	245.328	65.2449	85.8533	-1.42499	0.225729	-6.31282	2.7399e-10	1.63878e-09	1.65403	0.241493	6.84919	7.42707e-12	6.9502e-11	0.229043	0.17177	1.33343	0.18239	0.269573
Methanoperedens_00136	hypothetical protein	Uncharacterized protein	0	0	453.392	856.752	251.127	720.161	-1.39086	0.107908	-12.8893	5.17203e-38	1.22067e-36	1.52086	0.111938	13.5866	4.80635e-42	1.64618e-40	0.129995	0.0946297	1.37372	0.169528	0.252928
Methanoperedens_00137	hypothetical protein	Conserved hypothetical phage tail region protein	0	0	996.682	1706.01	656.332	564.789	-1.24488	0.157619	-7.89802	2.83372e-15	2.4201e-14	1.11442	0.160445	6.94581	3.76291e-12	3.64067e-11	-0.130459	0.143981	-0.90609	0.364888	0.476995
Methanoperedens_00138	hypothetical protein	Uncharacterized protein	0	0	460.685	565.654	266.912	73.1144	-0.783663	0.286603	-2.73432	0.006251	0.0138721	0.841929	0.297511	2.82991	0.00465608	0.0123909	0.0582661	0.210265	0.277108	0.781698	0.852376
Methanoperedens_00139	hypothetical protein	Uncharacterized protein	0	0	1554.25	3558.49	1453.7	779.159	-1.66218	0.117846	-14.1047	3.55332e-45	9.6215e-44	1.04605	0.119918	8.72303	2.7085e-18	3.83331e-17	-0.616132	0.104819	-5.87808	4.15058e-09	1.74212e-08
Methanoperedens_00140	hypothetical protein	Conserved hypothetical phage tail region protein	0	0	1039.96	1442.3	1058.14	505.699	-0.947521	0.207406	-4.56842	4.91404e-06	1.79548e-05	0.196416	0.208698	0.941147	0.346629	0.46888	-0.751105	0.19064	-3.93991	8.1511e-05	0.000229208
Methanoperedens_00141	hypothetical protein	Phage tail sheath protein FI	K06907	0	1251.64	1297.66	1008.2	1663.5	-0.525581	0.0963555	-5.4546	4.90821e-08	2.32624e-07	0.126246	0.0973742	1.2965	0.194803	0.299597	-0.399335	0.0840032	-4.75381	1.99621e-06	6.76262e-06
Methanoperedens_00142	hypothetical protein	Uncharacterized protein	0	0	87.8007	137.128	42.6135	46.8259	-1.11138	0.305703	-3.63549	0.000277455	0.000793085	1.38067	0.325265	4.24476	2.18825e-05	9.78429e-05	0.269297	0.215956	1.247	0.212398	0.307725
Methanoperedens_00143	hypothetical protein	Pvc16_N domain-containing protein	0	0	180.219	349.299	91.7212	110.309	-1.43458	0.192515	-7.45178	9.20874e-14	7.26098e-13	1.67812	0.20689	8.11119	5.0128e-16	6.24321e-15	0.243547	0.142926	1.70401	0.0883801	0.144695
Methanoperedens_00144	ATP-dependent zinc metalloprotease FtsH	AAA+ family ATPase	K13525	0	393.263	553.519	192.93	750.983	-0.971405	0.103157	-9.41676	4.65229e-21	5.50862e-20	1.30358	0.107146	12.1664	4.69426e-34	1.27602e-32	0.332172	0.0872849	3.80561	0.000141458	0.000382394
Methanoperedens_00145	hypothetical protein	Uncharacterized protein	0	0	333.962	418.388	130.43	89.0363	-0.803495	0.221091	-3.63422	0.000278819	0.000796333	1.46393	0.237735	6.1578	7.37618e-10	5.74169e-09	0.660431	0.153345	4.30683	1.65614e-05	5.05549e-05
Methanoperedens_00146	Tritrans,polycis-undecaprenyl-diphosphate synthase (GGDP specific)	Undecaprenyl pyrophosphate synthase	K00806	0	20.8964	20.5192	3.69077	8.53784	-0.5156	0.770107	-0.669516	0.503166	0.605429	2.49681	0.878103	2.84341	0.00446334	0.0119243	1.98121	0.659619	3.00356	0.00266838	0.00600079
Methanoperedens_00148	hypothetical protein	Transposase	0	0	13.6031	8.51531	4.09072	3.91423	0.118756	1.13316	0.104801	0.916534	0.942435	0.738458	1.19446	0.618236	0.53642	0.647599	0.857214	0.637703	1.34422	0.178877	0.265218
Methanoperedens_00149	hypothetical protein	Transposase	0	0	18.5504	9.78479	3.27489	9.67411	0.341839	0.728262	0.46939	0.638791	0.72257	1.31031	0.788374	1.66204	0.0965045	0.170727	1.65215	0.457906	3.60805	0.000308506	0.000798062
Methanoperedens_00150	hypothetical protein	Zinc metalloprotease (Elastase)	K01400	0	1715.16	669.694	1933.28	1535.61	0.875661	0.0992628	8.82164	1.12792e-18	1.16219e-17	-1.75307	0.0998029	-17.5653	4.54058e-69	3.61662e-67	-0.87741	0.0599424	-14.6375	1.61799e-48	3.01175e-47
Methanoperedens_00151	hypothetical protein	Uncharacterized protein	0	0	3862.84	4511.08	7594.88	1593.67	-0.699742	0.132907	-5.26489	1.40277e-07	6.30613e-07	-0.992576	0.133025	-7.4616	8.54806e-14	9.1491e-13	-1.69232	0.11925	-14.1913	1.03704e-45	1.79386e-44
Methanoperedens_00152	Bifunctional thiamine biosynthesis protein ThiDN	Phosphomethylpyrimidine kinase	K21219~K00941	0	119.744	269.006	290.093	306.201	-1.63789	0.162399	-10.0856	6.39454e-24	8.75927e-23	-0.354215	0.162149	-2.1845	0.0289257	0.0619965	-1.99211	0.117826	-16.9072	3.98427e-64	1.14673e-62
Methanoperedens_00153	Ubiquinone biosynthesis O-methyltransferase, mitochondrial	Methyltransferase family protein	K16868	0	10.1164	10.7078	3.05225	4.4337	-0.616235	1.06636	-0.577887	0.56334	0.65833	1.76103	1.15853	1.52005	0.128498	0.215316	1.14479	0.820382	1.39544	0.162883	0.244789
Methanoperedens_00154	Pyruvoyl-dependent arginine decarboxylase	Pyruvoyl-dependent arginine decarboxylase	K02626	0	3.12873	44.5289	2.18682	8.83786	-4.35762	0.735487	-5.92482	3.12647e-09	1.69052e-08	3.82134	0.829525	4.60666	4.09189e-06	2.05796e-05	-0.536285	0.780483	-0.687119	0.492008	0.602261
Methanoperedens_00155	hypothetical protein	Uncharacterized protein	0	0	214.139	276.508	82.4145	125.314	-0.834431	0.186602	-4.4717	7.75996e-06	2.75743e-05	1.50694	0.200951	7.49902	6.42951e-14	6.99082e-13	0.672507	0.130906	5.13734	2.78653e-07	1.01531e-06
Methanoperedens_00156	hypothetical protein	Zn-ribbon containing protein	K07163	0	255.472	26.1902	120.219	53.3459	2.856	0.662081	4.31367	1.60566e-05	5.55305e-05	-2.49226	0.666528	-3.73917	0.000184629	0.000691098	0.363736	0.172942	2.10323	0.0354457	0.0647474
Methanoperedens_00157	hypothetical protein	Uncharacterized protein	K09743	0	516.327	95.183	185.238	81.3212	1.93822	0.38511	5.03291	4.83099e-07	2.03064e-06	-1.15917	0.39163	-2.95987	0.0030777	0.00852842	0.779048	0.124684	6.2482	4.15206e-10	1.84446e-09
Methanoperedens_00158	GTPase Era	GTPase Der	K03595	0	509.552	41.5877	156.844	124.566	3.0639	0.427613	7.16511	7.77217e-13	5.73957e-12	-2.09347	0.431691	-4.84947	1.23793e-06	6.67701e-06	0.970429	0.114897	8.44608	3.01235e-17	2.03899e-16
Methanoperedens_00159	Amidophosphoribosyltransferase	Amidophosphoribosyltransferase	K00764	0	597.923	80.6785	122.531	321.648	2.40657	0.210784	11.4173	3.42906e-30	6.47444e-29	-0.805433	0.215648	-3.73494	0.000187759	0.000699755	1.60114	0.081615	19.6182	1.08175e-85	4.75001e-84
Methanoperedens_00160	Putative snRNP Sm-like protein	Putative snRNP Sm-like protein	K04796	0	632.753	264.716	112.439	60.5	0.760501	0.345557	2.2008	0.0277502	0.052623	1.13861	0.369343	3.08279	0.00205072	0.00596746	1.89911	0.23278	8.15837	3.39589e-16	2.21964e-15
Methanoperedens_00161	hypothetical protein	PUA-domain protein	K15027	0	18.5112	17.6977	21.5976	8.99367	-0.496457	0.952129	-0.521418	0.602076	0.691111	-0.459304	0.962552	-0.477173	0.633239	0.728289	-0.955761	0.642259	-1.48812	0.136718	0.210195
Methanoperedens_00162	hypothetical protein	Uncharacterized protein	K09152	0	498.332	352.881	165.823	111.143	0.00992272	0.296645	0.0334498	0.973316	0.984876	0.921487	0.307191	2.99972	0.00270229	0.00760506	0.93141	0.242214	3.8454	0.000120357	0.000328465
Methanoperedens_00163	hypothetical protein	ZPR1-related zinc finger protein	K06874	0	237.939	103.443	59.5245	66.5382	0.726996	0.301001	2.41526	0.0157238	0.0316195	0.566225	0.317042	1.78596	0.0741059	0.137568	1.29322	0.147751	8.75273	2.08256e-18	1.53064e-17
Methanoperedens_00164	manganese-dependent inorganic pyrophosphatase	Exopolyphosphatase-like enzyme	K06881	0	399.69	206.215	303.695	342.117	0.492385	0.158778	3.10108	0.00192815	0.00475638	-0.814115	0.161162	-5.05153	4.38282e-07	2.53996e-06	-0.32173	0.0831103	-3.87112	0.000108336	0.000298034
Methanoperedens_00165	Alanine--tRNA ligase	Alanine--tRNA ligase	K01872~K07050	0	246.153	158.564	173.166	488.926	0.154868	0.117126	1.32224	0.186089	0.270724	-0.361976	0.119629	-3.02583	0.00247953	0.00705347	-0.207108	0.0592562	-3.49513	0.000473826	0.00119503
Methanoperedens_00166	Tyramine--L-glutamate ligase	Putative ATP-utilizing enzyme (ATP-grasp superfamily)	K06914	0	45.2442	0	23.6448	17.603	4.49332	1.21553	3.69658	0.000218523	0.000635025	-4.17051	1.22247	-3.41154	0.000645982	0.00211721	0.322816	0.334264	0.965752	0.334168	0.443271
Methanoperedens_00167	hypothetical protein	Uncharacterized protein	K07027	0	52.2406	15.9962	14.6313	23.7239	1.23417	0.612815	2.01394	0.0440157	0.0790879	0.0246097	0.634553	0.0387827	0.969064	0.980564	1.25878	0.329883	3.81585	0.000135717	0.000368036
Methanoperedens_00168	hypothetical protein	Uncharacterized protein	0	0	125.253	18.3045	18.2314	15.1743	2.19401	0.879767	2.49386	0.0126364	0.0262108	-0.171831	0.911031	-0.188612	0.850397	0.896847	2.02218	0.370721	5.45472	4.90489e-08	1.89394e-07
Methanoperedens_00169	hypothetical protein	Uncharacterized protein	0	0	114.449	16.1894	3.76651	4.48137	2.10871	1.2777	1.6504	0.0988617	0.159909	1.66317	1.478	1.12529	0.260468	0.376807	3.77188	0.89998	4.19108	2.77635e-05	8.2831e-05
Methanoperedens_00170	hypothetical protein	Uncharacterized protein	0	0	564.096	175.164	301.861	55.9904	1.1712	0.457396	2.56058	0.0104497	0.0220549	-1.01271	0.463938	-2.18285	0.0290466	0.062178	0.158492	0.259616	0.610488	0.541539	0.648294
Methanoperedens_00171	hypothetical protein	Helicase, type I site-specific restriction-modification system restriction subunit	K01153	0	385.768	87.3513	161.822	200.277	1.63844	0.238291	6.87579	6.16483e-12	4.21404e-11	-1.07832	0.242345	-4.44952	8.60618e-06	4.08823e-05	0.560119	0.0976136	5.73813	9.57299e-09	3.894e-08
Methanoperedens_00172	Type-1 restriction enzyme MjaXIP specificity protein	Restriction endonuclease S subunit	K01154	0	96.7293	29.5246	48.1575	62.1273	1.18767	0.381871	3.11013	0.00187008	0.00463275	-0.846136	0.389147	-2.17434	0.02968	0.0633357	0.34153	0.150654	2.26697	0.0233918	0.0442147
Methanoperedens_00173	hypothetical protein	Prophage antirepressor	K14623	0	142.516	9.01231	75.6606	55.9427	3.64054	0.85797	4.24321	2.20348e-05	7.51638e-05	-3.37293	0.861174	-3.91667	8.97808e-05	0.000355491	0.267612	0.226675	1.1806	0.237761	0.337897
Methanoperedens_00174	hypothetical protein	SEC-C motif domain protein	0	0	327.239	26.689	211.89	157.674	3.10845	0.444851	6.98762	2.79585e-12	1.97291e-11	-3.17767	0.446579	-7.11558	1.11441e-12	1.10955e-11	-0.0692173	0.103468	-0.668972	0.503514	0.613713
Methanoperedens_00175	hypothetical protein	Site-specific DNA-methyltransferase (adenine-specific)	0	0	250.226	17.1007	175.17	139.598	3.53512	0.553964	6.3815	1.75362e-10	1.06529e-09	-3.73786	0.55539	-6.73015	1.69487e-11	1.52761e-10	-0.202738	0.110585	-1.83333	0.0667539	0.114153
Methanoperedens_00176	6-hydroxymethyl-7,8-dihydropterin pyrophosphokinase	6-hydroxymethyl-7,8-dihydropterin pyrophosphokinase	K07142	0	22.058	94.0966	38.7721	31.8148	-2.60777	0.364977	-7.14502	8.99844e-13	6.60326e-12	1.14391	0.37	3.09166	0.00199039	0.00582658	-1.46385	0.26549	-5.51379	3.51188e-08	1.37308e-07
Methanoperedens_00177	hypothetical protein	Uncharacterized protein	0	0	3.08862	77.9344	2.02289	8.01411	-5.19431	0.987769	-5.25863	1.45135e-07	6.48281e-07	5.62921	1.29095	4.36051	1.29759e-05	5.99765e-05	0.434901	1.29575	0.335636	0.737145	0.817447
Methanoperedens_00178	hypothetical protein	Putative small metal-binding protein	0	0	8.78559	118.976	6.64318	7.31303	-4.15331	0.77413	-5.36514	8.08876e-08	3.75719e-07	3.68925	0.882917	4.17848	2.93464e-05	0.000128482	-0.46406	0.809359	-0.573367	0.566396	0.671946
Methanoperedens_00179	hypothetical protein	Uncharacterized protein	0	0	3.06594	5.07083	3.86764	1.66393	-1.36947	1.52756	-0.896512	0.369979	0.47723	0.61156	1.57782	0.387598	0.698314	0.782779	-0.757912	1.11674	-0.678683	0.497338	0.607199
Methanoperedens_00180	Endonuclease MutS2	DNA-binding protein MutS2	K07456	0	44.7244	23.8812	41.4597	71.225	0.381911	0.337702	1.13091	0.258093	0.357865	-0.984952	0.341903	-2.88079	0.00396679	0.0107316	-0.603042	0.154955	-3.89172	9.95352e-05	0.000275815
Methanoperedens_00181	tRNA(fMet)-specific endonuclease VapC	Putative nucleic acid-binding protein, contains PIN domain	0	0	71.8531	247.415	84.8878	49.2716	-2.27221	0.346401	-6.55949	5.39929e-11	3.42282e-10	1.36173	0.355967	3.82545	0.000130535	0.000500091	-0.91048	0.285969	-3.18384	0.00145335	0.00340474
Methanoperedens_00182	hypothetical protein	Uncharacterized protein	0	0	33.4977	132.594	62.6888	15.3065	-2.50595	0.522586	-4.79528	1.62448e-06	6.41163e-06	0.987143	0.528266	1.86865	0.061672	0.117283	-1.5188	0.364671	-4.16486	3.11544e-05	9.2145e-05
Methanoperedens_00183	hypothetical protein	Site-specific DNA-methyltransferase (adenine-specific)	K03427	0	184.117	13.8337	74.7233	124.025	3.1956	0.467975	6.82857	8.5767e-12	5.77233e-11	-2.57753	0.471086	-5.47146	4.46331e-08	2.88976e-07	0.618066	0.119004	5.19367	2.06189e-07	7.57721e-07
Methanoperedens_00184	hypothetical protein	AAA_13 domain-containing protein	0	0	108.444	12.4523	51.1787	56.1483	2.66741	0.620217	4.30076	1.70214e-05	5.86926e-05	-2.26403	0.625062	-3.62209	0.000292228	0.00103718	0.403371	0.213089	1.89297	0.058362	0.101415
Methanoperedens_00185	Type-1 restriction enzyme MjaXIP specificity protein	Restriction endonuclease S subunit	K01154	0	148.757	24.2211	62.3329	85.7279	2.16002	0.424582	5.08742	3.62976e-07	1.54431e-06	-1.65088	0.429575	-3.84305	0.000121513	0.000470263	0.509145	0.1597	3.18813	0.00143196	0.00336845
Methanoperedens_00186	hypothetical protein	Type I site-specific deoxyribonuclease	K01153	0	368.108	88.8919	206.743	592.189	1.58992	0.166061	9.5743	1.02549e-21	1.26574e-20	-1.48257	0.167681	-8.8416	9.43607e-19	1.37526e-17	0.107353	0.0993798	1.08023	0.280042	0.385818
Methanoperedens_00187	hypothetical protein	Uncharacterized protein	K07495	0	6.24736	5.34171	2.56095	3.43394	-0.334239	1.13582	-0.294273	0.76855	0.82927	0.845385	1.19773	0.705821	0.4803	0.595377	0.511145	0.651922	0.784059	0.433005	0.545036
Methanoperedens_00188	hypothetical protein	Polysulfide reductase	K00185	0	2.54748	11.9839	5.68604	8.21782	-2.75019	1.12856	-2.43691	0.0148134	0.0302415	1.01234	1.1319	0.894374	0.371122	0.493866	-1.73786	1.0127	-1.71606	0.0861515	0.141826
Methanoperedens_00189	hypothetical protein	Fe-S-cluster-containing hydrogenase subunit	K00124	0	10.628	4.77757	11.3558	7.79501	0.586669	1.08177	0.542324	0.587595	0.679176	-1.48983	1.09001	-1.36681	0.171684	0.271361	-0.903165	0.404642	-2.23201	0.0256143	0.0480181
Methanoperedens_00190	hypothetical protein	Class III cytochrome C family protein	0	7	12.0425	24.9935	14.062	14.0312	-1.53492	0.604912	-2.53743	0.011167	0.0234272	0.54064	0.617436	0.875621	0.381236	0.50345	-0.994282	0.411414	-2.41674	0.0156601	0.0306842
Methanoperedens_00191	hypothetical protein	Putative hydrocarbon binding protein (Contains V4R domain)	0	0	2.99021	3.42491	1.51541	3.56084	-0.593647	1.12222	-0.528992	0.596811	0.688007	0.718639	1.17439	0.611923	0.540589	0.651713	0.124991	0.623699	0.200403	0.841165	0.89565
Methanoperedens_00192	hypothetical protein	Uncharacterized protein	0	0	1.80827	0	0	0.129108	-1.72281	3.59892	-0.478702	0.632151	0.718053	3.32458	3.73862	0.889255	0.373866	NA	1.60177	3.59887	0.445077	0.656264	NA
Methanoperedens_00193	Carbamoyl-phosphate synthase large chain	Carbamoyl-phosphate synthase large chain	K01955	0	518.851	86.7613	245.418	790.293	2.0981	0.141405	14.8375	8.37673e-50	2.58937e-48	-1.72248	0.142938	-12.0505	1.92711e-33	5.19713e-32	0.375617	0.0564279	6.65658	2.80264e-11	1.35388e-10
Methanoperedens_00194	hypothetical protein	Uncharacterized protein	0	0	437.621	196.147	244.597	187.034	0.681855	0.204885	3.32799	0.000874752	0.00228364	-0.52434	0.209331	-2.50484	0.0122507	0.0294033	0.157515	0.0986003	1.59751	0.110152	0.174581
Methanoperedens_00195	PqqA peptide cyclase	Putative heme d1 biosynthesis radical SAM protein NirJ2	K22227	0	578.588	281.816	113.32	292.043	0.585907	0.170303	3.44038	0.00058089	0.00156321	1.08486	0.179719	6.0364	1.57587e-09	1.18104e-08	1.67076	0.127108	13.1444	1.83238e-39	2.82699e-38
Methanoperedens_00196	putative HTH-type transcriptional regulator	Siroheme decarboxylase	K22225	0	206.558	64.91	32.4012	37.8164	1.16667	0.481316	2.42391	0.0153545	0.0311459	0.936279	0.510588	1.83373	0.0666945	0.125856	2.10295	0.319444	6.58313	4.60632e-11	2.18211e-10
Methanoperedens_00197	hypothetical protein	Uncharacterized protein	0	0	702.496	740.722	3115.26	1390.76	-0.543707	0.161281	-3.37118	0.000748457	0.001974	-2.32841	0.160792	-14.4809	1.60082e-47	6.85349e-46	-2.87212	0.135688	-21.1671	1.92095e-99	1.04433e-97
Methanoperedens_00198	Undecaprenyl-phosphate 4-deoxy-4-formamido-L-arabinose transferase	Glycosyl transferase	K23684	0	8.16359	0	5.57777	4.42823	2.27727	1.23967	1.837	0.0662099	0.113479	-2.5384	1.25662	-2.02003	0.0433807	0.0872967	-0.261136	0.462702	-0.564373	0.5725	0.677544
Methanoperedens_00199	D-inositol-3-phosphate glycosyltransferase	Glycosyltransferase	K13658	0	0.937288	4.76299	0.606464	2.37466	-2.67055	1.34052	-1.99218	0.0463518	0.082944	2.29002	1.44594	1.58376	0.113249	0.194231	-0.380529	1.12858	-0.337176	0.735984	0.817098
Methanoperedens_00200	hypothetical protein	PMT_2 domain-containing protein	0	0	1.43323	6.81607	0.493212	4.48755	-2.79784	0.990937	-2.82343	0.00475132	0.0108331	3.75345	1.20144	3.12412	0.0017834	0.00525205	0.955607	1.05079	0.909415	0.363131	0.475066
Methanoperedens_00201	hypothetical protein	Uncharacterized protein	0	0	28.2531	5.77453	7.02411	18.1179	1.80474	0.768137	2.3495	0.0187984	0.0372873	-0.593515	0.787603	-0.753571	0.451107	0.569495	1.21123	0.321612	3.76611	0.000165814	0.000444724
Methanoperedens_00202	lipid II flippase MurJ	Membrane protein involved in the export of O-antigen and teichoic acid	K03328	0	21.2567	3.01584	10.745	14.6493	2.24788	1.04669	2.1476	0.0317454	0.0592344	-1.95047	1.05646	-1.84624	0.0648577	0.122932	0.29741	0.282869	1.05141	0.293071	0.400386
Methanoperedens_00203	hypothetical protein	Uncharacterized protein	0	0	43.61	4.39905	27.3524	33.0528	2.72837	0.856802	3.18436	0.00145074	0.00365089	-2.78065	0.861137	-3.22905	0.00124202	0.00381176	-0.0522881	0.22186	-0.23568	0.813681	0.876884
Methanoperedens_00204	hypothetical protein	Uncharacterized protein	0	0	33.4487	5.23774	23.0877	7.53644	1.96318	1.2139	1.61725	0.105825	0.169128	-2.12638	1.22597	-1.73444	0.0828395	0.150278	-0.163199	0.360322	-0.452924	0.650604	0.745506
Methanoperedens_00205	hypothetical protein	DUF1616 domain-containing protein	0	0	5.30943	6.47575	10.2211	2.36763	-0.996692	2.08245	-0.478616	0.632212	0.718053	-0.566223	2.08989	-0.270934	0.786442	0.849704	-1.56292	1.75854	-0.888757	0.374134	0.487042
Methanoperedens_00206	hypothetical protein	Uncharacterized protein	0	0	5.29096	4.42723	6.44744	8.28937	-0.196576	0.916323	-0.214527	0.830136	0.877889	-0.791646	0.926154	-0.854768	0.39268	0.51505	-0.988222	0.432639	-2.28417	0.0223614	0.042384
Methanoperedens_00207	hypothetical protein	Uncharacterized protein	0	0	57.2847	10.2768	130.045	93.0843	2.01406	0.610307	3.30008	0.000966572	0.00249353	-3.92523	0.610279	-6.43186	1.26052e-10	1.06599e-09	-1.91117	0.167068	-11.4395	2.65466e-30	3.11377e-29
Methanoperedens_00208	Iron-sulfur cluster carrier protein	ATPase involved in chromosome partitioning	K03609	0	2.58051	14.3778	47.317	20.5179	-2.95298	2.07925	-1.42021	0.155546	0.232444	-1.94329	2.06065	-0.943045	0.345658	0.467996	-4.89626	1.9851	-2.46651	0.0136437	0.0270739
Methanoperedens_00209	hypothetical protein	Uncharacterized protein	0	0	23.5769	1524.12	115.229	122.412	-6.51553	0.467719	-13.9304	4.13826e-44	1.10343e-42	3.59473	0.446379	8.0531	8.07204e-16	9.80381e-15	-2.9208	0.472243	-6.18496	6.21192e-10	2.73468e-09
Methanoperedens_00210	hypothetical protein	Type I phosphodiesterase / nucleotide pyrophosphatase	0	0	147.738	998.478	134.829	299.894	-3.23367	0.135001	-23.9529	8.62914e-127	8.14637e-125	2.648	0.143719	18.4249	8.30165e-76	8.88536e-74	-0.585673	0.125474	-4.66769	3.04601e-06	1.00993e-05
Methanoperedens_00211	Elongation factor 1-alpha	Sulfate adenylyltransferase	K00955	0	68.9638	661.811	55.6049	315.521	-3.73698	0.169486	-22.0489	9.78899e-108	7.27509e-106	3.37638	0.181101	18.6437	1.42157e-77	1.57061e-75	-0.360597	0.170657	-2.113	0.0346009	0.0633395
Methanoperedens_00212	Sulfate adenylyltransferase subunit 2	ATP-sulfurylase small subunit	K00957	0	299.911	7560.93	629.045	2258.68	-5.12982	0.141452	-36.2655	5.65298e-288	1.79508e-285	3.33833	0.141713	23.557	1.06521e-122	2.28021e-120	-1.79149	0.141747	-12.6387	1.2917e-36	1.84336e-35
Methanoperedens_00213	hypothetical protein	RHH_1 domain-containing protein	0	0	105.009	4102.88	317.235	320.381	-5.76356	0.247521	-23.2851	6.27816e-120	5.34868e-118	3.40575	0.242476	14.0457	8.18321e-45	3.14916e-43	-2.35781	0.248972	-9.47019	2.79331e-21	2.28878e-20
Methanoperedens_00214	hypothetical protein	Formate-dependent nitrite reductase, periplasmic cytochrome c552 subunit	K04013	16	122.535	90.0344	4680.1	5362.91	-0.037895	0.221543	-0.17105	0.864184	0.904808	-5.94316	0.220333	-26.9736	3.01778e-160	1.03359e-157	-5.98106	0.173401	-34.4926	1.03465e-260	3.22152e-258
Methanoperedens_00215	hypothetical protein	Uncharacterized protein	0	0	28.5811	34.3532	1255.2	564.804	-0.708204	0.393661	-1.79902	0.0720161	0.121915	-5.46746	0.386144	-14.1591	1.64034e-45	6.53277e-44	-6.17567	0.159059	-38.8263	0	0
Methanoperedens_00216	hypothetical protein	Putative hydrolase of the alpha/beta superfamily	K07018	0	163.275	194.518	37.1389	77.241	-0.750548	0.278485	-2.69512	0.00703642	0.0153614	2.1511	0.304239	7.07045	1.54435e-12	1.52432e-11	1.40056	0.238513	5.87202	4.30508e-09	1.80035e-08
Methanoperedens_00217	hypothetical protein	Uncharacterized protein	0	0	154.841	185.562	30.5274	51.8305	-0.741085	0.273502	-2.70961	0.00673616	0.0148077	2.46619	0.317311	7.77215	7.71669e-15	8.80989e-14	1.7251	0.220048	7.83966	4.51761e-15	2.76795e-14
Methanoperedens_00218	hypothetical protein	C2H2-type domain-containing protein	0	0	110.484	64.001	44.0423	9.20092	0.310348	0.842722	0.368268	0.712674	0.785786	0.390864	0.876219	0.44608	0.65554	0.745674	0.701211	0.507431	1.38188	0.167007	0.249938
Methanoperedens_00219	Inosine/xanthosine triphosphatase	NTPase_I-T domain-containing protein	K01529	0	99.7183	44.0341	45.7647	30.4776	0.748582	0.485211	1.5428	0.12288	0.191873	-0.311415	0.49836	-0.624879	0.53205	0.64457	0.437168	0.210026	2.08149	0.0373889	0.0679708
Methanoperedens_00220	hypothetical protein	Uncharacterized protein	0	0	272.563	204.639	148.372	100.705	-0.0717111	0.238594	-0.300558	0.763752	0.82594	0.235917	0.246669	0.95641	0.338865	0.46111	0.164206	0.133454	1.23043	0.218535	0.315014
Methanoperedens_00221	hypothetical protein	Uncharacterized protein	0	0	101.031	15.9259	35.6208	13.0668	2.25509	1.06879	2.10994	0.0348633	0.0642955	-1.42264	1.0842	-1.31216	0.189466	0.293364	0.832447	0.376975	2.20823	0.0272282	0.0507106
Methanoperedens_00222	DNA repair and recombination protein RadA	DNA repair and recombination protein RadA	K04483	0	1264.44	151.689	996.387	741.677	2.57824	0.186212	13.8458	1.34926e-43	3.51714e-42	-2.93809	0.186981	-15.7133	1.22549e-55	7.36372e-54	-0.359847	0.0596923	-6.02837	1.65621e-09	7.13525e-09
Methanoperedens_00223	Phosphoglycolate phosphatase	Phosphoglycolate phosphatase	K22223	0	165.41	20.1893	209.938	86.0372	2.5277	0.604379	4.18231	2.88568e-05	9.65487e-05	-3.57385	0.605483	-5.90247	3.58105e-09	2.58213e-08	-1.04615	0.145639	-7.18319	6.81015e-13	3.726e-12
Methanoperedens_00224	hypothetical protein	Uncharacterized protein	0	0	104.474	9.89351	49.6151	10.2117	2.69368	1.21155	2.22335	0.0261925	0.0499674	-2.32496	1.22379	-1.8998	0.0574597	0.110437	0.368728	0.344649	1.06986	0.284681	0.390687
Methanoperedens_00225	Modification methylase MwoI	Modification methylase	K00571	0	68.2465	49.962	55.2441	47.7275	0.0425203	0.375567	0.113216	0.909859	0.937608	-0.418791	0.382877	-1.0938	0.274043	0.392793	-0.37627	0.185946	-2.02354	0.0430172	0.076977
Methanoperedens_00226	hypothetical protein	RE_EcoO109I domain-containing protein	0	0	77.2465	14.5357	65.0956	36.473	2.15546	0.745449	2.89149	0.00383424	0.00892271	-2.62456	0.749058	-3.50381	0.000458654	0.00155842	-0.469101	0.216387	-2.16788	0.0301681	0.0557914
Methanoperedens_00228	hypothetical protein	Uncharacterized protein	0	0	1.14674	13.6566	0.311877	1.55226	-4.10145	1.50603	-2.72336	0.00646212	0.0142862	4.22762	1.73055	2.44293	0.0145686	0.0341763	0.126168	1.56894	0.080416	0.935906	0.959042
Methanoperedens_00229	hypothetical protein	Uncharacterized protein	0	0	1.50036	0	0	0.0967712	-2.14882	3.96858	-0.541458	0.588192	0.679641	3.32457	4.08046	0.814755	0.415213	NA	1.17575	3.96851	0.29627	0.767024	NA
Methanoperedens_00230	Sensor histidine kinase RcsC	PAS domain S-box	K13587	0	151.116	448.326	41.2243	609.819	-2.04247	0.0935968	-21.822	1.43299e-105	1.0428e-103	3.17634	0.107265	29.6122	1.04126e-192	4.45789e-190	1.13386	0.0914942	12.3927	2.86092e-35	3.84261e-34
Methanoperedens_00231	hypothetical protein	Uncharacterized protein	0	0	8.15217	10.4131	0.423833	2.58854	-0.76423	1.2905	-0.592195	0.55372	0.651736	3.58473	1.62866	2.20103	0.0277338	0.0601191	2.8205	1.29151	2.18388	0.0289713	0.0538398
Methanoperedens_00232	Crotonobetainyl-CoA reductase	Acyl-CoA dehydrogenase	K00249	0	12.5664	38.2209	9.8735	22.3625	-2.1318	0.433976	-4.91226	9.00311e-07	3.66953e-06	1.90953	0.463047	4.12384	3.72612e-05	0.000160528	-0.222275	0.34963	-0.635745	0.524943	0.632885
Methanoperedens_00233	hypothetical protein	Putative phosphoesterase, ICC	K03269	0	120.174	19.3118	66.8991	63.435	2.27432	0.521789	4.35869	1.30841e-05	4.54754e-05	-2.11939	0.526009	-4.02918	5.59716e-05	0.000231246	0.154932	0.135758	1.14124	0.253769	0.357074
Methanoperedens_00234	Nascent polypeptide-associated complex protein	Nascent polypeptide-associated complex protein	K03626	0	126.285	322.762	91.1108	56.6261	-1.81034	0.266817	-6.78496	1.16115e-11	7.74027e-11	1.60797	0.283503	5.6718	1.41307e-08	9.56477e-08	-0.202375	0.197083	-1.02686	0.304489	0.41139
Methanoperedens_00235	Iron-sulfur cluster insertion protein ErpA	Iron-sulfur cluster assembly accessory protein	K15724	0	445.748	1065.51	300.384	182.17	-1.74287	0.152965	-11.3939	4.48209e-30	8.37216e-29	1.61162	0.162337	9.92761	3.1572e-23	5.63199e-22	-0.131252	0.116225	-1.12929	0.258774	0.36309
Methanoperedens_00236	hypothetical protein	Uncharacterized protein	0	0	619.635	779.203	547.492	200.049	-0.818974	0.20635	-3.96886	7.22175e-05	0.000227053	0.270607	0.20997	1.28879	0.197472	0.302613	-0.548367	0.161024	-3.4055	0.000660419	0.00164027
Methanoperedens_00237	Transcription factor E	Transcription factor E	K03136	0	85.7998	33.9675	39.4698	24.4307	0.803547	0.548848	1.46406	0.143177	0.217065	-0.361498	0.563188	-0.641878	0.520952	0.633616	0.442049	0.245566	1.80012	0.0718411	0.121449
Methanoperedens_00238	hypothetical protein	Putative ATP-dependent carboligase	K06913	0	67.5342	20.7424	33.2314	39.0555	1.19895	0.485163	2.47123	0.0134647	0.0277313	-0.871019	0.494217	-1.76242	0.077998	0.143317	0.327934	0.195741	1.67535	0.0938662	0.152366
Methanoperedens_00239	tRNA (cytidine(56)-2'-O)-methyltransferase	tRNA (cytidine(56)-2'-O)-methyltransferase	K07254	0	87.2724	18.7203	42.8046	22.8151	1.82545	0.754768	2.41856	0.0155819	0.0314781	-1.44751	0.764706	-1.8929	0.0583711	0.111875	0.377942	0.264658	1.42804	0.153281	0.231987
Methanoperedens_00240	hypothetical protein	Putative exonuclease of the beta-lactamase fold involved in RNA processing	K07041	0	103.235	43.0183	78.8579	76.2011	0.745108	0.334649	2.22653	0.0259786	0.0497495	-1.04067	0.339347	-3.06669	0.00216446	0.00624012	-0.295563	0.132504	-2.2306	0.0257076	0.0481403
Methanoperedens_00241	hypothetical protein	Looped-hinge helix DNA binding domain, AbrB family	0	0	5.92871	39.4206	2.40491	4.37306	-3.20443	0.924816	-3.46494	0.000530354	0.00144278	3.84403	1.14432	3.35922	0.00078163	0.00252079	0.639602	1.00031	0.639406	0.522559	0.630643
Methanoperedens_00242	2-methoxy-6-polyprenyl-1,4-benzoquinol methylase, mitochondrial	Methylase involved in ubiquinone/menaquinone biosynthesis	K07755	0	92.6797	175.01	39.5608	78.2403	-1.3872	0.220292	-6.2971	3.03261e-10	1.80458e-09	1.93237	0.241577	7.99897	1.25464e-15	1.49206e-14	0.545162	0.165113	3.30176	0.000960813	0.00232564
Methanoperedens_00243	Adaptive-response sensory-kinase SasA	PAS domain S-box	K11354	0	39.5425	35.2604	37.3021	56.1546	-0.318422	0.352395	-0.903592	0.366212	0.472894	-0.305637	0.358368	-0.852859	0.393738	0.515698	-0.624059	0.211358	-2.95261	0.00315102	0.00699887
Methanoperedens_00244	hypothetical protein	Uncharacterized protein	0	0	75.7295	8.07989	3.65182	6.07242	2.56288	1.24814	2.05337	0.0400371	0.0728762	0.984691	1.37938	0.713866	0.47531	0.591332	3.54758	0.724319	4.89781	9.69125e-07	3.36638e-06
Methanoperedens_00245	hypothetical protein	Uncharacterized protein	0	0	305.27	23.7839	43.3198	42.24	3.35544	0.738469	4.54378	5.52547e-06	2.00005e-05	-1.28737	0.751415	-1.71326	0.0866644	0.155896	2.06807	0.216444	9.55475	1.23886e-21	1.03744e-20
Methanoperedens_00246	hypothetical protein	Putative methanogenesis marker protein 14	0	0	1314.5	82.146	310.702	715.072	3.52477	0.211974	16.6283	4.34681e-62	1.66851e-60	-2.14507	0.213913	-10.0277	1.15123e-23	2.11988e-22	1.3797	0.0892511	15.4587	6.59441e-54	1.44781e-52
Methanoperedens_00247	hypothetical protein	Transposase, IS605 OrfB family, central region	K07496	0	624.433	120.645	179.18	326.889	1.85758	0.20876	8.89817	5.6775e-19	5.93758e-18	-0.760127	0.21279	-3.5722	0.000353999	0.00123467	1.09746	0.121111	9.06156	1.28599e-19	9.87561e-19
Methanoperedens_00248	hypothetical protein	Uncharacterized protein	K07450	0	278.915	159.587	35.1731	30.4428	0.318236	0.409217	0.777669	0.436764	0.541768	2.11124	0.466488	4.52583	6.01599e-06	2.93934e-05	2.42948	0.300227	8.09214	5.86264e-16	3.73921e-15
Methanoperedens_00249	tRNA (cytidine-2'-O-)-methyltransferase TrmJ	RNA methyltransferase, TrmH family, group 1	K02533	0	27.9359	27.0126	9.18712	13.3582	-0.407307	0.602826	-0.675663	0.499255	0.601758	1.38613	0.648292	2.13812	0.0325067	0.0685986	0.978821	0.412327	2.37389	0.0176016	0.0340211
Methanoperedens_00250	Obg-like ATPase 1	Putative GTPase, probable translation factor	K06942	0	257.194	336.767	239.893	311.39	-0.854771	0.180445	-4.73701	2.16896e-06	8.39931e-06	0.251588	0.183066	1.3743	0.169348	0.268403	-0.603183	0.147486	-4.08978	4.31787e-05	0.000125328
Methanoperedens_00251	hypothetical protein	Uncharacterized protein	0	0	117.28	1344	457.863	156.075	-3.97762	0.187511	-21.2127	7.28591e-100	4.99013e-98	1.29016	0.179054	7.2054	5.78736e-13	5.86441e-12	-2.68746	0.154273	-17.4202	5.79677e-68	1.74157e-66
Methanoperedens_00252	hypothetical protein	Metal-binding-domain/4Fe-4S-binding-domain containing ABC transporter, ATP-binding protein	K06927	0	148.951	85.6719	176.796	88.2898	0.309397	0.312949	0.98865	0.322835	0.426015	-1.24264	0.31565	-3.93678	8.25832e-05	0.000330429	-0.933247	0.13486	-6.9201	4.51337e-12	2.31758e-11
Methanoperedens_00253	hypothetical protein	UPF0212 protein ANME2D_02689	K09731	0	241.018	234.642	428.575	118.732	-0.443316	0.265202	-1.67162	0.0946002	0.153907	-1.07639	0.266274	-4.04242	5.29017e-05	0.000220156	-1.51971	0.144485	-10.5181	7.13114e-26	7.20477e-25
Methanoperedens_00254	hypothetical protein	DUF357 domain-containing protein	K09728	0	3.95108	0	1.71618	0.445413	-0.641706	1.93527	-0.331585	0.740203	0.807473	1.55282	2.13855	0.726111	0.467771	0.584714	0.911116	1.83217	0.497289	0.618985	0.717836
Methanoperedens_00255	hypothetical protein	Putative DNA-binding protein with PD1-like DNA-binding motif	K06934	0	2.63873	4.94676	1.8426	1.28778	-1.64741	1.86235	-0.88459	0.376378	0.482986	1.2049	1.9384	0.621592	0.53421	0.645559	-0.442519	1.59565	-0.277329	0.781528	0.852376
Methanoperedens_00257	hypothetical protein	Transposase DDE domain protein	K07495	0	5.59015	0	0.58069	1.88358	1.89768	1.43704	1.32055	0.186652	0.27103	0.387192	1.58672	0.244021	0.807215	0.863476	2.28487	1.07682	2.12188	0.0338479	0.0620938
Methanoperedens_00258	Protein translocase subunit SecD	Protein-export membrane protein SecD	K03072	0	558.702	230.421	677.934	790.218	0.817476	0.148505	5.50468	3.69834e-08	1.78184e-07	-1.81774	0.149138	-12.1883	3.58624e-34	9.8263e-33	-1.00027	0.0983894	-10.1664	2.80083e-24	2.64996e-23
Methanoperedens_00259	Protein-export membrane protein SecF	Protein-export membrane protein SecF	K03074	0	693.819	365.951	738.855	538.325	0.456023	0.176176	2.58845	0.00964082	0.0204714	-1.27294	0.177163	-7.18514	6.71367e-13	6.76304e-12	-0.81692	0.13188	-6.19441	5.85049e-10	2.58221e-09
Methanoperedens_00260	hypothetical protein	Uncharacterized protein	0	0	18.536	16.4738	5.29696	3.60509	-0.229622	1.11405	-0.206115	0.836701	0.884028	1.2022	1.19685	1.00447	0.315153	0.437003	0.972579	0.657197	1.47989	0.138903	0.212955
Methanoperedens_00261	hypothetical protein	Uncharacterized protein	0	0	270.026	153.356	72.7732	114.413	0.320229	0.243665	1.31422	0.188773	0.273709	0.94304	0.257067	3.66847	0.000244008	0.000889073	1.26327	0.167846	7.52636	5.21758e-14	3.03915e-13
Methanoperedens_00262	hypothetical protein	Phosphoesterase	K07095	0	156.527	107.891	57.8584	52.3738	0.085263	0.31636	0.269513	0.787535	0.8446	0.596086	0.33177	1.79668	0.072386	0.134667	0.681349	0.170613	3.99352	6.50984e-05	0.000185184
Methanoperedens_00263	hypothetical protein	Putative CoA-substrate-specific enzyme activase	K23876	0	8.92339	30.9133	12.4103	11.7127	-2.25588	0.583006	-3.86939	0.000109107	0.000331979	1.12915	0.598193	1.8876	0.0590798	0.113044	-1.12673	0.398379	-2.82829	0.00467977	0.0101573
Methanoperedens_00264	Release factor glutamine methyltransferase	Putative RNA methylase	K07579	0	132.108	101.293	47.8296	50.5201	-0.118447	0.331725	-0.357065	0.721043	0.792014	0.878541	0.349238	2.5156	0.0118831	0.0286819	0.760094	0.216451	3.51163	0.000445369	0.00112658
Methanoperedens_00265	Exosome complex component Csl4	Exosome complex component Csl4	K07573	0	882.021	547.371	467.003	373.031	0.205976	0.157324	1.30924	0.190452	0.275352	0.0118677	0.160848	0.0737825	0.941183	0.962255	0.217844	0.112655	1.93373	0.0531466	0.0930609
Methanoperedens_00266	DNA-directed RNA polymerase subunit L	DNA-directed RNA polymerase subunit Rpo11	K03056	0	843.828	452.23	331.831	132.744	0.412524	0.278013	1.48383	0.137854	0.210273	0.257623	0.285238	0.903185	0.366428	0.489475	0.670146	0.209727	3.19532	0.00139675	0.00329241
Methanoperedens_00267	hypothetical protein	Uncharacterized protein	0	0	89.593	44.3787	29.2911	22.3957	0.555263	0.537305	1.03342	0.301406	0.405161	0.398853	0.560846	0.711162	0.476984	0.592553	0.954116	0.296113	3.22214	0.00127238	0.00301376
Methanoperedens_00268	hypothetical protein	Uncharacterized protein	0	0	383.248	318.361	132.099	118.741	-0.214674	0.203684	-1.05395	0.291904	0.394438	1.00671	0.216043	4.65977	3.16558e-06	1.61582e-05	0.792036	0.127012	6.2359	4.49188e-10	1.99026e-09
Methanoperedens_00269	Digeranylgeranylglycerophospholipid reductase	Geranylgeranyl reductase family protein	K17830	0	26.1966	14.0224	7.31055	15.9567	0.429365	0.591714	0.725629	0.468066	0.573266	0.755678	0.626166	1.20683	0.227496	0.336883	1.18504	0.31792	3.72749	0.000193395	0.000514669
Methanoperedens_00270	hypothetical protein	Molybdopterin molybdochelatase	K07219~K03750	0	34.8093	93.9782	61.0114	120.074	-1.90571	0.222245	-8.57482	9.92432e-18	9.71027e-17	0.416281	0.224181	1.85689	0.0633263	0.120362	-1.48943	0.161553	-9.21944	2.98649e-20	2.32471e-19
Methanoperedens_00271	UDP-N-acetyl-D-mannosamine dehydrogenase	UDP-ManNAc 6-dehydrogenase	K02472	0	20.5641	90.1277	23.1731	62.2382	-2.5873	0.290824	-8.89644	5.76685e-19	6.01302e-18	1.69505	0.301113	5.62929	1.80955e-08	1.22243e-07	-0.892247	0.242795	-3.6749	0.000237947	0.000625935
Methanoperedens_00272	UDP-N-acetylglucosamine 3-dehydrogenase	Putative dehydrogenase	K18855	0	52.2682	117.751	24.0303	56.5151	-1.64451	0.266693	-6.16632	6.98979e-10	3.98292e-09	2.00031	0.290651	6.88217	5.89463e-12	5.62371e-11	0.355796	0.210088	1.69356	0.0903489	0.147355
Methanoperedens_00273	hypothetical protein	Uncharacterized protein	0	1	22.0465	56.0337	6.65896	9.83198	-1.82268	0.609332	-2.99127	0.00277818	0.00665126	2.87748	0.713232	4.03443	5.47357e-05	0.000226413	1.0548	0.548667	1.92248	0.0545452	0.0951693
Methanoperedens_00274	hypothetical protein	Uncharacterized protein	0	0	18.9046	7.19528	2.3375	2.30152	0.677974	1.47637	0.459216	0.646079	0.728925	1.13898	1.60263	0.71069	0.477276	0.592702	1.81695	1.10275	1.64765	0.0994246	0.1604
Methanoperedens_00275	hypothetical protein	Uncharacterized protein	K07481	0	33.9637	23.6022	55.3515	20.4803	-0.0517121	0.637687	-0.0810932	0.935368	0.958598	-1.33777	0.640633	-2.0882	0.0367798	0.0761267	-1.38948	0.268856	-5.16814	2.36439e-07	8.65174e-07
Methanoperedens_00276	hypothetical protein	Uncharacterized protein	K07481	0	0.770191	0	0.508011	0.156837	-2.58629	3.71141	-0.69685	0.485897	0.590138	2.18844	3.7858	0.578065	0.56322	NA	-0.39785	3.68827	-0.107869	0.9141	NA
Methanoperedens_00277	hypothetical protein	S-layer-related duplication domain	0	0	308.514	192.216	210.185	899.361	0.201591	0.122511	1.64549	0.0998679	0.161201	-0.369744	0.123991	-2.98202	0.00286349	0.00798653	-0.168154	0.0968898	-1.73551	0.0826498	0.137282
Methanoperedens_00278	hypothetical protein	Deazaflavin-dependent nitroreductase family protein	0	0	12.9265	40.4375	8.77655	8.67494	-2.14884	0.669658	-3.20886	0.0013326	0.00337059	2.09165	0.724458	2.88719	0.00388701	0.0105324	-0.0571932	0.543082	-0.105312	0.916128	0.947384
Methanoperedens_00279	hypothetical protein	DUF22 domain-containing protein	0	0	191.637	13262.9	792.202	1973.03	-6.58729	0.153652	-42.8716	0	0	3.80299	0.149961	25.3599	6.98819e-142	1.84112e-139	-2.78431	0.15513	-17.9482	4.95632e-72	1.60145e-70
Methanoperedens_00280	hypothetical protein	Uncharacterized protein	0	0	120.868	19204.4	755.271	3377.44	-7.79228	0.176484	-44.1528	0	0	4.42187	0.170593	25.9206	3.89855e-148	1.21387e-145	-3.37041	0.178392	-18.8933	1.29465e-79	4.98224e-78
Methanoperedens_00281	hypothetical protein	Peptidyl-prolyl cis-trans isomerase (Rotamase)-cyclophilin family	K03768	0	414.614	658.649	287.057	184.516	-1.11353	0.179357	-6.20844	5.35124e-10	3.09468e-09	0.928013	0.185826	4.99398	5.91489e-07	3.35406e-06	-0.185512	0.134892	-1.37527	0.169049	0.252395
Methanoperedens_00282	hypothetical protein	Putative toxin-antitoxin system toxin component, PIN family	K07063	0	49.4961	10.104	5.63852	7.30448	1.6991	1.08893	1.56035	0.118678	0.185893	0.527467	1.1495	0.458867	0.646329	0.739033	2.22657	0.531855	4.18642	2.8339e-05	8.44745e-05
Methanoperedens_00283	hypothetical protein	Looped-hinge helix DNA binding domain, AbrB family	K19156	0	33.0296	16.1894	14.64	4.89623	0.435026	1.09939	0.395698	0.692328	0.768447	0.135979	1.13958	0.119323	0.905019	0.936746	0.571004	0.522397	1.09305	0.274373	0.379535
Methanoperedens_00284	hypothetical protein	Universal stress protein UspA-like protein	0	0	18.7475	0	5.03592	2.83741	2.18677	1.47782	1.47972	0.138948	0.211572	-1.03665	1.53342	-0.676036	0.499018	0.612081	1.15012	0.993933	1.15714	0.247215	0.349304
Methanoperedens_00285	putative membrane-bound hydrogenase subunit mbhJ	Putative membrane-bound hydrogenase subunit mbhJ	K15832	0	18.2832	4.51086	5.0856	3.8765	1.35406	1.26565	1.06985	0.284686	0.387231	-0.319905	1.31566	-0.243151	0.807888	0.863476	1.03415	0.604477	1.71082	0.0871136	0.143238
Methanoperedens_00286	NAD(P)H-quinone oxidoreductase subunit I, chloroplastic	NADH:ubiquinone oxidoreductase chain I-like protein	K12143	0	13.8048	0	16.6641	3.22267	1.38013	1.34259	1.02796	0.303967	0.408054	-2.23001	1.35816	-1.64194	0.100603	0.176232	-0.849877	0.706469	-1.20299	0.228979	0.327318
Methanoperedens_00287	NADH-quinone oxidoreductase subunit C/D	Ni,Fe-hydrogenase III large subunit	K15830	0	12.6251	12.1298	7.1429	15.2062	-0.398786	0.68626	-0.581101	0.561172	0.656675	0.630269	0.70945	0.888391	0.37433	0.497316	0.231483	0.50352	0.459729	0.645711	0.741636
Methanoperedens_00288	F(420)H(2) dehydrogenase subunit M	Formate hydrogenlyase subunit 3/multisubunit Na+/H+ antiporter, MnhD subunit	K12141	0	12.2659	6.69874	8.7838	12.2245	0.459022	0.786602	0.58355	0.559523	0.655184	-0.592098	0.801801	-0.73846	0.460235	0.578036	-0.133077	0.366627	-0.362975	0.716623	0.80278
Methanoperedens_00289	hypothetical protein	Hydrogenase-4 component E	K12140	0	17.8569	3.23788	3.16493	4.33536	1.75486	1.28777	1.36271	0.172975	0.254508	-0.0266624	1.3519	-0.0197223	0.984265	0.990141	1.72819	0.675817	2.55719	0.0105521	0.0215509
Methanoperedens_00290	NAD(P)H-quinone oxidoreductase subunit 1, chloroplastic	Formate hydrogenlyase subunit 4	K12138	0	1.96206	0	3.46567	1.79515	0.036942	1.65278	0.0223514	0.982168	0.99039	-1.67795	1.65894	-1.01146	0.311798	0.433756	-1.641	1.21299	-1.35286	0.176099	0.261439
Methanoperedens_00291	NAD(P)H-quinone oxidoreductase subunit 2, chloroplastic	Formate hydrogenlyase subunit 3/multisubunit Na+/H+ antiporter, MnhD subunit	K12137	0	18.278	4.80605	5.62741	16.4459	1.51227	0.755233	2.00239	0.0452429	0.0810844	-0.557027	0.774429	-0.719274	0.471972	0.588247	0.955243	0.291829	3.27329	0.00106303	0.00254785
Methanoperedens_00292	hypothetical protein	Uncharacterized membrane protein	0	0	124.775	15.3017	230.688	308.44	2.49491	0.354977	7.02838	2.08951e-12	1.50053e-11	-4.09325	0.35514	-11.5257	9.78748e-31	2.37746e-29	-1.59834	0.0651886	-24.5187	9.32318e-133	9.67633e-131
Methanoperedens_00293	hypothetical protein	N-terminal double-transmembrane domain-containing protein	0	0	318.2	63.8435	460.288	513.295	1.87554	0.213874	8.76936	1.79686e-18	1.83522e-17	-3.11953	0.214303	-14.5566	5.30167e-48	2.29851e-46	-1.24399	0.0681411	-18.2561	1.85121e-74	6.46979e-73
Methanoperedens_00294	hypothetical protein	HicB-like domain-containing protein	K18843	0	137.747	8.16967	107.606	20.6091	3.40682	1.21092	2.81341	0.00490188	0.0111328	-3.69251	1.21521	-3.03857	0.00237701	0.00677308	-0.285689	0.307356	-0.929504	0.352628	0.463272
Methanoperedens_00295	hypothetical protein	Uncharacterized protein	0	0	44.8423	0	44.0979	5.49987	2.30475	1.2288	1.8756	0.0607099	0.10498	-3.00685	1.23894	-2.42696	0.0152261	0.0355241	-0.702104	0.411745	-1.70519	0.0881585	0.144516
Methanoperedens_00296	hypothetical protein	DUF58 domain-containing protein	0	0	222.354	30.8348	318.247	160.855	2.43254	0.448059	5.42906	5.66522e-08	2.67053e-07	-3.64434	0.448724	-8.12157	4.60193e-16	5.81609e-15	-1.21181	0.11522	-10.5173	7.18842e-26	7.24128e-25
Methanoperedens_00297	hypothetical protein	MoxR-like ATPase	K03924	0	869.657	308.705	1887.22	992.196	1.0267	0.164042	6.25879	3.87984e-10	2.26627e-09	-2.86632	0.164087	-17.4683	2.49957e-68	1.94569e-66	-1.83962	0.102358	-17.9724	3.20739e-72	1.04622e-70
Methanoperedens_00298	hypothetical protein	Uncharacterized protein	0	0	382.223	146.707	591.354	322.517	0.885337	0.207593	4.26478	2.00099e-05	6.8457e-05	-2.22126	0.208228	-10.6674	1.44545e-26	3.00041e-25	-1.33593	0.0819588	-16.3	9.87103e-60	2.46776e-58
Methanoperedens_00299	hypothetical protein	Uncharacterized protein	0	0	18.2328	112.531	7.25101	17.1645	-3.06717	0.463536	-6.61691	3.66781e-11	2.35942e-10	3.51741	0.557093	6.31386	2.72155e-10	2.21936e-09	0.450237	0.472637	0.952605	0.34079	0.449996
Methanoperedens_00300	L-rhamnose 1-dehydrogenase (NADP(+))	3-oxoacyl-(Acyl-carrier-protein) reductase	K00059~K18009	0	13.4842	29.3765	5.62701	11.2093	-1.55501	0.584146	-2.66203	0.0077671	0.0168408	2.00419	0.64094	3.12695	0.00176633	0.00520753	0.449172	0.447359	1.00405	0.315353	0.422344
Methanoperedens_00301	hypothetical protein	Uncharacterized protein	0	0	20.9283	41.0961	25.4589	4.42177	-1.54475	1.01919	-1.51567	0.129603	0.200431	0.399827	1.03655	0.385727	0.699699	0.78316	-1.14493	0.653594	-1.75174	0.0798186	0.133031
Methanoperedens_00302	hypothetical protein	Acetate--CoA ligase (ADP-forming)	K09181~K24012	0	60.3538	43.1707	51.195	133.506	0.0150048	0.277837	0.0540057	0.956931	0.973655	-0.462607	0.281491	-1.64342	0.100297	0.175801	-0.447602	0.198707	-2.25257	0.0242863	0.0457036
Methanoperedens_00304	hypothetical protein	Putative rRNA methylase	K06442	0	6.55573	12.2706	8.29591	5.85369	-1.18013	0.975086	-1.21028	0.22617	0.319585	0.306543	0.9959	0.307805	0.758231	0.829906	-0.873587	0.598804	-1.45889	0.144596	0.220795
Methanoperedens_00305	hypothetical protein	0	0	0	0	0	2.48479	0.133625	0	4.08052	0	1	1	2.18172	4.05941	0.537448	0.590958	NA	-2.9299	4.05941	-0.721755	0.470445	NA
Methanoperedens_00306	hypothetical protein	Probable membrane transporter protein	K07090	0	8.07011	8.75819	2.96962	4.21061	-0.654917	1.30441	-0.502078	0.615612	0.702953	1.7924	1.38911	1.29032	0.196939	0.301942	1.13748	1.11132	1.02355	0.30605	0.412848
Methanoperedens_00307	hypothetical protein	0	0	0	0	0	0	0	NA	NA	NA	NA	NA	NA	NA	NA	NA	NA	NA	NA	NA	NA	NA
Methanoperedens_00308	hypothetical protein	Uncharacterized protein	0	0	105.995	39.1816	71.3234	94.094	0.921172	0.329961	2.79176	0.00524227	0.0118392	-1.02478	0.334598	-3.06271	0.0021934	0.00631295	-0.103606	0.171595	-0.603779	0.545991	0.652484
Methanoperedens_00309	hypothetical protein	Uncharacterized protein	0	0	93.0055	35.4088	13.5823	7.16223	0.816274	0.896069	0.91095	0.362322	0.468563	1.08503	0.965118	1.12425	0.260907	0.377209	1.90131	0.495137	3.83996	0.000123055	0.000335026
Methanoperedens_00310	hypothetical protein	EVE domain-containing protein	0	0	64.3212	2.74733	7.77007	19.1491	4.19101	1.20627	3.47436	0.000512077	0.00139741	-1.96513	1.22492	-1.60429	0.10865	0.187658	2.22588	0.340501	6.53706	6.27395e-11	2.9436e-10
Methanoperedens_00311	hypothetical protein	acVLRF1 domain-containing protein	0	0	18.3108	2.34163	8.53958	8.01516	2.30402	1.21471	1.89676	0.0578592	0.100598	-1.95161	1.23024	-1.58637	0.112656	0.193697	0.352407	0.370535	0.951076	0.341566	0.450814
Methanoperedens_00312	putative Brix domain-containing ribosomal biogenesis protein	Uncharacterized protein	0	0	374.775	286.309	301.504	129.353	-0.0706	0.255905	-0.275884	0.782638	0.840637	-0.32515	0.26016	-1.24981	0.211369	0.319057	-0.39575	0.170087	-2.32675	0.0199787	0.0381847
Methanoperedens_00313	50S ribosomal protein L37Ae	50S ribosomal protein L37Ae	K02921	0	639.921	444.812	460.277	136.182	0.0424873	0.271852	0.156288	0.875806	0.913464	-0.282514	0.276081	-1.0233	0.306166	0.427484	-0.240027	0.197924	-1.21272	0.225237	0.322501
Methanoperedens_00314	Exosome complex component Rrp42	Exosome complex component Rrp42	K12589	0	744.516	76.4358	294.307	249.462	2.80458	0.298587	9.39285	5.83963e-21	6.86796e-20	-2.16856	0.301164	-7.2006	5.99489e-13	6.05679e-12	0.636024	0.104405	6.09188	1.11592e-09	4.83188e-09
Methanoperedens_00315	Exosome complex component Rrp41	Exosome complex component Rrp41	K11600	0	1546.96	215.396	559.415	480.193	2.33521	0.205665	11.3544	7.0484e-30	1.30958e-28	-1.56008	0.207917	-7.50338	6.21952e-14	6.78403e-13	0.775128	0.116023	6.6808	2.37635e-11	1.1512e-10
Methanoperedens_00316	Exosome complex component Rrp4	Exosome complex component Rrp4	K03679	0	719.245	88.1325	405.39	284.533	2.56469	0.27045	9.48302	2.47018e-21	2.97529e-20	-2.43752	0.272235	-8.95375	3.43604e-19	5.25376e-18	0.127163	0.071199	1.78602	0.0740966	0.124892
Methanoperedens_00317	Ribosome maturation protein SDO1	rRNA metabolism protein, SBDS family	K14574	0	1295.8	259.63	1138.06	581.478	1.85557	0.203104	9.13607	6.47608e-20	7.29708e-19	-2.37732	0.203982	-11.6546	2.17457e-31	5.39703e-30	-0.521752	0.121387	-4.29824	1.72159e-05	5.22272e-05
Methanoperedens_00318	Proteasome subunit alpha	Proteasome subunit alpha	K03432	0	1009.66	267.397	844.154	507.329	1.44193	0.183442	7.86039	3.82947e-15	3.23883e-14	-1.88999	0.18464	-10.2361	1.36629e-24	2.65883e-23	-0.448068	0.104329	-4.29475	1.74893e-05	5.29627e-05
Methanoperedens_00319	hypothetical protein	Ribonuclease P protein component 2	K03537	0	88.9193	5.48709	18.7707	12.1972	3.3526	1.20173	2.78981	0.00527385	0.0118925	-1.85299	1.2207	-1.51797	0.129022	0.215868	1.49962	0.328697	4.56231	5.0594e-06	1.62251e-05
Methanoperedens_00320	Ribonuclease P protein component 3	Ribonuclease P protein component 3	K03539	0	172.025	55.022	28.1952	47.1004	1.16568	0.386873	3.01308	0.00258613	0.0062385	0.813089	0.412109	1.97299	0.0484963	0.09579	1.97877	0.203372	9.72981	2.25011e-22	1.971e-21
Methanoperedens_00321	Thermosome subunit alpha	Thermosome subunit	K22447	0	2527.49	365.444	735.279	1673.52	2.30997	0.133183	17.3444	2.17616e-67	9.87187e-66	-1.24097	0.134401	-9.23337	2.62245e-20	4.23674e-19	1.06899	0.100612	10.6249	2.28264e-26	2.34073e-25
Methanoperedens_00322	hypothetical protein	Uncharacterized protein	0	0	557.438	22.0376	124.674	218.923	4.19231	0.444204	9.43781	3.80638e-21	4.53778e-20	-2.71404	0.447179	-6.06925	1.28507e-09	9.7591e-09	1.47827	0.105152	14.0585	6.83596e-45	1.16483e-43
Methanoperedens_00323	hypothetical protein	HicB-like domain-containing protein	K18843	0	115.919	97.1068	48.343	18.7207	-0.210842	0.604655	-0.348698	0.727316	0.79665	0.777997	0.6293	1.23629	0.216351	0.325144	0.567156	0.440304	1.2881	0.197712	0.289262
Methanoperedens_00324	hypothetical protein	Putative periplasmic or secreted lipoprotein	K07339	0	98.8127	149.504	69.3016	22.1863	-1.04218	0.438201	-2.37831	0.0173921	0.0347345	0.818966	0.457011	1.79201	0.073132	0.135907	-0.223212	0.262977	-0.848787	0.396	0.50893
Methanoperedens_00325	hypothetical protein	HicB-like domain-containing protein	K18843	0	152.712	348.843	129.596	44.015	-1.67383	0.312809	-5.35096	8.74901e-08	4.0317e-07	1.21123	0.326632	3.70825	0.000208699	0.000773588	-0.462596	0.221811	-2.08554	0.0370203	0.0674439
Methanoperedens_00326	hypothetical protein	Uncharacterized protein	0	0	35.794	60.4179	19.508	11.264	-1.21458	0.632066	-1.92161	0.0546549	0.095646	1.49127	0.674253	2.21174	0.0269845	0.0587179	0.276689	0.460756	0.600511	0.548166	0.654626
Methanoperedens_00327	hypothetical protein	0	0	0	1.85129	70.8403	7.73785	6.23049	-5.87097	1.08661	-5.40302	6.55276e-08	3.06409e-07	2.80981	0.940828	2.98653	0.00282162	0.00789547	-3.06116	1.04451	-2.93071	0.00338189	0.00747771
Methanoperedens_00328	hypothetical protein	Putative membrane protein (DUF2254)	0	0	11.9288	3.43392	12.261	16.6123	1.21531	0.868782	1.39887	0.161851	0.240573	-2.03786	0.873771	-2.33226	0.0196869	0.044536	-0.822548	0.276038	-2.97984	0.00288399	0.00645698
Methanoperedens_00329	4-phosphopantoate--beta-alanine ligase	4-phosphopantoate--beta-alanine ligase	K09722	0	44.7314	40.8933	110.989	51.1142	-0.318205	0.48423	-0.657137	0.511093	0.611805	-1.715	0.483714	-3.54549	0.000391886	0.00135031	-2.03321	0.28234	-7.20128	5.96486e-13	3.2898e-12
Methanoperedens_00330	Pantoate kinase	Pantoate kinase	K06982	0	114.014	140.916	332.411	173.706	-0.762329	0.224932	-3.38915	0.000701096	0.00185947	-1.50658	0.223827	-6.73101	1.68494e-11	1.52267e-10	-2.26891	0.106377	-21.3288	6.12974e-101	3.61972e-99
Methanoperedens_00331	Cysteine desulfurase	Cysteine desulfurase	K11717	0	305.32	229.17	148.412	253.983	-0.0455276	0.149409	-0.304717	0.760581	0.823786	0.360418	0.155053	2.32448	0.0200999	0.0454403	0.31489	0.0849414	3.70715	0.000209608	0.000556087
Methanoperedens_00332	hypothetical protein	Uncharacterized protein	0	0	24.7133	307.177	69.1414	132.738	-4.12381	0.284542	-14.4928	1.34571e-47	3.98354e-46	1.88704	0.281478	6.70404	2.02733e-11	1.81295e-10	-2.23677	0.26696	-8.37867	5.35308e-17	3.58092e-16
Methanoperedens_00333	hypothetical protein	RNA ligase, Pab1020 family	K07468	0	188.944	59.1579	170.116	152.491	1.14182	0.270074	4.2278	2.35987e-05	8.01609e-05	-1.7005	0.272308	-6.24476	4.2446e-10	3.40462e-09	-0.55868	0.0882463	-6.33092	2.43709e-10	1.0983e-09
Methanoperedens_00334	putative protein	CBS-domain-containing membrane protein	K04767	0	532.907	246.505	548.208	335.434	0.625109	0.188336	3.31912	0.000903002	0.00235211	-1.38848	0.189801	-7.31546	2.56497e-13	2.67836e-12	-0.76337	0.109119	-6.99577	2.63802e-12	1.3879e-11
Methanoperedens_00335	Inosine-5'-monophosphate dehydrogenase	Putative transcriptional regulator	K04767	0	465.308	328.229	489.724	347.801	0.0260855	0.15384	0.169563	0.865354	0.904994	-0.820489	0.155608	-5.27278	1.34369e-07	8.21811e-07	-0.794403	0.085652	-9.27478	1.77991e-20	1.39182e-19
Methanoperedens_00336	putative protein	Putative transcriptional regulator	K04767	0	238.677	211.142	204.866	196.112	-0.287311	0.178626	-1.60845	0.107736	0.171553	-0.185532	0.18233	-1.01756	0.308885	0.430404	-0.472843	0.0994126	-4.75637	1.97101e-06	6.68387e-06
Methanoperedens_00337	putative protein	Putative signal-transduction protein	K04767	0	324.155	474.625	265.104	259.797	-1.02744	0.154647	-6.6438	3.05701e-11	1.9811e-10	0.62837	0.158996	3.95211	7.74648e-05	0.000311073	-0.399073	0.113343	-3.52094	0.000430024	0.00109261
Methanoperedens_00338	hypothetical protein	Putative signal-transduction protein	K07182	0	335.819	1101.61	278.279	305.652	-2.19164	0.12171	-18.0071	1.71467e-72	8.2046e-71	1.76146	0.12835	13.7239	7.30008e-43	2.5513e-41	-0.430183	0.0979039	-4.39393	1.11321e-05	3.46613e-05
Methanoperedens_00339	Glutamyl-tRNA reductase	Glutamyl-tRNA reductase	K02492	0	264.534	106.642	104.026	175.643	0.842633	0.206285	4.08481	4.41138e-05	0.000144279	-0.17569	0.212509	-0.826745	0.408382	0.528612	0.666942	0.0991873	6.72407	1.76719e-11	8.70883e-11
Methanoperedens_00340	Precorrin-2 dehydrogenase	Precorrin-2 dehydrogenase	K02304	0	138.886	130.388	52.6388	63.01	-0.359331	0.272129	-1.32044	0.186687	0.27103	1.0259	0.288781	3.55253	0.00038155	0.00131735	0.66657	0.166547	4.0023	6.27298e-05	0.000178955
Methanoperedens_00341	hypothetical protein	Siroheme decarboxylase	K22225	0	177.461	179.264	135.756	70.7352	-0.475054	0.267904	-1.77322	0.0761915	0.127644	0.143311	0.275441	0.520298	0.602856	0.703983	-0.331743	0.137115	-2.41945	0.0155441	0.0304918
Methanoperedens_00342	hypothetical protein	Uncharacterized protein	0	0	21.0548	32.3328	111.435	81.5202	-1.13612	0.407695	-2.78669	0.00532495	0.012	-1.97261	0.403007	-4.89472	9.84433e-07	5.3947e-06	-3.10873	0.252525	-12.3106	7.94647e-35	1.05491e-33
Methanoperedens_00343	hypothetical protein	ABC-type antimicrobial peptide transport system, permease component	K02004	0	25.6365	14.8279	10.1811	18.8163	0.312667	0.555943	0.562409	0.573837	0.666583	0.286274	0.578086	0.49521	0.620452	0.716711	0.598941	0.283061	2.11594	0.0343498	0.0629134
Methanoperedens_00344	hypothetical protein	CARDB domain-containing protein	0	0	40.3597	38.0722	15.0048	35.4209	-0.347587	0.363053	-0.9574	0.338366	0.444328	1.06674	0.386155	2.76246	0.00573668	0.0149205	0.719153	0.221724	3.24346	0.00118085	0.00281449
Methanoperedens_00345	putative ABC transporter ATP-binding protein	ABC-type antimicrobial peptide transport system, ATPase component	K02003	0	30.3866	47.2099	15.4442	19.4254	-1.05915	0.484312	-2.18691	0.0287489	0.0543504	1.17186	0.510671	2.29475	0.0217477	0.0486836	0.112711	0.333357	0.338108	0.735281	0.816817
Methanoperedens_00346	hypothetical protein	Cupredoxin_1 domain-containing protein	0	0	6.10957	14.2671	4.7726	3.72412	-1.77885	1.27305	-1.39732	0.162318	0.241062	1.3625	1.31961	1.03251	0.301835	0.423856	-0.416348	1.04898	-0.396907	0.691436	0.781832
Methanoperedens_00347	hypothetical protein	Cytochrome c biogenesis protein	K06196	0	0	3.0704	3.1372	1.51361	-6.07344	2.6244	-2.31422	0.0206557	0.0406252	0.0451705	2.39141	0.0188886	0.98493	0.990141	-6.02827	2.39141	-2.5208	0.0117089	0.0236596
Methanoperedens_00348	hypothetical protein	Uncharacterized protein	0	0	42.6227	16.1038	33.7726	20.0162	0.899972	0.690185	1.30396	0.192248	0.277833	-1.23136	0.698652	-1.76248	0.0779889	0.143317	-0.331386	0.277851	-1.19267	0.232997	0.332091
Methanoperedens_00349	hypothetical protein	Nitrogen regulatory protein P-II	0	0	50.937	16.891	33.933	9.82551	1.33552	1.08421	1.23178	0.21803	0.30971	-1.3236	1.09825	-1.20519	0.22813	0.33766	0.0119141	0.432919	0.0275204	0.978045	0.986239
Methanoperedens_00350	hypothetical protein	Uncharacterized protein	0	0	57.3094	42.9878	47.5594	28.1705	-0.0306911	0.4792	-0.0640465	0.948933	0.967773	-0.436508	0.488095	-0.89431	0.371156	0.493866	-0.467199	0.234165	-1.99517	0.046024	0.0818868
Methanoperedens_00351	hypothetical protein	Proline dehydrogenase	K00318	0	101.066	112.604	171.638	107.396	-0.642217	0.318732	-2.01491	0.043914	0.0789864	-0.836479	0.319997	-2.61402	0.00894846	0.0221929	-1.4787	0.23144	-6.3891	1.66864e-10	7.59988e-10
Methanoperedens_00352	Acetylornithine deacetylase	Acetylornithine deacetylase or succinyl-diaminopimelate desuccinylase	K01439	0	126.12	322.774	365.181	350.166	-1.82758	0.152554	-11.9799	4.52839e-33	9.3045e-32	-0.418379	0.151675	-2.75838	0.00580882	0.0150836	-2.24596	0.110623	-20.3028	1.2158e-91	5.86493e-90
Methanoperedens_00353	GTPase Obg	Small GTP-binding protein domain	K06944	0	64.7052	21.3465	25.7505	35.6455	1.13116	0.481984	2.34689	0.0189309	0.0375287	-0.577857	0.49332	-1.17136	0.241453	0.354013	0.553306	0.194642	2.84268	0.00447358	0.00974062
Methanoperedens_00354	ADP-ribose pyrophosphatase	ADP-ribose pyrophosphatase	K03574	0	20.4552	12.1615	7.06188	5.25731	0.471819	1.20366	0.391985	0.695069	0.770265	0.40378	1.25121	0.322712	0.746914	0.822037	0.875598	0.757628	1.15571	0.2478	0.349841
Methanoperedens_00355	Transcription factor S	Transcription elongation factor IIS/RNA polymerase subunit homolog	K03057	0	41.8855	449.167	255.634	79.0743	-3.89645	0.437423	-8.90776	5.20759e-19	5.4625e-18	0.621359	0.426733	1.45608	0.14537	0.237204	-3.27509	0.402625	-8.13435	4.1416e-16	2.67641e-15
Methanoperedens_00356	Methenyltetrahydromethanopterin cyclohydrolase	Methenyltetrahydromethanopterin cyclohydrolase	K01499	0	1102.97	847.072	420.503	651.022	-0.0946254	0.157319	-0.601488	0.547515	0.646105	0.808195	0.160446	5.03717	4.72475e-07	2.71514e-06	0.713569	0.140431	5.08128	3.74901e-07	1.35304e-06
Methanoperedens_00357	Putative thymidylate synthase	Thymidylate synthase	0	0	182.687	183.427	76.8937	91.9493	-0.494298	0.222597	-2.2206	0.0263783	0.0502669	1.05385	0.236044	4.46461	8.02129e-06	3.83254e-05	0.559548	0.138967	4.02647	5.6621e-05	0.000162282
Methanoperedens_00358	hypothetical protein	Uncharacterized protein	0	1	698.542	1238.3	122.323	117.033	-1.31657	0.267809	-4.91609	8.82884e-07	3.6027e-06	3.12529	0.297575	10.5025	8.41075e-26	1.71469e-24	1.80872	0.263496	6.86429	6.6822e-12	3.39563e-11
Methanoperedens_00359	hypothetical protein	Putative transcriptional regulator	K07731	0	1.19897	79.233	7.47805	23.1327	-6.62303	0.8503	-7.78905	6.75152e-15	5.62842e-14	3.32967	0.765006	4.35248	1.34606e-05	6.18618e-05	-3.29336	0.852867	-3.86152	0.000112685	0.000309005
Methanoperedens_00360	Dihydromethanophenazine:CoB--CoM heterodisulfide reductase subunit D	Fe-S oxidoreductase	K08264	0	1917.15	313.58	640.34	1152.16	2.13174	0.144378	14.765	2.46214e-49	7.47847e-48	-1.263	0.145842	-8.66005	4.71555e-18	6.48625e-17	0.868746	0.102468	8.47822	2.28666e-17	1.56012e-16
Methanoperedens_00361	Dihydromethanophenazine:CoB--CoM heterodisulfide reductase subunit E	CoB-CoM heterodisulfide reductase, subunit E	K08265	0	951.377	161.657	120.619	268.585	2.12687	0.234616	9.06532	1.24237e-19	1.36038e-18	0.0993982	0.242936	0.409154	0.682427	0.769106	2.22627	0.146924	15.1525	7.29551e-52	1.52361e-50
Methanoperedens_00362	Dihydromethanophenazine:CoB--CoM heterodisulfide reductase subunit D	Fe-S oxidoreductase	K08264	0	698.48	892.315	516.069	892.55	-0.826193	0.107158	-7.71005	1.25765e-14	1.04099e-13	0.549218	0.109163	5.03118	4.87481e-07	2.79201e-06	-0.276975	0.0898528	-3.08254	0.00205243	0.00469576
Methanoperedens_00363	Dihydromethanophenazine:CoB--CoM heterodisulfide reductase subunit E	CoB-CoM heterodisulfide reductase, subunit E	K08265	0	316.73	264.672	181.21	190.37	-0.200052	0.1807	-1.1071	0.268252	0.369627	0.301055	0.186488	1.61434	0.106454	0.184423	0.101003	0.113547	0.889526	0.37372	0.486689
Methanoperedens_00364	hypothetical protein	Uncharacterized protein	0	0	11.6926	4.35931	4.71362	9.32461	0.873342	0.909585	0.960154	0.336978	0.442671	-0.427251	0.932093	-0.458378	0.646681	0.739033	0.446091	0.428782	1.04037	0.298169	0.405893
Methanoperedens_00365	hypothetical protein	DUF362 domain-containing protein	0	0	145.261	376.937	130.992	216.582	-1.85443	0.241418	-7.68141	1.57347e-14	1.29932e-13	1.30386	0.245604	5.30879	1.10357e-07	6.81029e-07	-0.550566	0.221664	-2.48378	0.0129995	0.0259459
Methanoperedens_00366	Inositol 2-dehydrogenase/D-chiro-inositol 3-dehydrogenase	Putative dehydrogenase	K18855	0	113.171	208.603	70.8802	125.187	-1.36784	0.260386	-5.25312	1.49546e-07	6.67134e-07	1.33703	0.26879	4.97427	6.54924e-07	3.69541e-06	-0.0308022	0.226089	-0.136239	0.891632	0.931049
Methanoperedens_00367	hypothetical protein	PMT family glycosyltransferase, 4-amino-4-deoxy-L-arabinose transferase	K14340	0	8.48293	13.1199	17.2781	26.2888	-1.17866	0.485524	-2.4276	0.0151991	0.0308486	-0.599675	0.486091	-1.23367	0.217327	0.325895	-1.77833	0.269707	-6.59358	4.29333e-11	2.03666e-10
Methanoperedens_00368	tRNA-2-methylthio-N(6)-dimethylallyladenosine synthase	Fe-S oxidoreductase	K04034	0	52.1244	83.8321	46.8154	84.9331	-1.14976	0.297285	-3.86754	0.000109937	0.000334213	0.607073	0.30383	1.99807	0.0457095	0.0915527	-0.54269	0.234236	-2.31685	0.0205119	0.0391384
Methanoperedens_00369	hypothetical protein	Uncharacterized protein	0	0	158.331	240.475	40.9944	159.308	-1.05846	0.165018	-6.41422	1.41547e-10	8.70464e-10	2.35928	0.186202	12.6705	8.61327e-37	2.61066e-35	1.30082	0.13658	9.52423	1.66266e-21	1.38555e-20
Methanoperedens_00370	hypothetical protein	Uncharacterized protein	0	0	133.237	76.2878	47.9458	61.7141	0.285421	0.413346	0.690513	0.489871	0.592699	0.508427	0.424973	1.19637	0.231551	0.341249	0.793848	0.326846	2.42881	0.0151485	0.0298181
Methanoperedens_00371	hypothetical protein	Membrane protein involved in the export of O-antigen and teichoic acid	K06409	0	2.66746	1.80259	0.848905	2.35231	0.200266	1.37321	0.145838	0.884049	0.920311	1.08597	1.49476	0.726518	0.467522	0.584615	1.28624	0.946413	1.35907	0.174126	0.258734
Methanoperedens_00372	hypothetical protein	Uncharacterized protein	K19670	0	77.3351	18.3513	19.7237	50.1665	1.53184	0.41869	3.65864	0.000253556	0.000729548	-0.223398	0.432394	-0.516654	0.605398	0.705988	1.30844	0.167608	7.80655	5.87732e-15	3.58182e-14
Methanoperedens_00373	hypothetical protein	Uncharacterized protein	0	0	231.308	95.9645	81.9469	154.193	0.788056	0.22213	3.54773	0.000388569	0.00108495	0.0304406	0.229591	0.132586	0.894521	0.928967	0.818497	0.121444	6.7397	1.58713e-11	7.86676e-11
Methanoperedens_00374	Digeranylgeranylglycerophospholipid reductase	Geranylgeranyl reductase family protein	K17830	0	162.901	158.825	43.7003	120.628	-0.449636	0.186335	-2.41305	0.0158196	0.0317939	1.67046	0.204622	8.16363	3.25117e-16	4.1395e-15	1.22082	0.125895	9.6971	3.10183e-22	2.69639e-21
Methanoperedens_00375	hypothetical protein	0	0	0	10.3589	37.242	11.7779	5.74309	-2.31574	1.27411	-1.81754	0.069135	0.11757	1.53184	1.30188	1.17664	0.23934	0.351518	-0.783904	1.15141	-0.680824	0.495983	0.605828
Methanoperedens_00376	hypothetical protein	PMT family glycosyltransferase, 4-amino-4-deoxy-L-arabinose transferase	K00728	0	12.3422	2.53834	3.00518	9.63087	1.88806	1.0656	1.77183	0.0764221	0.127846	-0.664825	1.0917	-0.60898	0.542538	0.653603	1.22324	0.402356	3.04019	0.00236429	0.00535917
Methanoperedens_00377	hypothetical protein	4-hydroxybenzoate polyprenyltransferase-like prenyltransferase	K17105	0	33.9302	16.1481	7.54078	15.7209	0.557714	0.720139	0.774453	0.438663	0.543736	0.936179	0.756676	1.23723	0.216003	0.324763	1.49389	0.526039	2.83989	0.00451291	0.00982001
Methanoperedens_00378	D-inositol-3-phosphate glycosyltransferase	Glycosyltransferase	K19002	0	47.0203	15.9205	12.249	26.594	1.03383	0.536121	1.92835	0.0538116	0.0943121	0.320213	0.559576	0.572242	0.567158	0.672846	1.35404	0.289722	4.6736	2.95969e-06	9.82263e-06
Methanoperedens_00379	hypothetical protein	Methylase involved in ubiquinone/menaquinone biosynthesis	0	0	223.303	28.7291	76.3538	82.0544	2.4784	0.453976	5.4593	4.78005e-08	2.27166e-07	-1.6678	0.459563	-3.62909	0.000284424	0.00101474	0.810599	0.151042	5.36672	8.01813e-08	3.03784e-07
Methanoperedens_00380	hypothetical protein	DUF362 domain-containing protein	0	0	122.12	36.2676	44.5801	66.588	1.26064	0.375221	3.35973	0.000780175	0.00204899	-0.538934	0.384164	-1.40288	0.160654	0.257229	0.721708	0.181878	3.96808	7.24542e-05	0.000205257
Methanoperedens_00381	PqqA peptide cyclase	Putative Fe-S oxidoreductase	K22226	0	11.0999	22.7662	8.10082	14.2788	-1.5554	0.539752	-2.8817	0.00395534	0.00918616	1.29289	0.567213	2.27937	0.0226452	0.0504947	-0.262516	0.383527	-0.684478	0.493673	0.603852
Methanoperedens_00382	hypothetical protein	Glycosyl transferase	K11936	0	43.0346	72.6751	45.2549	64.3531	-1.24425	0.280175	-4.44099	8.95472e-06	3.15311e-05	0.429342	0.28672	1.49742	0.134283	0.22283	-0.814913	0.179963	-4.52822	5.94822e-06	1.90043e-05
Methanoperedens_00383	UDP-N-acetylglucosamine--dolichyl-phosphate N-acetylglucosaminyltransferase	Glycosyl transferase	K00721	0	13.1942	3.89792	1.12559	3.37995	1.4015	1.36512	1.02665	0.304585	0.408727	2.43056	1.65881	1.46524	0.142855	0.233435	3.83206	1.17704	3.25569	0.00113118	0.00270173
Methanoperedens_00384	hypothetical protein	Uncharacterized protein	0	0	75.8896	22.4782	57.0341	60.9963	1.22023	0.451951	2.69991	0.00693576	0.0151891	-1.49984	0.456447	-3.2859	0.00101657	0.00319133	-0.27961	0.221906	-1.26004	0.207656	0.302133
Methanoperedens_00385	hypothetical protein	Uncharacterized protein	0	0	21.6273	36.7617	29.2399	5.89335	-1.1508	0.990558	-1.16177	0.24533	0.343462	0.0809117	1.00599	0.0804302	0.935895	0.959426	-1.06989	0.608149	-1.75925	0.0785352	0.131083
Methanoperedens_00386	hypothetical protein	RNA-free ribonuclease P	K09006	0	96.3406	144.627	108.436	79.0263	-1.07897	0.293243	-3.67943	0.000233753	0.000675909	0.142689	0.297775	0.479184	0.631807	0.727131	-0.93628	0.209545	-4.46817	7.88929e-06	2.48811e-05
Methanoperedens_00387	hypothetical protein	Uncharacterized protein	0	1	50.6648	298.516	72.6546	21.2388	-3.01904	0.464748	-6.49609	8.24364e-11	5.13653e-10	1.76467	0.477185	3.69809	0.000217232	0.00080261	-1.25437	0.379892	-3.30191	0.000960293	0.00232564
Methanoperedens_00388	hypothetical protein	Uncharacterized protein	0	5	1.01209	44.6852	4.60539	21.6918	-5.99442	0.763602	-7.85018	4.15432e-15	3.50316e-14	3.14254	0.711079	4.4194	9.89755e-06	4.63736e-05	-2.85187	0.759267	-3.75609	0.00017259	0.000461813
Methanoperedens_00389	hypothetical protein	Acylphosphatase	0	0	654.85	307.843	257.854	196.82	0.59789	0.209532	2.85345	0.00432475	0.00995148	0.0438509	0.215491	0.203493	0.838749	0.888032	0.641741	0.136764	4.69233	2.70114e-06	9.01695e-06
Methanoperedens_00390	hypothetical protein	Uncharacterized conserved small protein	0	0	404.097	139.637	150.669	41.9431	1.01726	0.425927	2.38835	0.0169242	0.0338774	-0.254461	0.438591	-0.580178	0.561795	0.668338	0.762802	0.184849	4.12662	3.68126e-05	0.000107856
Methanoperedens_00391	hypothetical protein	Uncharacterized protein	0	5	5307.44	35382.5	16937.1	23765.4	-3.21096	0.142078	-22.6	4.33485e-113	3.44128e-111	0.807426	0.142048	5.68416	1.31455e-08	8.93322e-08	-2.40354	0.141753	-16.9559	1.74171e-64	5.05538e-63
Methanoperedens_00392	hypothetical protein	Uncharacterized protein	0	6	170.635	95.7443	60.418	66.3973	0.348484	0.306535	1.13685	0.255602	0.355423	0.534155	0.320599	1.66612	0.0956904	0.169725	0.882639	0.180183	4.89857	9.65383e-07	3.35679e-06
Methanoperedens_00393	hypothetical protein	Uncharacterized protein	0	0	432.447	209.493	309.151	163.618	0.60992	0.222748	2.73817	0.0061783	0.0137545	-0.836731	0.226354	-3.69655	0.000218545	0.000805723	-0.226812	0.0980467	-2.3133	0.020706	0.0394866
Methanoperedens_00394	hypothetical protein	Uncharacterized protein	0	4	257.158	80.0302	156.517	86.8743	1.21807	0.388505	3.13527	0.00171694	0.00427157	-1.23434	0.392971	-3.14106	0.00168338	0.00499185	-0.0162742	0.226972	-0.0717015	0.942839	0.962798
Methanoperedens_00395	hypothetical protein	Uncharacterized protein	0	0	380.775	151.556	231.416	330.024	0.859036	0.183756	4.67487	2.94141e-06	1.10834e-05	-0.850719	0.186401	-4.56391	5.02092e-06	2.47434e-05	0.00831668	0.112639	0.073835	0.941142	0.961638
Methanoperedens_00396	hypothetical protein	Signal peptidase I	K13280	0	223.151	53.1668	138.31	84.8641	1.65385	0.400453	4.12996	3.62834e-05	0.000119451	-1.62654	0.404715	-4.01898	5.8451e-05	0.000240619	0.0273121	0.163191	0.167363	0.867084	0.914055
Methanoperedens_00397	hypothetical protein	Uncharacterized protein	0	8	270.153	150.82	512.033	3339.03	0.368105	0.132384	2.78059	0.00542597	0.0122041	-2.01189	0.132442	-15.1907	4.07651e-52	2.14801e-50	-1.64378	0.120625	-13.6272	2.75915e-42	4.4576e-41
Methanoperedens_00398	hypothetical protein	Uncharacterized protein	0	0	146.608	238.372	263.931	193.264	-1.1732	0.189966	-6.17585	6.58099e-10	3.76226e-09	-0.405473	0.190859	-2.12446	0.0336316	0.0706675	-1.57867	0.122533	-12.8836	5.56533e-38	8.1808e-37
Methanoperedens_00399	Undecaprenyl-phosphate 4-deoxy-4-formamido-L-arabinose transferase	Glycosyl transferase	K00721	0	34.6357	64.2352	24.0129	29.2976	-1.37872	0.38837	-3.55001	0.000385214	0.0010773	1.20192	0.407716	2.94794	0.00319903	0.00883603	-0.176799	0.27271	-0.648301	0.51679	0.624781
Methanoperedens_00400	hypothetical protein	Uncharacterized protein	0	12	1277.27	5581.3	1541.07	4569.4	-2.60251	0.0980648	-26.5386	3.47438e-155	4.04534e-153	1.61943	0.0985027	16.4405	9.80939e-61	6.33909e-59	-0.983072	0.0962678	-10.2118	1.75491e-24	1.67426e-23
Methanoperedens_00401	hypothetical protein	Uncharacterized protein	0	13	592.805	1168.21	1393.26	2157.77	-1.4538	0.0850918	-17.0851	1.91597e-65	8.06323e-64	-0.490306	0.0850785	-5.76299	8.26387e-09	5.75279e-08	-1.94411	0.0730548	-26.6117	4.97591e-156	7.10104e-154
Methanoperedens_00402	hypothetical protein	Peptidase_M6 domain-containing protein	K09607	11	283.641	476.471	1240.6	1890.27	-1.22359	0.161933	-7.55614	4.15198e-14	3.34168e-13	-1.63383	0.161551	-10.1134	4.81916e-24	9.01947e-23	-2.85742	0.149956	-19.055	5.96953e-81	2.40537e-79
Methanoperedens_00403	hypothetical protein	Uncharacterized protein	0	3	116.437	247.098	167.504	142.769	-1.57979	0.191701	-8.24087	1.7096e-16	1.56736e-15	0.346328	0.194451	1.78105	0.0749042	0.138899	-1.23346	0.127731	-9.65667	4.60575e-22	3.9835e-21
Methanoperedens_00404	hypothetical protein	Uncharacterized protein	0	5	142.034	225.042	585.91	2129.53	-1.13781	0.124564	-9.13433	6.58111e-20	7.39158e-19	-1.62482	0.124179	-13.0845	4.03602e-39	1.30409e-37	-2.76263	0.110458	-25.0107	4.68194e-138	5.72702e-136
Methanoperedens_00405	hypothetical protein	Uncharacterized protein	0	2	57.0244	34.7253	139.429	32.9699	0.304617	0.639863	0.476066	0.634027	0.719045	-2.26606	0.63951	-3.54343	0.000394954	0.00135951	-1.96144	0.26668	-7.35504	1.90873e-13	1.06646e-12
Methanoperedens_00406	hypothetical protein	Uncharacterized protein	0	0	94.2564	43.9535	149.798	211.455	0.626296	0.249035	2.51489	0.0119069	0.0248452	-1.99834	0.249843	-7.99838	1.2607e-15	1.49408e-14	-1.37204	0.117161	-11.7107	1.12353e-31	1.36943e-30
Methanoperedens_00407	hypothetical protein	Uncharacterized protein	0	0	142.283	115.329	92.632	155.906	-0.175731	0.209038	-0.840666	0.400535	0.506512	0.0598613	0.214281	0.27936	0.779969	0.844843	-0.115869	0.133586	-0.867376	0.385736	0.499111
Methanoperedens_00408	hypothetical protein	Uncharacterized protein	0	0	39.8627	49.8088	3.54072	6.89096	-0.706244	0.743032	-0.950489	0.341864	0.448247	3.51062	0.981322	3.57744	0.000346971	0.00121164	2.80438	0.754811	3.71534	0.000202931	0.000539207
Methanoperedens_00409	hypothetical protein	Putative transcriptional regulator	0	0	52.1524	66.785	14.3363	14.4627	-0.799921	0.546164	-1.46462	0.143026	0.216929	1.86081	0.600703	3.09772	0.00195019	0.00571866	1.06089	0.405025	2.61931	0.0088108	0.0182559
Methanoperedens_00410	hypothetical protein	DDE_3 domain-containing protein	0	0	1.20853	0	0.475353	0.205392	-1.83742	3.57532	-0.513918	0.607309	0.695747	2.19119	3.68883	0.594007	0.552508	0.661194	0.353765	3.55133	0.0996148	0.92065	0.949195
Methanoperedens_00411	hypothetical protein	Uncharacterized protein	0	3	10.5804	14.0203	17.4627	13.5703	-0.91343	0.643223	-1.42008	0.155584	0.232444	-0.523011	0.647291	-0.808	0.419091	0.540025	-1.43644	0.300708	-4.77685	1.78059e-06	6.06216e-06
Methanoperedens_00412	hypothetical protein	Signal peptidase I	K13280	0	137.676	291.703	143.947	146.267	-1.5612	0.196814	-7.93235	2.15036e-15	1.85005e-14	0.760831	0.201662	3.7728	0.000161428	0.000608241	-0.800365	0.146183	-5.47507	4.37337e-08	1.69252e-07
Methanoperedens_00413	hypothetical protein	Uncharacterized protein	0	5	86.6283	98.6944	61.3042	50.5054	-0.61912	0.315252	-1.96389	0.0495425	0.0878882	0.437901	0.326142	1.34267	0.179378	0.281434	-0.181219	0.181327	-0.999406	0.317598	0.424912
Methanoperedens_00414	hypothetical protein	Putative endoIII-related endonuclease	0	0	3.62217	0	7.44114	2.7219	0.494841	1.75958	0.281226	0.778537	0.837005	-2.31593	1.76107	-1.31507	0.188488	0.291981	-1.82109	1.33852	-1.36052	0.173665	0.258274
Methanoperedens_00415	hypothetical protein	Uncharacterized membrane protein	K06384	0	17.3082	7.34831	8.47245	15.038	0.731776	0.702415	1.0418	0.297504	0.401384	-0.296298	0.721314	-0.410775	0.681237	0.768018	0.435478	0.331458	1.31382	0.188905	0.27782
Methanoperedens_00416	Lipoate-protein ligase A subunit 1	Lipoate-protein ligase A	K03800	0	33.4754	5.34171	15.502	12.7791	2.07371	1.04608	1.98236	0.0474389	0.0847363	-1.65614	1.05812	-1.56517	0.117543	0.199794	0.417562	0.290578	1.437	0.150717	0.228916
Methanoperedens_00417	Pyridinium-3,5-bisthiocarboxylic acid mononucleotide nickel insertion protein	Putative nickel insertion protein	K09121	0	89.4339	75.455	120.222	114.344	-0.230409	0.246196	-0.935876	0.349337	0.455821	-0.908692	0.248305	-3.65958	0.000252626	0.000912834	-1.1391	0.106563	-10.6895	1.13996e-26	1.18674e-25
Methanoperedens_00418	hypothetical protein	PBECR2 domain-containing protein	0	0	25.7932	0	4.207	2.34703	2.13022	1.31719	1.61725	0.105825	0.169128	0.00712933	1.43934	0.00495321	0.996048	0.997796	2.13735	0.842113	2.53808	0.0111462	0.0226696
Methanoperedens_00419	hypothetical protein	Uncharacterized protein	0	0	248.665	92.6151	92.0716	32.9901	0.88488	0.47482	1.86361	0.0623764	0.107542	-0.126881	0.489794	-0.25905	0.795597	0.855547	0.757999	0.22983	3.29809	0.000973461	0.00235459
Methanoperedens_00420	hypothetical protein	HicB-like domain-containing protein	K18843	0	224.759	80.9485	88.4617	25.3656	0.952583	0.546894	1.74181	0.0815424	0.135568	-0.334456	0.561929	-0.595194	0.551714	0.660476	0.618126	0.242502	2.54895	0.0108047	0.0220274
Methanoperedens_00421	hypothetical protein	Putative periplasmic or secreted lipoprotein	K07339	0	103.099	35.562	26.725	9.50466	1.08575	0.939951	1.15512	0.248042	0.346426	0.034924	0.972785	0.0359011	0.971361	0.982289	1.12068	0.513956	2.1805	0.0292207	0.0542739
Methanoperedens_00422	hypothetical protein	Uncharacterized protein	0	0	190.388	91.2888	135.324	99.2721	0.634351	0.3244	1.95546	0.0505291	0.0892757	-0.891184	0.328687	-2.71135	0.00670106	0.0171533	-0.256833	0.194967	-1.31732	0.187732	0.27667
Methanoperedens_00423	hypothetical protein	0	0	0	0	0	0	0	NA	NA	NA	NA	NA	NA	NA	NA	NA	NA	NA	NA	NA	NA	NA
Methanoperedens_00424	hypothetical protein	Uncharacterized protein	0	0	30.1541	3.19559	15.4781	19.3279	2.66335	1.04531	2.54791	0.010837	0.0227896	-2.43555	1.05236	-2.31438	0.0206469	0.0465847	0.227801	0.264217	0.862174	0.388592	0.501858
Methanoperedens_00425	hypothetical protein	CARDB domain-containing protein	0	0	33.17	8.17943	19.4904	75.0899	1.4957	0.410009	3.64797	0.000264324	0.000759278	-1.48342	0.414665	-3.57739	0.000347042	0.00121164	0.0122801	0.184402	0.0665941	0.946905	0.96551
Methanoperedens_00426	hypothetical protein	Uncharacterized protein	0	0	44.8403	23.1027	10.741	12.4193	0.378674	0.693916	0.545706	0.585268	0.677383	0.833561	0.732609	1.1378	0.255205	0.370686	1.21224	0.437719	2.76944	0.00561532	0.0120429
Methanoperedens_00427	hypothetical protein	Uncharacterized protein	0	0	11.5079	12.3727	1.7064	2.64031	-0.661074	1.27725	-0.517578	0.604753	0.6935	2.72585	1.49964	1.81767	0.069114	0.129778	2.06478	1.11355	1.85422	0.0637071	0.109923
Methanoperedens_00428	hypothetical protein	Uncharacterized protein	0	0	38.9545	0	4.69005	4.93263	3.26554	1.33898	2.43883	0.0147348	0.0301515	-1.17318	1.39658	-0.840039	0.400887	0.521321	2.09236	0.757808	2.76107	0.00576118	0.0123248
Methanoperedens_00429	hypothetical protein	Uncharacterized protein	0	0	124.758	38.5703	119.882	14.85	1.11667	0.863624	1.293	0.196011	0.282453	-1.71998	0.870467	-1.97593	0.0481628	0.0954616	-0.603315	0.267289	-2.25717	0.0239978	0.0451854
Methanoperedens_00430	hypothetical protein	CARDB domain-containing protein	0	0	6.49795	5.03138	2.50439	11.7709	-0.0940497	0.664407	-0.141554	0.887432	0.921816	0.727687	0.698137	1.04233	0.297261	0.418462	0.633637	0.38899	1.62893	0.103328	0.165373
Methanoperedens_00431	hypothetical protein	Uncharacterized protein	0	0	25.4954	19.9318	2.23892	6.61539	-0.0675043	0.838311	-0.0805242	0.93582	0.958598	2.53895	0.985062	2.57745	0.00995332	0.0244724	2.47144	0.68366	3.61502	0.000300328	0.000779259
Methanoperedens_00432	hypothetical protein	Uncharacterized protein	0	0	16.7471	0	2.96612	2.40435	2.12506	1.31669	1.61394	0.106541	0.170009	-0.540302	1.40041	-0.385818	0.699631	0.78316	1.58476	0.773751	2.04815	0.0405452	0.073165
Methanoperedens_00433	hypothetical protein	Uncharacterized protein	0	0	5.58353	6.97069	2.61255	6.26775	-0.7973	0.868035	-0.918511	0.358351	0.465324	0.992708	0.911764	1.08878	0.276252	0.395223	0.195408	0.580087	0.33686	0.736223	0.817098
Methanoperedens_00434	hypothetical protein	Uncharacterized protein	0	0	8.13065	20.6075	5.05053	8.11381	-1.86619	0.683975	-2.72844	0.0063635	0.0140949	1.90854	0.738891	2.58298	0.00979519	0.0241183	0.0423531	0.527164	0.0803413	0.935966	0.959042
Methanoperedens_00435	S-adenosylmethionine:tRNA ribosyltransferase-isomerase	S-adenosylmethionine:tRNA ribosyltransferase-isomerase	K07568	0	118.632	39.3354	34.2287	54.3521	1.11694	0.382918	2.91693	0.00353498	0.00828148	0.0196616	0.396753	0.0495562	0.960476	0.975862	1.1366	0.190774	5.95785	2.55583e-09	1.08877e-08
Methanoperedens_00436	tRNA-guanine(15) transglycosylase	Queuine tRNA-ribosyltransferase	K00773	0	51.0419	17.3957	15.1819	26.1291	1.1157	0.537137	2.07713	0.0377896	0.0692546	-0.104239	0.555408	-0.187681	0.851127	0.896976	1.01146	0.228015	4.43594	9.16703e-06	2.86209e-05
Methanoperedens_00437	D-inositol-3-phosphate glycosyltransferase	Glycosyltransferase	K00754	0	20.4636	27.5781	11.9547	23.1728	-0.922129	0.423633	-2.17672	0.0295016	0.0555521	0.990032	0.445833	2.22063	0.0263758	0.0575763	0.0679034	0.259432	0.261739	0.793523	0.860885
Methanoperedens_00438	4-deoxy-4-formamido-L-arabinose-phosphoundecaprenol deformylase ArnD	Putative xylanase/chitin deacetylase	K22278	0	9.37846	3.80047	8.54738	4.95135	0.946686	1.25348	0.755246	0.450102	0.555746	-1.63956	1.26691	-1.29415	0.195615	0.30071	-0.692877	0.496613	-1.3952	0.162954	0.244789
Methanoperedens_00439	hypothetical protein	Uncharacterized protein	0	0	1.96644	446.138	8.3528	42.9276	-8.28577	0.662295	-12.5107	6.52544e-36	1.48009e-34	5.7563	0.530743	10.8457	2.08923e-27	4.52888e-26	-2.52947	0.768295	-3.29232	0.000993638	0.00239615
Methanoperedens_00440	hypothetical protein	Uncharacterized protein	0	0	3.58705	56.9981	1.74752	3.47221	-4.36745	1.20223	-3.63277	0.00028039	0.000800165	4.47585	1.45587	3.07436	0.00210957	0.00611277	0.108403	1.38282	0.0783926	0.937516	0.959204
Methanoperedens_00441	hypothetical protein	Phosphonate ABC transporter, permease protein PhnE	K02042	0	1.91811	30.1995	1.28805	8.47926	-4.39566	0.782945	-5.61426	1.97403e-08	9.79443e-08	4.17862	0.919042	4.54671	5.449e-06	2.67759e-05	-0.21704	0.873534	-0.248462	0.803777	0.868708
Methanoperedens_00442	putative ABC transporter ATP-binding protein	ABC-type phosphate/phosphonate transport system, ATPase component	K02041	0	25.4866	65.2966	4.98001	21.1879	-1.82584	0.394685	-4.62606	3.72689e-06	1.38785e-05	3.32542	0.491752	6.76238	1.35741e-11	1.23647e-10	1.49958	0.385193	3.89306	9.89877e-05	0.000274521
Methanoperedens_00443	hypothetical protein	Phosphate/phosphite/phosphonate ABC transporter, periplasmic binding protein	K02044	0	49.6989	245.933	15.0288	93.9988	-2.7742	0.225595	-12.2973	9.3697e-35	2.05839e-33	3.65646	0.268545	13.6158	3.22443e-42	1.11552e-40	0.882262	0.235319	3.74921	0.000177392	0.000473923
Methanoperedens_00444	hypothetical protein	Uncharacterized protein	0	0	4.21902	29.1994	0	4.85969	-3.31769	0.889946	-3.72796	0.000193036	0.000564246	6.7354	1.44122	4.67339	2.96271e-06	1.51905e-05	3.41771	1.35124	2.52931	0.0114286	0.0231891
Methanoperedens_00445	hypothetical protein	Uncharacterized protein	0	0	80.4551	864.405	49.1894	391.205	-3.89829	0.113753	-34.2698	2.20867e-257	6.42906e-255	3.86337	0.132087	29.2488	4.65254e-188	1.77055e-185	-0.0349137	0.121628	-0.287052	0.774072	0.848112
Methanoperedens_00446	Zinc transporter ZupT	Putative divalent heavy-metal cations transporter	K07238	0	0	15.4531	0	4.3803	-8.47485	3.95375	-2.1435	0.0320733	0.0596867	6.68779	3.95369	1.69153	0.0907348	0.16245	-1.78706	4.08046	-0.437955	0.661419	0.754118
Methanoperedens_00447	DNA protection during starvation protein	DNA protection during starvation protein	K03594	0	1.25375	17.6191	0.704246	3.60538	-4.29245	1.22567	-3.50214	0.00046154	0.00126742	5.2338	1.5651	3.34406	0.000825606	0.00264696	0.941349	1.49336	0.630357	0.528461	0.635973
Methanoperedens_00448	hypothetical protein	Putative membrane protein	K07243	0	9.6265	255.908	4.54274	114.375	-5.18763	0.225583	-22.9966	5.04177e-117	4.19307e-115	5.65266	0.321721	17.5701	4.1754e-69	3.40494e-67	0.465027	0.32297	1.43985	0.149911	0.227793
Methanoperedens_00449	Tol-Pal system protein TolB	Periplasmic component of the Tol biopolymer transport system	K03641	0	535.572	354.218	381.451	450.091	0.124166	0.156211	0.794863	0.426693	0.532299	-0.34694	0.158453	-2.18954	0.0285574	0.0613591	-0.222774	0.115836	-1.92318	0.0544574	0.0950645
Methanoperedens_00450	hypothetical protein	Mg2+/Co2+ transporter	K03284	0	91.2912	12.6866	73.3901	61.0829	2.39384	0.613735	3.90046	9.60115e-05	0.000295739	-2.82127	0.616404	-4.57698	4.71732e-06	2.3348e-05	-0.427426	0.187059	-2.28498	0.0223142	0.0423178
Methanoperedens_00451	hypothetical protein	Uncharacterized protein	K07027	0	0.102998	8.81246	0.0955461	3.03832	-6.97307	1.7056	-4.08833	4.34487e-05	0.000142236	5.23263	1.66729	3.1384	0.00169875	0.00503308	-1.74044	1.90648	-0.912904	0.361293	0.473204
Methanoperedens_00452	hypothetical protein	ATP:cob(I)alamin adenosyltransferase	K00798	0	0.956499	0	0.550983	0.24327	-1.81663	3.36437	-0.539962	0.589223	0.680608	1.54589	3.45971	0.446827	0.655	0.745555	-0.270739	3.31186	-0.0817484	0.934847	0.958638
Methanoperedens_00453	hypothetical protein	Putative nucleotidyltransferase	K07076	0	33.3191	70.8651	12.1323	12.9378	-1.57483	0.533516	-2.9518	0.00315925	0.00747139	2.34227	0.600223	3.90233	9.52727e-05	0.000375932	0.767434	0.432243	1.77547	0.0758208	0.127297
Methanoperedens_00454	hypothetical protein	HEPN domain-containing protein	0	0	19.0921	11.767	20.1007	6.89736	0.28965	1.11653	0.25942	0.795312	0.851261	-1.13278	1.12749	-1.00469	0.315045	0.437003	-0.843127	0.510292	-1.65224	0.0984849	0.159034
Methanoperedens_00455	hypothetical protein	WD40 repeat-containing protein	K14963	0	414.034	220.027	334.444	237.346	0.427054	0.236437	1.8062	0.0708864	0.120197	-0.848305	0.238738	-3.55328	0.000380457	0.0013149	-0.421252	0.172263	-2.4454	0.0144693	0.0286293
Methanoperedens_00456	hypothetical protein	WD40 repeat-containing protein	K10260	0	137.562	28.162	85.5719	110.424	1.80098	0.389807	4.62018	3.83413e-06	1.42626e-05	-1.81905	0.393118	-4.62725	3.70562e-06	1.86918e-05	-0.0180774	0.199013	-0.0908353	0.927623	0.954581
Methanoperedens_00457	hypothetical protein	WD40 repeat-containing protein	0	0	152.581	21.598	160.381	116.824	2.3867	0.491749	4.8535	1.21298e-06	4.85889e-06	-3.16209	0.493147	-6.41205	1.43574e-10	1.2023e-09	-0.775384	0.190957	-4.06051	4.8965e-05	0.000141166
Methanoperedens_00458	hypothetical protein	Uncharacterized protein	0	0	0.846753	0	1.88134	0.175971	-3.32139	3.63507	-0.913708	0.36087	0.467667	2.19231	3.65174	0.600348	0.548275	NA	-1.12908	3.61149	-0.312635	0.754558	NA
Methanoperedens_00459	UvrABC system protein B	DNA helicase	K10843	0	82.4253	109.217	39.683	95.1568	-0.867271	0.220957	-3.92506	8.6708e-05	0.000268741	1.23789	0.234356	5.28209	1.27718e-07	7.83935e-07	0.370619	0.152135	2.43612	0.0148457	0.0292894
Methanoperedens_00460	hypothetical protein	Uncharacterized protein	K09744	0	73.5661	113.147	47.822	108.897	-1.06026	0.215443	-4.92131	8.59655e-07	3.52025e-06	1.00251	0.225074	4.45413	8.42357e-06	4.00705e-05	-0.057757	0.151137	-0.38215	0.70235	0.791274
Methanoperedens_00461	hypothetical protein	Putative membrane protein	0	0	0.158389	6.43379	2.65573	2.18098	-5.94785	2.12624	-2.79736	0.00515217	0.0116558	1.05668	1.83731	0.575123	0.565208	0.671234	-4.89117	1.91805	-2.55008	0.0107699	0.0219696
Methanoperedens_00462	Assimilatory ferredoxin-dependent nitrite reductase	NAD(P)H-nitrite reductase	K00362	0	497.774	63.2477	1142.26	363.271	2.49106	0.38668	6.44217	1.17779e-10	7.29438e-10	-4.40625	0.386688	-11.3949	4.43554e-30	1.01958e-28	-1.91519	0.165934	-11.5419	8.11519e-31	9.61748e-30
Methanoperedens_00463	hypothetical protein	Ferritin-like diiron domain-containing protein	K19824	0	184.564	65.6658	351.849	85.6059	1.00414	0.504108	1.99191	0.0463809	0.0829537	-2.66369	0.504608	-5.27872	1.30087e-07	7.97045e-07	-1.65955	0.287366	-5.77504	7.69332e-09	3.14435e-08
Methanoperedens_00464	hypothetical protein	Putative hydrocarbon binding protein (Contains V4R domain)	K07013	1	53.3168	42.7941	46.2732	34.6451	-0.144846	0.43146	-0.33571	0.73709	0.805083	-0.414952	0.439117	-0.944971	0.344674	0.467343	-0.559798	0.221426	-2.52815	0.0114665	0.023252
Methanoperedens_00465	hypothetical protein	Uncharacterized protein	0	0	9.81092	42.3889	11.4424	23.6239	-2.62971	0.537473	-4.89272	9.94498e-07	4.02991e-06	1.82632	0.554689	3.29251	0.000992986	0.0031259	-0.80339	0.47717	-1.68366	0.0922482	0.150095
Methanoperedens_00466	5-demethoxyubiquinone hydroxylase, mitochondrial	Ferritin domain-containing protein	K03594	0	13.3967	21.4677	4.81741	4.99364	-1.215	0.985463	-1.23293	0.217603	0.309414	2.13723	1.08004	1.97884	0.0478337	0.0950292	0.922223	0.821823	1.12217	0.261791	0.366571
Methanoperedens_00467	hypothetical protein	Putative membrane protein	0	0	3.47262	9.67461	0.652479	1.97513	-2.01852	1.34493	-1.50084	0.133397	0.205176	3.07851	1.5833	1.94436	0.0518518	0.101539	1.05998	1.25688	0.843342	0.399037	0.511108
Methanoperedens_00468	Thymidylate synthase	Uncharacterized protein	K22882	0	98.9632	50.9625	46.6652	45.0445	0.472013	0.389985	1.21034	0.22615	0.319585	-0.139856	0.401039	-0.348734	0.727289	0.805616	0.332157	0.201673	1.647	0.0995575	0.160463
Methanoperedens_00469	hypothetical protein	Transposase	K07499	0	3.1148	0	2.33421	0.953917	0.0465667	1.45832	0.0319316	0.974527	0.985344	-0.19702	1.53276	-0.128539	0.897722	0.931445	-0.150454	1.03333	-0.145601	0.884236	0.926046
Methanoperedens_00470	hypothetical protein	DDE_3 domain-containing protein	K07494	0	0.509119	4.53715	0.210567	0.784258	-3.80009	2.63735	-1.44087	0.14962	0.225075	3.39685	2.72883	1.2448	0.213204	0.32126	-0.40324	2.61567	-0.154163	0.877481	0.92119
Methanoperedens_00471	hypothetical protein	Uncharacterized conserved small protein	0	0	86.2973	94.5521	16.2896	12.6595	-0.627025	0.560842	-1.118	0.263565	0.36386	2.53285	0.655819	3.86212	0.000112407	0.000436996	1.90583	0.456713	4.17292	3.00717e-05	8.91736e-05
Methanoperedens_00472	hypothetical protein	Uncharacterized protein	0	0	16.766	0	1.37746	0.980372	1.00685	1.6333	0.616447	0.5376	0.636986	1.32369	1.86913	0.708184	0.478831	0.594335	2.33054	1.46992	1.58548	0.112857	0.178045
Methanoperedens_00473	hypothetical protein	Uncharacterized protein	0	0	28.3651	11.4199	9.16801	11.2426	0.817122	0.766061	1.06665	0.286128	0.388586	0.032171	0.793739	0.040531	0.96767	0.980553	0.849293	0.34205	2.48295	0.01303	0.0259916
Methanoperedens_00474	ATP-dependent DNA helicase	DNA helicase, Rad3	K10844	0	95.178	74.4379	37.8095	132.911	-0.101522	0.195925	-0.51817	0.60434	0.693254	0.756363	0.206179	3.66847	0.000244005	0.000889073	0.65484	0.113351	5.7771	7.59987e-09	3.11358e-08
Methanoperedens_00475	hypothetical protein	Uncharacterized protein	K09727	0	317.885	7287.35	1906.42	1362.82	-4.99399	0.105487	-47.3424	0	0	1.69173	0.1011	16.7333	7.49771e-63	5.24075e-61	-3.30225	0.100482	-32.8642	7.13209e-237	2.03562e-234
Methanoperedens_00476	Molybdenum-containing formylmethanofuran dehydrogenase 1 subunit C	Formylmethanofuran dehydrogenase subunit D	K00203	0	292.261	165.249	98.9237	60.645	0.375431	0.339422	1.10609	0.268688	0.369936	0.543646	0.354071	1.53542	0.124682	0.209948	0.919076	0.217264	4.23022	2.33459e-05	6.99559e-05
Methanoperedens_00477	Formate dehydrogenase subunit alpha	Formylmethanofuran dehydrogenase, subunit B	K00201	0	1014.56	428.998	502.519	751.776	0.77729	0.128523	6.04786	1.46782e-09	8.19023e-09	-0.486446	0.130576	-3.72537	0.000195027	0.000723693	0.290844	0.091707	3.17145	0.0015168	0.00354369
Methanoperedens_00478	D-phenylhydantoinase	Formylmethanofuran dehydrogenase, subunit A	K00200	0	814.429	155.132	465.616	730.011	1.93046	0.156583	12.3287	6.34845e-35	1.40349e-33	-1.84327	0.15791	-11.6729	1.75325e-31	4.38311e-30	0.0871952	0.0815439	1.0693	0.284933	0.390827
Methanoperedens_00479	Tungsten-containing formylmethanofuran dehydrogenase 2 subunit C	Formylmethanofuran dehydrogenase	K00202	0	200.803	30.4649	86.7009	70.2302	2.24796	0.492756	4.56201	5.06664e-06	1.8493e-05	-1.77689	0.497969	-3.56827	0.00035935	0.00124952	0.471071	0.202032	2.33167	0.0197182	0.0377079
Methanoperedens_00480	hypothetical protein	Uncharacterized protein	0	0	0	43.9039	0	1.60013	-6.99737	2.64197	-2.64854	0.00808392	0.0174843	5.21035	2.64195	1.97216	0.0485913	0.0959222	-1.78702	2.70997	-0.659425	0.509623	0.618957
Methanoperedens_00481	hypothetical protein	Putative redox protein, regulator of disulfide bond formation	K07397	0	5.67157	26.9483	7.80234	7.73259	-2.75134	0.686894	-4.00547	6.18937e-05	0.000197619	1.70021	0.712832	2.38515	0.0170722	0.0392695	-1.05112	0.516925	-2.03342	0.0420103	0.0754603
Methanoperedens_00482	hypothetical protein	Uncharacterized protein	0	0	33.5044	54.3515	5.90721	7.14783	-1.20042	0.69747	-1.7211	0.0852329	0.140728	2.79747	0.830095	3.37005	0.000751532	0.00243059	1.59705	0.603693	2.64547	0.00815777	0.017016
Methanoperedens_00483	hypothetical protein	Membrane protein involved in the export of O-antigen and teichoic acid	K16694	0	10.5257	2.89521	8.26727	9.97355	1.29671	1.08201	1.19843	0.230751	0.325006	-1.65138	1.09216	-1.51203	0.130525	0.217437	-0.354671	0.400324	-0.885959	0.375639	0.488424
Methanoperedens_00484	hypothetical protein	Uncharacterized protein	0	0	28.7386	81.1978	18.221	32.0222	-1.9969	0.438636	-4.55252	5.30074e-06	1.92565e-05	1.84752	0.460317	4.01358	5.98056e-05	0.00024531	-0.14938	0.381017	-0.392055	0.695018	0.784696
Methanoperedens_00485	hypothetical protein	Putative methicillin resistance protein	K11693	0	21.1889	40.7742	17.7254	25.8126	-1.43717	0.396288	-3.62658	0.0002872	0.00081893	0.952133	0.412354	2.30902	0.0209425	0.0470348	-0.485036	0.251357	-1.92967	0.0536482	0.0937474
Methanoperedens_00486	hypothetical protein	Uncharacterized protein	K09726	0	11.5106	34.5285	6.5699	18.2565	-2.04826	0.453102	-4.52052	6.16871e-06	2.21908e-05	2.13497	0.494984	4.31322	1.60893e-05	7.28913e-05	0.0867159	0.361293	0.240015	0.810318	0.875209
Methanoperedens_00487	UDP-4-amino-4-deoxy-L-arabinose--oxoglutarate aminotransferase	Putative PLP-dependent enzyme possibly involved in cell wall biogenesis	K13010	0	18.9657	26.5036	8.24516	17.6633	-0.940581	0.492856	-1.90843	0.0563355	0.0981446	1.40186	0.527405	2.65804	0.00785976	0.019911	0.46128	0.33849	1.36276	0.172959	0.257447
Methanoperedens_00488	hypothetical protein	WbqC-like protein	0	0	15.574	39.3955	14.4862	15.1423	-1.75359	0.509337	-3.44288	0.000575554	0.00155224	1.18873	0.531931	2.23475	0.0254335	0.0558396	-0.564852	0.336035	-1.68093	0.0927756	0.15081
Methanoperedens_00489	hypothetical protein	Putative LmbE-like protein	K01463	0	4.02842	66.7847	2.63492	16.3804	-4.51807	0.720704	-6.26897	3.63446e-10	2.14446e-09	3.99085	0.7873	5.06902	3.99859e-07	2.33706e-06	-0.527228	0.76371	-0.690351	0.489974	0.600845
Methanoperedens_00490	hypothetical protein	Glycosyl transferase	K11936	0	4.09104	39.1045	1.78087	13.8528	-3.72585	0.503823	-7.39515	1.41246e-13	1.10128e-12	4.05324	0.63514	6.38164	1.75197e-10	1.45291e-09	0.32739	0.568316	0.57607	0.564568	0.670241
Methanoperedens_00491	hypothetical protein	Uncharacterized protein	0	0	0.665438	6.60002	0.252219	3.89575	-3.69095	1.05899	-3.48536	0.000491478	0.0013433	4.01025	1.29999	3.08483	0.0020367	0.00593172	0.319303	1.17268	0.272284	0.785403	0.8556
Methanoperedens_00492	D-inositol-3-phosphate glycosyltransferase	Glycosyltransferase	K19002	0	7.55414	21.2761	0.972052	11.2184	-1.9599	0.581202	-3.37215	0.000745838	0.00196917	4.00455	0.773531	5.17698	2.2551e-07	1.35742e-06	2.04465	0.656082	3.11645	0.0018304	0.00421633
Methanoperedens_00493	D-inositol-3-phosphate glycosyltransferase	Glycosyltransferase	K16148	0	4.33352	5.47086	1.90239	4.22196	-0.893691	1.00622	-0.888169	0.37445	0.481219	1.73316	1.09632	1.58088	0.113905	0.19511	0.839471	0.733768	1.14405	0.252601	0.355593
Methanoperedens_00494	Undecaprenyl-phosphate 4-deoxy-4-formamido-L-arabinose transferase	Glycosyl transferase	K22844	0	4.93789	6.57538	2.13544	4.0021	-0.998359	1.00446	-0.993923	0.320261	0.423098	1.4238	1.07446	1.32514	0.185126	0.287946	0.425439	0.699062	0.608587	0.542799	0.649349
Methanoperedens_00495	hypothetical protein	Probable pectate lyase C	K07218	0	496.463	114.788	154.078	526.856	1.6483	0.176922	9.31649	1.20254e-20	1.40484e-19	-0.695703	0.179764	-3.87009	0.000108796	0.000424403	0.952592	0.122311	7.78827	6.79341e-15	4.13276e-14
Methanoperedens_00496	hypothetical protein	PMT family glycosyltransferase, 4-amino-4-deoxy-L-arabinose transferase	K14340	0	0.384085	12.3611	0.168955	7.47352	-5.4788	0.862834	-6.34977	2.15634e-10	1.30539e-09	5.17688	1.09614	4.72285	2.3256e-06	1.2142e-05	-0.301913	1.12603	-0.268123	0.788605	0.857724
Methanoperedens_00497	hypothetical protein	PMT family glycosyltransferase, 4-amino-4-deoxy-L-arabinose transferase	K14340	0	0.211859	0	0.165463	0.216448	-2.24145	2.15541	-1.03992	0.298377	0.402096	1.59466	2.2702	0.702431	0.482411	0.596913	-0.646793	2.06969	-0.312507	0.754655	0.831091
Methanoperedens_00498	hypothetical protein	PMT family glycosyltransferase, 4-amino-4-deoxy-L-arabinose transferase	K14340	0	3.84348	8.38039	1.6129	7.54662	-1.66677	0.854918	-1.94963	0.0512206	0.0904517	2.28763	0.925651	2.47137	0.0134595	0.0319908	0.620857	0.75758	0.819527	0.412486	0.525386
Methanoperedens_00499	ADP-L-glycero-D-manno-heptose-6-epimerase	Nucleoside-diphosphate-sugar epimerase	K08679	0	36.948	60.2292	7.92363	29.6225	-1.13466	0.385499	-2.94335	0.00324686	0.00766821	2.50784	0.438506	5.71905	1.07118e-08	7.3523e-08	1.37318	0.329068	4.17294	3.00694e-05	8.91736e-05
Methanoperedens_00500	hypothetical protein	Putative membrane-bound metal-dependent hydrolase (DUF457)	K07038	0	0.184343	0	4.29699	0.910101	-4.14986	2.01061	-2.06398	0.0390195	0.0712468	-1.07556	1.68689	-0.637598	0.523736	0.636323	-5.22542	1.68689	-3.09766	0.00195055	0.00447464
Methanoperedens_00501	Undecaprenyl-phosphate 4-deoxy-4-formamido-L-arabinose transferase	Glycosyl transferase	K00721	0	8.63975	41.8514	12.3498	20.4276	-2.81388	0.505875	-5.56239	2.66097e-08	1.31282e-07	1.57969	0.517437	3.05292	0.00226629	0.00650632	-1.23419	0.422123	-2.92376	0.00345833	0.0076418
Methanoperedens_00502	D-inositol-3-phosphate glycosyltransferase	Glycosyltransferase	K19002	0	8.07677	43.5698	4.53171	21.2268	-2.95186	0.420002	-7.02821	2.09207e-12	1.50053e-11	3.02672	0.476891	6.34677	2.1988e-10	1.81031e-09	0.0748538	0.395286	0.189366	0.849806	0.901039
Methanoperedens_00503	Amidophosphoribosyltransferase	Putative asparagine synthetase [glutamine-hydrolyzing]	K01953	0	8.12522	30.1974	5.24133	26.4394	-2.34465	0.43112	-5.4385	5.37316e-08	2.53971e-07	2.14819	0.46023	4.66764	3.04682e-06	1.55752e-05	-0.196461	0.371643	-0.528627	0.597064	0.701525
Methanoperedens_00504	hypothetical protein	SGNH_hydro domain-containing protein	0	0	17.2981	33.9511	20.3516	127.747	-1.44338	0.268656	-5.37259	7.76123e-08	3.60985e-07	0.458683	0.272067	1.68592	0.0918106	0.163948	-0.984694	0.222944	-4.41678	1.00183e-05	3.12217e-05
Methanoperedens_00505	Ubiquinone biosynthesis O-methyltransferase, mitochondrial	Methyltransferase family protein	K18534	0	83.5174	38.8056	30.6944	35.1083	0.638782	0.462118	1.38229	0.166882	0.246895	-0.00982814	0.476425	-0.020629	0.983542	0.990141	0.628954	0.263737	2.38478	0.0170895	0.0331811
Methanoperedens_00506	Anaerobic glycerol-3-phosphate dehydrogenase subunit A1	Glycerol-3-phosphate dehydrogenase	K00111	0	24.5615	11.2341	14.5765	25.0009	0.652319	0.548685	1.18888	0.234488	0.32987	-0.560836	0.560361	-1.00085	0.3169	0.438894	0.0914838	0.241871	0.378233	0.705257	0.793791
Methanoperedens_00507	GDP-mannose 4,6-dehydratase	Nucleoside-diphosphate-sugar epimerase	K00091	0	28.1701	10.9652	11.6635	14.6501	0.785457	0.69091	1.13684	0.255604	0.355423	-0.30756	0.709785	-0.433315	0.664786	0.752692	0.477897	0.304084	1.57159	0.116045	0.182569
Methanoperedens_00508	2,3,4,5-tetrahydropyridine-2,6-dicarboxylate N-acetyltransferase	Acetyltransferase (Isoleucine patch superfamily)	K00661	0	22.6101	22.614	7.90493	11.7569	-0.441269	0.614726	-0.717831	0.472861	0.577519	1.2415	0.658833	1.8844	0.0595115	0.113743	0.800232	0.385385	2.07645	0.0378523	0.0687039
Methanoperedens_00509	hypothetical protein	Uncharacterized protein	K07027	0	8.12183	9.57025	2.98088	5.92129	-0.727849	0.882821	-0.824458	0.409679	0.516237	1.77491	0.964172	1.84086	0.0656415	0.124143	1.04706	0.65707	1.59353	0.111041	0.175585
Methanoperedens_00510	Coenzyme F420-dependent sulfite reductase	Coenzyme F420-reducing hydrogenase, beta subunit	K00441	0	4.9538	12.6605	2.16216	8.17559	-1.79046	0.665892	-2.68881	0.00717075	0.0156351	2.45945	0.754095	3.26146	0.00110838	0.0034386	0.668997	0.549369	1.21776	0.223316	0.320025
Methanoperedens_00511	hypothetical protein	PS_pyruv_trans domain-containing protein	K16710	0	42.9847	23.3867	21.0131	31.1099	0.401643	0.458434	0.876121	0.380964	0.487597	-0.0704907	0.472177	-0.149289	0.881326	0.919446	0.331153	0.230836	1.43458	0.151407	0.229863
Methanoperedens_00512	hypothetical protein	PDK repeat-containing protein	0	0	1414.94	139.399	245.351	1476.38	2.87639	0.158199	18.1821	7.15802e-74	3.52154e-72	-1.0743	0.159928	-6.71739	1.85005e-11	1.66311e-10	1.80209	0.119352	15.099	1.6451e-51	3.3144e-50
Methanoperedens_00513	hypothetical protein	Uncharacterized protein	0	0	0.3804	2.54217	0.155206	1.89476	-3.15792	1.64945	-1.91453	0.0555529	0.0969746	3.21223	1.8297	1.7556	0.0791561	0.144978	0.0543044	1.60747	0.0337824	0.973051	0.983041
Methanoperedens_00514	L-tyrosine/L-aspartate decarboxylase	Probable L-tyrosine/L-aspartate decarboxylase	K18933	0	78.4501	66.9014	31.2307	59.723	-0.258596	0.282372	-0.915796	0.359774	0.466997	0.868625	0.298054	2.91432	0.00356461	0.00972813	0.61003	0.16663	3.66099	0.000251244	0.000659394
Methanoperedens_00515	hypothetical protein	Uncharacterized protein	0	0	323.397	494.605	235.891	178.832	-1.08626	0.176369	-6.15903	7.31904e-10	4.16375e-09	0.839538	0.182637	4.59677	4.29099e-06	2.14237e-05	-0.246726	0.1277	-1.93208	0.05335	0.0933694
Methanoperedens_00516	Malate dehydrogenase	Malate dehydrogenase	K00024	0	207.096	79.7806	58.0239	91.1889	0.939058	0.279227	3.36307	0.000770817	0.00202746	0.171519	0.290461	0.590505	0.554852	0.662792	1.11058	0.135374	8.20379	2.3292e-16	1.52534e-15
Methanoperedens_00517	Adaptive-response sensory-kinase SasA	Histidine kinase,histidine kinase,CHASE domain-containing protein	K07636	0	12.5153	12.7806	8.52732	18.8321	-0.528785	0.529004	-0.999585	0.317511	0.42026	0.266383	0.544656	0.489084	0.624783	0.720741	-0.262402	0.310234	-0.84582	0.397653	0.509948
Methanoperedens_00518	hypothetical protein	Uncharacterized protein	0	0	5.29022	22.4311	3.79755	4.24563	-2.55499	1.05566	-2.42028	0.0155088	0.0313859	2.31584	1.13344	2.04319	0.0410336	0.0832584	-0.239152	0.92435	-0.258724	0.795848	0.862085
Methanoperedens_00519	hypothetical protein	Uncharacterized protein containing a von Willebrand factor type A (VWA) domain	K07114	0	0.781522	9.3728	0.291884	2.27024	-4.09176	2.47248	-1.65492	0.0979404	0.15875	4.54321	2.63756	1.7225	0.0849787	0.153509	0.451451	2.56319	0.176129	0.860193	0.909871
Methanoperedens_00520	hypothetical protein	Uncharacterized protein	0	0	1.49513	2.64486	0	1.03343	-1.50974	2.17938	-0.692738	0.488474	0.591789	4.28642	2.44476	1.75331	0.0795492	0.145426	2.77668	2.17936	1.27408	0.202636	0.295206
Methanoperedens_00521	hypothetical protein	Uncharacterized protein	0	0	0	0	0	0	NA	NA	NA	NA	NA	NA	NA	NA	NA	NA	NA	NA	NA	NA	NA
Methanoperedens_00522	hypothetical protein	Uncharacterized protein	0	0	3.74946	10.6578	8.17978	5.27193	-1.91182	1.39531	-1.37017	0.170633	0.251592	0.217591	1.39948	0.15548	0.876443	0.915467	-1.69423	1.16645	-1.45247	0.14637	0.223205
Methanoperedens_00523	hypothetical protein	Uncharacterized protein	0	0	72.966	39.9276	94.695	77.9678	0.392503	0.353833	1.10929	0.267306	0.368615	-1.45434	0.356219	-4.08271	4.4513e-05	0.000187755	-1.06184	0.15818	-6.71285	1.90865e-11	9.36549e-11
Methanoperedens_00524	hypothetical protein	Uncharacterized protein containing a von Willebrand factor type A (VWA) domain	K07114	0	63.2022	50.9853	111.823	268.653	-0.152573	0.204637	-0.745583	0.45592	0.561285	-1.39587	0.205232	-6.80145	1.03571e-11	9.53576e-11	-1.54845	0.126292	-12.2608	1.47008e-34	1.92781e-33
Methanoperedens_00525	Nicotinate phosphoribosyltransferase	Nicotinate phosphoribosyltransferase	K00763	0	98.7104	67.2332	64.9643	96.5435	0.0665589	0.261276	0.254745	0.79892	0.853516	-0.134017	0.26779	-0.500456	0.616754	0.713402	-0.0674579	0.144815	-0.465821	0.641343	0.737905
Methanoperedens_00526	Isopropylmalate/citramalate isomerase large subunit	3-isopropylmalate dehydratase large subunit	K01703	0	327.505	55.2045	93.9317	167.368	2.09913	0.2823	7.43582	1.03923e-13	8.17571e-13	-0.962616	0.287874	-3.34388	0.000826161	0.00264696	1.13652	0.1179	9.63969	5.43508e-22	4.67717e-21
Methanoperedens_00527	hypothetical protein	Leucyl aminopeptidase (Aminopeptidase T)	K19689	0	147.011	50.4156	44.2549	63.7177	1.08015	0.359089	3.00803	0.00262949	0.00632999	0.0133299	0.371679	0.035864	0.971391	0.982289	1.09348	0.188345	5.80573	6.4085e-09	2.63812e-08
Methanoperedens_00528	Tk-subtilisin	Subtilisin-like serine protease	K01342~K14645	0	914.266	964.053	1271.56	1277.24	-0.545612	0.165007	-3.30659	0.00094439	0.00244352	-0.659882	0.165355	-3.9907	6.58786e-05	0.000267339	-1.20549	0.152917	-7.8833	3.18851e-15	1.97838e-14
Methanoperedens_00529	hypothetical protein	Uncharacterized protein	0	0	11.795	32.7638	13.0323	7.1338	-1.87457	0.790489	-2.37141	0.0177206	0.0352896	0.994871	0.814625	1.22126	0.221987	0.330823	-0.879699	0.543009	-1.62005	0.105222	0.167778
Methanoperedens_00530	hypothetical protein	Uncharacterized protein	0	0	4.40302	7.73969	1.04397	1.15767	-1.49281	1.59919	-0.933477	0.350574	0.457265	2.26042	1.80611	1.25154	0.210738	0.318384	0.767617	1.42571	0.538409	0.590294	0.695479
Methanoperedens_00531	hypothetical protein	Uncharacterized protein	0	0	56.0875	463.218	57.2558	44.1553	-3.51967	0.294802	-11.9391	7.40195e-33	1.49451e-31	2.75434	0.318009	8.66121	4.6679e-18	6.44659e-17	-0.76533	0.266347	-2.87344	0.00406031	0.00891809
Methanoperedens_00532	hypothetical protein	DUF5615 domain-containing protein	0	0	5.73905	31.2759	9.84369	5.60274	-2.95357	1.13308	-2.60668	0.00914253	0.0195491	1.42406	1.14435	1.24443	0.213343	0.321328	-1.52951	0.989682	-1.54546	0.122236	0.191168
Methanoperedens_00533	hypothetical protein	Pilin_N domain-containing protein	K23255	0	23.3775	3.28264	1.52692	4.69521	2.12349	1.32275	1.60537	0.108413	0.172287	1.42135	1.49199	0.952655	0.340765	0.462776	3.54484	0.922707	3.84179	0.000122141	0.000332803
Methanoperedens_00534	hypothetical protein	Uncharacterized protein	0	0	199.369	72.2835	33.8684	21.5075	0.97306	0.544504	1.78706	0.0739283	0.124509	0.825511	0.580088	1.42308	0.154713	0.250185	1.79857	0.282419	6.36845	1.90953e-10	8.63953e-10
Methanoperedens_00535	Ion-translocating oxidoreductase complex subunit B	Uncharacterized protein	0	0	429.131	189.984	80.6291	140.128	0.705195	0.217337	3.2447	0.00117573	0.0029955	0.948144	0.231215	4.10071	4.1189e-05	0.000175681	1.65334	0.134844	12.2612	1.46394e-34	1.92781e-33
Methanoperedens_00536	hypothetical protein	HTH-type transcriptional regulator LrpA	K03719	0	263.824	247.482	146.685	116.437	-0.349894	0.220319	-1.58813	0.112258	0.177589	0.46577	0.228342	2.03979	0.0413713	0.0837945	0.115876	0.137007	0.845763	0.397685	0.509948
Methanoperedens_00537	hypothetical protein	Uncharacterized protein	0	0	115.071	49.0713	26.8842	9.49601	0.674775	0.841872	0.801518	0.422832	0.528616	0.832283	0.890473	0.934653	0.349967	0.472422	1.50706	0.525597	2.86733	0.00413955	0.0090768
Methanoperedens_00538	hypothetical protein	Transposase	K07491	0	218.33	26.0562	90.845	42.0481	2.5722	0.662986	3.87972	0.000104576	0.000319026	-2.00596	0.669296	-2.99712	0.00272543	0.00765758	0.56624	0.183214	3.09059	0.00199762	0.00457343
Methanoperedens_00539	Bifunctional protein FolD protein	Bifunctional protein FolD	K01491	0	237.309	45.6765	58.8519	82.1637	1.90983	0.383353	4.98191	6.29607e-07	2.62124e-06	-0.650205	0.392487	-1.65663	0.0975942	0.172033	1.25962	0.180181	6.99086	2.73214e-12	1.43521e-11
Methanoperedens_00540	Serine hydroxymethyltransferase	Serine hydroxymethyltransferase	K00600	0	208.404	47.9779	41.7616	100.88	1.67006	0.311588	5.35985	8.32927e-08	3.84843e-07	-0.0460761	0.32302	-0.142642	0.886573	0.923233	1.62399	0.147893	10.9808	4.72494e-28	5.17027e-27
Methanoperedens_00541	Phosphoribosylglycinamide formyltransferase	Phosphoribosylglycinamide formyltransferase 1	K11175	0	185.543	396.102	61.0623	120.291	-1.56612	0.180895	-8.65762	4.81712e-18	4.8152e-17	2.4226	0.203629	11.8972	1.22445e-32	3.17709e-31	0.85648	0.1515	5.65333	1.5737e-08	6.28931e-08
Methanoperedens_00542	hypothetical protein	Uncharacterized protein	0	0	119.731	584.241	129.019	83.4996	-2.76174	0.227803	-12.1233	7.94451e-34	1.68183e-32	2.02832	0.239855	8.45644	2.75656e-17	3.65938e-16	-0.733421	0.189707	-3.86608	0.000110597	0.000304008
Methanoperedens_00543	Ribulose bisphosphate carboxylase	Ribulose bisphosphate carboxylase	K01601	0	159.738	48.1881	144.475	140.582	1.24465	0.31602	3.93852	8.19857e-05	0.00025638	-1.76306	0.318401	-5.53723	3.07299e-08	2.03185e-07	-0.518407	0.15801	-3.28084	0.00103498	0.00248758
Methanoperedens_00544	hypothetical protein	Putative HTH-type transcriptional regulatory protein ANME2D_03287	K07728	0	250.253	319.587	258.641	256.942	-0.826582	0.159642	-5.17774	2.24591e-07	9.86788e-07	0.0542227	0.162478	0.333723	0.738589	0.815495	-0.772359	0.107261	-7.20078	5.98705e-13	3.29673e-12
Methanoperedens_00545	tRNA(Ile2) 2-agmatinylcytidine synthetase TiaS	tRNA(Ile2) 2-agmatinylcytidine synthetase TiaS	K06932	0	249.247	305.409	270.099	353.182	-0.771746	0.135182	-5.70896	1.13667e-08	5.78776e-08	-0.0601938	0.137422	-0.438022	0.661371	0.749783	-0.83194	0.0871672	-9.54418	1.37188e-21	1.14602e-20
Methanoperedens_00546	NH(3)-dependent NAD(+) synthetase	NH(3)-dependent NAD(+) synthetase	K01916	0	80.8653	20.3679	16.284	24.9895	1.46775	0.573853	2.55771	0.0105363	0.0222242	0.0469203	0.596515	0.0786573	0.937305	0.960296	1.51467	0.247035	6.1314	8.71071e-10	3.7957e-09
Methanoperedens_00547	hypothetical protein	Uncharacterized protein	K07466	0	882.189	481.497	3133.08	1530.17	0.39876	0.179163	2.22568	0.0260353	0.0498035	-2.94667	0.178938	-16.4675	6.28175e-61	4.1375e-59	-2.54791	0.147309	-17.2963	5.01686e-67	1.49415e-65
Methanoperedens_00548	hypothetical protein	Uncharacterized protein	K09746	0	701.537	439.864	2706.52	782.367	0.197947	0.205867	0.961531	0.336285	0.442261	-2.86798	0.205388	-13.9638	2.59414e-44	9.45204e-43	-2.67004	0.152575	-17.4998	1.43651e-68	4.43248e-67
Methanoperedens_00549	hypothetical protein	Uncharacterized protein	0	0	75.0011	58.9288	81.5924	14.85	-0.0212483	0.716472	-0.0296569	0.976341	0.985995	-0.863278	0.724424	-1.19167	0.233389	0.343661	-0.884526	0.351163	-2.51885	0.011774	0.023777
Methanoperedens_00550	hypothetical protein	Putative nucleotidyltransferase	K07076	0	148.325	351.206	150.738	84.7525	-1.72214	0.285435	-6.03341	1.60538e-09	8.90092e-09	0.9264	0.291775	3.17505	0.00149809	0.00448511	-0.795745	0.2324	-3.42403	0.000617002	0.00153466
Methanoperedens_00551	hypothetical protein	HEPN domain-containing protein	0	0	86.743	231.242	84.8056	66.1135	-1.86888	0.252417	-7.40394	1.32201e-13	1.03306e-12	1.17834	0.262156	4.4948	6.96354e-06	3.36391e-05	-0.690543	0.177487	-3.89066	9.99708e-05	0.000276799
Methanoperedens_00552	Coenzyme A disulfide reductase	NADH dehydrogenase, FAD-containing subunit	K03885	0	28.2744	3.34975	2.40334	11.4555	2.52912	1.09648	2.30658	0.0210783	0.0413167	0.696119	1.16612	0.596953	0.550539	0.659991	3.22524	0.567044	5.68782	1.28672e-08	5.19083e-08
Methanoperedens_00553	hypothetical protein	Uncharacterized protein	0	0	531.14	75.3273	94.5605	36.4285	2.41352	0.612942	3.9376	8.23021e-05	0.000257139	-0.514822	0.630425	-0.816627	0.414142	0.534556	1.8987	0.229964	8.25651	1.49991e-16	9.89825e-16
Methanoperedens_00554	hypothetical protein	Uncharacterized protein	0	0	8.1292	40.2916	8.40059	13.7899	-2.69573	0.564101	-4.77881	1.76334e-06	6.92061e-06	1.94599	0.592999	3.28161	0.00103214	0.00323431	-0.749741	0.461414	-1.62488	0.104189	0.16644
Methanoperedens_00555	hypothetical protein	4Fe-4S ferredoxin-type domain-containing protein	K02574	0	20.0662	6.90983	27.0819	29.2109	1.03329	0.675536	1.52959	0.126119	0.196317	-2.22658	0.678002	-3.28404	0.00102331	0.00320955	-1.1933	0.221009	-5.39931	6.68982e-08	2.56007e-07
Methanoperedens_00556	hypothetical protein	Uncharacterized protein	0	0	202.924	325.787	167.903	162.721	-1.1519	0.167599	-6.87298	6.28732e-12	4.28938e-11	0.737569	0.173686	4.24656	2.17075e-05	9.7187e-05	-0.414336	0.106004	-3.90868	9.28016e-05	0.000258621
Methanoperedens_00557	Sec-independent protein translocase protein TatA	Sec-independent protein translocase protein TatA	K03116	0	3642.27	9848.94	9474.84	2299.87	-1.90708	0.107133	-17.801	6.9443e-71	3.2779e-69	-0.192546	0.107039	-1.79884	0.0720441	0.134323	-2.09963	0.0997376	-21.0515	2.21595e-98	1.18588e-96
Methanoperedens_00558	hypothetical protein	Uncharacterized protein, gamma-carboxymuconolactone decarboxylase subunit like protein	K01607	0	0	156.208	12.4122	10.8321	-9.65314	1.52629	-6.32459	2.53903e-10	1.52911e-09	3.5854	1.06959	3.35211	0.000801978	0.00258155	-6.06775	1.5392	-3.94213	8.07599e-05	0.000227283
Methanoperedens_00559	hypothetical protein	Uncharacterized protein	K10535	8	3628.01	112.774	163.885	1283.11	4.52402	0.201686	22.4311	1.95934e-111	1.52088e-109	-0.789961	0.20637	-3.82788	0.00012925	0.000496278	3.73406	0.102623	36.3864	6.9898e-290	2.99251e-287
Methanoperedens_00560	hypothetical protein	CBS-domain-containing membrane protein	K07168	0	1248.3	60.562	50.83	180.366	3.89593	0.837589	4.65137	3.29744e-06	1.23607e-05	0.0589399	0.847687	0.0695302	0.944568	0.964563	3.95487	0.753678	5.24743	1.54238e-07	5.71098e-07
Methanoperedens_00561	hypothetical protein	Cytochrome C and Quinol oxidase polypeptide I	0	0	0.939191	66.4682	90.8696	23.4052	-6.64849	1.4494	-4.58705	4.49549e-06	1.65466e-05	-0.625553	1.2657	-0.494233	0.621142	0.717266	-7.27404	1.39162	-5.22703	1.72258e-07	6.37131e-07
Methanoperedens_00562	hypothetical protein	DUF1858 domain-containing protein	0	0	245.015	186.32	499.628	64.0158	-0.0911109	0.784407	-0.116153	0.907532	0.936487	-1.64157	0.784785	-2.09175	0.0364607	0.075592	-1.73269	0.701911	-2.46853	0.013567	0.0269844
Methanoperedens_00563	hypothetical protein	0	0	0	0	0	0	0	NA	NA	NA	NA	NA	NA	NA	NA	NA	NA	NA	NA	NA	NA	NA
Methanoperedens_00564	hypothetical protein	Uncharacterized protein	0	0	243.249	84.9954	236.557	55.0762	0.96924	0.443535	2.18526	0.0288695	0.0545088	-1.60462	0.447292	-3.5874	0.000333986	0.00117203	-0.635375	0.168996	-3.75971	0.000170111	0.000455537
Methanoperedens_00565	Tyrosine recombinase XerD	Site-specific recombinase XerD	K04763	0	214.578	144.698	161.963	94.8348	0.0801918	0.282559	0.283805	0.77656	0.835394	-0.404404	0.28773	-1.4055	0.159873	0.256231	-0.324212	0.166743	-1.94439	0.0518487	0.0910209
Methanoperedens_00566	hypothetical protein	Uncharacterized protein	0	0	64.6838	54.3437	103.101	9.4518	-0.210967	0.885889	-0.238142	0.811771	0.862383	-1.16643	0.890319	-1.31013	0.190152	0.294161	-1.3774	0.348535	-3.95197	7.75095e-05	0.000218494
Methanoperedens_00567	hypothetical protein	Uncharacterized protein	0	0	0.634378	0	0	0.0191881	-4.14984	4.08052	-1.01699	0.30916	0.410139	3.32459	4.08046	0.814759	0.41521	NA	-0.825248	4.08046	-0.202244	0.839726	NA
Methanoperedens_00568	hypothetical protein	Cytochrome c nitrate reductase, small subunit	K15876	4	4.99728	4.39712	1.6352	1.591	-0.526972	1.41764	-0.371724	0.710098	0.784308	1.00883	1.5201	0.663662	0.506907	0.619523	0.481858	1.00205	0.48087	0.630609	0.727952
Methanoperedens_00569	Cytochrome c-552	Formate-dependent nitrite reductase, periplasmic cytochrome c552 subunit	K03385	4	25.3734	16.8386	12.3135	21.4115	0.17976	0.521438	0.344738	0.730291	0.799156	0.156269	0.539697	0.289549	0.772161	0.839779	0.336029	0.258364	1.3006	0.193394	0.283673
Methanoperedens_00570	hypothetical protein	CHRD domain-containing protein	0	0	23.3415	42.5358	5.92206	13.2498	-1.34111	0.589868	-2.27357	0.0229916	0.0447906	2.36677	0.656088	3.6074	0.000309282	0.00109093	1.02566	0.504803	2.0318	0.0421735	0.0757046
Methanoperedens_00571	hypothetical protein	CHRD domain-containing protein	0	0	19.7781	388.779	44.3247	97.9647	-4.76657	0.380959	-12.512	6.41729e-36	1.46507e-34	2.9116	0.381296	7.63605	2.2398e-14	2.49068e-13	-1.85497	0.375828	-4.93569	7.98665e-07	2.79696e-06
Methanoperedens_00572	hypothetical protein	HIT family hydrolase, diadenosine tetraphosphate hydrolase	K02503	0	0.567457	90.2511	17.8295	12.6659	-7.83961	1.63912	-4.78282	1.72853e-06	6.79164e-06	2.20862	1.31899	1.67447	0.0940375	0.167011	-5.63099	1.6154	-3.48581	0.000490652	0.00123565
Methanoperedens_00573	hypothetical protein	Putative Fe-S oxidoreductase	K06940	0	95.8168	85.4568	56.4515	24.5212	-0.239998	0.806669	-0.297517	0.766072	0.82768	0.381001	0.818455	0.465513	0.641564	0.735385	0.141003	0.706371	0.199616	0.841781	0.89565
Methanoperedens_00574	hypothetical protein	Rubrerythrin	0	0	371.923	347.23	303.821	183.118	-0.382358	0.17722	-2.15754	0.0309639	0.0578999	0.000263637	0.181549	0.00145215	0.998841	0.999425	-0.382094	0.0980923	-3.89525	9.80983e-05	0.000272495
Methanoperedens_00575	hypothetical protein	Uncharacterized protein	0	0	7.09862	2.57088	8.22804	5.03345	0.812495	1.39169	0.583817	0.559344	0.655184	-1.77863	1.40193	-1.2687	0.20455	0.311925	-0.966132	0.780961	-1.23711	0.216047	0.312088
Methanoperedens_00576	hypothetical protein	Uncharacterized protein	K13280	0	22.6984	15.4374	17.7633	10.2268	0.0638762	0.792986	0.0805514	0.935799	0.958598	-0.304135	0.810563	-0.375215	0.7075	0.789827	-0.240259	0.387259	-0.62041	0.534988	0.642047
Methanoperedens_00577	hypothetical protein	Uncharacterized protein	0	0	16.9063	4.2923	10.1276	12.0237	1.72479	1.07254	1.60814	0.107804	0.171553	-1.68143	1.08378	-1.55146	0.120792	0.204505	0.0433609	0.388966	0.111477	0.911238	0.945468
Methanoperedens_00578	Isopropylmalate/citramalate isomerase large subunit	3-isopropylmalate dehydratase large subunit	K16792~K01703	0	212.811	127.023	104.383	166.521	0.274538	0.19298	1.42263	0.154844	0.231636	0.0534378	0.199214	0.268243	0.788512	0.851136	0.327976	0.0990235	3.3121	0.000925969	0.00224925
Methanoperedens_00579	Enolase	Enolase	K01689	0	901.614	498.352	679.059	813.623	0.394309	0.107307	3.67459	0.000238234	0.000687729	-0.696855	0.108885	-6.39991	1.55464e-10	1.29554e-09	-0.302546	0.0652551	-4.63636	3.54605e-06	1.1589e-05
Methanoperedens_00580	Vitamin B12 import ATP-binding protein BtuD	ABC-type multidrug transport system, ATPase component	K01990	0	1268.35	666.075	1057.9	503.999	0.465904	0.181163	2.57174	0.0101189	0.0213954	-0.923402	0.182551	-5.05834	4.22931e-07	2.4635e-06	-0.457498	0.14131	-3.23755	0.00120559	0.00286945
Methanoperedens_00581	hypothetical protein	ABC-type transport system involved in cytochrome c biogenesis, permease component	K02194	0	449.67	71.7177	223.97	149.629	2.1919	0.334454	6.55367	5.61403e-11	3.5525e-10	-1.88771	0.337701	-5.58987	2.27234e-08	1.52603e-07	0.304197	0.12467	2.44001	0.0146868	0.0290157
Methanoperedens_00582	Cytochrome c biogenesis protein CcsA	ABC-type transport system involved in cytochrome c biogenesis, permease component	K02195	0	315.783	92.4611	131.666	107.278	1.26418	0.295758	4.27437	1.9168e-05	6.57054e-05	-0.71168	0.302028	-2.35634	0.0184561	0.0421414	0.552497	0.132529	4.16888	3.06097e-05	9.06905e-05
Methanoperedens_00583	3-phosphoshikimate 1-carboxyvinyltransferase	3-phosphoshikimate 1-carboxyvinyltransferase	K00800	0	310.341	107.73	186.095	230.224	1.06858	0.206702	5.16964	2.3454e-07	1.02791e-06	-1.03245	0.209881	-4.91924	8.68813e-07	4.81503e-06	0.0361233	0.0930725	0.38812	0.697928	0.787093
Methanoperedens_00584	hypothetical protein	Uncharacterized protein	0	0	42.8861	13.0725	21.8093	16.0851	1.23042	0.778103	1.58131	0.113808	0.179715	-0.866603	0.792614	-1.09335	0.274241	0.392838	0.363818	0.336623	1.08078	0.279793	0.38563
Methanoperedens_00585	hypothetical protein	Uncharacterized protein	0	0	6.49932	0	0	0.314881	-0.440328	2.91855	-0.150872	0.880077	0.917097	3.3246	3.12353	1.06437	0.287159	0.4081	2.88427	2.91853	0.988264	0.323024	0.431344
Methanoperedens_00586	hypothetical protein	Uncharacterized protein	0	0	79.7128	56.4108	51.9667	10.1271	0.0913629	0.812753	0.112412	0.910497	0.937608	-0.181369	0.832601	-0.217835	0.827558	0.879025	-0.0900065	0.43518	-0.206826	0.836146	0.894658
Methanoperedens_00587	hypothetical protein	Parallel beta-helix repeat (Two copies)	K07218	0	549.405	325.72	505.136	391.011	0.284981	0.187828	1.51724	0.129205	0.200139	-0.892562	0.18939	-4.71283	2.44304e-06	1.26971e-05	-0.607581	0.139779	-4.34672	1.38191e-05	4.2525e-05
Methanoperedens_00588	hypothetical protein	CBS domain-containing protein	K03699	0	27.1283	45.3121	22.1656	30.4203	-1.22854	0.372996	-3.29372	0.000988721	0.0025469	0.878131	0.388508	2.26027	0.0238047	0.0527368	-0.350412	0.231789	-1.51177	0.130593	0.202206
Methanoperedens_00589	hypothetical protein	Uncharacterized protein	K09741	0	35.9432	42.923	13.5793	7.08109	-0.58624	1.01167	-0.579477	0.562267	0.657516	1.47531	1.06963	1.37928	0.167809	0.26621	0.889071	0.820273	1.08387	0.278422	0.383895
Methanoperedens_00590	Prefoldin subunit beta	Prefoldin subunit beta	K04798	0	1046	1404.5	961.163	386.106	-0.911404	0.131015	-6.95649	3.48861e-12	2.42261e-11	0.346499	0.133915	2.58744	0.00966909	0.0238421	-0.564905	0.0940484	-6.00654	1.8953e-09	8.13459e-09
Methanoperedens_00591	hypothetical protein	Exopolyphosphatase-like enzyme	K06881	0	592.188	546.372	433.781	468.841	-0.357126	0.180704	-1.97631	0.0481202	0.0858008	0.121502	0.182801	0.664668	0.506263	0.619251	-0.235624	0.156455	-1.50602	0.132061	0.20411
Methanoperedens_00592	2-isopropylmalate synthase	Isopropylmalate/citramalate/homocitrate synthase	K01649	0	836.687	243.211	459.862	703.192	1.30616	0.130724	9.99171	1.65705e-23	2.24344e-22	-1.14835	0.132516	-8.66581	4.48331e-18	6.26844e-17	0.157805	0.0690154	2.28651	0.0222242	0.0421706
Methanoperedens_00593	hypothetical protein	Transposase DDE domain protein	K07495	0	5.13748	4.06111	0.828632	3.47746	-0.0741827	1.15397	-0.0642846	0.948744	0.967773	1.60236	1.26563	1.26605	0.205494	0.312707	1.52818	0.771664	1.98037	0.0476621	0.0846694
Methanoperedens_00594	hypothetical protein	B-block binding subunit of TFIIIC	0	0	206.832	87.8626	81.9144	37.0027	0.744559	0.463641	1.60589	0.108297	0.172181	-0.0333242	0.47792	-0.0697275	0.944411	0.964563	0.711234	0.265135	2.68254	0.00730657	0.0153811
Methanoperedens_00595	hypothetical protein	Small nuclear ribonucleoprotein	0	0	34.3782	9.30722	5.0079	3.10605	1.22358	1.34315	0.910978	0.362307	0.468563	1.03169	1.46997	0.701848	0.482774	0.597147	2.25527	0.89294	2.52567	0.0115478	0.0233653
Methanoperedens_00596	Dihydromethanopterin reductase (acceptor)	Archaeoflavoprotein, MJ0208 family	K18853	0	50.4094	64.8334	22.1755	30.0441	-0.838387	0.393002	-2.13329	0.032901	0.0609672	1.41183	0.420212	3.35982	0.000779941	0.00251772	0.573447	0.278679	2.05773	0.0396161	0.0716016
Methanoperedens_00597	Zinc transporter ZupT	Putative divalent heavy-metal cations transporter	K16267	0	3.46911	13.0725	1.26562	3.9475	-2.37811	0.905449	-2.62644	0.00862824	0.0185467	3.17268	1.0865	2.9201	0.00349923	0.00958022	0.794571	0.858224	0.925831	0.354534	0.465597
Methanoperedens_00598	hypothetical protein	Uncharacterized protein	0	0	108.084	467.821	85.9379	145.112	-2.59648	0.194074	-13.3788	8.04209e-41	1.96441e-39	2.18881	0.205146	10.6695	1.41379e-26	2.95258e-25	-0.407668	0.171867	-2.372	0.0176923	0.0341771
Methanoperedens_00599	Cell division protein FtsZ 1	Cell division protein FtsZ	K03531	0	569.833	118.493	817.208	585.99	1.78619	0.201875	8.84796	8.91361e-19	9.21161e-18	-3.00635	0.202311	-14.8601	5.98738e-50	2.84816e-48	-1.22016	0.084068	-14.514	9.88067e-48	1.80007e-46
Methanoperedens_00600	Signal recognition particle 54 kDa protein	Signal recognition particle 54 kDa protein	K03106	0	452.396	467.295	345.491	521.394	-0.519894	0.10893	-4.77271	1.81764e-06	7.10976e-06	0.202492	0.111726	1.8124	0.0699243	0.131084	-0.317401	0.0702423	-4.51866	6.22313e-06	1.98456e-05
Methanoperedens_00601	Tungsten-containing aldehyde ferredoxin oxidoreductase	Aldehyde ferredoxin oxidoreductase	K03738	0	62.4438	28.5382	15.2295	51.5786	0.654402	0.341379	1.91694	0.0552455	0.0964863	0.647407	0.360197	1.79737	0.0722769	0.134537	1.30181	0.179858	7.238	4.55337e-13	2.51943e-12
Methanoperedens_00602	hypothetical protein	Uncharacterized protein	0	0	86.5662	114.516	177.664	66.1275	-0.896885	0.320611	-2.79743	0.00515112	0.0116558	-0.840745	0.321121	-2.61815	0.0088407	0.0219575	-1.73763	0.16492	-10.5362	5.88416e-26	5.9625e-25
Methanoperedens_00603	Putative sulfur carrier protein/Ta1414	Putative redox protein, regulator of disulfide bond formation	K04085	0	9.77666	11.2607	0	1.47761	-0.564793	1.46339	-0.385949	0.699534	0.774722	4.28643	1.85631	2.30912	0.020937	0.0470348	3.72164	1.46338	2.54318	0.0109849	0.0223682
Methanoperedens_00604	Bifunctional F420 biosynthesis protein FbiB	Nitroreductase	K19286	0	64.0166	72.6552	41.7686	30.1346	-0.651944	0.405353	-1.60834	0.107761	0.171553	0.543564	0.420336	1.29317	0.195954	0.301095	-0.10838	0.244236	-0.443752	0.657222	0.751581
Methanoperedens_00605	hypothetical protein	Uncharacterized protein	0	0	603.581	701.378	468.745	244.567	-0.68343	0.193214	-3.53716	0.000404449	0.00112479	0.322064	0.196823	1.63631	0.101774	0.177844	-0.361366	0.153439	-2.35511	0.0185173	0.0356503
Methanoperedens_00606	hypothetical protein	Uncharacterized protein	K01155	0	86.2617	31.5591	38.0549	57.4018	0.97954	0.370304	2.64523	0.00816349	0.0176455	-0.493967	0.379365	-1.30209	0.192886	0.297315	0.485573	0.152363	3.18695	0.00143782	0.0033776
Methanoperedens_00607	hypothetical protein	Cupin domain-containing protein	K14673	0	94.5288	100.849	79.5264	28.6474	-0.53045	0.429656	-1.23459	0.216982	0.309102	0.121676	0.441066	0.275867	0.78265	0.846676	-0.408775	0.228502	-1.78893	0.0736263	0.124222
Methanoperedens_00608	hypothetical protein	Uncharacterized protein	0	0	152.329	149.532	86.9728	76.3191	-0.413272	0.274614	-1.50492	0.132344	0.203826	0.472981	0.284268	1.66386	0.0961407	0.170259	0.0597089	0.175647	0.339937	0.733904	0.816048
Methanoperedens_00609	hypothetical protein	0	0	0	0	0	0	0	NA	NA	NA	NA	NA	NA	NA	NA	NA	NA	NA	NA	NA	NA	NA
Methanoperedens_00610	hypothetical protein	Uncharacterized protein	0	0	79.7779	151.163	181.646	47.6795	-1.44497	0.399127	-3.62033	0.000294227	0.000837601	-0.48211	0.398883	-1.20865	0.226797	0.336577	-1.92708	0.273335	-7.05027	1.78575e-12	9.54165e-12
Methanoperedens_00611	Bifunctional F420 biosynthesis protein FbiB	Nitroreductase	K19286	0	76.8979	38.8755	154.496	47.341	0.465547	0.555617	0.837892	0.402091	0.507775	-2.18152	0.55623	-3.92199	8.78222e-05	0.000348541	-1.71598	0.285766	-6.00484	1.91519e-09	8.20969e-09
Methanoperedens_00612	hypothetical protein	Uncharacterized protein	0	0	0	247.492	13.9697	13.5075	-10.0198	1.4649	-6.83991	7.92426e-12	5.37465e-11	4.29131	1.00404	4.27406	1.91943e-05	8.60479e-05	-5.7285	1.50654	-3.80244	0.00014328	0.000387015
Methanoperedens_00613	hypothetical protein	Uncharacterized protein	0	0	7.28972	0	11.6197	1.41692	-0.142973	1.9123	-0.0747648	0.940402	0.962445	-1.33259	1.92321	-0.692899	0.488373	0.601899	-1.47556	1.55957	-0.946136	0.344079	0.453258
Methanoperedens_00614	hypothetical protein	Uncharacterized protein	0	0	181.378	0	91.4669	19.0658	4.61499	1.19476	3.86269	0.000112145	0.000340331	-4.31098	1.2008	-3.59008	0.000330573	0.00116124	0.304009	0.242529	1.2535	0.210025	0.304674
Methanoperedens_00615	hypothetical protein	Uncharacterized protein	0	0	292.785	74.3036	197.937	28.7118	1.60081	0.706923	2.26448	0.0235445	0.0457147	-1.71611	0.713588	-2.4049	0.0161771	0.0374116	-0.115292	0.31421	-0.366927	0.713674	0.799847
Methanoperedens_00616	hypothetical protein	Uncharacterized protein	0	1	289.438	209.617	280.333	115.805	0.027636	0.249288	0.11086	0.911727	0.938598	-0.71391	0.25276	-2.82446	0.00473604	0.0125618	-0.686274	0.121002	-5.67161	1.41464e-08	5.69346e-08
Methanoperedens_00617	hypothetical protein	PLP-dependent enzyme, glutamate decarboxylase	K13745	0	7.97097	50.5459	4.58633	33.7325	-3.15293	0.341508	-9.23239	2.64667e-20	3.05109e-19	3.36918	0.397365	8.4788	2.27533e-17	3.04415e-16	0.216244	0.340166	0.635701	0.524971	0.632885
Methanoperedens_00618	NAD(+)-dependent glutamate dehydrogenase	Glutamate dehydrogenase/leucine dehydrogenase	K00263	0	3.01681	15.8129	1.27343	7.53597	-2.84061	0.74034	-3.83689	0.000124601	0.000374554	3.32781	0.863486	3.85393	0.000116237	0.000451373	0.487207	0.733705	0.664036	0.506667	0.61646
Methanoperedens_00619	GTP cyclohydrolase 1 type 2	Dinuclear metal center protein, YbgI/SA1388 family	K22391	0	32.4371	36.006	27.8841	22.0959	-0.59199	0.477034	-1.24098	0.214613	0.306102	0.158814	0.489995	0.324113	0.745852	0.821133	-0.433176	0.243799	-1.77677	0.0756056	0.126998
Methanoperedens_00620	Bifunctional F420 biosynthesis protein FbiB	Coenzyme F420-0 gamma-glutamyl ligase	K12234	0	2.6182	8.52685	17.4387	7.68427	-2.23956	1.41114	-1.58706	0.1125	0.177892	-1.14617	1.38878	-0.82531	0.409196	0.529266	-3.38573	1.14481	-2.95746	0.0031019	0.00689871
Methanoperedens_00621	hypothetical protein	Uncharacterized protein	0	0	556.037	969.195	443.949	142.618	-1.25303	0.191717	-6.53582	6.32636e-11	3.97445e-10	0.829942	0.198248	4.18638	2.83441e-05	0.00012446	-0.423085	0.13603	-3.11023	0.00186941	0.00430002
Methanoperedens_00622	Pyridoxal 5'-phosphate synthase subunit PdxS	Pyridoxal 5'-phosphate synthase subunit PdxS	K06215	0	473.798	508.074	301.578	355.597	-0.568587	0.134014	-4.24276	2.20791e-05	7.52414e-05	0.526052	0.138244	3.80524	0.000141666	0.000537923	-0.0425348	0.0941897	-0.451586	0.651567	0.745861
Methanoperedens_00623	ORC1-type DNA replication protein 2	ORC1-type DNA replication protein	K10725	0	44.0858	20.2675	33.8586	33.3879	0.733904	0.558504	1.31405	0.188828	0.273709	-1.02196	0.565662	-1.80666	0.0708154	0.132465	-0.288055	0.307954	-0.935385	0.34959	0.45981
Methanoperedens_00624	hypothetical protein	Gate domain-containing protein	0	0	2.16624	2.36421	0.74548	1.5042	-0.814298	1.60178	-0.508371	0.611194	0.699279	1.27899	1.7149	0.745815	0.455779	0.574336	0.464697	1.28539	0.361521	0.71771	0.803319
Methanoperedens_00625	hypothetical protein	Uncharacterized protein	0	0	10.2324	405.921	20.0776	22.0657	-5.73979	0.517273	-11.0962	1.30833e-28	2.24019e-27	4.19578	0.529358	7.92617	2.26004e-15	2.64185e-14	-1.54401	0.568905	-2.714	0.00664771	0.0140719
Methanoperedens_00626	hypothetical protein	Uncharacterized protein	0	0	414.746	339.326	192.274	91.7091	-0.163097	0.247843	-0.658066	0.510496	0.611518	0.515047	0.25787	1.99731	0.0457912	0.0916627	0.35195	0.150833	2.33337	0.0196285	0.0375596
Methanoperedens_00627	hypothetical protein	Zn-dependent protease	0	0	127.681	88.5211	50.3238	49.9576	0.0610402	0.542927	0.112428	0.910484	0.937608	0.61447	0.553977	1.1092	0.267345	0.385054	0.67551	0.471209	1.43357	0.151696	0.230198
Methanoperedens_00628	Fe(2+) transporter FeoB	Ferrous iron transporter FeoB	K04759	0	6.10912	8.70262	45.6238	43.6439	-1.0793	0.558528	-1.93241	0.053309	0.0936191	-2.50592	0.54847	-4.56893	4.90213e-06	2.41928e-05	-3.58523	0.235765	-15.2068	3.18972e-52	6.78559e-51
Methanoperedens_00629	HTH-type transcriptional regulator MntR	Mn-dependent transcriptional regulator	K03709~K04758	0	242.233	600.303	369.836	274.935	-1.78514	0.186627	-9.56528	1.11897e-21	1.37142e-20	0.45183	0.188153	2.40139	0.0163327	0.037746	-1.33331	0.157393	-8.47122	2.42838e-17	1.65024e-16
Methanoperedens_00630	Sec-independent protein translocase protein TatA	Sec-independent protein translocase TatA	K03116	0	66.038	227.928	71.1458	36.0241	-2.27319	0.39393	-5.77054	7.9017e-09	4.10114e-08	1.44511	0.406415	3.55575	0.000376909	0.00130659	-0.828083	0.324051	-2.55541	0.0106063	0.0216487
Methanoperedens_00631	Sec-independent protein translocase protein TatA	Twin arginine-targeting protein translocase, TatA/E family	K03116	0	51.6232	62.0616	33.708	13.4606	-0.755538	0.638359	-1.18356	0.236586	0.332153	0.762185	0.663511	1.14871	0.250674	0.365343	0.006647	0.437475	0.015194	0.987877	0.992223
Methanoperedens_00632	hypothetical protein	Uncharacterized protein	0	0	439.71	199.567	179.279	98.9808	0.638915	0.285572	2.23732	0.0252655	0.0485703	-0.0958128	0.293511	-0.326437	0.744094	0.819988	0.543103	0.170526	3.18486	0.00144822	0.00339601
Methanoperedens_00633	Acylphosphatase	Acylphosphatase	K01512	0	4.0761	17.1602	3.43685	2.28469	-2.47233	1.38729	-1.78212	0.0747289	0.125675	2.59771	1.53741	1.68967	0.0910907	0.162917	0.125381	1.2266	0.102218	0.918583	0.947934
Methanoperedens_00634	Xanthine phosphoribosyltransferase	Putative phosphoribosyltransferase	K07101	0	172.211	26.4328	54.3542	51.2297	2.25883	0.543487	4.15617	3.23621e-05	0.000107453	-1.34916	0.551686	-2.44553	0.0144641	0.0339545	0.909665	0.214142	4.24795	2.15735e-05	6.4986e-05
Methanoperedens_00635	hypothetical protein	Putative coiled-coil protein	K01079	0	2152.17	644.74	1439.83	1108.12	1.26713	0.158117	8.01387	1.11158e-15	9.70685e-15	-1.40776	0.158941	-8.8571	8.21229e-19	1.21238e-17	-0.140625	0.128708	-1.09259	0.274573	0.379658
Methanoperedens_00636	hypothetical protein	UPF0237 protein ANME2D_03377	K07166	0	26.7816	72.5101	13.4974	9.92325	-1.80914	0.633558	-2.85552	0.00429666	0.00989989	2.23458	0.70129	3.18639	0.00144059	0.00434334	0.425448	0.511341	0.832024	0.405395	0.518892
Methanoperedens_00637	hypothetical protein	UPF0210 protein ANME2D_03378	K09157	0	99.6963	59.8579	58.2672	89.8676	0.220423	0.270834	0.813867	0.415721	0.522123	-0.195732	0.277647	-0.704967	0.480831	0.595618	0.0246912	0.143081	0.172568	0.862991	0.911142
Methanoperedens_00638	hypothetical protein	Acetate--CoA ligase (ADP-forming)	K09181	0	1.63514	5.84251	1.07302	5.52499	-2.26112	0.828929	-2.72777	0.00637648	0.014112	2.14398	0.899114	2.38455	0.0171001	0.0393072	-0.117143	0.670602	-0.174684	0.861328	0.909947
Methanoperedens_00639	Potassium-transporting ATPase ATP-binding subunit	P-type ATPase, translocating	K01537	0	78.4598	117.527	132.727	295.495	-1.05298	0.152071	-6.92426	4.38253e-12	3.01937e-11	-0.39957	0.153073	-2.61032	0.00904579	0.0224181	-1.45255	0.095566	-15.1994	3.56682e-52	7.54095e-51
Methanoperedens_00640	Glutathione-regulated potassium-efflux system protein KefB	Kef-type K+ transport system, predicted NAD-binding component	K03455	0	3.99919	11.7519	14.4084	20.5633	-2.03333	0.522899	-3.88858	0.000100833	0.000308704	-0.505478	0.513481	-0.984414	0.324912	0.447276	-2.53881	0.283032	-8.97005	2.96371e-19	2.24078e-18
Methanoperedens_00641	Calcium-gated potassium channel MthK	K+ transport system, NAD-binding component	K10716	0	10.4823	17.5115	21.9425	16.7974	-1.12875	0.623263	-1.81104	0.0701349	0.119096	-0.67707	0.623647	-1.08566	0.277628	0.39686	-1.80582	0.33541	-5.38392	7.28803e-08	2.77042e-07
Methanoperedens_00642	Calcium-gated potassium channel MthK	K+ transport system, NAD-binding component	K03499	0	14.412	4.14597	10.3773	5.84509	1.43432	1.22899	1.16707	0.243182	0.340727	-1.68688	1.2447	-1.35525	0.175338	0.27598	-0.252559	0.427189	-0.591211	0.554379	0.660664
Methanoperedens_00643	50S ribosomal protein L31e	50S ribosomal protein L31e	K02910	0	4621.34	1121.22	1101.89	499.873	1.56998	0.138501	11.3355	8.7522e-30	1.6006e-28	-0.194441	0.143027	-1.35946	0.174	0.274631	1.37554	0.0649159	21.1896	1.19063e-99	6.68508e-98
Methanoperedens_00644	Translation initiation factor 6	Translation initiation factor 6	K03264	0	1359.62	184.164	261.282	313.88	2.44401	0.215527	11.3397	8.34412e-30	1.534e-28	-0.753348	0.22069	-3.4136	0.000641114	0.00210529	1.69066	0.0855972	19.7513	7.81592e-87	3.47656e-85
Methanoperedens_00645	hypothetical protein	Uncharacterized protein	0	0	323.953	21.4674	48.4886	103.968	3.49279	0.514186	6.79285	1.09943e-11	7.34286e-11	-1.44324	0.522159	-2.76399	0.00570999	0.014872	2.04955	0.205742	9.96174	2.24097e-23	2.04675e-22
Methanoperedens_00646	hypothetical protein	Uncharacterized protein	0	0	61.0814	46.6914	64.8396	57.8507	-0.083641	0.348145	-0.240248	0.810138	0.861925	-0.746625	0.352485	-2.11818	0.0341601	0.0715586	-0.830266	0.1675	-4.95681	7.16602e-07	2.51729e-06
Methanoperedens_00647	Phosphoribosylformylglycinamidine synthase subunit PurL	Phosphoribosylformylglycinamidine synthase subunit PurL	K23270	0	105.731	58.6486	105.699	251.605	0.390309	0.1992	1.95939	0.0500674	0.0886842	-1.11867	0.201139	-5.56169	2.67175e-08	1.77685e-07	-0.728365	0.112091	-6.498	8.13926e-11	3.77737e-10
Methanoperedens_00648	hypothetical protein	Uncharacterized protein	0	0	21.965	0	3.5856	1.4888	1.43415	1.40261	1.02249	0.306551	0.410139	0.157194	1.52878	0.102823	0.918104	0.94633	1.59135	0.995074	1.59922	0.109771	0.174081
Methanoperedens_00649	hypothetical protein	Uncharacterized protein	0	0	27.7928	1724.92	45.3428	186.668	-6.44614	0.207095	-31.1265	1.05502e-212	1.93958e-210	5.06161	0.218977	23.1149	3.28297e-118	6.61422e-116	-1.38453	0.247909	-5.58482	2.33938e-08	9.25218e-08
Methanoperedens_00650	Type-2 serine--tRNA ligase	Seryl-tRNA synthetase	0	0	448.617	312.77	316.562	511.368	0.0354809	0.115605	0.306914	0.758909	0.82274	-0.227165	0.118181	-1.92217	0.0545839	0.105861	-0.191684	0.0652798	-2.93635	0.00332102	0.00734787
Methanoperedens_00651	Alpha-ketoglutarate semialdehyde dehydrogenase	Aldehyde dehydrogenase (NAD(+))	K22187	0	85.0288	530.391	96.9667	344.273	-3.10548	0.116961	-26.5514	2.47264e-155	2.97825e-153	2.17909	0.122328	17.8135	5.55556e-71	4.87892e-69	-0.926395	0.101346	-9.14087	6.19514e-20	4.81142e-19
Methanoperedens_00652	[LysW]-aminoadipate semialdehyde/glutamate semialdehyde transaminase	4-aminobutyrate aminotransferase family protein	K00823	0	94.1096	391.891	164.784	279.836	-2.54285	0.137569	-18.4842	2.76979e-76	1.40216e-74	1.00226	0.138928	7.21426	5.4227e-13	5.5441e-12	-1.54059	0.106747	-14.4322	3.24703e-47	5.82255e-46
Methanoperedens_00653	hypothetical protein	Uncharacterized protein	0	0	64.8372	92.811	34.5476	35.7783	-0.985385	0.338035	-2.91503	0.00355649	0.00832629	1.17412	0.358272	3.27718	0.00104851	0.00327658	0.188737	0.215644	0.875226	0.381451	0.494769
Methanoperedens_00654	L-threonine 3-dehydrogenase	Theronine dehydrogenase-like Zn-dependent dehydrogenase	K18369	0	0.644519	56.9424	15.3388	30.1389	-6.97116	0.699922	-9.9599	2.28289e-23	3.05522e-22	1.68902	0.506437	3.3351	0.0008527	0.00272181	-5.28214	0.665608	-7.93582	2.09116e-15	1.29986e-14
Methanoperedens_00655	Chorismate synthase	Chorismate synthase	K01736	0	266.837	240.029	140.976	234.893	-0.33157	0.149644	-2.21572	0.0267108	0.0508451	0.565084	0.155819	3.62655	0.000287231	0.00102263	0.233515	0.0898097	2.60011	0.00931946	0.0192053
Methanoperedens_00656	O-phosphoserine--tRNA(Cys) ligase	O-phosphoserine--tRNA(Cys) ligase	K07587	0	222.79	113.369	65.3544	186.684	0.511209	0.181805	2.81186	0.00492566	0.0111796	0.522177	0.190538	2.74054	0.00613379	0.0158194	1.03339	0.100699	10.2621	1.04399e-24	1.00723e-23
Methanoperedens_00657	hypothetical protein	Uncharacterized protein	0	0	64.4694	74.4998	30.3679	28.1913	-0.714831	0.416027	-1.71823	0.0857541	0.141425	1.11921	0.439281	2.54781	0.0108402	0.0264065	0.404375	0.286255	1.41264	0.157762	0.237823
Methanoperedens_00658	Shikimate kinase	Shikimate kinase	0	0	41.557	32.2719	20.0557	24.3694	-0.116158	0.466306	-0.249103	0.803281	0.857013	0.498294	0.486097	1.02509	0.30532	0.426754	0.382135	0.260867	1.46487	0.142957	0.218388
Methanoperedens_00659	Chorismate mutase	Chorismate mutase	K04093	0	36.7441	66.7777	48.7703	14.0958	-1.31604	2.19443	-0.59972	0.548693	0.647057	0.244605	2.1979	0.11129	0.911386	0.941628	-1.07144	2.1426	-0.500064	0.61703	0.716382
Methanoperedens_00660	hypothetical protein	TIGR03663 family protein	0	0	55.916	93.0723	61.4961	108.121	-1.21612	0.214587	-5.66728	1.4508e-08	7.32319e-08	0.364269	0.219388	1.66039	0.0968365	0.171138	-0.851853	0.133098	-6.40019	1.55183e-10	7.08668e-10
Methanoperedens_00661	Small archaeal modifier protein 3	MoaD family protein	K03636	0	24.6315	51.6098	12.3611	7.51693	-1.52401	0.789259	-1.93093	0.0534914	0.093798	1.9845	0.855093	2.32081	0.0202974	0.0458565	0.460498	0.642107	0.717168	0.473271	0.585816
Methanoperedens_00662	hypothetical protein	Molybdopterin biosynthesis enzyme	K03750	0	66.3415	55.0103	38.3577	57.3991	-0.213686	0.329657	-0.648208	0.51685	0.617428	0.298638	0.340072	0.878159	0.379857	0.502568	0.0849513	0.208876	0.406707	0.684223	0.774699
Methanoperedens_00663	hypothetical protein	Putative membrane-bound metal-dependent hydrolase	K07038	0	26.125	63.4231	55.5162	48.0963	-1.75941	0.330215	-5.32808	9.92542e-08	4.52906e-07	0.000187433	0.330749	0.000566692	0.999548	0.999548	-1.75922	0.19955	-8.81594	1.18687e-18	8.81788e-18
Methanoperedens_00664	putative MFS-type transporter YfcJ	Arabinose efflux permease family protein	K08153	0	14.0269	19.4748	10.1517	15.9679	-0.969605	0.680084	-1.42571	0.153951	0.230554	0.821646	0.700062	1.17368	0.240525	0.353107	-0.147959	0.53987	-0.274065	0.784035	0.854653
Methanoperedens_00665	hypothetical protein	Uncharacterized protein	0	0	2.54604	6.03168	2.4785	2.53992	-1.82255	1.22905	-1.4829	0.138101	0.210466	1.16742	1.27902	0.912746	0.361376	0.483293	-0.655139	0.831595	-0.78781	0.430808	0.543341
Methanoperedens_00666	hypothetical protein	DDE_5 domain-containing protein	K07495	0	1.96913	0	1.66039	1.50499	0.579633	1.46375	0.395991	0.692112	0.768447	-0.907139	1.50882	-0.601225	0.54769	0.657958	-0.327506	0.980948	-0.333867	0.73848	0.818277
Methanoperedens_00667	hypothetical protein	Uncharacterized protein	0	0	13.7449	14.0256	32.2064	9.34678	-0.572383	1.40091	-0.408579	0.682849	0.759857	-1.36931	1.4008	-0.97752	0.328312	0.450869	-1.94169	1.12629	-1.72397	0.084714	0.139998
Methanoperedens_00668	hypothetical protein	Uncharacterized protein	0	0	273.938	1231.26	654.265	311.211	-2.63807	0.15344	-17.1928	3.00453e-66	1.32846e-64	0.661315	0.153104	4.31937	1.56474e-05	7.09832e-05	-1.97675	0.125955	-15.6941	1.65912e-55	3.81374e-54
Methanoperedens_00669	Tol-Pal system protein TolB	Tol-Pal system protein TolB	K03641	0	68.0776	26.4351	43.6384	84.3511	0.942074	0.334359	2.81755	0.00483911	0.0110046	-1.01604	0.339413	-2.99352	0.00275782	0.00773591	-0.0739648	0.148882	-0.4968	0.61933	0.717836
Methanoperedens_00670	hypothetical protein	ABC transporter permease	K01992	0	41.6741	16.0836	41.6698	28.2566	0.966437	0.643198	1.50255	0.132955	0.204677	-1.62764	0.648393	-2.51027	0.012064	0.0290162	-0.661202	0.281574	-2.34824	0.0188626	0.0362335
Methanoperedens_00671	hypothetical protein	Putative ABC-2 type transport system permease protein	K19341	0	57.3462	9.70654	63.7567	37.9723	2.01543	0.743351	2.71127	0.00670258	0.0147431	-2.9052	0.745707	-3.8959	9.78328e-05	0.000385146	-0.889777	0.197377	-4.508	6.54422e-06	2.08308e-05
Methanoperedens_00672	hypothetical protein	Uncharacterized protein	0	0	89.5868	10.0038	100.232	99.7322	2.63654	0.560566	4.70336	2.5592e-06	9.8126e-06	-3.52828	0.561765	-6.2807	3.3705e-10	2.72907e-09	-0.891735	0.138649	-6.43163	1.26245e-10	5.78835e-10
Methanoperedens_00673	Vitamin B12 import ATP-binding protein BtuD	ABC transporter, ATP-binding protein	K01990	0	40.4769	14.5854	55.3652	34.5113	1.01073	0.63402	1.59415	0.110901	0.175841	-2.13367	0.636698	-3.35114	0.000804796	0.00258819	-1.12294	0.251441	-4.46602	7.96885e-06	2.51088e-05
Methanoperedens_00674	Phosphoenolpyruvate transferase	2-phospho-L-lactate transferase	K11212	0	15.813	49.6452	26.3367	27.0977	-2.11244	0.537051	-3.93341	8.37505e-05	0.000260731	0.769286	0.542876	1.41706	0.156466	0.252187	-1.34315	0.445926	-3.01205	0.00259486	0.00584698
Methanoperedens_00675	hypothetical protein	Daunorubicin resistance ABC transporter membrane protein	K09694	0	21.7989	62.6061	21.6477	26.0744	-2.01051	1.08822	-1.84752	0.0646717	0.111225	1.32422	1.09565	1.20862	0.226808	0.336577	-0.686283	1.05369	-0.651315	0.514843	0.623007
Methanoperedens_00676	Vitamin B12 import ATP-binding protein BtuD	Daunorubicin resistance ABC transporter ATP-binding subunit	K01990	0	38.3224	80.6877	23.6357	44.8641	-1.52863	0.290381	-5.26422	1.40787e-07	6.32094e-07	1.5187	0.310101	4.89745	9.70886e-07	5.32898e-06	-0.0099264	0.200313	-0.0495544	0.960477	0.974378
Methanoperedens_00678	hypothetical protein	Putative membrane protein	K08982	0	149.332	1711.96	252.9	200.874	-4.00493	0.165655	-24.1764	3.94401e-129	3.82679e-127	2.53807	0.169207	14.9998	7.36105e-51	3.70759e-49	-1.46686	0.152904	-9.59332	8.52993e-22	7.28554e-21
Methanoperedens_00679	hypothetical protein	Isoprenylcysteine carboxyl methyltransferase (ICMT) family protein	K21310	0	109.862	1182.24	243.976	317.575	-3.90194	0.131705	-29.6264	6.82217e-193	1.03608e-190	2.02417	0.131275	15.4193	1.21351e-53	6.81359e-52	-1.87777	0.116113	-16.1719	7.95732e-59	1.9467e-57
Methanoperedens_00680	hypothetical protein	HTH arsR-type domain-containing protein	K22042	0	28.4883	403.88	87.7961	55.9743	-4.2963	0.314127	-13.677	1.39355e-42	3.52729e-41	1.95243	0.303584	6.43128	1.26535e-10	1.06745e-09	-2.34387	0.275794	-8.49864	1.91821e-17	1.31925e-16
Methanoperedens_00681	hypothetical protein	DUF4382 domain-containing protein	0	0	374.278	118.658	139.403	95.9925	1.1762	0.309604	3.79903	0.000145265	0.000432576	-0.449691	0.317314	-1.41718	0.15643	0.252187	0.726504	0.156464	4.64328	3.42929e-06	1.12288e-05
Methanoperedens_00682	hypothetical protein	Uncharacterized protein	0	0	18.256	0	3.57165	1.38802	1.34025	1.4964	0.895647	0.370441	0.477473	0.849345	1.69004	0.50256	0.615273	0.712893	2.18959	1.22962	1.7807	0.0749607	0.126224
Methanoperedens_00683	hypothetical protein	Uncharacterized protein	K03658	0	1.28857	0	0.519251	0.296865	-1.28032	2.35651	-0.543309	0.586917	0.678841	1.46802	2.50388	0.586299	0.557675	0.664518	0.187707	2.26895	0.0827283	0.934068	0.958413
Methanoperedens_00684	hypothetical protein	Putative nucleotide-binding protein	K07063	0	104.094	49.091	75.7775	28.7683	0.558513	0.508783	1.09774	0.272316	0.374194	-0.752979	0.517646	-1.45462	0.145774	0.237447	-0.194466	0.202015	-0.962632	0.335732	0.444657
Methanoperedens_00685	hypothetical protein	Uncharacterized protein	0	0	23.0721	16.9213	12.0594	4.55627	0.0393837	1.1311	0.0348189	0.972224	0.984482	0.0106105	1.16415	0.00911435	0.992728	0.995926	0.0499942	0.588262	0.0849862	0.932272	0.957431
Methanoperedens_00686	hypothetical protein	Addiction module toxin, HicA family	K07339	0	46.8594	148.566	67.0414	19.7132	-2.17361	0.451818	-4.81081	1.50322e-06	5.98035e-06	0.962306	0.46143	2.08549	0.0370249	0.0765096	-1.2113	0.302925	-3.99869	6.36936e-05	0.00018149
Methanoperedens_00687	hypothetical protein	HicB-like domain-containing protein	K18843	0	173.715	209.061	238.065	41.4488	-0.767283	0.378685	-2.02617	0.0427469	0.0770856	-0.329591	0.383383	-0.859692	0.389959	0.512513	-1.09687	0.205811	-5.32953	9.84667e-08	3.6979e-07
Methanoperedens_00688	hypothetical protein	Uncharacterized protein	0	0	23.7189	31.3779	18.8632	6.55061	-0.950213	0.834532	-1.13862	0.254863	0.354817	0.535641	0.862026	0.621375	0.534353	0.645559	-0.414572	0.498453	-0.831717	0.405569	0.518892
Methanoperedens_00689	hypothetical protein	Uncharacterized protein	0	0	109.144	182.058	204.305	33.7427	-1.21166	0.428369	-2.82854	0.00467605	0.0106755	-0.377676	0.430378	-0.877545	0.380191	0.502568	-1.58933	0.252467	-6.29522	3.06957e-10	1.38151e-09
Methanoperedens_00690	tRNA(fMet)-specific endonuclease VapC	Putative nucleic acid-binding protein, contains PIN domain	K07064	0	157.459	169.748	317.152	95.9812	-0.576688	0.293243	-1.96659	0.0492307	0.0874239	-1.17752	0.293642	-4.01006	6.07027e-05	0.000248692	-1.75421	0.154602	-11.3466	7.70597e-30	8.79765e-29
Methanoperedens_00691	hypothetical protein	Mrr_cat domain-containing protein	K07448	0	160.668	88.2612	71.893	98.7821	0.395323	0.314858	1.25556	0.209276	0.299222	-0.00172294	0.322026	-0.00535031	0.995731	0.99777	0.3936	0.226397	1.73854	0.0821155	0.136461
Methanoperedens_00692	hypothetical protein	Uncharacterized protein	0	0	26.5254	71.3224	16.544	8.10383	-1.92832	0.721723	-2.67182	0.00754406	0.0163877	1.72705	0.766196	2.25406	0.0241922	0.0534569	-0.201261	0.56606	-0.355547	0.72218	0.807003
Methanoperedens_00693	hypothetical protein	Putative periplasmic or secreted lipoprotein	0	0	134.417	9.54897	37.7561	11.4232	3.1471	1.21146	2.59777	0.00938327	0.0199848	-2.00471	1.22835	-1.63203	0.102673	0.178875	1.14239	0.357254	3.19769	0.00138533	0.00326774
Methanoperedens_00694	hypothetical protein	Uncharacterized protein	0	0	59.4845	35.1599	38.722	43.8053	0.232314	0.3897	0.596136	0.551085	0.649659	-0.278551	0.398942	-0.698224	0.485037	0.599609	-0.0462368	0.197991	-0.23353	0.81535	0.878168
Methanoperedens_00695	hypothetical protein	Uncharacterized protein	0	0	74.7758	54.5533	63.7282	83.0065	-0.0385551	0.318362	-0.121105	0.903608	0.935201	-0.385336	0.323508	-1.19112	0.233607	0.343835	-0.423891	0.207546	-2.04239	0.0411125	0.0740717
Methanoperedens_00696	hypothetical protein	Uncharacterized protein	0	0	29.4136	7.34364	24.3641	10.8711	1.40366	1.0565	1.3286	0.183981	0.268294	-1.83191	1.06502	-1.72008	0.085418	0.154221	-0.428252	0.318736	-1.34359	0.17908	0.265314
Methanoperedens_00697	hypothetical protein	Uncharacterized protein	0	0	96.4779	205.164	137.028	67.275	-1.53287	0.32679	-4.6907	2.72265e-06	1.03372e-05	0.378556	0.331091	1.14336	0.25289	0.367792	-1.15432	0.249797	-4.62102	3.81854e-06	1.2432e-05
Methanoperedens_00698	hypothetical protein	Uncharacterized protein	0	0	35.5397	43.2683	21.8763	6.60668	-0.76403	0.808526	-0.944966	0.344676	0.450413	0.763097	0.845245	0.902811	0.366626	0.48955	-0.000932994	0.467438	-0.00199597	0.998407	0.999557
Methanoperedens_00699	hypothetical protein	Putative transcriptional regulator	0	0	46.0344	52.5147	18.021	15.336	-0.686792	0.508609	-1.35033	0.176909	0.259096	1.30023	0.545901	2.3818	0.0172284	0.0395225	0.613433	0.314772	1.94882	0.0513168	0.0902259
Methanoperedens_00700	hypothetical protein	Uncharacterized protein	0	0	5.97859	8.41682	3.6077	3.26836	-0.920077	1.18964	-0.773408	0.439281	0.54431	0.861744	1.24335	0.693083	0.488258	0.601899	-0.0583333	0.751928	-0.0775784	0.938163	0.959426
Methanoperedens_00701	hypothetical protein	SpoVT-AbrB domain-containing protein	K07172	0	36.7835	106.948	36.8299	16.9808	-1.9902	0.524279	-3.79608	0.000147005	0.000437383	1.37322	0.546165	2.51429	0.0119272	0.028768	-0.616984	0.396637	-1.55554	0.119817	0.187729
Methanoperedens_00702	hypothetical protein	Uncharacterized protein	0	0	52.5938	199.986	35.4065	15.369	-2.4543	0.480182	-5.11118	3.20155e-07	1.37553e-06	2.37759	0.527648	4.50602	6.60556e-06	3.20908e-05	-0.0767078	0.400604	-0.19148	0.848149	0.899911
Methanoperedens_00703	hypothetical protein	Uncharacterized protein	0	0	36.7316	25.3965	8.14052	3.47255	-0.0337973	1.14235	-0.0295859	0.976397	0.985995	1.58783	1.2544	1.26581	0.20558	0.312707	1.55404	0.745674	2.08407	0.0371539	0.0676154
Methanoperedens_00704	hypothetical protein	Uncharacterized protein	0	0	75.1157	29.7346	29.3663	17.7573	0.820634	0.621128	1.3212	0.186435	0.27103	-0.191949	0.640021	-0.299911	0.764245	0.835229	0.628684	0.260305	2.41518	0.0157273	0.0307981
Methanoperedens_00705	hypothetical protein	Uncharacterized protein	K07459	0	67.6542	9.1384	21.6614	36.2404	2.46369	0.66739	3.69153	0.000222907	0.000646151	-1.48326	0.676843	-2.19144	0.0284198	0.0611802	0.98043	0.21113	4.64372	3.4219e-06	1.12153e-05
Methanoperedens_00706	V-type ATP synthase subunit D	V-type ATP synthase subunit D	K02120	0	1331.27	174.681	776.717	420.345	2.44356	0.226015	10.8115	3.03592e-27	4.90948e-26	-2.38815	0.227496	-10.4976	8.86501e-26	1.79661e-24	0.0554106	0.0874728	0.633461	0.526432	0.6342
Methanoperedens_00707	V-type ATP synthase beta chain	V-type ATP synthase beta chain	K02118	0	1767.42	89.7856	897.419	1107.04	3.78767	0.214066	17.694	4.6654e-70	2.17283e-68	-3.52616	0.214727	-16.4215	1.34108e-60	8.50591e-59	0.261517	0.0905346	2.88859	0.00386973	0.00852337
Methanoperedens_00708	V-type ATP synthase alpha chain	V-type ATP synthase alpha chain	K02117	0	1427.72	69.2835	552.005	1001.65	3.90886	0.214946	18.1853	6.75087e-74	3.36868e-72	-3.2547	0.215844	-15.0789	2.22786e-51	1.15612e-49	0.654152	0.0765321	8.54742	1.25873e-17	8.78034e-17
Methanoperedens_00709	V-type ATP synthase subunit F	V-type ATP synthase subunit F	K02122	0	768.259	14.7054	197.137	79.2389	5.15579	1.02498	5.03011	4.90193e-07	2.05799e-06	-3.92779	1.02784	-3.82139	0.000132703	0.000506134	1.228	0.128305	9.57095	1.05923e-21	8.97989e-21
Methanoperedens_00710	V-type ATP synthase subunit C	V-type ATP synthase subunit C	K02119	0	2491.44	132.401	941.27	1020.56	3.76019	0.221043	17.0111	6.79445e-65	2.75965e-63	-3.06495	0.221942	-13.8096	2.22928e-43	7.87142e-42	0.695246	0.115681	6.01005	1.85468e-09	7.97023e-09
Methanoperedens_00711	V-type ATP synthase subunit E	V-type proton ATPase subunit E	K02121	0	3495.97	270.988	1729.23	878.525	3.24202	0.195823	16.5559	1.45271e-61	5.45624e-60	-2.93945	0.196758	-14.9394	1.82584e-50	9.06304e-49	0.302567	0.076078	3.97706	6.97727e-05	0.000197824
Methanoperedens_00712	hypothetical protein	ATP synthase subunit C	K02124	0	1597.35	121.869	881.569	174.342	3.23075	0.428428	7.54094	4.66586e-14	3.74663e-13	-3.10735	0.43027	-7.22186	5.12817e-13	5.29036e-12	0.123405	0.110223	1.11959	0.262887	0.367856
Methanoperedens_00713	hypothetical protein	V-type ATP synthase subunit I	K02123	0	821.882	23.3445	132.946	501.443	4.64769	0.331367	14.0258	1.08343e-44	2.91108e-43	-2.72489	0.333645	-8.16703	3.1607e-16	4.04261e-15	1.9228	0.0853319	22.5332	1.96222e-112	1.34412e-110
Methanoperedens_00714	hypothetical protein	ATP synthase, H subunit	0	0	450.131	34.5087	54.8966	45.5196	3.1897	0.675767	4.72012	2.35709e-06	9.06753e-06	-0.834886	0.691815	-1.20681	0.227507	0.336883	2.35481	0.250042	9.41766	4.61251e-21	3.75246e-20
Methanoperedens_00715	Ribose 1,5-bisphosphate isomerase	Ribose 1,5-bisphosphate isomerase	K18237	0	29.6731	9.29345	16.645	15.6495	1.11594	0.758764	1.47074	0.141363	0.214874	-1.00802	0.771148	-1.30716	0.191158	0.295339	0.107926	0.282856	0.381557	0.70279	0.791274
Methanoperedens_00716	Cobyric acid synthase	Probable cobyric acid synthase	K02232	0	88.3203	20.6033	27.0566	55.6002	1.60662	0.436163	3.68353	0.000230025	0.000666235	-0.674819	0.446108	-1.51268	0.13036	0.217267	0.931799	0.200126	4.65607	3.22296e-06	1.06551e-05
Methanoperedens_00717	hypothetical protein	Putative membrane-bound metal-dependent hydrolase (DUF457)	K07038	0	263.965	68.2282	72.9135	57.673	1.47108	0.395592	3.71869	0.000200262	0.00058439	-0.301286	0.407632	-0.739111	0.459839	0.577963	1.1698	0.169497	6.90161	5.14177e-12	2.62844e-11
Methanoperedens_00718	Orotate phosphoribosyltransferase	PyrE-like protein	K00762	0	639.761	344.184	274.039	233.513	0.403013	0.18394	2.191	0.0284519	0.0538459	0.0904844	0.189301	0.477993	0.632655	0.727862	0.493497	0.118562	4.16237	3.14964e-05	9.2996e-05
Methanoperedens_00719	tRNA (pseudouridine(54)-N(1))-methyltransferase	tRNA (pseudouridine(54)-N(1))-methyltransferase	K16317	0	64.6074	164.699	13.9917	41.2571	-1.83505	0.550106	-3.33581	0.000850513	0.00222535	3.61187	0.603771	5.98218	2.20176e-09	1.61478e-08	1.77682	0.562715	3.15758	0.00159084	0.00369649
Methanoperedens_00720	putative ABC transporter ATP-binding protein	ABC-type antimicrobial peptide transport system, ATPase component	K02003	0	26.1567	17.575	14.3597	12.0526	0.142439	0.687777	0.2071	0.835932	0.88375	-0.0188926	0.708553	-0.0266637	0.978728	0.986887	0.123546	0.311911	0.396094	0.692036	0.781994
Methanoperedens_00721	hypothetical protein	ABC-type transport system, involved in lipoprotein release, permease component	K02004	0	23.5974	18.4438	16.6561	21.8728	-0.0326724	0.525959	-0.0621195	0.950468	0.968773	-0.106612	0.539625	-0.197568	0.843383	0.891539	-0.139285	0.260045	-0.535619	0.592222	0.697031
Methanoperedens_00722	hypothetical protein	S-layer domain-containing protein	0	0	112.487	69.6969	47.6605	82.8661	0.164207	0.267321	0.614268	0.539038	0.638258	0.344213	0.277658	1.2397	0.215087	0.323669	0.50842	0.152818	3.32695	0.000878017	0.0021358
Methanoperedens_00723	hypothetical protein	Transcription initiation factor IIB	K03124	0	658.537	1143.59	550.56	757.749	-1.26776	0.0883668	-14.3466	1.11934e-46	3.17875e-45	0.822234	0.0910609	9.02949	1.72474e-19	2.66092e-18	-0.445527	0.0662314	-6.72683	1.73403e-11	8.55772e-11
Methanoperedens_00724	hypothetical protein	RNA-binding protein involved in rRNA processing	K07569	0	160.668	354.331	58.0148	43.3065	-1.65197	0.325921	-5.06863	4.00682e-07	1.70058e-06	2.50701	0.363006	6.90624	4.97651e-12	4.76105e-11	0.855035	0.28705	2.9787	0.00289474	0.00647159
Methanoperedens_00725	hypothetical protein	PHP family phosphohydrolase, histidinol phosphatase	K04477	0	179.199	129.74	130.164	87.6354	-0.0102188	0.259891	-0.0393194	0.968636	0.982417	-0.235117	0.265959	-0.884035	0.376677	0.499659	-0.245336	0.120638	-2.03365	0.0419869	0.0754603
Methanoperedens_00726	Signal recognition particle 19 kDa protein	Signal recognition particle 19 kDa protein	K03105	0	188.32	186.908	155	50.7866	-0.445293	0.333648	-1.33462	0.182001	0.265662	-0.0357236	0.341317	-0.104664	0.916642	0.945917	-0.481016	0.182263	-2.63914	0.00831177	0.0172952
Methanoperedens_00727	hypothetical protein	Phosphate/sulfate permease	K03306	0	54.8891	9.11587	8.4357	19.4672	2.10587	0.79856	2.63708	0.00836225	0.0180082	-0.0282264	0.828211	-0.0340812	0.972812	0.983436	2.07764	0.409419	5.07462	3.88274e-07	1.39983e-06
Methanoperedens_00728	hypothetical protein	Phosphate transport regulator related to PhoU	K07220	0	135.177	4.34339	28.3206	27.8866	4.60339	1.19337	3.85746	0.00011457	0.000346113	-2.96988	1.20252	-2.46972	0.013522	0.0320504	1.63351	0.246552	6.62542	3.46273e-11	1.65409e-10
Methanoperedens_00729	hypothetical protein	Phosphate-specific transport system accessory protein PhoU	K02039	0	105.403	23.9999	33.9369	29.8703	1.61347	0.601617	2.68189	0.00732085	0.0159524	-0.619991	0.615747	-1.00689	0.313987	0.436093	0.993478	0.288275	3.44629	0.000568349	0.00141777
Methanoperedens_00730	putative ABC transporter ATP-binding protein	Phosphate ABC transporter ATP-binding protein, PhoT family	K02036	0	306.418	114.636	160.915	129.665	0.936271	0.256956	3.6437	0.00026875	0.000770725	-0.731941	0.261977	-2.79391	0.00520748	0.0136986	0.20433	0.114788	1.78006	0.0750657	0.126339
Methanoperedens_00731	hypothetical protein	Phosphate transport system permease protein PstA	K02038	0	294.441	19.9595	112.746	101.404	3.45364	0.564305	6.12015	9.34862e-10	5.2754e-09	-2.79526	0.567593	-4.92476	8.44621e-07	4.69615e-06	0.658373	0.160412	4.10427	4.05586e-05	0.000118224
Methanoperedens_00732	hypothetical protein	Phosphate transport system permease protein	K02037	0	465.272	39.0249	169.481	182.736	3.10946	0.42609	7.29765	2.92836e-13	2.22364e-12	-2.40227	0.42875	-5.60297	2.10709e-08	1.42063e-07	0.707183	0.232209	3.04546	0.00232322	0.00527654
Methanoperedens_00733	hypothetical protein	Phosphate ABC transporter substrate-binding protein, PhoT family	K02040	0	898.708	48.519	277.947	323.89	3.72928	0.373921	9.97345	1.99194e-23	2.6761e-22	-2.78031	0.37585	-7.39738	1.38899e-13	1.4683e-12	0.948977	0.192745	4.92349	8.50136e-07	2.96889e-06
Methanoperedens_00734	hypothetical protein	Uncharacterized protein	0	0	14.4737	7.65949	20.2943	3.89174	0.216764	1.26928	0.170777	0.864399	0.904808	-1.44805	1.27855	-1.13258	0.257392	0.373535	-1.23129	0.543506	-2.26546	0.0234847	0.0443657
Methanoperedens_00735	endonuclease 4	Sugar phosphate isomerase/epimerase	K03079	0	10.6554	4.79685	14.7011	8.69446	0.550991	1.06832	0.515753	0.606027	0.694733	-1.70234	1.07385	-1.58527	0.112904	0.193931	-1.15135	0.359066	-3.20653	0.00134348	0.00317559
Methanoperedens_00736	hypothetical protein	Putative membrane protein	0	0	0.501957	0	0	0.0483856	-3.15529	4.02986	-0.782978	0.43364	0.538658	3.32458	4.08046	0.814757	0.415211	NA	0.169288	4.02979	0.042009	0.966492	NA
Methanoperedens_00737	hypothetical protein	Uncharacterized protein	0	0	0.361631	2.63538	0.238529	0.895643	-3.5719	2.11559	-1.68838	0.091339	0.149297	3.24146	2.24375	1.44466	0.148554	0.241364	-0.330444	2.07707	-0.159092	0.873597	0.91894
Methanoperedens_00738	hypothetical protein	Putative metal-dependent phosphoesterase, PHP family	K07053	0	0.565865	0	0.885595	0.42431	-1.84469	2.6413	-0.698402	0.484926	0.589369	0.559085	2.67961	0.208644	0.834726	0.88512	-1.2856	2.48725	-0.516877	0.605242	0.707735
Methanoperedens_00739	hypothetical protein	TraB family protein	0	0	2.28204	0	0	0.0999105	-2.08579	3.96596	-0.525922	0.598942	0.689099	3.32457	4.08046	0.814755	0.415213	NA	1.23878	3.96589	0.312359	0.754768	NA
Methanoperedens_00740	hypothetical protein	Uncharacterized protein	0	0	0	0	0	0	NA	NA	NA	NA	NA	NA	NA	NA	NA	NA	NA	NA	NA	NA	NA
Methanoperedens_00741	Ubiquinone biosynthesis O-methyltransferase, mitochondrial	Methyltransferase family protein	K16868	0	20.4681	81.8859	44.1933	29.7309	-2.46897	0.447708	-5.5147	3.49383e-08	1.6903e-07	0.628014	0.447978	1.40189	0.160949	0.257354	-1.84096	0.34297	-5.3677	7.97476e-08	3.02476e-07
Methanoperedens_00742	hypothetical protein	Uncharacterized protein	0	0	1.29724	25.0344	6.04358	4.96811	-4.70667	1.4074	-3.34422	0.000825132	0.00216056	2.05315	1.35958	1.51014	0.131008	0.218029	-2.65352	1.32123	-2.00837	0.044604	0.0795256
Methanoperedens_00743	hypothetical protein	DUF4440 domain-containing protein	0	0	9.22856	24.0825	8.26537	6.47249	-1.86568	0.83465	-2.23528	0.0253987	0.0487728	1.20795	0.866157	1.39461	0.163133	0.260117	-0.657728	0.614824	-1.06978	0.284717	0.390687
Methanoperedens_00744	2-succinyl-6-hydroxy-2,4-cyclohexadiene-1-carboxylate synthase	Putative hydrolase or acyltransferase of alpha/beta superfamily	K01055	0	1.19522	2.84989	0.644023	1.16966	-1.91331	1.52856	-1.25171	0.210677	0.301103	1.96216	1.68835	1.16218	0.245164	0.358841	0.0488434	1.29395	0.0377476	0.969889	0.98135
Methanoperedens_00745	hypothetical protein	Uncharacterized protein	0	0	1.37314	0	3.05098	0.680452	-1.4371	1.85494	-0.774742	0.438492	0.543718	-0.169943	1.87009	-0.0908741	0.927593	0.953197	-1.60705	1.55114	-1.03604	0.300181	0.407338
Methanoperedens_00746	hypothetical protein	Uncharacterized protein	0	0	28.8514	200.925	26.1921	39.7408	-3.26612	0.319877	-10.2105	1.77874e-24	2.5053e-23	2.64145	0.345005	7.65626	1.91422e-14	2.14255e-13	-0.624672	0.286988	-2.17665	0.029507	0.0547463
Methanoperedens_00747	hypothetical protein	Uncharacterized protein	0	0	25.428	174.33	20.3075	15.0496	-3.29253	0.54504	-6.04089	1.53264e-09	8.5383e-09	2.83802	0.593136	4.78477	1.71187e-06	9.02024e-06	-0.45451	0.507946	-0.8948	0.370894	0.483192
Methanoperedens_00748	hypothetical protein	Translation initiation inhibitor	K09022	0	27.9236	42.7871	13.952	11.0794	-1.13547	0.674668	-1.68301	0.0923738	0.150706	1.21533	0.707781	1.7171	0.0859605	0.155037	0.0798618	0.504596	0.158269	0.874245	0.919151
Methanoperedens_00749	hypothetical protein	RibD_C domain-containing protein	0	0	35.4106	33.3888	22.0988	15.9199	-0.354922	0.558037	-0.636019	0.524764	0.625597	0.348373	0.57807	0.602648	0.546743	0.65705	-0.00654931	0.289474	-0.0226249	0.981949	0.987427
Methanoperedens_00750	hypothetical protein	Uncharacterized protein	0	0	72.1318	0	24.903	4.1556	2.6708	1.31612	2.0293	0.0424275	0.0766284	-1.57248	1.35784	-1.15807	0.246834	0.36086	1.09832	0.688023	1.59634	0.110412	0.174913
Methanoperedens_00751	hypothetical protein	Phosphoenolpyruvate synthase/pyruvate phosphate dikinase	K22579	0	16.216	19.4517	15.5928	40.3367	-0.750431	0.468454	-1.60193	0.109171	0.173255	0.160038	0.476036	0.336188	0.736729	0.813704	-0.590393	0.36286	-1.62706	0.103725	0.165854
Methanoperedens_00752	hypothetical protein	Uncharacterized protein	0	0	0.809941	0	0	0.0504555	-3.10196	4.02547	-0.770583	0.440954	0.545995	3.32458	4.08046	0.814757	0.415211	NA	0.222623	4.0254	0.0553045	0.955896	NA
Methanoperedens_00753	hypothetical protein	Uncharacterized protein	0	0	1.73841	35.3074	12.8825	2.04699	-4.96888	2.00943	-2.47278	0.0134067	0.0276445	1.52851	1.84053	0.830474	0.406271	0.526676	-3.44037	1.81271	-1.89791	0.0577082	0.100432
Methanoperedens_00754	hypothetical protein	Uncharacterized protein	0	0	9.09389	8.09469	3.74929	1.61091	-0.530768	1.5861	-0.334636	0.737899	0.805463	1.60718	1.73808	0.924688	0.355128	0.477068	1.07641	1.30945	0.822037	0.411056	0.524142
Methanoperedens_00755	hypothetical protein	Uncharacterized protein	K04750	0	14.4231	14.6473	5.93102	9.71206	-0.54205	0.67426	-0.803919	0.421444	0.527379	1.06591	0.715105	1.49056	0.136077	0.225043	0.523856	0.420626	1.24542	0.212978	0.308435
Methanoperedens_00756	hypothetical protein	3-dmu-9_3-mt domain-containing protein	K04750	0	87.2234	76.4911	53.1644	29.0631	-0.347865	0.413418	-0.841437	0.400103	0.506179	0.308082	0.427602	0.720488	0.471225	0.587694	-0.0397834	0.220491	-0.180431	0.856814	0.907137
Methanoperedens_00757	hypothetical protein	Uncharacterized protein	0	0	33.0925	39.9828	16.8795	11.3572	-0.736518	0.666821	-1.10452	0.269368	0.370579	0.956563	0.699032	1.36841	0.171183	0.270845	0.220046	0.453899	0.484791	0.627825	0.725472
Methanoperedens_00758	hypothetical protein	Uncharacterized protein	0	0	29.1643	15.2535	22.0481	6.65901	0.537276	1.07379	0.500357	0.616824	0.704107	-0.833362	1.09092	-0.76391	0.444921	0.563139	-0.296086	0.415916	-0.711889	0.476533	0.589215
Methanoperedens_00759	hypothetical protein	Uncharacterized protein	0	0	260.093	219.771	250.408	80.6257	-0.275237	0.279879	-0.983414	0.325403	0.429081	-0.401769	0.284544	-1.41198	0.157956	0.25411	-0.677006	0.146941	-4.60733	4.07878e-06	1.32416e-05
Methanoperedens_00760	hypothetical protein	Uncharacterized protein	0	0	617.358	596.385	850.819	209.765	-0.426311	0.228422	-1.86633	0.0619949	0.107043	-0.732852	0.229939	-3.18716	0.0014368	0.00433571	-1.15916	0.166584	-6.95842	3.44101e-12	1.78916e-11
Methanoperedens_00761	hypothetical protein	Transposase	K07499	0	5.07109	0	2.21835	1.13812	0.705371	1.707	0.413223	0.679444	0.757032	0.21317	1.8157	0.117404	0.90654	0.938036	0.918542	1.40587	0.65336	0.513524	0.622151
Methanoperedens_00762	hypothetical protein	Transposase (Fragment)	0	0	0.673553	0	0.37567	0.0827697	-3.3238	4.04482	-0.821742	0.411224	0.517623	2.44663	4.06731	0.601535	0.547484	NA	-0.877175	4.03149	-0.217581	0.827756	NA
Methanoperedens_00763	Tyrosine recombinase XerC	Site-specific recombinase XerD	K04763	0	21.0885	26.9839	9.26542	10.7904	-0.794088	0.680712	-1.16656	0.24339	0.340882	1.41341	0.726431	1.94569	0.0516926	0.101286	0.619317	0.495448	1.25002	0.211294	0.306385
Methanoperedens_00765	Molybdenum-containing formylmethanofuran dehydrogenase 1 subunit C	Glutamate synthase family protein	K22082	0	1.74584	2.93141	0.273866	1.07295	-1.47559	1.65698	-0.89053	0.373181	0.479942	3.28181	1.95478	1.67887	0.0931779	0.165956	1.80622	1.60933	1.12234	0.261717	0.366571
Methanoperedens_00766	hypothetical protein	Archaeal glutamate synthase [NADPH]	K22083	1	12.7333	31.4684	7.81245	24.7104	-1.75549	0.417644	-4.20331	2.63037e-05	8.8686e-05	1.8695	0.449266	4.16124	3.16526e-05	0.000138102	0.114014	0.328962	0.346587	0.728902	0.812395
Methanoperedens_00767	Amidophosphoribosyltransferase	Glutamate synthase family protein	K22081	0	16.1363	53.0935	5.57219	26.2935	-2.20734	0.392886	-5.61827	1.92881e-08	9.59733e-08	2.84673	0.447087	6.36728	1.92414e-10	1.59183e-09	0.639386	0.360384	1.77418	0.0760332	0.127591
Methanoperedens_00768	hypothetical protein	Heterodisulfide reductase, subunit B	K03389	0	5.69706	77.4487	0.666582	36.4122	-4.22649	0.365791	-11.5544	7.01622e-31	1.35401e-29	6.02773	0.620146	9.71985	2.48136e-22	4.31403e-21	1.80124	0.602683	2.98871	0.00280157	0.00628381
Methanoperedens_00769	hypothetical protein	Uncharacterized protein	0	0	32.5144	35.7728	25.5953	21.0912	-0.618404	0.489512	-1.26331	0.206479	0.295829	0.278204	0.504111	0.55187	0.581037	0.685044	-0.3402	0.270652	-1.25696	0.208767	0.303106
Methanoperedens_00770	Photosystem I assembly protein Ycf3	Flp pilus assembly protein TadD	K09667	0	18.386	10.566	6.58225	15.4081	0.279238	0.636268	0.438869	0.660757	0.741236	0.45983	0.662976	0.693585	0.487943	0.601802	0.739067	0.382833	1.93052	0.0535424	0.0936104
Methanoperedens_00771	hypothetical protein	Putative metal-dependent hydrolase (Urease superfamily)	K07049	0	22.3238	5.80064	22.3617	13.6078	1.55544	1.04793	1.48429	0.137731	0.210268	-2.31351	1.05313	-2.1968	0.0280346	0.0605032	-0.758075	0.283093	-2.67783	0.00741009	0.0155798
Methanoperedens_00772	Cobyrinate a,c-diamide synthase	Cobyrinate a,c-diamide synthase	K02224	0	25.5576	36.4307	24.8311	34.9555	-1.00424	0.367079	-2.73577	0.00622351	0.0138375	0.320173	0.376439	0.850532	0.395029	0.516995	-0.684069	0.208274	-3.28446	0.00102177	0.00245755
Methanoperedens_00773	hypothetical protein	Uncharacterized protein	0	0	0.710504	0	0	0.0383763	-3.44458	4.05663	-0.849121	0.395814	0.502208	3.32458	4.08046	0.814758	0.415211	NA	-0.119993	4.05657	-0.0295798	0.976402	NA
Methanoperedens_00774	hypothetical protein	Uncharacterized protein (Fragment)	0	0	0.0803665	1.75451	0.163915	0.79472	-5.11165	2.5787	-1.98226	0.0474504	0.0847363	3.21117	2.54646	1.26103	0.207297	0.314155	-1.90048	2.54646	-0.746321	0.455473	0.568098
Methanoperedens_00775	Putative aminoacrylate hydrolase RutD	Putative hydrolase or acyltransferase of alpha/beta superfamily	K21209	0	3.91801	99.8572	2.58395	25.6282	-5.13406	0.515501	-9.95937	2.29505e-23	3.05978e-22	4.99549	0.632857	7.89356	2.93679e-15	3.39815e-14	-0.138572	0.633705	-0.21867	0.826907	0.886909
Methanoperedens_00776	hypothetical protein	ABM domain-containing protein	0	0	6.2014	22.0402	1.01641	2.6707	-2.37163	1.09878	-2.15842	0.0308953	0.0578336	4.01984	1.44024	2.79109	0.00525309	0.0137974	1.64821	1.21356	1.35816	0.174412	0.259047
Methanoperedens_00777	hypothetical protein	FAD/FMN-dependent dehydrogenase	K22395	0	43.5171	123.787	36.2765	91.013	-1.96902	0.228507	-8.61692	6.87811e-18	6.80602e-17	1.49619	0.239061	6.2586	3.88438e-10	3.13036e-09	-0.472837	0.178623	-2.64713	0.00811787	0.0169742
Methanoperedens_00778	hypothetical protein	Uncharacterized protein	0	0	36.5041	21.9334	31.0616	5.46637	0.167022	1.26096	0.132457	0.894623	0.928102	-0.556961	1.28038	-0.434996	0.663565	0.751558	-0.389939	0.78082	-0.499396	0.6175	0.716685
Methanoperedens_00779	hypothetical protein	ABM domain-containing protein	0	0	38.7319	7.2687	19.2567	5.67938	1.7021	1.27339	1.33667	0.18133	0.264793	-1.58898	1.29249	-1.2294	0.218922	0.327713	0.113115	0.547947	0.206435	0.836452	0.894705
Methanoperedens_00780	hypothetical protein	Putative DNA binding protein	K23348	0	18.3144	17.9355	14.3901	9.79294	-0.473762	0.783271	-0.604851	0.545278	0.644541	0.313964	0.806544	0.38927	0.697076	0.781757	-0.159799	0.497757	-0.321037	0.748182	0.825651
Methanoperedens_00781	hypothetical protein	Archaeal glutamate synthase [NADPH]	K22083	0	5.39962	37.7654	7.74353	25.2063	-3.32449	0.47723	-6.96624	3.25533e-12	2.27873e-11	1.99731	0.487903	4.09365	4.24626e-05	0.000180216	-1.32719	0.42198	-3.14514	0.00166008	0.00384694
Methanoperedens_00782	hypothetical protein	Uncharacterized protein	0	0	1.17008	31.8496	1.2082	3.70476	-5.17356	1.32199	-3.91347	9.09803e-05	0.000280985	5.26502	1.56993	3.35366	0.000797511	0.00256959	0.0914579	1.57687	0.0579996	0.953749	0.969577
Methanoperedens_00783	Cysteine--tRNA ligase	Cysteinyl-tRNA synthetase	K01883	0	4.51377	5.42463	2.43315	4.96848	-0.730042	0.921449	-0.792276	0.4282	0.533851	0.906728	0.970046	0.934727	0.349929	0.472422	0.176687	0.529861	0.333459	0.738788	0.818353
Methanoperedens_00784	Peroxiredoxin	Peroxiredoxin	K03386	0	7.74581	79.3368	15.5738	17.7407	-3.86639	0.841139	-4.59661	4.29425e-06	1.58728e-05	2.14884	0.844944	2.54317	0.0109852	0.0267029	-1.71755	0.803749	-2.13692	0.0326043	0.059973
Methanoperedens_00785	Lipoyl synthase, organellar chromatophore	Lipoyl synthase	K03644	0	3.30594	7.57942	3.56366	4.06536	-1.76735	0.970411	-1.82124	0.0685699	0.116779	0.846683	0.998129	0.84827	0.396288	0.51785	-0.920671	0.605429	-1.52069	0.128337	0.199116
Methanoperedens_00786	Segregation and condensation protein A	Uncharacterized protein	K05896	0	37.4029	25.9187	25.208	18.8122	0.00935249	0.558095	0.0167579	0.98663	0.993742	-0.0872995	0.573096	-0.15233	0.878927	0.917502	-0.077947	0.274101	-0.284373	0.776125	0.849002
Methanoperedens_00787	Segregation and condensation protein B	Segregation and condensation protein B	K06024	0	23.4465	14.0382	21.3711	20.0924	0.189337	0.615903	0.307414	0.758528	0.82274	-0.673202	0.62549	-1.07628	0.281802	0.401826	-0.483865	0.31601	-1.53117	0.125728	0.19557
Methanoperedens_00788	hypothetical protein	Yip1 domain	0	0	26.1954	7.23802	9.9057	7.32652	1.28897	1.19461	1.07899	0.280592	0.382556	-0.380532	1.22451	-0.310764	0.75598	0.82852	0.908439	0.677416	1.34103	0.179909	0.266403
Methanoperedens_00789	hypothetical protein	Yip1 domain-containing protein	0	0	251.498	29.4511	131.301	71.5274	2.72074	0.553981	4.91126	9.04944e-07	3.67555e-06	-2.47901	0.557564	-4.44614	8.7428e-06	4.1377e-05	0.241736	0.122959	1.96599	0.0492999	0.087217
Methanoperedens_00790	Methyl-coenzyme M reductase II operon protein D	Methyl-coenzyme M reductase operon protein D	K03422	0	2443.85	1658	876.098	765.991	0.0889	0.133394	0.666444	0.505127	0.606908	0.686725	0.136483	5.03158	4.86448e-07	2.79076e-06	0.775625	0.114574	6.76962	1.29122e-11	6.4373e-11
Methanoperedens_00791	hypothetical protein	Fe-S oxidoreductase	K08264	0	2312.78	472.48	852.364	1006.31	1.81829	0.114932	15.8206	2.24395e-56	7.99808e-55	-1.07713	0.116838	-9.21893	3.00083e-20	4.82528e-19	0.74116	0.0562273	13.1815	1.12145e-39	1.738e-38
Methanoperedens_00792	hypothetical protein	Uncharacterized protein	K03390	0	476.741	63.7171	128.056	104.039	2.38869	0.379676	6.29139	3.14633e-10	1.86589e-09	-1.21304	0.386184	-3.14109	0.0016832	0.00499185	1.17565	0.139384	8.43462	3.32276e-17	2.24024e-16
Methanoperedens_00793	H(2):CoB-CoM heterodisulfide,ferredoxin reductase subunit B	Heterodisulfide reductase, subunit B	K03389	1	774.751	119.643	275.864	288.353	2.27231	0.25392	8.94892	3.58977e-19	3.81127e-18	-1.48704	0.256984	-5.7865	7.18681e-09	5.04402e-08	0.785274	0.134801	5.82545	5.69579e-09	2.35037e-08
Methanoperedens_00794	NAD(P)H-quinone oxidoreductase subunit I, chloroplastic	CoB--CoM heterodisulfide reductase iron-sulfur subunit A	K03388	0	1102.64	185.724	622.231	1722.94	2.10571	0.133349	15.7909	3.59266e-56	1.25492e-54	-1.98705	0.134034	-14.8249	1.01075e-49	4.67812e-48	0.118656	0.0968401	1.22528	0.22047	0.317273
Methanoperedens_00795	F420-non-reducing hydrogenase vhc iron-sulfur subunit D	Coenzyme F420-reducing hydrogenase, delta subunit	K14127	0	374.696	32.3896	179.033	73.4979	3.07292	0.603334	5.09324	3.51997e-07	1.50677e-06	-2.7135	0.606841	-4.47152	7.76644e-06	3.72343e-05	0.35942	0.149886	2.39796	0.0164868	0.032175
Methanoperedens_00796	H(2):CoB-CoM heterodisulfide,ferredoxin reductase subunit A	CoB--CoM heterodisulfide reductase iron-sulfur subunit A	K03388	0	803.293	87.7268	525.949	857.526	2.74263	0.189661	14.4606	2.14777e-47	6.25181e-46	-2.83847	0.190467	-14.9027	3.16575e-50	1.52714e-48	-0.0958407	0.0930815	-1.02964	0.303178	0.410266
Methanoperedens_00797	F420-non-reducing hydrogenase vhc iron-sulfur subunit D	Coenzyme F420-reducing hydrogenase, delta subunit	K14127	0	1043.85	77.3658	676.497	229.993	3.30663	0.393865	8.39534	4.6456e-17	4.36212e-16	-3.39808	0.395184	-8.59875	8.05922e-18	1.09971e-16	-0.0914508	0.0891584	-1.02571	0.305028	0.411904
Methanoperedens_00798	Formate dehydrogenase subunit beta	Coenzyme F420-reducing hydrogenase, beta subunit	K00125	0	730.894	41.5614	474.269	428.828	3.70153	0.331582	11.1632	6.16953e-29	1.07751e-27	-3.7972	0.332441	-11.4222	3.23943e-30	7.49666e-29	-0.0956722	0.0819503	-1.16744	0.243032	0.34453
Methanoperedens_00799	hypothetical protein	Uncharacterized protein	0	0	483.909	15.9841	241.071	88.5193	4.37086	0.848797	5.14947	2.61219e-07	1.1377e-06	-4.07989	0.850794	-4.79539	1.62362e-06	8.5949e-06	0.290969	0.174788	1.6647	0.0959728	0.15549
Methanoperedens_00800	hypothetical protein	NADH:ubiquinone oxidoreductase chain G-like protein	K22516	0	972.639	65.9848	571.19	676.565	3.42018	0.25734	13.2905	2.62804e-40	6.37483e-39	-3.36728	0.258148	-13.044	6.87383e-39	2.1799e-37	0.052896	0.121268	0.436192	0.662697	0.755321
Methanoperedens_00801	hypothetical protein	Uncharacterized protein	0	0	129.794	0	54.5615	12.8537	4.17063	1.20349	3.46546	0.000529332	0.00144112	-3.53641	1.2143	-2.91231	0.00358766	0.00975217	0.634223	0.305	2.07942	0.0375789	0.0682438
Methanoperedens_00802	hypothetical protein	Chlor Arch YYY domain	0	0	69.1496	8.89744	23.3666	60.6355	2.51524	0.5351	4.7005	2.59527e-06	9.93998e-06	-1.65384	0.541773	-3.05264	0.00226838	0.00650686	0.861397	0.186383	4.62164	3.80721e-06	1.24069e-05
Methanoperedens_00803	Quinolinate synthase A	Quinolinate synthase A	K03517	0	232.58	208.436	125.138	167.308	-0.321847	0.177844	-1.80972	0.0703398	0.119386	0.493	0.184795	2.66782	0.00763451	0.0193978	0.171153	0.105134	1.62794	0.103537	0.16563
Methanoperedens_00804	hypothetical protein	Robl_LC7 domain-containing protein	K07131	0	4.57942	5.7443	87.586	14.1414	-0.966821	2.31643	-0.417375	0.676404	0.754609	-3.96388	2.29555	-1.72676	0.0842101	0.152361	-4.9307	1.99803	-2.46779	0.0135952	0.0270247
Methanoperedens_00805	hypothetical protein	Uncharacterized protein	0	0	20.3405	0	20.4321	4.95235	2.12212	1.24276	1.70758	0.0877144	0.143979	-2.86484	1.25374	-2.28503	0.022311	0.0498794	-0.742721	0.457631	-1.62297	0.104596	0.167013
Methanoperedens_00806	Imidazoleglycerol-phosphate dehydratase	Imidazoleglycerol-phosphate dehydratase	K01089	0	49.2547	27.2499	18.7671	15.9868	0.331141	0.605305	0.547064	0.584335	0.676527	0.469284	0.632745	0.741664	0.458291	0.576652	0.800425	0.32924	2.43113	0.015052	0.0296623
Methanoperedens_00807	Circadian clock protein KaiB	KaiB domain-containing protein	K08481	0	189.155	134.538	87.9538	42.2442	0.000429596	0.358762	0.00119744	0.999045	1	0.349086	0.372661	0.936737	0.348894	0.471445	0.349515	0.193724	1.80419	0.0712017	0.120487
Methanoperedens_00808	Circadian clock protein KaiB	KaiB domain-containing protein	K08481	0	209.049	148.032	62.9666	38.0933	0.0694359	0.361193	0.192241	0.847554	0.892525	0.915974	0.38374	2.38697	0.016988	0.0391284	0.98541	0.202268	4.8718	1.10587e-06	3.82587e-06
Methanoperedens_00809	hypothetical protein	Transposase	0	0	5.58752	0	6.98133	1.18522	-0.175075	1.47768	-0.118479	0.905688	0.93586	-0.912443	1.50546	-0.606091	0.544454	0.65522	-1.08752	1.00118	-1.08623	0.277375	0.382606
Methanoperedens_00810	hypothetical protein	IS66 family transposase	0	0	4.48951	33.3484	4.01938	7.45862	-3.40412	0.743455	-4.57879	4.67684e-06	1.71419e-05	2.81437	0.807115	3.48696	0.000488553	0.00165345	-0.589749	0.685448	-0.860385	0.389577	0.502768
Methanoperedens_00811	hypothetical protein	Transposase	0	0	23.7792	55.7173	22.6021	15.7413	-1.74155	0.522912	-3.33049	0.000866932	0.00226492	1.05865	0.541581	1.95473	0.0506145	0.0995147	-0.682904	0.367148	-1.86003	0.0628819	0.108608
Methanoperedens_00812	Adaptive-response sensory-kinase SasA	Bacteriophytochrome (Light-regulated signal transduction histidine kinase)	K11354	0	31.7591	19.7001	37.4731	28.3834	0.284486	0.53839	0.528402	0.59722	0.688239	-1.22944	0.542998	-2.26417	0.0235636	0.0523382	-0.944953	0.203082	-4.65307	3.27034e-06	1.07909e-05
Methanoperedens_00813	putative methanogenesis regulatory protein FilR2	Response regulator with CheY-like receiver domain and winged-helix DNA-binding domain	K11355	0	164.706	147.738	162.078	68.2776	-0.332456	0.293902	-1.13118	0.25798	0.357865	-0.370792	0.298924	-1.24042	0.214819	0.323409	-0.703248	0.141789	-4.95981	7.05622e-07	2.48127e-06
Methanoperedens_00814	Adaptive-response sensory-kinase SasA	PAS domain S-box	K11354	0	71.4647	82.4418	134.534	120.398	-0.670665	0.268324	-2.49946	0.0124381	0.0258456	-0.945652	0.269168	-3.51324	0.00044268	0.00151105	-1.61632	0.165221	-9.78277	1.33511e-22	1.18159e-21
Methanoperedens_00815	Adaptive-response sensory-kinase SasA	PAS domain S-box	K11354	0	124.333	152.43	168.114	310.697	-0.764535	0.139691	-5.47306	4.42341e-08	2.11079e-07	-0.388303	0.141261	-2.74884	0.00598075	0.0154597	-1.15284	0.0761568	-15.1377	9.13749e-52	1.8853e-50
Methanoperedens_00816	Adaptive-response sensory-kinase SasA	PAS domain S-box	K01992	0	47.7252	12.5373	30.3984	66.8061	1.47267	0.425323	3.46248	0.000535231	0.00145491	-1.51861	0.430125	-3.53062	0.00041458	0.00142136	-0.0459409	0.163477	-0.281023	0.778693	0.850454
Methanoperedens_00817	hypothetical protein	Uncharacterized protein	0	0	60.2701	6.59567	20.2126	7.86894	2.48019	1.20817	2.05285	0.040087	0.0729291	-1.63175	1.22871	-1.32802	0.184171	0.287112	0.848439	0.363614	2.33335	0.0196297	0.0375596
Methanoperedens_00818	Circadian clock protein KaiB	KaiB domain-containing protein	K08481	0	302.536	52.8695	162.749	51.138	1.97681	0.540356	3.65835	0.000253845	0.000729777	-1.78155	0.545863	-3.26373	0.00109956	0.00341741	0.195262	0.196763	0.992369	0.321018	0.429151
Methanoperedens_00819	Circadian clock protein kinase KaiC	RecA-superfamily ATPase possibly involved in signal transduction	K08482	0	126.2	105.772	109.474	183.408	-0.235793	0.217188	-1.08566	0.277629	0.379404	-0.278648	0.220497	-1.26373	0.206328	0.313381	-0.514441	0.151494	-3.39578	0.000684328	0.00169474
Methanoperedens_00820	Adaptive-response sensory-kinase SasA	PAS domain S-box	K11354	0	50.7847	36.2815	56.5991	87.2802	0.0404307	0.299833	0.134844	0.892735	0.926693	-0.884131	0.303201	-2.91599	0.00354559	0.00969167	-0.8437	0.149186	-5.65535	1.55533e-08	6.22314e-08
Methanoperedens_00821	Adaptive-response sensory-kinase SasA	Bacteriophytochrome (Light-regulated signal transduction histidine kinase)	K11354	0	16.1021	25.38	9.17281	18.572	-1.14384	0.492258	-2.32366	0.0201436	0.0397298	1.23078	0.519398	2.36962	0.0178063	0.0407664	0.0869351	0.34541	0.251687	0.801283	0.866834
Methanoperedens_00822	Adaptive-response sensory-kinase SasA	PAS domain S-box	K11354	0	2.74868	4.592	1.28593	5.37028	-1.23094	0.903916	-1.36179	0.173264	0.254826	1.35774	0.956961	1.41881	0.155955	0.251718	0.126801	0.654342	0.193784	0.846345	0.898553
Methanoperedens_00823	Phosphoglycerate kinase	Phosphoglycerate kinase	K00927	0	209.636	91.0127	50.5914	121.754	0.725548	0.227982	3.18248	0.00146021	0.00367207	0.591334	0.240006	2.46383	0.013746	0.0325363	1.31688	0.12223	10.7738	4.57708e-27	4.86848e-26
Methanoperedens_00824	hypothetical protein	Uncharacterized protein	0	0	51.4285	7.31612	13.8011	11.9632	2.26393	1.06025	2.13528	0.0327381	0.060762	-0.976252	1.08172	-0.902498	0.366792	0.489581	1.28768	0.366495	3.51351	0.000442231	0.00112113
Methanoperedens_00825	hypothetical protein	Anti-anti-sigma regulatory factor (Antagonist of anti-sigma factor)	K17763	0	1544.29	4656.2	2117.08	2472.83	-2.06671	0.146368	-14.1199	2.86304e-45	7.87447e-44	0.914613	0.146713	6.23401	4.54632e-10	3.6212e-09	-1.1521	0.143199	-8.04544	8.59333e-16	5.4504e-15
Methanoperedens_00826	hypothetical protein	Anti-anti-sigma regulatory factor (Antagonist of anti-sigma factor)	K17762	0	536.66	756.618	590.435	221.34	-0.969935	0.191569	-5.06311	4.12482e-07	1.74854e-06	0.137018	0.194366	0.70495	0.480842	0.595618	-0.832917	0.145671	-5.7178	1.07909e-08	4.37901e-08
Methanoperedens_00827	Anti-sigma F factor	Anti-sigma regulatory factor (Ser/Thr protein kinase)	K17752	0	255.668	331.141	253.277	107.316	-0.84827	0.284722	-2.97929	0.00288914	0.00688193	0.179481	0.289182	0.620653	0.534828	0.645905	-0.668788	0.221216	-3.02323	0.0025009	0.00564268
Methanoperedens_00828	hypothetical protein	Stage II sporulation protein E (SpoIIE)	K05518	0	43.9174	77.7027	42.1075	31.7974	-1.33328	0.392757	-3.39466	0.000687144	0.00182663	0.638069	0.403647	1.58076	0.113933	0.19511	-0.695207	0.264752	-2.62588	0.00864241	0.0179287
Methanoperedens_00829	Adaptive-response sensory-kinase SasA	PAS domain S-box	K11354	0	33.0962	77.0583	101.489	114.976	-1.71414	0.234041	-7.32409	2.40533e-13	1.8547e-12	-0.628285	0.23171	-2.71152	0.00669764	0.0171533	-2.34242	0.134347	-17.4356	4.42819e-68	1.35416e-66
Methanoperedens_00830	Adaptive-response sensory-kinase SasA	Bacteriophytochrome (Light-regulated signal transduction histidine kinase)	K11354	0	146.177	111.809	131.918	145.593	-0.0648088	0.228213	-0.283983	0.776423	0.835394	-0.494289	0.231807	-2.13233	0.0329798	0.0695541	-0.559098	0.133144	-4.1992	2.67861e-05	7.99847e-05
Methanoperedens_00831	putative methanogenesis regulatory protein FilR2	Response regulator with CheY-like receiver domain and winged-helix DNA-binding domain	K11355	0	93.3515	51.8003	98.4067	34.4652	0.347168	0.501623	0.692091	0.48888	0.591909	-1.18721	0.506389	-2.34446	0.0190546	0.0432772	-0.840041	0.229183	-3.66537	0.00024698	0.000648703
Methanoperedens_00832	Ribose-phosphate pyrophosphokinase	Ribose-phosphate pyrophosphokinase	K00948	0	135.898	15.8584	29.8135	41.7956	2.5843	0.612932	4.21629	2.48354e-05	8.38164e-05	-1.01978	0.6253	-1.63087	0.102917	0.179199	1.56452	0.212619	7.35832	1.86245e-13	1.0423e-12
Methanoperedens_00833	hypothetical protein	Uncharacterized protein	0	0	105.054	9.9627	32.8615	17.6217	2.80401	1.03908	2.69854	0.00696445	0.0152233	-1.88908	1.05016	-1.79886	0.0720409	0.134323	0.914925	0.254139	3.6001	0.000318095	0.000821007
Methanoperedens_00834	Poly(3-hydroxyalkanoate) polymerase subunit PhaC	Poly(3-hydroxyalkanoate) synthetase	K03821	0	0.623723	5.25713	1.70863	2.59724	-3.44918	1.88017	-1.8345	0.0665793	0.113945	1.58308	1.88103	0.8416	0.400012	0.521126	-1.8661	1.69897	-1.09837	0.272042	0.376767
Methanoperedens_00835	hypothetical protein	0	0	0	0	0	0.788587	0.133625	0	4.08052	0	1	1	2.18172	4.05941	0.537448	0.590958	NA	-2.9299	4.05941	-0.721755	0.470445	NA
Methanoperedens_00836	hypothetical protein	Uncharacterized protein	0	0	8.64443	0	20.4856	2.10275	0.0457607	1.32519	0.0345315	0.972453	0.984482	-1.92493	1.32339	-1.45454	0.145796	0.237447	-1.87917	0.685242	-2.74234	0.00610031	0.0130016
Methanoperedens_00837	hypothetical protein	0	0	0	0	0	0	0	NA	NA	NA	NA	NA	NA	NA	NA	NA	NA	NA	NA	NA	NA	NA
Methanoperedens_00838	hypothetical protein	Uncharacterized protein	0	0	79.9506	5.78953	62.7096	17.0554	3.12163	1.19706	2.60775	0.00911396	0.0195068	-3.42003	1.20195	-2.84541	0.00443549	0.0118591	-0.298399	0.252108	-1.18362	0.236564	0.336475
Methanoperedens_00839	hypothetical protein	Uncharacterized protein	0	0	8.8155	0	1.8808	1.51195	1.36558	1.52955	0.892798	0.371965	0.478731	-0.198977	1.62232	-0.12265	0.902384	0.935166	1.1666	1.13442	1.02837	0.303777	0.410753
Methanoperedens_00840	tRNA-2-methylthio-N(6)-dimethylallyladenosine synthase	B12-binding domain/radical SAM domain protein, MJ_1487 family	K04034	0	4.38422	2.46517	2.59255	3.1802	0.474833	1.2701	0.373856	0.708512	0.783422	-0.351925	1.31164	-0.26831	0.788461	0.851136	0.122908	0.610922	0.201185	0.840554	0.89565
Methanoperedens_00841	Chromosome partition protein Smc	Putative coiled-coil protein	0	0	445.375	241.869	153.64	248.725	0.409393	0.178779	2.28994	0.0220249	0.0430274	0.428688	0.185271	2.31384	0.0206767	0.0466137	0.83808	0.122074	6.86533	6.63376e-12	3.37602e-11
Methanoperedens_00842	hypothetical protein	Uncharacterized protein	0	0	738.899	562.321	239.927	299.415	-0.0845127	0.137538	-0.614469	0.538906	0.638258	0.994614	0.145379	6.84153	7.83493e-12	7.29202e-11	0.910101	0.0921192	9.87961	5.10321e-23	4.58753e-22
Methanoperedens_00843	hypothetical protein	Uncharacterized protein	K09148	0	275.334	155.602	88.5754	43.8749	0.37857	0.371815	1.01817	0.308598	0.410139	0.557091	0.389618	1.42984	0.152763	0.247617	0.93566	0.211809	4.41746	9.98665e-06	3.11514e-05
Methanoperedens_00844	Minichromosome maintenance protein MCM	Putative ATPase involved in replication control, Cdc46/Mcm family	K10726~K10737	0	318.021	169.163	96.4913	351.625	0.440404	0.129957	3.38884	0.00070189	0.00186017	0.575839	0.136442	4.22039	2.43877e-05	0.000108478	1.01624	0.0715295	14.2073	8.2508e-46	1.43447e-44
Methanoperedens_00845	hypothetical protein	Acetyltransferase	0	0	2.63073	30.7942	0.834386	5.31667	-3.99535	0.862984	-4.6297	3.66199e-06	1.36514e-05	4.54134	1.1491	3.95209	7.74731e-05	0.000311073	0.545983	1.06566	0.512342	0.608411	0.71047
Methanoperedens_00846	hypothetical protein	Nucleoside-diphosphate-sugar epimerase	K19267	0	35.2963	36.3757	27.4894	29.2068	-0.547246	0.414326	-1.32081	0.186564	0.27103	0.198273	0.426189	0.465223	0.641771	0.735385	-0.348973	0.220048	-1.58589	0.112763	0.177979
Methanoperedens_00847	hypothetical protein	Uncharacterized protein	0	0	0	1273.78	361.498	116.326	-12.7712	1.19165	-10.7173	8.44519e-27	1.3348e-25	1.55318	0.19495	7.96708	1.62468e-15	1.91221e-14	-11.2181	1.18617	-9.45741	3.1568e-21	2.58044e-20
Methanoperedens_00848	Putative branched-chain-amino-acid aminotransferase	Branched-chain-amino-acid aminotransferase	K00826	0	340.56	136.947	38.6665	123.195	0.824672	0.230333	3.58035	0.000343133	0.000968928	1.60836	0.253453	6.34581	2.21259e-10	1.81729e-09	2.43304	0.157251	15.4724	5.33188e-54	1.18582e-52
Methanoperedens_00849	hypothetical protein	Putative transcriptional regulator	0	0	293.487	437.004	214.218	111.641	-1.0376	0.300144	-3.457	0.000546225	0.00148067	0.766236	0.30628	2.50175	0.012358	0.0296195	-0.271363	0.256254	-1.05896	0.289618	0.396143
Methanoperedens_00850	3,4-dihydroxy-2-butanone 4-phosphate synthase	3,4-dihydroxy-2-butanone 4-phosphate synthase	K02858	0	71.1685	52.7065	15.7703	28.0479	-0.0243162	0.848343	-0.0286631	0.977133	0.986453	1.52614	0.870696	1.75278	0.0796392	0.145474	1.50183	0.791499	1.89745	0.0577692	0.100487
Methanoperedens_00851	Riboflavin kinase	Riboflavin kinase	K07732	0	118.663	44.4339	17.0165	32.0976	0.877145	0.443564	1.97749	0.0479859	0.0856051	1.1893	0.479101	2.48236	0.0130514	0.0311071	2.06645	0.266583	7.7516	9.07439e-15	5.49113e-14
Methanoperedens_00852	Prephenate dehydratase	Prephenate dehydratase	K04518	0	103.933	127.607	47.9131	68.9503	-0.771602	0.268522	-2.87352	0.00405924	0.00939623	1.14691	0.283423	4.04663	5.19605e-05	0.00021703	0.375305	0.187922	1.99713	0.0458114	0.0815934
Methanoperedens_00853	Citrate synthase	Citrate synthase	K01647	0	2.08334	12.1011	0.424939	5.46307	-2.99902	0.839741	-3.57137	0.000355122	0.00099955	4.1483	1.09394	3.79208	0.000149392	0.000564755	1.14928	0.964582	1.19148	0.233466	0.332621
Methanoperedens_00854	hypothetical protein	S-layer domain-containing protein	0	22	192.298	176.663	682.852	1314.99	-0.348085	0.146715	-2.37252	0.017667	0.035203	-2.20545	0.146369	-15.0677	2.64146e-51	1.3503e-49	-2.55353	0.117842	-21.669	4.02165e-104	2.50439e-102
Methanoperedens_00855	Lactate utilization protein B	Uncharacterized protein	K18929	0	78.7601	29.4229	29.3594	47.8814	0.961734	0.404813	2.37575	0.0175135	0.0349569	-0.264679	0.416434	-0.635585	0.525047	0.637464	0.697054	0.191683	3.6365	0.000276369	0.000721467
Methanoperedens_00857	hypothetical protein	Uncharacterized protein	0	0	44.7294	0	4.1239	2.33181	2.25015	1.37295	1.63892	0.10123	0.163098	0.417062	1.53138	0.272345	0.785357	0.849068	2.66721	0.99025	2.69347	0.00707116	0.0149406
Methanoperedens_00858	GMP synthase [glutamine-hydrolyzing] subunit A	GMP synthase [glutamine-hydrolyzing] subunit A	K01951	0	166.964	59.6924	77.0307	50.1352	0.95691	0.39545	2.4198	0.0155291	0.0314088	-0.527534	0.404812	-1.30316	0.192521	0.297023	0.429376	0.163845	2.62063	0.00877677	0.0181964
Methanoperedens_00859	hypothetical protein	Arabinose efflux permease family protein	K08153	0	1.04665	4.55027	1.85778	2.67354	-2.5353	1.26002	-2.01211	0.0442079	0.0793515	0.955411	1.27055	0.751967	0.452071	0.570058	-1.57989	0.867063	-1.82211	0.0684381	0.116791
Methanoperedens_00860	Replication factor C large subunit	Replication factor C large subunit	K04800	0	112.696	62.9245	32.2365	84.9191	0.341965	0.257039	1.3304	0.183386	0.267572	0.775445	0.271676	2.8543	0.00431311	0.0115809	1.11741	0.146629	7.62066	2.52386e-14	1.49813e-13
Methanoperedens_00861	Endonuclease NucS	Superfamily II helicase	K15271	0	45.294	108.504	81.1569	202.444	-1.74709	0.212882	-8.20686	2.27048e-16	2.05994e-15	0.179764	0.213913	0.840361	0.400706	0.521321	-1.56733	0.173733	-9.02146	1.85603e-19	1.40951e-18
Methanoperedens_00862	Ribonuclease BN	Metal-dependent hydrolase, beta-lactamase superfamily I	K06167	0	179.539	15.3214	35.8405	45.3127	3.04389	0.686497	4.43395	9.25212e-06	3.25455e-05	-1.34619	0.697685	-1.92951	0.0536682	0.104677	1.69771	0.266075	6.38056	1.76436e-10	8.02516e-10
Methanoperedens_00863	ATP-dependent zinc metalloprotease FtsH	AAA+ family ATPase	K13525	0	583.349	197.023	272.079	396.658	1.08827	0.151678	7.17485	7.23886e-13	5.36843e-12	-0.705928	0.154766	-4.56127	5.08463e-06	2.50213e-05	0.382338	0.0713162	5.36117	8.26862e-08	3.12583e-07
Methanoperedens_00864	hypothetical protein	CAAX amino terminal protease family	K07052	0	3.15961	14.4442	6.57117	6.3377	-2.71294	0.957312	-2.83391	0.00459824	0.0105253	0.897883	0.95861	0.936651	0.348938	0.471445	-1.81505	0.759377	-2.39019	0.0168399	0.0328267
Methanoperedens_00865	Pyruvate synthase subunit PorC	2-oxoacid:acceptor oxidoreductase, gamma subunit, pyruvate/2-ketoisovalerate family	K00172	0	491.168	357.041	143.805	158.451	-0.0182229	0.19783	-0.0921142	0.926607	0.950821	1.07862	0.209185	5.1563	2.51883e-07	1.50821e-06	1.0604	0.140027	7.57283	3.65177e-14	2.138e-13
Methanoperedens_00866	Pyruvate synthase subunit PorD	2-oxoacid:acceptor oxidoreductase, delta subunit, pyruvate/2-ketoisovalerate family	K00171	0	234.598	164.772	63.4972	35.1728	0.0671496	0.374869	0.179128	0.857837	0.900909	1.13885	0.402158	2.83185	0.00462788	0.012335	1.206	0.22233	5.42439	5.81537e-08	2.23292e-07
Methanoperedens_00867	Pyruvate synthase subunit PorA	2-oxoacid:ferredoxin oxidoreductase, alpha subunit	K00169	0	444.516	260.68	188.384	325.248	0.289591	0.148043	1.95613	0.05045	0.0892263	0.214465	0.152904	1.40261	0.160734	0.257229	0.504056	0.0927868	5.43241	5.55982e-08	2.13719e-07
Methanoperedens_00868	Pyruvate synthase subunit PorB	Pyruvate ferredoxin oxidoreductase	K00170	0	486.323	153.992	268.903	236.3	1.20226	0.207532	5.79314	6.90816e-09	3.6286e-08	-1.06347	0.210758	-5.04593	4.51316e-07	2.61108e-06	0.138789	0.0914552	1.51756	0.129126	0.200206
Methanoperedens_00869	hypothetical protein	DUF305 domain-containing protein	K08995	0	18.9108	15.7327	6.02229	8.78563	-0.237864	0.729435	-0.326094	0.744353	0.810735	1.00568	0.774367	1.29871	0.194043	0.29883	0.767815	0.443075	1.73292	0.0831093	0.137978
Methanoperedens_00870	hypothetical protein	Uncharacterized protein	0	0	0.70736	6.30383	0	0.743834	-3.82331	3.48535	-1.09697	0.272656	0.374513	4.28638	3.56907	1.20098	0.229759	0.339192	0.463072	3.4853	0.132864	0.894301	0.932698
Methanoperedens_00871	Glucans biosynthesis protein C	Acyl_transf_3 domain-containing protein	K11941	0	5.31683	3.74912	3.56715	4.39941	-0.0843389	1.20189	-0.0701717	0.944057	0.964491	-0.158592	1.22901	-0.12904	0.897326	0.931316	-0.24293	0.696043	-0.349016	0.727077	0.810625
Methanoperedens_00872	hypothetical protein	Uncharacterized protein	0	0	21.6563	160.814	28.303	20.2345	-3.33483	0.557757	-5.979	2.24511e-09	1.22918e-08	2.28633	0.577091	3.96182	7.43806e-05	0.000300063	-1.0485	0.509318	-2.05863	0.0395295	0.0714829
Methanoperedens_00873	hypothetical protein	Anion transporter	K14445	0	1.52864	7.69228	6.60868	7.62182	-2.90286	1.03564	-2.80296	0.00506358	0.0114702	0.0427222	1.01329	0.042162	0.96637	0.979624	-2.86013	0.829007	-3.45007	0.000560436	0.00140007
Methanoperedens_00874	Type A flavoprotein FprA	Putative flavoprotein	K12264	0	17.2182	261.873	15.5049	41.8542	-4.37393	0.368799	-11.8599	1.91107e-32	3.83643e-31	3.74827	0.408065	9.18546	4.09771e-20	6.52774e-19	-0.625663	0.386269	-1.61976	0.105284	0.167798
Methanoperedens_00875	hypothetical protein	Uncharacterized protein	0	0	0.940373	0	0	0.0575644	-2.86886	4.00801	-0.715783	0.474126	0.578861	3.32458	4.08046	0.814756	0.415212	NA	0.455716	4.00794	0.113703	0.909473	NA
Methanoperedens_00876	hypothetical protein	Uncharacterized protein	0	0	0	0	0	0	NA	NA	NA	NA	NA	NA	NA	NA	NA	NA	NA	NA	NA	NA	NA
Methanoperedens_00877	hypothetical protein	Uncharacterized protein	0	0	4.64159	0	0	0.585006	0.453314	2.08933	0.216966	0.828235	0.876408	3.32462	2.38174	1.39588	0.16275	0.259627	3.77794	2.08932	1.80821	0.0705732	0.119601
Methanoperedens_00878	Modification methylase MjaI	Modification methylase	K24451	0	30.2168	37.6144	9.27157	6.91408	-0.820842	0.800978	-1.0248	0.305458	0.409583	1.78146	0.873121	2.04033	0.0413172	0.0837345	0.960616	0.602243	1.59507	0.110698	0.175203
Methanoperedens_00879	hypothetical protein	Modification methylase	0	0	27.6318	22.2467	8.06047	2.10122	-0.0467364	1.32059	-0.0353907	0.971768	0.984482	1.0594	1.43818	0.736623	0.461352	0.579014	1.01266	0.859549	1.17813	0.238743	0.339152
Methanoperedens_00880	hypothetical protein	Alkaline phosphatase	K01077	0	11.0539	18.0634	7.24998	8.84783	-1.17709	0.681302	-1.72771	0.0840406	0.139125	1.13393	0.718256	1.57873	0.114399	0.195712	-0.0431611	0.437446	-0.098666	0.921403	0.949686
Methanoperedens_00881	Undecaprenyl-diphosphatase	Undecaprenyl pyrophosphate phosphatase	K06153	0	0	0	0	0	NA	NA	NA	NA	NA	NA	NA	NA	NA	NA	NA	NA	NA	NA	NA
Methanoperedens_00882	hypothetical protein	Uncharacterized protein	0	0	40.4331	9.67461	18.9403	9.2741	1.52031	1.08397	1.40253	0.160756	0.239352	-1.21435	1.10018	-1.10377	0.269692	0.387781	0.305958	0.421939	0.725123	0.468376	0.580807
Methanoperedens_00883	hypothetical protein	Uncharacterized protein	0	0	38.8608	13.4745	13.6984	9.29087	0.968255	0.905277	1.06957	0.284814	0.387254	-0.169094	0.933368	-0.181165	0.856238	0.900957	0.799161	0.429341	1.86137	0.0626924	0.108336
Methanoperedens_00884	hypothetical protein	RibD_C domain-containing protein	0	0	22.1759	16.7247	6.05051	7.82122	-0.00323758	0.862815	-0.00375235	0.997006	1	1.18789	0.920187	1.29093	0.196729	0.301942	1.18466	0.588886	2.01169	0.0442528	0.0789405
Methanoperedens_00885	hypothetical protein	Translation initiation inhibitor	K09022	0	22.4574	23.534	7.32787	6.76261	-0.474659	0.813371	-0.583571	0.559509	0.655184	1.2346	0.870887	1.41764	0.156297	0.252152	0.759941	0.512221	1.48362	0.13791	0.211527
Methanoperedens_00886	hypothetical protein	Uncharacterized protein	0	0	21.1518	42.9139	10.6907	4.74599	-1.57519	0.868686	-1.8133	0.0697853	0.118618	2.0781	0.959892	2.16493	0.0303929	0.0645756	0.502911	0.664719	0.756576	0.449304	0.562245
Methanoperedens_00887	hypothetical protein	Uncharacterized protein	0	0	66.1551	62.5586	12.2118	10.3454	-0.434551	0.61772	-0.703476	0.481759	0.586553	2.25999	0.709747	3.18422	0.00145142	0.0043683	1.82544	0.465543	3.9211	8.81446e-05	0.000246244
Methanoperedens_00888	hypothetical protein	Uncharacterized protein	0	0	7.31329	4.20841	3.51113	5.15572	0.387848	1.09937	0.352792	0.724244	0.794032	0.0996863	1.13792	0.0876037	0.930192	0.954722	0.487534	0.527991	0.923375	0.355812	0.467097
Methanoperedens_00889	PqqA peptide cyclase	Putative heme d1 biosynthesis radical SAM protein NirJ1	K22226	0	386.552	584.673	230.696	448.561	-1.067	0.139645	-7.6408	2.15884e-14	1.766e-13	1.07961	0.143726	7.51161	5.84048e-14	6.39094e-13	0.0126163	0.118716	0.106273	0.915366	0.946956
Methanoperedens_00890	hypothetical protein	Uncharacterized protein	0	0	14.1739	7.82783	3.64708	2.02399	0.149621	1.35611	0.110331	0.912147	0.938753	0.844131	1.45793	0.578995	0.562593	0.668823	0.993752	0.888067	1.11901	0.263138	0.367856
Methanoperedens_00891	GTPase Obg	Putative GTPase	K06943	0	176.935	90.0348	139.985	119.836	0.501319	0.27218	1.84186	0.065495	0.11253	-0.824637	0.276193	-2.98573	0.00282904	0.00790764	-0.323318	0.145327	-2.22475	0.0260977	0.0487641
Methanoperedens_00892	Cell division protein FtsZ 1	Cell division protein FtsZ	K03531	0	210.843	78.4002	128.144	143.653	0.93211	0.250755	3.71721	0.000201432	0.000587313	-0.951408	0.254778	-3.73426	0.00018827	0.000700897	-0.0192975	0.110726	-0.174282	0.861644	0.91
Methanoperedens_00893	hypothetical protein	Uncharacterized protein	0	0	228.722	908	556.019	236.492	-2.45056	0.170266	-14.3926	5.76171e-47	1.64964e-45	0.444946	0.169757	2.62107	0.00876532	0.0218178	-2.00562	0.133453	-15.0286	4.76805e-51	9.38539e-50
Methanoperedens_00894	N-alpha-acetyltransferase	Acetyltransferase	K03789	0	18.1109	25.3985	25.3469	10.1909	-0.988917	0.764654	-1.29329	0.195912	0.282427	-0.290646	0.772185	-0.376395	0.706624	0.789363	-1.27956	0.448741	-2.85145	0.00435204	0.0095062
Methanoperedens_00895	Alpha-aminoadipate--LysW ligase LysX	Glutathione synthase/ribosomal protein S6 modification enzyme (Glutaminyl transferase)	K14940	0	31.2689	15.5059	33.6373	22.1582	0.49261	0.622029	0.791941	0.428395	0.533851	-1.29653	0.627745	-2.06537	0.0388881	0.0796126	-0.803915	0.231242	-3.47651	0.000507994	0.00127464
Methanoperedens_00896	hypothetical protein	RLAN domain-containing protein	0	0	68.9346	27.7094	106.409	43.2038	0.977053	0.561087	1.74136	0.0816211	0.135634	-2.29883	0.56262	-4.08594	4.38991e-05	0.000185623	-1.32178	0.155345	-8.50867	1.75941e-17	1.21247e-16
Methanoperedens_00898	Imidazole glycerol phosphate synthase subunit HisF	1-(5-phosphoribosyl)-5-[(5-phosphoribosylamino)methylideneamino] imidazole-4-carboxamide isomerase	K01814	0	90.7256	548.126	205.408	201.136	-3.06051	0.221397	-13.8236	1.83538e-43	4.74889e-42	1.18898	0.221522	5.36731	7.99204e-08	5.00416e-07	-1.87153	0.198996	-9.40488	5.20919e-21	4.22783e-20
Methanoperedens_00899	Nicotinamide-nucleotide adenylyltransferase	Nicotinamide-nucleotide adenylyltransferase	K00952	0	975.187	155.06	400.583	224.214	2.18547	0.266753	8.19289	2.55022e-16	2.30775e-15	-1.60061	0.269982	-5.92858	3.0556e-09	2.21257e-08	0.584862	0.10971	5.33096	9.76926e-08	3.67286e-07
Methanoperedens_00900	F(420)H(2) dehydrogenase subunit F	Coenzyme F420-reducing hydrogenase, beta subunit	K22162~K00441	0	1867.53	358.122	638.231	1091.62	1.9191	0.110796	17.321	3.26874e-67	1.46381e-65	-1.07326	0.112702	-9.523	1.68245e-21	2.86685e-20	0.845837	0.0516813	16.3664	3.32161e-60	8.55376e-59
Methanoperedens_00901	5,10-methylenetetrahydromethanopterin reductase	5,10-methylenetetrahydromethanopterin reductase	K00320	0	1819.85	331.182	566.561	745.608	1.98616	0.157906	12.5781	2.7863e-36	6.40299e-35	-0.993535	0.160138	-6.20424	5.49605e-10	4.34734e-09	0.992626	0.103749	9.5676	1.09416e-21	9.23027e-21
Methanoperedens_00902	Hydroxyacylglutathione hydrolase	Zn-dependent hydrolase, glyoxylase	K01069	0	120.374	77.8582	69.5968	50.7463	0.154998	0.350801	0.441841	0.658604	0.739712	-0.0608221	0.360689	-0.168627	0.86609	0.908532	0.0941759	0.18273	0.515383	0.606285	0.708712
Methanoperedens_00903	hypothetical protein	Putative transcriptional regulator	K04767	0	110.937	337.636	27.7412	82.9344	-2.06782	0.203611	-10.1557	3.12543e-24	4.33219e-23	3.38396	0.252161	13.4198	4.62708e-41	1.53862e-39	1.31614	0.201829	6.52107	6.98062e-11	3.2598e-10
Methanoperedens_00904	Dihydroxy-acid dehydratase	Dihydroxy-acid dehydratase	K01687	0	351.235	258.076	156.678	381.677	-0.0326594	0.122386	-0.266856	0.78958	0.846273	0.476861	0.127385	3.74347	0.000181495	0.000681047	0.444201	0.0727002	6.11004	9.96035e-10	4.33472e-09
Methanoperedens_00905	hypothetical protein	Uncharacterized protein	0	0	245.664	242.159	232.211	45.4971	-0.420442	0.38353	-1.09624	0.272974	0.374802	-0.229655	0.390294	-0.588416	0.556253	0.663359	-0.650096	0.229309	-2.83503	0.00458219	0.00996444
Methanoperedens_00906	hypothetical protein	Uncharacterized protein	0	0	169.019	126.808	181.88	58.3378	-0.127475	0.340406	-0.37448	0.708048	0.783157	-0.685117	0.344869	-1.9866	0.046967	0.0935787	-0.812592	0.163717	-4.9634	6.92703e-07	2.44085e-06
Methanoperedens_00907	hypothetical protein	Uncharacterized protein	0	0	25.8382	25.7849	10.4828	3.49436	-0.40306	1.13453	-0.355267	0.72239	0.792994	1.25448	1.21851	1.02952	0.303236	0.425126	0.851423	0.697221	1.22117	0.222023	0.318806
Methanoperedens_00908	30S ribosomal protein S6e	30S ribosomal protein S6e	K02991	0	226.376	35.312	19.3724	28.9591	2.21762	0.639165	3.46956	0.000521308	0.00142149	0.83365	0.682724	1.22106	0.222062	0.330823	3.05127	0.347915	8.77017	1.78403e-18	1.31687e-17
Methanoperedens_00909	hypothetical protein	Uncharacterized protein	0	0	4.38139	85.4358	8.47878	18.625	-4.7981	0.669478	-7.16692	7.67029e-13	5.67634e-12	3.01123	0.671269	4.48587	7.26157e-06	3.50294e-05	-1.78687	0.656614	-2.72134	0.00650186	0.0137888
Methanoperedens_00910	Cellobiose 2-epimerase	Thioredoxin domain-containing protein	K06888	1	14.7403	19.6367	26.2571	42.6396	-0.909844	0.376658	-2.41557	0.0157105	0.031611	-0.656174	0.378222	-1.73489	0.0827602	0.150214	-1.56602	0.183193	-8.54846	1.24742e-17	8.7192e-17
Methanoperedens_00911	3-hydroxypropionyl-coenzyme A dehydratase	Enoyl-CoA hydratase/carnithine racemase	K01715~K01692	0	14.8405	38.9814	18.6127	18.4175	-1.86338	0.473722	-3.93348	8.37232e-05	0.000260731	0.841033	0.485791	1.73126	0.0834046	0.151143	-1.02234	0.304612	-3.35622	0.000790163	0.00193446
Methanoperedens_00912	Poly(3-hydroxyalkanoate) polymerase subunit PhaC	Poly(3-hydroxyalkanoate) synthetase	K03821	0	9.46358	26.816	8.13846	16.5444	-1.93816	0.497065	-3.89921	9.65058e-05	0.000296738	1.38306	0.520292	2.65824	0.00785508	0.019911	-0.555104	0.358861	-1.54685	0.121899	0.190729
Methanoperedens_00913	hypothetical protein	Rubredoxin	0	0	4.81538	30.6363	0	1.6432	-3.17012	2.21544	-1.43092	0.152452	0.22894	5.14126	2.45267	2.09619	0.0360651	0.0748624	1.97114	2.28539	0.862495	0.388415	0.501819
Methanoperedens_00914	Dihydrolipoyl dehydrogenase	Pyruvate/2-oxoglutarate dehydrogenase complex, dihydrolipoamide dehydrogenase component	K17883	0	9.94582	72.441	6.39086	40.7802	-3.35761	0.354905	-9.46058	3.06252e-21	3.67608e-20	3.34653	0.398466	8.39854	4.52055e-17	5.97795e-16	-0.0110779	0.354734	-0.0312287	0.975087	0.984283
Methanoperedens_00915	hypothetical protein	C2H2-type domain-containing protein	0	0	34.0277	776.489	22.3856	27.7675	-5.00665	0.469202	-10.6706	1.39777e-26	2.16996e-25	4.57639	0.549449	8.32906	8.14891e-17	1.06935e-15	-0.430259	0.545514	-0.788721	0.430275	0.543196
Methanoperedens_00916	hypothetical protein	Uncharacterized protein	0	0	1.04334	0	0.508206	0.272113	-1.53484	2.54867	-0.60221	0.547034	0.645756	1.59144	2.68683	0.592313	0.553641	0.662088	0.0566081	2.47975	0.0228281	0.981787	0.987427
Methanoperedens_00917	hypothetical protein	Multimeric flavodoxin WrbA	0	0	2.95034	38.8039	15.6171	12.57	-4.18504	0.65425	-6.3967	1.58768e-10	9.72944e-10	1.02722	0.606168	1.69462	0.0901481	0.161568	-3.15782	0.52619	-6.0013	1.95749e-09	8.3805e-09
Methanoperedens_00918	hypothetical protein	NADPH-dependent FMN reductase	0	0	8.04582	28.1839	14.246	11.9078	-2.33981	0.578711	-4.04313	5.27422e-05	0.000170582	0.780513	0.583509	1.33762	0.181021	0.282774	-1.55929	0.376427	-4.14235	3.43763e-05	0.000100977
Methanoperedens_00919	hypothetical protein	Uncharacterized protein	0	0	5.9346	16.2877	3.54974	1.39674	-1.84137	1.59592	-1.1538	0.248582	0.347041	1.48757	1.69863	0.875742	0.38117	0.50345	-0.353805	1.30347	-0.271433	0.786058	0.856041
Methanoperedens_00920	Thiol:disulfide interchange protein DsbD	Thiol:disulfide interchange protein	K04084	0	55.6828	125.987	66.3834	37.9115	-1.58917	0.348956	-4.55406	5.26197e-06	1.91459e-05	0.590448	0.356831	1.6547	0.0979852	0.172207	-0.998721	0.220647	-4.52632	6.00186e-06	1.91579e-05
Methanoperedens_00921	Fumarate reductase (CoM/CoB) subunit A	Succinate dehydrogenase (quinone)	K00239	0	30.5073	24.498	15.4863	37.136	-0.141471	0.391136	-0.361692	0.717582	0.789951	0.31646	0.404824	0.781722	0.434378	0.55286	0.174989	0.227846	0.768014	0.442479	0.554313
Methanoperedens_00922	Fumarate reductase (CoM/CoB) subunit B	Succinate dehydrogenase and fumarate reductase iron-sulfur protein	K00240	0	22.1054	15.8638	10.2012	10.4205	-0.0215892	0.694152	-0.0311015	0.975189	0.985344	0.371914	0.722271	0.514923	0.606607	0.706436	0.350325	0.342001	1.02434	0.305675	0.412504
Methanoperedens_00923	hypothetical protein	Uncharacterized protein	0	0	80.9283	163.509	76.8384	28.6363	-1.50883	0.436447	-3.45708	0.000546073	0.00148067	0.938926	0.450248	2.08535	0.0370374	0.0765096	-0.569904	0.32611	-1.74758	0.0805362	0.133901
Methanoperedens_00924	Citrate synthase	Citrate synthase	K01647	0	188.664	206.253	154.089	202.087	-0.613494	0.18014	-3.40564	0.000660081	0.00176139	0.226111	0.184438	1.22595	0.220219	0.329222	-0.387383	0.122422	-3.16432	0.00155443	0.00362172
Methanoperedens_00925	3D-(3,5/4)-trihydroxycyclohexane-1,2-dione hydrolase	Thiamine pyrophosphate-dependent enzyme, possible carboligase or decarboxylase	K01652	0	78.6929	42.8853	60.3148	91.9477	0.453106	0.289111	1.56724	0.117059	0.183605	-0.77728	0.2938	-2.64561	0.00815446	0.0205059	-0.324174	0.127267	-2.54719	0.0108594	0.0221257
Methanoperedens_00926	Lactaldehyde dehydrogenase	Putative succinate-semialdehyde dehydrogenase (NADP(+))	K18601	0	76.0916	40.472	54.2542	71.7411	0.426249	0.313557	1.3594	0.174021	0.255723	-0.654181	0.319287	-2.04888	0.040474	0.0824716	-0.227931	0.130333	-1.74884	0.0803183	0.133604
Methanoperedens_00927	3-isopropylmalate dehydratase large subunit	Aconitase	K01681	0	101.871	46.6455	65.7709	179.911	0.642607	0.208147	3.08728	0.00201997	0.00496931	-0.707729	0.212004	-3.33828	0.000842984	0.00269582	-0.0651218	0.0917284	-0.709942	0.47774	0.590068
Methanoperedens_00928	ATP-dependent Clp protease proteolytic subunit	Endopeptidase Clp	K01358	0	80.7874	70.1125	66.0199	42.1124	-0.224467	0.379654	-0.591241	0.554359	0.651978	-0.241032	0.387514	-0.621997	0.533944	0.645559	-0.4655	0.196417	-2.36996	0.01779	0.0343272
Methanoperedens_00929	hypothetical protein	Glycine/D-amino acid oxidase, deaminating	K00303	0	30.6981	63.1725	15.4352	41.5564	-1.51206	0.335115	-4.51205	6.42044e-06	2.30489e-05	1.80276	0.359453	5.01529	5.29535e-07	3.02276e-06	0.290708	0.266797	1.08962	0.275881	0.380851
Methanoperedens_00930	hypothetical protein	Transposase	K07492	0	19.3077	0	61.2831	19.216	2.82818	1.22259	2.31327	0.020708	0.0407052	-5.26222	1.22061	-4.31114	1.62413e-05	7.34829e-05	-2.43404	0.343106	-7.09414	1.30159e-12	7.02039e-12
Methanoperedens_00932	hypothetical protein	Uncharacterized protein	0	0	140.057	660.805	115.154	70.1568	-2.70865	0.221444	-12.2318	2.10299e-34	4.56256e-33	2.25303	0.239398	9.41122	4.90412e-21	8.27419e-20	-0.455616	0.179174	-2.54287	0.0109947	0.0223748
Methanoperedens_00933	1,4-dihydroxy-6-naphtoate synthase	1,4-dihydroxy-6-naphtoate synthase	K11785	0	8.65879	11.2137	6.96237	7.05824	-0.848091	0.952174	-0.890689	0.373096	0.479942	0.490635	0.97796	0.501692	0.615884	0.713316	-0.357457	0.679724	-0.525886	0.598968	0.702965
Methanoperedens_00934	Futalosine hydrolase	Futalosine hydrolase	K11783~K01243	0	30.6274	25.4686	13.6703	14.9228	-0.243177	0.585908	-0.415044	0.67811	0.75627	0.775526	0.615397	1.2602	0.207596	0.314277	0.532348	0.355991	1.4954	0.134811	0.207892
Methanoperedens_00935	protein kinase UbiB	Putative unusual protein kinase	K03688~K08869	0	67.0552	39.3715	46.1488	78.7067	0.314123	0.296135	1.06074	0.288808	0.391313	-0.447735	0.302417	-1.48052	0.138734	0.228664	-0.133612	0.137602	-0.971004	0.331546	0.440381
Methanoperedens_00936	hypothetical protein	Uncharacterized protein	0	0	62.3735	194.26	67.2194	45.4587	-2.1324	0.316846	-6.7301	1.69552e-11	1.11534e-10	1.37732	0.328825	4.18862	2.80655e-05	0.000123395	-0.755082	0.242291	-3.11643	0.00183056	0.00421633
Methanoperedens_00937	Choline trimethylamine-lyase activating enzyme	Anaerobic ribonucleoside-triphosphate reductase activating protein	K04069	0	25.0478	15.1062	2.39456	8.81995	0.218155	0.742719	0.293725	0.768968	0.82927	2.35068	0.861685	2.728	0.00637199	0.0164214	2.56883	0.577408	4.4489	8.63114e-06	2.70959e-05
Methanoperedens_00938	hypothetical protein	Putative permease, DMT superfamily	K03298	0	8.42433	2.46482	5.95239	4.42245	1.06068	1.24736	0.850339	0.395136	0.502208	-1.23777	1.26904	-0.975355	0.329384	0.451979	-0.177087	0.499826	-0.354298	0.723116	0.807427
Methanoperedens_00939	Methionine aminopeptidase	Methionine aminopeptidase	K01265	0	95.9125	153.299	112.033	98.3617	-1.1677	0.243707	-4.79142	1.65605e-06	6.52887e-06	0.210809	0.247962	0.850166	0.395233	0.517064	-0.956894	0.16294	-5.87268	4.28801e-09	1.79541e-08
Methanoperedens_00940	GTP 3',8-cyclase	Radical SAM protein, TatD family-associated	K03639	0	200.743	234.748	186.993	121.327	-0.707108	0.213618	-3.31016	0.000932429	0.00241795	0.0683432	0.218304	0.313064	0.754232	0.827167	-0.638765	0.12493	-5.113	3.1708e-07	1.14799e-06
Methanoperedens_00941	hypothetical protein	Uncharacterized protein	0	0	181.785	62.6907	199.678	25.5727	1.01991	0.675383	1.51012	0.131012	0.20231	-1.90324	0.679422	-2.80126	0.00509039	0.0134112	-0.883326	0.224378	-3.93677	8.25865e-05	0.000232042
Methanoperedens_00942	hypothetical protein	hypothetical protein	0	0	262.669	56.9334	140.044	35.1316	1.79869	0.622549	2.88923	0.00386184	0.00898014	-1.65345	0.629353	-2.62722	0.00860851	0.0214899	0.145237	0.229586	0.632604	0.526993	0.634652
Methanoperedens_00943	Rhomboid protease GlpG	Putative membrane protein	K07059~K19225	0	152.189	29.5776	89.5559	66.1381	1.81707	0.447411	4.0613	4.87994e-05	0.000158564	-1.75945	0.45186	-3.8938	9.86872e-05	0.000387619	0.0576217	0.12733	0.452539	0.650881	0.745574
Methanoperedens_00944	RNA 2',3'-cyclic phosphodiesterase	RNA 2',3'-cyclic phosphodiesterase	K01975	0	196.139	217.411	106.035	85.379	-0.64504	0.227172	-2.83944	0.00451935	0.0103515	0.835798	0.238504	3.50433	0.000457764	0.00155694	0.190758	0.133454	1.42939	0.152891	0.231602
Methanoperedens_00945	hypothetical protein	Uncharacterized protein	0	0	24.559	510.191	47.294	86.1645	-4.82703	0.25153	-19.1907	4.42983e-82	2.4561e-80	3.17353	0.254018	12.4933	8.11827e-36	2.29794e-34	-1.6535	0.246308	-6.71314	1.90481e-11	9.36007e-11
Methanoperedens_00946	Thermosome subunit alpha	Thermosome subunit	K22447	0	1135.83	397.658	430.609	922.058	1.04259	0.190904	5.46131	4.72623e-08	2.24914e-07	-0.370206	0.192325	-1.9249	0.0542414	0.105395	0.672383	0.171683	3.91642	8.98729e-05	0.000250868
Methanoperedens_00947	hypothetical protein	Glutamate synthase family protein	K22083	0	213.781	2.7521	14.7207	90.6603	5.70603	1.02916	5.54437	2.9501e-08	1.44324e-07	-2.56252	1.03713	-2.47078	0.013482	0.032	3.14352	0.18672	16.8354	1.34239e-63	3.79975e-62
Methanoperedens_00948	hypothetical protein	Uncharacterized protein	K05588	0	169.695	6.10803	12.5736	33.6734	4.22468	1.04016	4.06157	4.87448e-05	0.000158534	-1.32735	1.05847	-1.25403	0.20983	0.317293	2.89733	0.282516	10.2555	1.11849e-24	1.07306e-23
Methanoperedens_00949	Ion-translocating oxidoreductase complex subunit C	NADH:ubiquinone oxidoreductase, NADH-binding (51 kD) subunit	K00335	0	268.415	5.26017	18.6737	135.959	5.27451	0.728135	7.24386	4.36077e-13	3.297e-12	-2.22379	0.735184	-3.02481	0.00248787	0.00707133	3.05072	0.144006	21.1846	1.3245e-99	7.31678e-98
Methanoperedens_00950	hypothetical protein	NADH:ubiquinone oxidoreductase 24 kD subunit	K00334	0	246.898	16.6027	14.9026	36.2009	3.31047	0.739451	4.47694	7.57218e-06	2.69619e-05	0.011705	0.770926	0.0151831	0.987886	0.992523	3.32218	0.272702	12.1825	3.85501e-34	5.0203e-33
Methanoperedens_00951	hypothetical protein	Glu_synthase domain-containing protein	K22083	0	253.514	308.058	12.3684	265.605	-0.748174	0.193477	-3.867	0.000110183	0.000334669	4.25417	0.235951	18.0299	1.13552e-72	1.08032e-70	3.506	0.214821	16.3205	7.05242e-60	1.77607e-58
Methanoperedens_00952	hypothetical protein	Uncharacterized protein	0	0	87.6148	29.5951	75.4481	41.8953	1.08225	0.504162	2.14662	0.0318235	0.0593484	-1.56103	0.508907	-3.06742	0.00215916	0.00623008	-0.478787	0.17547	-2.7286	0.00636031	0.0135137
Methanoperedens_00953	3-isopropylmalate dehydratase large subunit	(2R,3S)-2-methylisocitrate dehydratase	K01682	0	214.186	198.081	147.425	428.858	-0.367496	0.132621	-2.77103	0.005588	0.0125501	0.204819	0.13575	1.5088	0.131351	0.218493	-0.162676	0.0945006	-1.72143	0.0851724	0.140654
Methanoperedens_00954	hypothetical protein	Uncharacterized protein	0	0	35.6138	4.78076	47.6992	12.6076	2.17722	1.23168	1.76769	0.077113	0.12883	-3.27297	1.23522	-2.64971	0.00805606	0.0203181	-1.09576	0.388106	-2.82334	0.00475266	0.0103079
Methanoperedens_00955	hypothetical protein	Uncharacterized protein	0	0	13.3935	0	6.40945	3.89284	2.37828	1.28935	1.84456	0.0651015	0.111909	-1.87483	1.32118	-1.41906	0.155883	0.251718	0.503455	0.615648	0.817765	0.413491	0.5257
Methanoperedens_00956	hypothetical protein	Uncharacterized protein	0	0	132.649	0	94.5184	82.3336	6.4942	1.18978	5.45832	4.80671e-08	2.28123e-07	-6.66134	1.19094	-5.59336	2.22722e-08	1.49867e-07	-0.16714	0.178817	-0.934696	0.349945	0.4601
Methanoperedens_00957	hypothetical protein	Uncharacterized protein	0	0	230.326	0	106.487	139.336	7.54341	1.18182	6.38288	1.73787e-10	1.05941e-09	-7.12769	1.18274	-6.02641	1.67645e-09	1.24823e-08	0.415727	0.109048	3.81233	0.000137661	0.000373013
Methanoperedens_00958	hypothetical protein	Uncharacterized protein	0	0	130.248	0	33.5385	8.91952	3.88883	1.21355	3.20452	0.00135288	0.00341446	-2.55385	1.23603	-2.06617	0.038812	0.0795518	1.33498	0.384178	3.47489	0.000511061	0.00128139
Methanoperedens_00959	hypothetical protein	Uncharacterized protein	0	0	855.393	0	888.68	818.852	9.47976	1.1811	8.02621	1.00531e-15	8.823e-15	-10.234	1.18118	-8.66421	4.54636e-18	6.32979e-17	-0.754247	0.0881269	-8.55865	1.14199e-17	8.03143e-17
Methanoperedens_00960	hypothetical protein	0	0	0	259.092	0	187.95	19.2369	4.37731	1.21376	3.60639	0.000310486	0.000881014	-4.61829	1.21824	-3.79095	0.00015007	0.00056669	-0.240982	0.319072	-0.755258	0.450094	0.562611
Methanoperedens_00961	hypothetical protein	Uncharacterized protein	0	0	546.084	0	492.82	114.717	6.77422	1.19293	5.67863	1.35776e-08	6.87341e-08	-7.31184	1.19359	-6.1259	9.01714e-10	6.9246e-09	-0.53762	0.195173	-2.75458	0.00587673	0.0125642
Methanoperedens_00962	hypothetical protein	Uncharacterized protein	0	0	880.823	0	612.489	285.123	8.29744	1.18229	7.01812	2.2488e-12	1.60307e-11	-8.45967	1.18263	-7.15328	8.47291e-13	8.4853e-12	-0.16223	0.106689	-1.52058	0.128364	0.199116
Methanoperedens_00963	hypothetical protein	Uncharacterized protein	0	0	102.936	0	34.9604	16.085	4.59653	1.19563	3.84445	0.000120824	0.000363514	-3.72302	1.20537	-3.08871	0.0020103	0.00587341	0.87351	0.264306	3.30492	0.000950023	0.00230278
Methanoperedens_00964	hypothetical protein	Uncharacterized protein	0	0	173.659	0	88.5563	33.7377	5.44223	1.19581	4.55108	5.33708e-06	1.93587e-05	-5.14749	1.19936	-4.29187	1.77177e-05	7.97411e-05	0.29474	0.231106	1.27534	0.202188	0.294678
Methanoperedens_00965	hypothetical protein	Uncharacterized protein	0	0	326.754	5.33995	152.453	236.492	5.43622	0.727549	7.47196	7.90088e-14	6.28651e-13	-5.03378	0.728464	-6.91013	4.84218e-12	4.64551e-11	0.402438	0.102291	3.93423	8.34628e-05	0.000234312
Methanoperedens_00966	hypothetical protein	Uncharacterized protein	0	0	40.951	0	9.15294	1.39677	1.29279	1.48233	0.872135	0.383135	0.489499	0.527044	1.63881	0.321601	0.747755	0.82242	1.81983	1.15883	1.5704	0.116321	0.182836
Methanoperedens_00967	hypothetical protein	Uncharacterized protein	0	0	260.336	0	86.6212	51.0437	6.28915	1.19921	5.2444	1.56794e-07	6.98574e-07	-5.3505	1.20268	-4.44881	8.6348e-06	4.09615e-05	0.938651	0.245504	3.82337	0.00013164	0.000357265
Methanoperedens_00968	hypothetical protein	Uncharacterized protein	0	0	604.253	0	176.027	32.9035	5.71127	1.21683	4.69356	2.68486e-06	1.02382e-05	-4.64295	1.22252	-3.79785	0.000145958	0.000553606	1.06832	0.330271	3.23466	0.00121787	0.00289064
Methanoperedens_00969	hypothetical protein	Uncharacterized protein	0	0	37.1522	0	23.1528	6.42613	2.88942	1.25144	2.30888	0.0209503	0.0410889	-2.96419	1.26535	-2.34259	0.0191505	0.0434663	-0.0747759	0.477832	-0.15649	0.875647	0.919967
Methanoperedens_00970	hypothetical protein	Modification methylase	K00571	0	151.484	1.71792	136.472	114.005	5.79667	1.18391	4.89622	9.76987e-07	3.96355e-06	-6.32139	1.18456	-5.33649	9.47612e-08	5.89033e-07	-0.524713	0.128898	-4.07076	4.68609e-05	0.000135328
Methanoperedens_00971	hypothetical protein	Uncharacterized protein	0	0	76.814	0	51.3312	8.3527	3.24884	1.22911	2.64324	0.00821179	0.0177279	-3.31778	1.24012	-2.67537	0.00746467	0.0189803	-0.0689364	0.402298	-0.171356	0.863943	0.911778
Methanoperedens_00972	hypothetical protein	Uncharacterized protein	0	0	1.50644	0	0	0.0696436	-2.62204	3.99228	-0.656777	0.511324	0.61185	3.32458	4.08046	0.814756	0.415212	NA	0.702537	3.99221	0.175977	0.860312	NA
Methanoperedens_00973	hypothetical protein	Uncharacterized protein	0	0	376.462	5.78953	320.169	81.6782	5.35827	1.18889	4.50695	6.57657e-06	2.35852e-05	-5.8149	1.18985	-4.88706	1.02351e-06	5.5999e-06	-0.456621	0.171906	-2.65622	0.00790212	0.0165635
Methanoperedens_00974	hypothetical protein	Uncharacterized protein	0	0	91.9448	0	121.065	11.5301	3.09739	1.21169	2.55625	0.0105808	0.0222911	-4.19755	1.21514	-3.45436	0.000551591	0.00184312	-1.10016	0.319033	-3.44841	0.000563892	0.00140768
Methanoperedens_00975	hypothetical protein	Uncharacterized protein	0	0	525.523	0	489.954	143.023	7.05945	1.18342	5.9653	2.44178e-09	1.33268e-08	-7.64307	1.18392	-6.45575	1.07682e-10	9.1744e-10	-0.583624	0.122082	-4.78057	1.74797e-06	5.95701e-06
Methanoperedens_00976	hypothetical protein	Uncharacterized protein	0	0	1126.81	6.03672	1168.68	255.624	6.83344	1.18112	5.78554	7.22779e-09	3.78511e-08	-7.59221	1.18137	-6.42663	1.30465e-10	1.09789e-09	-0.758763	0.0924431	-8.20789	2.25103e-16	1.47697e-15
Methanoperedens_00977	hypothetical protein	Uncharacterized protein	0	0	458.631	0	520.389	83.7853	6.10828	1.18673	5.14717	2.6445e-07	1.15034e-06	-6.98288	1.18739	-5.88086	4.08149e-09	2.9184e-08	-0.874592	0.15463	-5.65604	1.54907e-08	6.20536e-08
Methanoperedens_00978	hypothetical protein	Phage major capsid protein, HK97 family	0	0	2315.02	0	3553.61	2142.69	10.4817	1.18059	8.87838	6.78428e-19	7.05283e-18	-11.8104	1.18061	-10.0037	1.46862e-23	2.66139e-22	-1.32867	0.0795809	-16.6958	1.40569e-62	3.82103e-61
Methanoperedens_00979	hypothetical protein	Uncharacterized protein	0	0	1996.99	0	3130.56	786.842	9.01335	1.18355	7.61552	2.6264e-14	2.12361e-13	-10.3758	1.18359	-8.76637	1.84515e-18	2.63318e-17	-1.36247	0.116321	-11.713	1.09333e-31	1.33738e-30
Methanoperedens_00980	hypothetical protein	Uncharacterized protein	0	0	1174.76	0	1853.33	1229.29	9.65749	1.18039	8.18163	2.80028e-16	2.52749e-15	-11.0172	1.18041	-9.33331	1.02615e-20	1.69786e-19	-1.35968	0.0770701	-17.6422	1.16882e-69	3.67267e-68
Methanoperedens_00981	hypothetical protein	Uncharacterized protein	0	0	742.698	62.3996	881.59	122.708	3.1255	0.594039	5.26144	1.42935e-07	6.40092e-07	-4.0771	0.594821	-6.85433	7.16476e-12	6.74157e-11	-0.951604	0.0900582	-10.5665	4.25889e-26	4.35424e-25
Methanoperedens_00982	hypothetical protein	Uncharacterized protein	0	0	30.5314	0	45.1242	3.26746	1.16407	1.28593	0.905238	0.365339	0.472116	-2.38159	1.29573	-1.83803	0.066058	0.124861	-1.21752	0.583224	-2.08757	0.0368367	0.0671451
Methanoperedens_00983	hypothetical protein	Phage putative head morphogenesis protein, SPP1 gp7 family	0	0	349.309	5.72155	560.811	225.162	5.33593	1.02385	5.21166	1.87162e-07	8.26495e-07	-6.72026	1.02399	-6.5628	5.2807e-11	4.60214e-10	-1.38433	0.0908533	-15.237	2.01005e-52	4.30276e-51
Methanoperedens_00984	hypothetical protein	Phage portal protein, SPP1 Gp6	0	0	556.227	1.75451	778.237	530.575	7.59676	1.18012	6.43727	1.21638e-10	7.52005e-10	-8.79817	1.1802	-7.45483	8.99817e-14	9.60086e-13	-1.20141	0.0746979	-16.0836	3.32628e-58	8.0229e-57
Methanoperedens_00985	hypothetical protein	Uncharacterized protein	K07496	0	188.867	25.2822	110.656	165.102	2.48092	0.348504	7.11879	1.08879e-12	7.93979e-12	-2.41005	0.350806	-6.87005	6.41808e-12	6.07015e-11	0.0708746	0.0899754	0.787711	0.430866	0.543341
Methanoperedens_00986	hypothetical protein	Putative phage protein, putative large terminase	0	0	153.694	0	295.845	207.785	6.87303	1.18326	5.80854	6.30187e-09	3.32012e-08	-8.53869	1.18333	-7.2158	5.36172e-13	5.49817e-12	-1.66565	0.116762	-14.2654	3.59517e-46	6.28237e-45
Methanoperedens_00987	hypothetical protein	Uncharacterized protein	0	0	144.891	9.69049	169.061	52.6143	3.51365	1.02644	3.42314	0.000619018	0.00165942	-4.44569	1.0275	-4.3267	1.51359e-05	6.89368e-05	-0.93204	0.134354	-6.93721	3.99925e-12	2.0691e-11
Methanoperedens_00988	hypothetical protein	Uncharacterized protein	0	0	189.906	0	176.732	52.7675	5.62772	1.18493	4.7494	2.04025e-06	7.94491e-06	-6.18956	1.18622	-5.21787	1.80991e-07	1.0991e-06	-0.561832	0.147521	-3.80848	0.000139824	0.000378277
Methanoperedens_00989	Minichromosome maintenance protein MCM	Putative ATPase involved in replication control, Cdc46/Mcm family	K10726	0	111.146	0	48.3306	90.2854	6.95537	1.18242	5.88234	4.04501e-09	2.16374e-08	-6.44783	1.18388	-5.44635	5.14151e-08	3.29769e-07	0.507544	0.121994	4.16041	3.17683e-05	9.36373e-05
Methanoperedens_00990	hypothetical protein	Uncharacterized protein	0	0	87.0886	0	25.5702	20.6081	5.03322	1.19193	4.22276	2.41325e-05	8.16812e-05	-3.93678	1.20054	-3.27918	0.00104109	0.00325637	1.09643	0.238881	4.58988	4.43506e-06	1.43168e-05
Methanoperedens_00991	hypothetical protein	Uncharacterized protein	0	0	246.485	0	110.5	54.8874	6.21951	1.19126	5.22093	1.78025e-07	7.88138e-07	-5.76185	1.19369	-4.82693	1.38653e-06	7.3626e-06	0.457664	0.196943	2.32384	0.0201341	0.0384602
Methanoperedens_00992	hypothetical protein	0	0	0	0	0	0	0	NA	NA	NA	NA	NA	NA	NA	NA	NA	NA	NA	NA	NA	NA	NA
Methanoperedens_00993	hypothetical protein	Uncharacterized protein	0	0	573.436	0	691.581	282.976	7.80068	1.18567	6.57913	4.732e-11	3.01072e-10	-8.77865	1.18586	-7.40277	1.3337e-13	1.41422e-12	-0.977967	0.138488	-7.06172	1.64452e-12	8.81454e-12
Methanoperedens_00994	hypothetical protein	Uncharacterized protein	0	0	1107.46	9.38257	1466.63	1261.46	6.42818	0.598332	10.7435	6.35946e-27	1.00971e-25	-7.54302	0.598407	-12.6052	1.97775e-36	5.74051e-35	-1.11484	0.106374	-10.4804	1.06255e-25	1.06101e-24
Methanoperedens_00995	hypothetical protein	Uncharacterized protein	0	0	1208.28	0	1396.83	480.367	8.61115	1.17967	7.29961	2.88597e-13	2.19623e-12	-9.51407	1.17979	-8.06423	7.37005e-16	9.04746e-15	-0.902916	0.0678287	-13.3117	1.97892e-40	3.10908e-39
Methanoperedens_00996	hypothetical protein	Uncharacterized protein	0	0	900.804	7.12333	995.793	180.804	6.27009	1.18103	5.30902	1.10214e-07	4.97388e-07	-7.13494	1.18133	-6.03976	1.54343e-09	1.15926e-08	-0.864846	0.0932141	-9.27806	1.72597e-20	1.35583e-19
Methanoperedens_00997	hypothetical protein	Site-specific DNA methylase	0	0	148.74	0	74.6593	40.4934	5.71714	1.19121	4.79944	1.59113e-06	6.30139e-06	-5.37844	1.19424	-4.50364	6.68007e-06	3.23893e-05	0.338697	0.201809	1.6783	0.0932879	0.151571
Methanoperedens_00998	hypothetical protein	0	0	0	236.507	0	103.809	31.2746	5.41802	1.1977	4.52369	6.07696e-06	2.18833e-05	-4.94784	1.2019	-4.1167	3.84343e-05	0.000164959	0.470181	0.244019	1.92682	0.054002	0.0943177
Methanoperedens_00999	hypothetical protein	Uncharacterized protein	0	0	1558.24	0	1074.14	155.767	7.42205	1.18495	6.26359	3.76206e-10	2.21405e-09	-7.58602	1.18557	-6.39864	1.56765e-10	1.3032e-09	-0.163971	0.136508	-1.20118	0.229682	0.327875
Methanoperedens_01000	hypothetical protein	Uncharacterized protein	0	0	184.311	0	68.6735	8.78499	3.65423	1.23121	2.96799	0.00299753	0.00712269	-3.06856	1.24616	-2.46241	0.0138005	0.0326427	0.585671	0.417187	1.40386	0.160362	0.241318
Methanoperedens_01001	hypothetical protein	Uncharacterized protein	0	0	1071.25	23.2026	519.866	98.7213	5.13929	1.02382	5.01969	5.17544e-07	2.1676e-06	-4.79609	1.02524	-4.67803	2.89643e-06	1.4873e-05	0.343197	0.107236	3.20039	0.0013724	0.0032417
Methanoperedens_01002	hypothetical protein	Uncharacterized protein	0	0	738.452	13.1913	319.831	49.1617	5.09281	1.20398	4.22998	2.33713e-05	7.94898e-05	-4.57231	1.2069	-3.78848	0.000151572	0.000571735	0.520503	0.265851	1.95787	0.0502448	0.0885684
Methanoperedens_01003	hypothetical protein	Uncharacterized protein	0	0	59.1894	0	18.1651	4.48493	2.80825	1.24144	2.26208	0.0236922	0.0458995	-1.77087	1.27798	-1.38567	0.165846	0.263626	1.03739	0.511176	2.02942	0.0424158	0.076039
Methanoperedens_01004	hypothetical protein	Uncharacterized protein	0	0	73.8783	0	56.508	15.8523	4.04331	1.19942	3.37106	0.000748799	0.001974	-4.39534	1.20421	-3.64997	0.000262269	0.000941584	-0.352026	0.263039	-1.33831	0.180797	0.26737
Methanoperedens_01005	Tyrosine recombinase XerC	Site-specific recombinase XerD	K04763	0	14.9732	3.70231	14.6334	12.2309	1.43848	1.04889	1.37143	0.170241	0.25112	-2.09756	1.05518	-1.98786	0.0468271	0.0934088	-0.659083	0.286616	-2.29953	0.0214746	0.0409069
Methanoperedens_01006	hypothetical protein	Poly(3-hydroxyalkanoate) polymerase subunit PhaE	K22881	0	5.8939	5.84688	2.5513	2.06677	-0.35119	1.35636	-0.258921	0.795696	0.851261	0.537569	1.4294	0.376081	0.706857	0.789366	0.186379	0.852797	0.21855	0.827	0.886909
Methanoperedens_01007	hypothetical protein	Uncharacterized protein	K22881	0	71.5774	207.285	73.3803	162.766	-2.0038	0.178976	-11.1959	4.27112e-29	7.5731e-28	1.23796	0.184742	6.70104	2.06941e-11	1.84577e-10	-0.765835	0.139996	-5.47042	4.48972e-08	1.73559e-07
Methanoperedens_01008	hypothetical protein	Helicase, type I site-specific restriction-modification system restriction subunit	K01153	0	105.862	37.3156	44.1999	129.412	1.02752	0.264606	3.8832	0.000103093	0.000315051	-0.488891	0.270731	-1.80582	0.0709461	0.132637	0.538626	0.138756	3.88183	0.000103671	0.00028612
Methanoperedens_01009	hypothetical protein	Site-specific DNA-methyltransferase (adenine-specific)	K03427	0	112.56	11.0028	21.2222	59.9231	2.94318	0.556457	5.28915	1.22888e-07	5.53866e-07	-1.28119	0.565964	-2.26374	0.0235904	0.0523636	1.66199	0.156084	10.6481	1.77991e-26	1.84175e-25
Methanoperedens_01010	hypothetical protein	Restriction endonuclease S subunit	K01154	0	144.121	9.39784	61.4396	95.3634	3.53719	0.596923	5.9257	3.10966e-09	1.68404e-08	-2.9827	0.599884	-4.97212	6.62247e-07	3.72446e-06	0.554491	0.11825	4.68913	2.74367e-06	9.15001e-06
Methanoperedens_01011	hypothetical protein	Uncharacterized protein	0	0	55.1158	28.3074	12.8473	17.0086	0.584661	0.587919	0.994459	0.32	0.422913	0.787957	0.623678	1.2634	0.206444	0.313418	1.37262	0.314144	4.36939	1.24594e-05	3.85836e-05
Methanoperedens_01012	hypothetical protein	Uncharacterized protein	0	0	55.5765	11.3119	20.7992	4.75177	1.62707	1.37002	1.18762	0.234982	0.330431	-0.617094	1.41049	-0.437504	0.661746	0.749783	1.00998	0.787487	1.28253	0.199656	0.291361
Methanoperedens_01013	Pyridoxal 5'-phosphate synthase subunit PdxT	Pyridoxal 5'-phosphate synthase subunit PdxT	K08681	0	55.5325	3.45793	24.8527	14.5917	3.29571	1.21842	2.70491	0.00683232	0.014972	-2.7229	1.22837	-2.21667	0.0266458	0.0580547	0.572815	0.356455	1.60698	0.108059	0.171821
Methanoperedens_01014	Cobyrinate a,c-diamide synthase	Cobyrinate a,c-diamide synthase	K22012~K02224	0	226.099	66.5086	85.2817	156.335	1.295	0.239449	5.40824	6.36484e-08	2.98829e-07	-0.59721	0.245129	-2.43631	0.0148379	0.0347843	0.697786	0.0994892	7.01368	2.32122e-12	1.22814e-11
Methanoperedens_01015	hypothetical protein	Uncharacterized protein	0	0	249.844	117.696	55.3969	50.9934	0.685546	0.44457	1.54204	0.123063	0.192073	0.769019	0.462782	1.66173	0.0965666	0.170749	1.45457	0.337536	4.30936	1.63724e-05	5.00675e-05
Methanoperedens_01016	Ni-sirohydrochlorin a,c-diamide reductive cyclase complex, component CfbC	Nitrogenase subunit NifH (ATPase)	K21610	0	351.088	146.121	112.632	138.918	0.80819	0.236651	3.41511	0.00063757	0.00170785	0.0863102	0.244792	0.352585	0.724399	0.803765	0.8945	0.134679	6.64169	3.10096e-11	1.48959e-10
Methanoperedens_01017	Ni-sirohydrochlorin a,c-diamide reductive cyclase complex, component CfbD	Putative methanogenesis marker 13 metalloprotein	K21611	0	1099.46	407.985	314.845	577.623	0.960092	0.149626	6.4166	1.39347e-10	8.58446e-10	0.120966	0.153263	0.789267	0.429956	0.548658	1.08106	0.113543	9.52114	1.71285e-21	1.42391e-20
Methanoperedens_01018	Phosphoribosylaminoimidazole-succinocarboxamide synthase	Phosphoribosylaminoimidazole-succinocarboxamide synthase	K01923	0	308.389	293.026	181.385	172.032	-0.382071	0.18532	-2.06168	0.039238	0.071571	0.463146	0.191773	2.41508	0.0157318	0.0365297	0.0810754	0.119494	0.678492	0.49746	0.607199
Methanoperedens_01019	Endoribonuclease Nob1	Putative nucleic acid-binding protein with PIN domain and Zn ribbon	K07060	0	50.5104	43.958	28.1134	17.9174	-0.267178	0.526909	-0.507066	0.612109	0.700097	0.363136	0.546557	0.664407	0.50643	0.619251	0.0959587	0.274383	0.349725	0.726545	0.810295
Methanoperedens_01020	hypothetical protein	Uncharacterized protein	0	0	666.186	199.286	205.142	129.107	1.2458	0.262756	4.74128	2.12368e-06	8.24222e-06	-0.256866	0.270481	-0.949662	0.342284	0.464286	0.988936	0.13212	7.48514	7.14692e-14	4.1002e-13
Methanoperedens_01021	hypothetical protein	Uncharacterized protein	K13276	0	855.094	82.4212	370.684	996.647	2.90172	0.173054	16.7678	4.19872e-63	1.64788e-61	-2.41304	0.174122	-13.8583	1.13268e-43	4.04108e-42	0.488683	0.0907134	5.38711	7.16005e-08	2.7248e-07
Methanoperedens_01022	hypothetical protein	Uncharacterized protein	0	0	226.285	526.638	144.347	46.8011	-1.70994	0.308661	-5.53988	3.02688e-08	1.4746e-07	1.56438	0.326304	4.79425	1.63287e-06	8.61986e-06	-0.145558	0.23773	-0.612285	0.540349	0.647549
Methanoperedens_01023	4-hydroxybenzoate polyprenyltransferase, mitochondrial	4-hydroxybenzoate polyprenyltransferase	K03179	0	45.3198	86.124	20.9726	41.0246	-1.39183	0.309278	-4.50025	6.78741e-06	2.42914e-05	1.79717	0.335726	5.35309	8.64661e-08	5.39429e-07	0.405345	0.229179	1.76868	0.0769471	0.128809
Methanoperedens_01024	GPN-loop GTPase	Small G protein, GTPase SAR1	K24104	0	54.1997	74.0946	32.053	38.6163	-0.936004	0.353027	-2.65137	0.00801671	0.0173497	0.975176	0.369579	2.63861	0.00832459	0.0208509	0.0391716	0.239992	0.163221	0.870345	0.916927
Methanoperedens_01025	3-octaprenyl-4-hydroxybenzoate carboxy-lyase	Menaquinone biosynthesis decarboxylase, SCO4490 family	K03182	0	254.211	71.368	391.808	339.553	1.3351	0.224583	5.94477	2.76846e-09	1.50862e-08	-2.66513	0.225105	-11.8395	2.43952e-32	6.18916e-31	-1.33003	0.069953	-19.0132	1.32552e-80	5.21828e-79
Methanoperedens_01026	hypothetical protein	Uncharacterized protein	0	0	610.037	452.145	1123.13	1081.9	-0.0407075	0.127199	-0.32003	0.748945	0.81472	-1.55982	0.127415	-12.2421	1.8528e-34	5.15922e-33	-1.60053	0.0956484	-16.7335	7.47343e-63	2.06423e-61
Methanoperedens_01027	hypothetical protein	Uncharacterized protein	0	0	142.568	118.899	149.609	31.3118	-0.205762	0.51318	-0.400955	0.688453	0.765118	-0.622323	0.519233	-1.19854	0.230706	0.340296	-0.828085	0.31871	-2.59824	0.00937029	0.0192984
Methanoperedens_01028	hypothetical protein	Uncharacterized protein, MTH1187 family	0	0	1457.31	2464.11	1493.3	537.477	-1.24193	0.124956	-9.93896	2.81756e-23	3.71396e-22	0.482152	0.127021	3.79583	0.00014715	0.000556893	-0.75978	0.101056	-7.51837	5.54615e-14	3.21414e-13
Methanoperedens_01029	Ribonuclease BN	Metal-dependent hydrolase, beta-lactamase superfamily III	K06167	0	10.776	5.67596	4.22069	4.5631	0.332572	1.09798	0.302895	0.76197	0.824831	0.194205	1.13931	0.170458	0.86465	0.907856	0.526776	0.523615	1.00604	0.314398	0.421453
Methanoperedens_01030	Carnitine operon protein CaiE	Isoleucine patch superfamily enzyme, carbonic anhydrase/acetyltransferase	K01726	0	20.5203	60.9965	15.5397	16.8628	-2.0111	0.528119	-3.80805	0.00014007	0.000418532	1.69299	0.556941	3.03981	0.00236727	0.00675096	-0.318105	0.422941	-0.752126	0.451975	0.564557
Methanoperedens_01031	S-adenosylmethionine synthase	Archaeal S-adenosylmethionine synthetase	K00789	0	67.8641	75.5896	60.1169	77.1888	-0.662463	0.263331	-2.51571	0.0118794	0.0248026	0.124687	0.269715	0.462293	0.643871	0.736957	-0.537775	0.151206	-3.55658	0.000375719	0.000963202
Methanoperedens_01032	hypothetical protein	Uncharacterized protein	0	0	33.4187	100.771	30.8715	16.8102	-2.03778	0.757269	-2.69096	0.00712468	0.0155443	1.49357	0.775953	1.92482	0.0542515	0.105395	-0.544207	0.681319	-0.798755	0.424432	0.538002
Methanoperedens_01033	hypothetical protein	Conserved secreted protein	0	0	18.0145	74.4934	35.8079	20.6007	-2.49397	0.46337	-5.38225	7.35622e-08	3.42604e-07	0.7351	0.464114	1.58388	0.113222	0.194231	-1.75887	0.315549	-5.574	2.48954e-08	9.83467e-08
Methanoperedens_01034	hypothetical protein	Uncharacterized protein	K02574	1	19.7636	76.1089	34.5488	31.0562	-2.39558	0.404562	-5.92142	3.19183e-09	1.72319e-08	0.933968	0.40951	2.2807	0.0225664	0.0503518	-1.46161	0.302208	-4.83643	1.32193e-06	4.55952e-06
Methanoperedens_01035	Bifunctional purine biosynthesis protein PurH	AICAR transformylase/IMP cyclohydrolase PurH	K00602	0	191.219	111.771	58.7203	151.516	0.318148	0.213664	1.48901	0.136484	0.208706	0.626273	0.22315	2.80651	0.0050081	0.0132249	0.944421	0.141096	6.69346	2.17957e-11	1.06339e-10
Methanoperedens_01036	DNA/RNA-binding protein Alba	DNA/RNA-binding protein Alba	K03622	0	224.377	234.545	119.362	48.8256	-0.59308	0.324172	-1.82952	0.0673215	0.115046	0.776834	0.338378	2.29576	0.0216896	0.0486171	0.183754	0.21276	0.863669	0.38777	0.501251
Methanoperedens_01037	hypothetical protein	Uncharacterized protein	0	0	1.55998	29.993	1.3965	3.01717	-4.75745	1.32462	-3.59157	0.000328688	0.000930394	3.91818	1.45417	2.69444	0.00705079	0.017968	-0.839277	1.41275	-0.594074	0.552462	0.658617
Methanoperedens_01038	Multidrug resistance protein MdtG	Arabinose efflux permease family protein	K08153	0	86.4912	75.7105	33.9773	70.8665	-0.300788	0.324965	-0.9256	0.354654	0.461214	0.884958	0.337589	2.62141	0.00875671	0.0218122	0.58417	0.251449	2.32322	0.0201675	0.0385026
Methanoperedens_01039	Sodium/calcium exchanger MaX1	K+dependent Na+ exchanger related-protein	K07301	0	159.09	42.6128	48.7159	66.7898	1.45033	0.369089	3.92949	8.5127e-05	0.000264075	-0.424271	0.379351	-1.11841	0.263392	0.380479	1.02606	0.15099	6.79555	1.07901e-11	5.40296e-11
Methanoperedens_01040	hypothetical protein	Uncharacterized protein	K03744	0	163.442	58.5425	67.1725	48.4701	1.05421	0.406595	2.59278	0.00952048	0.0202528	-0.48779	0.416745	-1.17048	0.241809	0.354385	0.56642	0.164978	3.43331	0.000596258	0.00148522
Methanoperedens_01041	hypothetical protein	Uncharacterized protein	0	0	300.127	26.5639	99.7434	75.8763	3.07455	0.560605	5.48435	4.14995e-08	1.98572e-07	-2.24493	0.565377	-3.97068	7.16681e-05	0.000289803	0.829623	0.153375	5.40912	6.33349e-08	2.42642e-07
Methanoperedens_01042	hypothetical protein	Beta-propeller domain-containing protein, methanol dehydrogenase	K06872	0	60.8274	6.56328	17.0304	17.6884	2.81773	1.06833	2.63753	0.00835135	0.0179958	-1.76614	1.08101	-1.63379	0.102304	0.178497	1.0516	0.367472	2.86171	0.00421366	0.00923338
Methanoperedens_01043	hypothetical protein	Coenzyme F420-reducing hydrogenase, beta subunit	K00441	0	4.55507	357.472	1.41769	125.894	-6.79993	0.265215	-25.6393	5.56859e-145	5.89426e-143	7.37808	0.469879	15.7021	1.46319e-55	8.64037e-54	0.57815	0.499415	1.15766	0.247005	0.34915
Methanoperedens_01044	Carbonic anhydrase	Isoleucine patch superfamily enzyme, carbonic anhydrase/acetyltransferase	K01743	0	4.6204	16.7872	0.363658	3.71156	-2.36674	0.958457	-2.46932	0.0135369	0.0278636	5.20719	1.44211	3.61082	0.000305234	0.00107887	2.84045	1.27842	2.22185	0.0262935	0.0491033
Methanoperedens_01045	hypothetical protein	MarR family regulator	0	0	83.1014	91.6855	17.0684	15.8266	-0.618472	0.534311	-1.15751	0.247063	0.345335	1.98089	0.591605	3.34833	0.000812999	0.00261212	1.36242	0.410804	3.31646	0.000911648	0.00221604
Methanoperedens_01046	hypothetical protein	Multisubunit Na+/H+ antiporter, MnhE subunit	K05569	0	408.191	101.215	47.2024	69.9794	1.56985	0.354595	4.42718	9.5474e-06	3.35504e-05	0.831084	0.377808	2.19975	0.0278244	0.0602775	2.40094	0.199246	12.0501	1.93635e-33	2.4839e-32
Methanoperedens_01047	hypothetical protein	Multisubunit Na+/H+ antiporter, MnhF subunit	K05570	0	140.085	16.7107	5.24707	10.7705	2.5168	1.06836	2.35575	0.0184853	0.0367079	1.51991	1.18808	1.2793	0.200792	0.307015	4.03671	0.611864	6.5974	4.1844e-11	1.98773e-10
Methanoperedens_01048	hypothetical protein	Multisubunit sodium/proton antiporter, MrpG subunit	K05571	0	89.5157	0	1.45374	7.47438	4.08858	1.23362	3.3143	0.00091874	0.00238955	0.678839	1.43609	0.472698	0.636429	0.730485	4.76742	0.825374	5.77608	7.6462e-09	3.12882e-08
Methanoperedens_01049	hypothetical protein	Putative subunit of the multisubunit Na+/H+ antiporter	K14113	0	98.0565	8.58232	0	6.48976	2.80413	1.28981	2.17407	0.0296999	0.0558653	4.28643	1.74445	2.45719	0.014003	0.0330533	7.09056	1.2898	5.4974	3.85442e-08	1.50187e-07
Methanoperedens_01050	hypothetical protein	Uncharacterized protein	0	0	106.26	0	8.25645	7.82707	4.03144	1.22563	3.28928	0.00100444	0.0025855	-0.943903	1.29567	-0.728506	0.466304	0.583732	3.08754	0.545792	5.65699	1.54052e-08	6.17831e-08
Methanoperedens_01051	hypothetical protein	Multisubunit Na+/H+ antiporter, MnhB subunit	K05566	0	165.343	5.77287	17.5625	22.6633	4.48592	1.1948	3.75453	0.000173664	0.000511474	-1.81195	1.21536	-1.49088	0.135992	0.225011	2.67397	0.303359	8.81454	1.20181e-18	8.90955e-18
Methanoperedens_01052	NAD(P)H-quinone oxidoreductase subunit 4L, chloroplastic	Multisubunit Na+/H+ antiporter, MnhC subunit	K05567	0	298.754	25.8155	34.7201	33.07	3.04148	0.746271	4.07556	4.59028e-05	0.000149709	-0.586851	0.767227	-0.7649	0.444331	0.562809	2.45463	0.263916	9.30077	1.39429e-20	1.10033e-19
Methanoperedens_01053	NAD(P)H-quinone oxidoreductase subunit 2, chloroplastic	Formate hydrogenlyase subunit 3/multisubunit Na+/H+ antiporter, MnhD subunit	K05568	0	517.768	31.3212	110.106	257.907	3.61568	0.399103	9.05951	1.31042e-19	1.4304e-18	-2.08549	0.402301	-5.1839	2.17294e-07	1.31027e-06	1.53019	0.230655	6.63413	3.26432e-11	1.56149e-10
Methanoperedens_01054	F(420)H(2) dehydrogenase subunit L	NADH:ubiquinone oxidoreductase subunit 5 (Chain L)/multisubunit Na+/H+ antiporter, MnhA subunit	K05568	0	236.479	9.59234	62.4399	123.387	4.16835	0.609901	6.83448	8.23015e-12	5.5713e-11	-2.97872	0.613259	-4.8572	1.19057e-06	6.46228e-06	1.18963	0.172503	6.89631	5.3369e-12	2.72412e-11
Methanoperedens_01055	hypothetical protein	Uncharacterized protein	0	0	63.2412	9.25108	3.01657	4.44587	2.0591	1.26792	1.624	0.104375	0.167624	1.31066	1.42783	0.917934	0.358654	0.480102	3.36976	0.815256	4.13337	3.57478e-05	0.000104826
Methanoperedens_01056	NAD(P)H-quinone oxidoreductase subunit 2, chloroplastic	Formate hydrogenlyase subunit 3/multisubunit Na+/H+ antiporter, MnhD subunit	K05568	0	194.098	19.6534	62.0964	137.073	2.84227	0.404436	7.02774	2.09911e-12	1.5025e-11	-1.87647	0.408703	-4.59129	4.40521e-06	2.193e-05	0.9658	0.169502	5.69788	1.21306e-08	4.90143e-08
Methanoperedens_01058	DNA-directed RNA polymerase subunit D	DNA-directed RNA polymerase subunit Rpo3	K03047	0	1787.8	902.765	763.18	891.878	0.521418	0.147789	3.52813	0.000418499	0.00116202	-0.0183003	0.149639	-0.122296	0.902665	0.935166	0.503118	0.12759	3.94325	8.03853e-05	0.000226414
Methanoperedens_01059	30S ribosomal protein S11	30S ribosomal protein S11	K02948	0	1314.61	255.768	556.233	233.701	1.88246	0.2611	7.20972	5.60664e-13	4.19358e-12	-1.35279	0.26435	-5.1174	3.0977e-07	1.82609e-06	0.529671	0.143504	3.69099	0.00022338	0.000590793
Methanoperedens_01060	30S ribosomal protein S4	30S ribosomal protein S4	K02986	0	2376.72	597.102	1083.03	710.433	1.51757	0.167898	9.03864	1.58639e-19	1.71556e-18	-1.09969	0.169555	-6.48576	8.82832e-11	7.5782e-10	0.41788	0.123718	3.37769	0.000730968	0.00179596
Methanoperedens_01061	hypothetical protein	30S ribosomal protein S13	K02964	0	1842.58	421.229	792.519	611.906	1.65591	0.265132	6.24559	4.22194e-10	2.46198e-09	-1.16051	0.266411	-4.35609	1.32404e-05	6.11165e-05	0.495395	0.233009	2.12608	0.0334967	0.0614825
Methanoperedens_01062	hypothetical protein	Uncharacterized protein	0	0	122.1	407.064	157.271	75.6758	-2.209	0.29361	-7.52359	5.32908e-14	4.25961e-13	1.09347	0.299117	3.65566	0.000256525	0.000922896	-1.11553	0.242219	-4.60548	4.11519e-06	1.33471e-05
Methanoperedens_01063	hypothetical protein	Uncharacterized protein	0	0	19.0704	21.2809	6.94302	9.8209	-0.569138	0.713552	-0.797612	0.425096	0.530964	1.26415	0.759687	1.66404	0.0961045	0.170259	0.695011	0.49647	1.39991	0.161542	0.242986
Methanoperedens_01064	hypothetical protein	Uncharacterized protein	0	0	4.71845	4.78076	1.5589	1.47861	-0.74006	1.48424	-0.498612	0.618053	0.705279	1.3539	1.61108	0.840364	0.400704	0.521321	0.613838	1.14102	0.537972	0.590596	0.695596
Methanoperedens_01065	hypothetical protein	Uncharacterized protein	K01932	0	4.44641	0	2.28917	1.95681	1.29566	1.59457	0.812544	0.41648	0.522544	-1.02102	1.64154	-0.621992	0.533947	0.645559	0.274639	1.16265	0.236219	0.813263	0.876884
Methanoperedens_01066	hypothetical protein	Uncharacterized protein	0	0	0	0	0	0	NA	NA	NA	NA	NA	NA	NA	NA	NA	NA	NA	NA	NA	NA	NA
Methanoperedens_01067	hypothetical protein	Uncharacterized small protein	0	0	60.8294	94.618	35.7607	18.0074	-1.09738	0.48399	-2.26736	0.0233683	0.0454205	1.07108	0.509208	2.10342	0.0354288	0.0737317	-0.0262999	0.311126	-0.0845312	0.932634	0.957516
Methanoperedens_01068	hypothetical protein	Putative nucleic acid-binding protein, contains PIN domain	K07066	0	29.7603	50.891	16.939	15.4053	-1.24541	0.51529	-2.41692	0.0156524	0.0315573	1.3158	0.546608	2.4072	0.0160752	0.037221	0.0703817	0.349932	0.20113	0.840597	0.89565
Methanoperedens_01069	hypothetical protein	Uncharacterized protein	K23255	0	1.0086	5.21468	0	0.840786	-3.00761	2.50926	-1.19861	0.230681	0.325006	4.28641	2.68913	1.59397	0.110942	0.191135	1.2788	2.50924	0.509635	0.610307	0.711955
Methanoperedens_01070	hypothetical protein	Transposase family protein	K07495	0	35.3392	16.0778	20.3079	25.8648	0.697543	0.580338	1.20196	0.229379	0.323856	-0.680358	0.590872	-1.15145	0.249549	0.364349	0.0171855	0.306781	0.0560187	0.955327	0.97063
Methanoperedens_01071	hypothetical protein	Uncharacterized protein	0	0	1.0259	3.37598	0.156678	0.881029	-2.42573	1.64337	-1.47607	0.139925	0.212966	3.37157	1.91253	1.76288	0.0779203	0.143317	0.945844	1.60364	0.58981	0.555318	0.661323
Methanoperedens_01072	hypothetical protein	DUF6521 family protein	0	0	2.43047	4.42443	2.05535	1.3508	-1.55523	1.44115	-1.07916	0.280516	0.382556	1.20461	1.53149	0.786562	0.431538	0.550063	-0.350625	1.05959	-0.330906	0.740716	0.819693
Methanoperedens_01073	hypothetical protein	0	0	0	1.82756	0	0	0.0504555	-3.10196	4.02547	-0.770583	0.440954	0.545995	3.32458	4.08046	0.814757	0.415211	NA	0.222623	4.0254	0.0553045	0.955896	NA
Methanoperedens_01074	hypothetical protein	Transposase	0	0	1.37418	0	2.08223	0.307274	-2.22004	2.07469	-1.07006	0.284594	0.387231	1.05522	2.14435	0.492096	0.622652	0.718525	-1.16482	1.9288	-0.603906	0.545906	0.652484
Methanoperedens_01075	hypothetical protein	IS66 family transposase	0	0	7.34111	38.1343	6.75248	9.1609	-2.87679	0.614583	-4.68088	2.85645e-06	1.07982e-05	2.45074	0.670165	3.65693	0.000255258	0.000920271	-0.426047	0.51625	-0.825273	0.409217	0.522468
Methanoperedens_01076	hypothetical protein	0	0	0	7.91797	38.4921	8.16999	4.53902	-2.67475	0.883115	-3.02877	0.00245551	0.00594805	1.92667	0.934073	2.06266	0.0391451	0.0800909	-0.74808	0.671617	-1.11385	0.265344	0.369582
Methanoperedens_01077	hypothetical protein	Uncharacterized protein	0	0	8.16464	6.49122	2.03561	8.36361	-0.168435	0.862604	-0.195263	0.845187	0.891107	1.80464	0.937329	1.9253	0.0541914	0.105395	1.63621	0.686099	2.3848	0.0170884	0.0331811
Methanoperedens_01078	hypothetical protein	0	0	0	14.6522	40.7047	9.4546	2.12366	-2.02388	1.30603	-1.54964	0.121229	0.189553	2.06102	1.4187	1.45275	0.146293	0.23803	0.0371481	1.03606	0.035855	0.971398	0.982296
Methanoperedens_01079	hypothetical protein	Plasmid pRiA4b ORF-3-like protein	0	0	27.5195	15.1172	10.0882	8.72411	0.283263	0.786868	0.359987	0.718857	0.790855	0.433469	0.822002	0.527333	0.597962	0.6997	0.716732	0.405104	1.76925	0.0768517	0.128713
Methanoperedens_01080	hypothetical protein	Uncharacterized protein	0	0	33.9725	27.7555	23.2557	10.9257	-0.198552	0.696583	-0.285038	0.775615	0.834892	-0.00311858	0.715648	-0.0043577	0.996523	0.99798	-0.201671	0.330772	-0.609698	0.542062	0.648694
Methanoperedens_01081	hypothetical protein	Uncharacterized protein	0	0	0	0	0	0	NA	NA	NA	NA	NA	NA	NA	NA	NA	NA	NA	NA	NA	NA	NA
Methanoperedens_01082	hypothetical protein	Type IV secretory pathway, VirD4 component	K03205	0	51.0719	5.28641	43.3292	69.9343	2.84054	0.660785	4.29874	1.71769e-05	5.90542e-05	-3.33966	0.66277	-5.03894	4.68121e-07	2.69465e-06	-0.499115	0.157833	-3.1623	0.00156527	0.00364202
Methanoperedens_01083	hypothetical protein	Uncharacterized protein	0	0	139.857	27.3727	74.0164	46.3493	1.82717	0.551614	3.31241	0.000924962	0.00240394	-1.63217	0.557686	-2.92668	0.00342601	0.00940231	0.195002	0.227931	0.855529	0.392258	0.50545
Methanoperedens_01084	hypothetical protein	Uncharacterized protein	0	0	3.68394	2.48532	2.34645	2.92309	0.218362	1.32191	0.165186	0.868797	0.908052	-0.451478	1.35708	-0.332683	0.739374	0.816099	-0.233116	0.708807	-0.328885	0.742242	0.821041
Methanoperedens_01085	hypothetical protein	Uncharacterized protein	0	0	246.051	132.339	85.2248	109.179	0.422591	0.236685	1.78546	0.074187	0.124884	0.449725	0.247335	1.81829	0.0690206	0.129725	0.872317	0.129837	6.71857	1.8352e-11	9.03097e-11
Methanoperedens_01086	hypothetical protein	Uncharacterized protein	0	0	211.708	140.158	39.3829	26.1235	0.130085	0.444861	0.292417	0.769967	0.830091	1.70154	0.490457	3.46929	0.000521841	0.00175398	1.83162	0.309581	5.91645	3.28963e-09	1.38927e-08
Methanoperedens_01087	hypothetical protein	Putative transcriptional regulator	0	0	59.2263	130.771	28.1105	25.7385	-1.65458	0.449383	-3.68189	0.000231514	0.000669989	2.02098	0.482479	4.18874	2.80502e-05	0.000123395	0.366406	0.381295	0.960951	0.336577	0.445431
Methanoperedens_01088	hypothetical protein	Pilin_N domain-containing protein	K23255	0	0.508382	5.39712	19.1873	4.67427	-3.71004	2.08785	-1.77696	0.0755745	0.126853	-2.13759	1.91674	-1.11522	0.264755	0.381804	-5.84763	1.73791	-3.36476	0.000766113	0.00187692
Methanoperedens_01089	hypothetical protein	Pilin_N domain-containing protein	K23255	0	0.156729	141.957	1216.19	263.482	-9.95633	2.46467	-4.03962	5.35381e-05	0.000172996	-3.32526	2.16512	-1.53583	0.12458	0.20988	-13.2816	2.45101	-5.41883	5.99889e-08	2.30081e-07
Methanoperedens_01090	hypothetical protein	Uncharacterized protein	0	0	251.058	216.328	1632.78	153.165	-0.26746	2.26141	-0.118272	0.905853	0.93586	-3.14694	2.26084	-1.39193	0.163942	0.261164	-3.4144	2.23655	-1.52664	0.126852	0.197127
Methanoperedens_01091	hypothetical protein	protein translocase SEC61 complex subunit gamma	K07342	0	288.105	365.125	115.399	46.7156	-0.795999	0.30558	-2.60488	0.00919064	0.0196348	1.51196	0.329664	4.58638	4.50997e-06	2.24189e-05	0.715965	0.211991	3.37733	0.000731922	0.00179701
Methanoperedens_01092	Transcription elongation factor Spt5	Transcription elongation factor Spt5	K02601	0	1010.86	475.535	681.611	308.768	0.614393	0.195774	3.13827	0.00169949	0.00423117	-0.779702	0.198249	-3.93295	8.39084e-05	0.000334559	-0.16531	0.133096	-1.24203	0.214226	0.309981
Methanoperedens_01093	50S ribosomal protein L11	50S ribosomal protein L11	K02867	0	1249.13	300.74	881.993	356.499	1.58911	0.198758	7.99523	1.29334e-15	1.121e-14	-1.79083	0.200524	-8.93075	4.23128e-19	6.44094e-18	-0.201714	0.0833324	-2.4206	0.0154951	0.030413
Methanoperedens_01094	hypothetical protein	Uncharacterized protein	0	0	324.36	62.2131	126.507	51.0552	1.96061	0.52513	3.73358	0.00018878	0.000552268	-1.24508	0.533151	-2.33532	0.0195268	0.0442324	0.715535	0.235241	3.04171	0.00235235	0.00533562
Methanoperedens_01095	Digeranylgeranylglycerophospholipid reductase	Digeranylgeranylglycerophospholipid reductase	K17830	0	177.604	10.992	57.4614	80.0148	3.43207	0.597708	5.74206	9.35341e-09	4.8188e-08	-2.49029	0.602021	-4.13654	3.5258e-05	0.000153053	0.941787	0.12674	7.43085	1.07901e-13	6.13888e-13
Methanoperedens_01096	Cysteate synthase	Cysteate synthase	K15527	0	734.37	3262.13	202.349	1761.2	-2.62597	0.09038	-29.0547	1.34043e-185	1.87286e-183	3.78201	0.0979066	38.6288	0	0	1.15604	0.0930389	12.4254	1.90357e-35	2.57697e-34
Methanoperedens_01097	Sulfopyruvate decarboxylase	Sulfopyruvate decarboxylase subunit beta	K24393~K06034	0	246.737	413.367	47.3943	238.28	-1.23047	0.189298	-6.5002	8.02143e-11	5.01232e-10	2.94183	0.208243	14.1269	2.59219e-45	1.02049e-43	1.71136	0.183316	9.33558	1.0044e-20	8.01815e-20
Methanoperedens_01098	hypothetical protein	UPF0056 membrane protein	K05595	0	10.2748	18.531	7.52826	7.3	-1.29935	0.980064	-1.32578	0.184913	0.269349	1.24619	1.01711	1.22522	0.220493	0.329237	-0.0531631	0.805856	-0.065971	0.947401	0.965729
Methanoperedens_01099	Coenzyme A biosynthesis bifunctional protein CoaBC	Archaeoflavoprotein AfpA	K18853	0	76.8195	54.4788	41.9529	30.0055	0.0565171	0.445074	0.126984	0.898953	0.93204	0.0515519	0.458582	0.112416	0.910494	0.94099	0.108069	0.234247	0.461347	0.64455	0.740551
Methanoperedens_01100	Iron-sulfur flavoprotein	Multimeric flavodoxin WrbA	0	0	35.7464	7.10406	6.55412	8.33011	1.77967	1.08141	1.64569	0.099828	0.161201	0.0349959	1.12454	0.0311202	0.975174	0.984951	1.81467	0.480142	3.77943	0.000157187	0.00042291
Methanoperedens_01101	N5-carboxyaminoimidazole ribonucleotide mutase	N5-carboxyaminoimidazole ribonucleotide mutase	K01588	0	110.276	108.345	84.8326	36.6116	-0.371503	0.382027	-0.972452	0.330826	0.435573	0.0802997	0.392575	0.204546	0.837927	0.887964	-0.291203	0.191488	-1.52074	0.128325	0.199116
Methanoperedens_01102	hypothetical protein	Uncharacterized protein	0	0	47.9301	326.406	538.29	85.085	-3.23597	0.318414	-10.1628	2.90691e-24	4.04536e-23	-0.982961	0.297823	-3.30048	0.000965189	0.00304679	-4.21893	0.215881	-19.5429	4.74139e-85	2.0556e-83
Methanoperedens_01103	hypothetical protein	Uncharacterized protein	0	0	17.7959	85.3264	211.212	22.9096	-2.70504	0.687019	-3.93736	8.23836e-05	0.000257164	-1.60142	0.653052	-2.45221	0.0141982	0.0333989	-4.30646	0.431781	-9.9737	1.98685e-23	1.82929e-22
Methanoperedens_01104	putative 2-keto-3-deoxyxylonate dehydratase	2-keto-4-pentenoate hydratase/2-oxohepta-3-ene-1,7-dioic acid hydratase	K05921	0	93.8826	47.3533	69.0288	49.0021	0.466484	0.416925	1.11887	0.263196	0.363521	-0.701303	0.423738	-1.65504	0.0979161	0.172207	-0.234819	0.226812	-1.0353	0.300528	0.407647
Methanoperedens_01105	hypothetical protein	Uncharacterized protein	0	0	46.0599	0	32.3427	3.4774	1.96659	1.3466	1.46041	0.144177	0.218295	-2.01303	1.37211	-1.46711	0.142346	0.233047	-0.0464423	0.72329	-0.0642098	0.948803	0.966583
Methanoperedens_01106	hypothetical protein	Uncharacterized protein	0	0	229.568	82.2692	354.982	29.9948	0.97236	0.671968	1.44703	0.147888	0.222756	-2.28056	0.673963	-3.38381	0.000714868	0.00232298	-1.3082	0.208567	-6.27236	3.55617e-10	1.59631e-09
Methanoperedens_01107	Diphthine synthase	Diphthine synthase	K20215	0	74.6633	211.475	121.123	106.236	-1.98677	0.219981	-9.03157	1.69225e-19	1.82439e-18	0.589434	0.22266	2.64723	0.00811533	0.0204225	-1.39734	0.154672	-9.03422	1.65182e-19	1.25722e-18
Methanoperedens_01108	tRNA (guanine(37)-N1)-methyltransferase Trm5b	Putative methyltransferase	K15429	0	8.83247	2.27638	5.62719	4.85228	1.2876	1.24593	1.03345	0.301393	0.405161	-1.32642	1.26737	-1.04659	0.295288	0.416174	-0.0388178	0.491608	-0.078961	0.937064	0.959189
Methanoperedens_01109	hypothetical protein	Transglutaminase-like enzyme, predicted cysteine protease	0	0	1.54019	16.8651	1.57528	15.2827	-3.88911	0.606002	-6.41766	1.38386e-10	8.54031e-10	2.99208	0.643168	4.65209	3.2858e-06	1.6722e-05	-0.897038	0.583737	-1.53672	0.124363	0.193699
Methanoperedens_01110	Cysteine desulfurase IscS 2	Cysteine desulfurase IscS	K04487	0	325.541	365.314	259.117	338.591	-0.664045	0.160685	-4.13259	3.58695e-05	0.000118424	0.294393	0.163747	1.79785	0.0722002	0.134529	-0.369652	0.125739	-2.93984	0.00328386	0.00727033
Methanoperedens_01111	Iron-sulfur cluster assembly scaffold protein IscU 2	Scaffold protein	K04488	0	384.343	255.011	365.968	122.009	0.0897112	0.245352	0.365642	0.714632	0.787696	-0.727657	0.248817	-2.92447	0.00345039	0.00945408	-0.637946	0.121151	-5.26571	1.39645e-07	5.18748e-07
Methanoperedens_01112	hypothetical protein	Putative transcriptional regulator	K07108	0	142.933	153.361	297.213	70.867	-0.56036	0.338291	-1.65645	0.0976317	0.158396	-1.20723	0.338659	-3.56473	0.00036423	0.0012652	-1.76759	0.167468	-10.5548	4.82707e-26	4.92045e-25
Methanoperedens_01113	hypothetical protein	Uncharacterized protein	0	0	125.658	106.139	155.745	156.182	-0.226294	0.266892	-0.847888	0.3965	0.502896	-0.819254	0.268823	-3.04756	0.00230707	0.00660678	-1.04555	0.190676	-5.48336	4.17319e-08	1.61688e-07
Methanoperedens_01114	Undecaprenyl-phosphate 4-deoxy-4-formamido-L-arabinose transferase	Glycosyl transferase	K11936	0	71.5903	35.0598	20.7829	49.352	0.514707	0.372859	1.38044	0.167452	0.247634	0.566115	0.389932	1.45183	0.146548	0.238332	1.08082	0.232803	4.64265	3.43968e-06	1.12521e-05
Methanoperedens_01115	Phosphomethylpyrimidine synthase	Phosphomethylpyrimidine synthase	K03147	0	129.493	47.2936	51.0057	84.3831	0.97991	0.312777	3.13293	0.00173071	0.0042997	-0.300281	0.321372	-0.934372	0.350112	0.472422	0.679628	0.156064	4.35481	1.33181e-05	4.1057e-05
Methanoperedens_01116	Thermosome subunit alpha	Thermosome subunit	K22447	0	42.7579	221.336	42.1072	162.563	-2.85731	0.209909	-13.6122	3.39054e-42	8.45939e-41	2.22338	0.218558	10.173	2.61798e-24	5.00926e-23	-0.633929	0.192919	-3.28598	0.00101628	0.00244606
Methanoperedens_01117	hypothetical protein	Zinc metalloprotease (Elastase)	K20274	0	114.647	166.34	90.9017	181.982	-1.00093	0.167654	-5.97022	2.36932e-09	1.29515e-08	0.637165	0.173254	3.67764	0.000235406	0.000860477	-0.363765	0.11036	-3.29616	0.000980173	0.00236915
Methanoperedens_01118	hypothetical protein	Uncharacterized protein	0	0	210.078	473.949	213.444	179.022	-1.65279	0.181381	-9.11227	8.06745e-20	9.00307e-19	0.933695	0.186274	5.01249	5.37301e-07	3.06199e-06	-0.7191	0.140388	-5.12223	3.01941e-07	1.09782e-06
Methanoperedens_01119	hypothetical protein	Trypsin-like serine protease with C-terminal PDZ domain	K04772	0	282.094	729.302	494.993	482.952	-1.85392	0.120232	-15.4195	1.21008e-53	4.06423e-52	0.329018	0.12107	2.7176	0.0065758	0.0168831	-1.5249	0.092293	-16.5224	2.53027e-61	6.77045e-60
Methanoperedens_01120	hypothetical protein	Uncharacterized protein	0	0	11.062	0	7.1449	0.591319	-0.554177	1.55943	-0.355372	0.722311	0.792994	0.588846	1.68252	0.349978	0.726355	0.804871	0.0346686	1.26648	0.0273739	0.978162	0.986239
Methanoperedens_01121	hypothetical protein	Putative membrane protein	K08971	0	6.4013	4.98373	4.83173	6.60114	-0.161703	1.41979	-0.113892	0.909323	0.937505	-0.108661	1.43712	-0.0756105	0.939729	0.961342	-0.270364	1.17094	-0.230896	0.817396	0.879265
Methanoperedens_01122	Beta-ribofuranosylaminobenzene 5'-phosphate synthase	Beta-ribofuranosylaminobenzene 5'-phosphate synthase	K06984	0	57.2846	36.3026	28.1056	34.1678	0.160585	0.4307	0.372846	0.709263	0.783787	0.211468	0.445369	0.474815	0.634919	0.729486	0.372053	0.250102	1.4876	0.136856	0.210288
Methanoperedens_01123	hypothetical protein	Uncharacterized protein	0	0	71.6299	373.835	79.8554	191.609	-2.85306	0.197862	-14.4195	3.90323e-47	1.12678e-45	1.92935	0.203494	9.48113	2.51539e-21	4.26495e-20	-0.923709	0.179167	-5.15556	2.52869e-07	9.23321e-07
Methanoperedens_01124	Ferredoxin--NADP reductase	Thioredoxin-disulfide reductase	K00384	0	134.564	84.5912	99.9235	91.4659	0.18737	0.384619	0.487157	0.626147	0.712421	-0.451545	0.388973	-1.16086	0.245697	0.359467	-0.264175	0.301845	-0.875201	0.381465	0.494769
Methanoperedens_01125	hypothetical protein	Uncharacterized protein	0	0	186.708	405.012	134.552	153.997	-1.59003	0.184625	-8.61218	7.16833e-18	7.07315e-17	1.36755	0.1931	7.08206	1.42031e-12	1.40595e-11	-0.222479	0.144451	-1.54017	0.12352	0.192912
Methanoperedens_01126	hypothetical protein	Uncharacterized protein	0	0	1160.5	23.3875	9.29654	33.5379	5.27586	1.20732	4.3699	1.24302e-05	4.3289e-05	1.28059	1.37082	0.934176	0.350213	0.472422	6.55645	0.702158	9.33757	9.85658e-21	7.88757e-20
Methanoperedens_01127	Respiratory nitrate reductase subunit alpha	Nitrate reductase alpha subunit	K00370	0	2796.79	17.8952	39.1324	2371.02	6.84569	0.287305	23.8272	1.74469e-125	1.60374e-123	-1.41871	0.292226	-4.85483	1.20493e-06	6.52989e-06	5.42698	0.0732653	74.073	0	0
Methanoperedens_01128	Respiratory nitrate reductase subunit beta	Nitrate reductase beta subunit	K00371	0	3222.18	27.4205	96.1941	925.691	6.44832	0.405195	15.9141	5.05803e-57	1.84039e-55	-2.10259	0.409583	-5.13349	2.84416e-07	1.67952e-06	4.34573	0.088137	49.3065	0	0
Methanoperedens_01129	hypothetical protein	Nitrate reductase delta subunit	K23349	0	2679.39	62.3392	80.8114	392.625	4.97433	0.390284	12.7454	3.30655e-37	7.69986e-36	-0.712398	0.400759	-1.77762	0.0754655	0.139789	4.26193	0.148481	28.7035	3.44868e-181	5.13553e-179
Methanoperedens_01130	hypothetical protein	Ethylbenzene dehydrogenase	K17049	0	2976.71	107.36	154.527	690.828	4.30895	0.237994	18.1052	2.89703e-73	1.40546e-71	-0.752525	0.244175	-3.08192	0.00205673	0.00597989	3.55642	0.0872739	40.7501	0	0
Methanoperedens_01131	hypothetical protein	Nitrous-oxide reductase	K02275	0	2174.62	82.194	110.381	263.682	4.3294	0.400316	10.8149	2.92479e-27	4.75176e-26	-0.687948	0.410869	-1.67437	0.0940577	0.167011	3.64145	0.175106	20.7957	4.73435e-96	2.42017e-94
Methanoperedens_01132	hypothetical protein	Uncharacterized protein	K02574	0	3769.87	246.968	264.972	1527.57	3.46555	0.203603	17.0211	5.7291e-65	2.35432e-63	-0.362216	0.206445	-1.75454	0.0793388	0.145235	3.10334	0.169121	18.3498	3.31494e-75	1.19512e-73
Methanoperedens_01133	Nitrous-oxide reductase	Nitrous oxide reductase	0	0	2992.58	56.7047	188.675	330.298	5.24943	0.47174	11.1278	9.18515e-29	1.5883e-27	-1.99992	0.477194	-4.19101	2.77715e-05	0.000122416	3.24951	0.140006	23.2098	3.62966e-119	3.03209e-117
Methanoperedens_01134	hypothetical protein	Transposase	0	0	41.6002	18.6429	5.17521	18.939	0.752488	0.569032	1.3224	0.186035	0.270724	1.79562	0.636082	2.82293	0.00475864	0.0126051	2.5481	0.387309	6.579	4.73624e-11	2.24055e-10
Methanoperedens_01135	hypothetical protein	Transposase	0	0	17.9778	8.51531	5.05094	4.56076	0.526015	1.18382	0.444336	0.6568	0.738613	0.8569	1.25305	0.683851	0.494069	0.607826	1.38292	0.734421	1.883	0.0597001	0.103531
Methanoperedens_01136	hypothetical protein	IS1634 family transposase	0	0	0.918228	3.81637	0.276644	2.30206	-2.36941	1.38862	-1.70631	0.0879513	0.1443	2.82004	1.56874	1.79765	0.0722332	0.134529	0.450639	1.27112	0.354521	0.722949	0.807427
Methanoperedens_01137	hypothetical protein	Parallel beta-helix repeat (Two copies)	K11493	0	193.686	33.0869	139.39	263.32	2.06085	0.258155	7.983	1.42824e-15	1.23486e-14	-2.30213	0.259833	-8.86002	7.99977e-19	1.19127e-17	-0.241279	0.0817047	-2.95306	0.00314642	0.00699318
Methanoperedens_01138	Acylphosphatase	Acylphosphatase	0	0	266.722	306.709	141.363	125.834	-0.690358	0.206103	-3.34958	0.000809328	0.00212236	0.954543	0.215825	4.42277	9.74432e-06	4.57809e-05	0.264186	0.143758	1.83771	0.0661056	0.113546
Methanoperedens_01139	Phosphoenolpyruvate synthase	Phosphoenolpyruvate synthase	K01007	0	188.034	154.983	331.395	511.644	-0.182124	0.134799	-1.35108	0.17667	0.258963	-1.34892	0.135256	-9.97309	1.99901e-23	3.58461e-22	-1.53105	0.0698122	-21.9309	1.31705e-106	8.51114e-105
Methanoperedens_01140	hypothetical protein	Putative transcriptional regulator	0	0	35.2686	31.9946	22.2115	13.0898	-0.428969	0.613401	-0.699329	0.484347	0.589075	0.359838	0.634684	0.566956	0.570744	0.675505	-0.069131	0.33876	-0.204071	0.838298	0.89565
Methanoperedens_01141	hypothetical protein	Putative Zn-finger protein	0	0	22.3271	60.5809	25.7692	19.6219	-1.96312	0.488695	-4.01706	5.89283e-05	0.000189014	1.08194	0.503264	2.14985	0.0315671	0.066739	-0.881176	0.359319	-2.45235	0.0141928	0.0281054
Methanoperedens_01142	Protein-L-isoaspartate O-methyltransferase	Protein-L-isoaspartate O-methyltransferase	K00573	0	50.9641	40.4111	33.858	24.4851	-0.142888	0.49049	-0.291316	0.77081	0.830743	-0.0518297	0.503078	-0.103025	0.917943	0.94633	-0.194717	0.263985	-0.737608	0.460753	0.57343
Methanoperedens_01143	hypothetical protein	Uncharacterized protein	0	0	68.459	175.188	21.2014	13.1288	-1.8231	0.60246	-3.0261	0.00247731	0.00599669	2.71813	0.676786	4.01623	5.9137e-05	0.00024315	0.895023	0.549452	1.62894	0.103326	0.165373
Methanoperedens_01144	hypothetical protein	Uncharacterized protein	0	0	0	0	0	0	NA	NA	NA	NA	NA	NA	NA	NA	NA	NA	NA	NA	NA	NA	NA
Methanoperedens_01145	hypothetical protein	Uncharacterized protein	0	0	578.237	1483.07	570.347	419.072	-1.83321	0.17728	-10.3407	4.61121e-25	6.62838e-24	1.11176	0.179757	6.18478	6.21883e-10	4.87403e-09	-0.72145	0.162193	-4.4481	8.66325e-06	2.71718e-05
Methanoperedens_01146	7-carboxy-7-deazaguanine synthase	7-carboxy-7-deazaguanine synthase	K10026	0	150.155	17.1709	63.5356	48.2408	2.76835	0.663417	4.17287	3.00781e-05	0.000100155	-2.18998	0.669052	-3.27325	0.00106317	0.00331636	0.578379	0.184477	3.13524	0.00171711	0.00396836
Methanoperedens_01147	Cell division protein FtsZ	Cell division protein FtsZ	K03531	0	468.016	147.582	155.519	240.139	1.194	0.190681	6.26179	3.80571e-10	2.23418e-09	-0.309412	0.196086	-1.57794	0.114579	0.195825	0.88459	0.0929768	9.5141	1.83294e-21	1.52005e-20
Methanoperedens_01148	hypothetical protein	D-aminoacyl-tRNA deacylase	K09716	0	397.081	64.1527	136.11	233.239	2.16998	0.318122	6.82122	9.02692e-12	6.06366e-11	-1.28728	0.321426	-4.00489	6.20464e-05	0.000253425	0.882705	0.221024	3.99371	6.50465e-05	0.000185184
Methanoperedens_01149	hypothetical protein	PRC domain-containing protein	0	0	704.78	220.605	272.936	90.6986	1.2013	0.34886	3.44349	0.000574258	0.00155014	-0.495262	0.356298	-1.39002	0.164522	0.261747	0.706036	0.211086	3.34478	0.000823492	0.00201031
Methanoperedens_01150	ATP-dependent zinc metalloprotease FtsH	AAA family ATPase, CDC48 subfamily	K13525	0	396.878	107.187	182.189	503.216	1.40105	0.156613	8.94593	3.68841e-19	3.90413e-18	-0.978597	0.159059	-6.15239	7.63221e-10	5.92751e-09	0.422455	0.0874792	4.8292	1.37081e-06	4.72337e-06
Methanoperedens_01151	hypothetical protein	Small-conductance mechanosensitive channel	K03442	0	0.335567	3.44193	0.375881	1.10318	-3.67383	1.82266	-2.01564	0.0438379	0.0788902	2.56372	1.89955	1.34964	0.177131	0.278347	-1.11011	1.71325	-0.647955	0.517014	0.624832
Methanoperedens_01152	Flap endonuclease 1	Flap endonuclease 1	K04799	0	91.2536	200.702	53.6369	110.433	-1.61792	0.204424	-7.91452	2.48207e-15	2.12497e-14	1.61373	0.216813	7.44294	9.84704e-14	1.0474e-12	-0.0041926	0.159252	-0.0263269	0.978997	0.986239
Methanoperedens_01153	hypothetical protein	Uncharacterized protein	0	0	100.032	504.349	71.6542	62.4874	-2.81926	0.268062	-10.5172	7.19712e-26	1.08829e-24	2.59238	0.291415	8.89583	5.7985e-19	8.71047e-18	-0.226881	0.241685	-0.938747	0.34786	0.457711
Methanoperedens_01154	hypothetical protein	LUD_dom domain-containing protein	0	0	386.237	1554.46	403.767	469.187	-2.48129	0.152621	-16.2579	1.96368e-59	7.29694e-58	1.69457	0.155718	10.8823	1.40033e-27	3.09428e-26	-0.786724	0.141277	-5.56866	2.56701e-08	1.01291e-07
Methanoperedens_01155	Acetate--CoA ligase [ADP-forming] II	Putative CoA-binding protein	K06929	0	93.7216	142.669	101.042	42.3412	-1.08372	0.408505	-2.6529	0.00798032	0.0172816	0.305557	0.415913	0.734666	0.462543	0.580297	-0.778167	0.302115	-2.57573	0.0100029	0.0205149
Methanoperedens_01156	hypothetical protein	50S ribosomal protein L18Ae	K02944	0	195.486	109.061	30.8764	17.0504	0.432708	0.584673	0.740085	0.459248	0.564644	1.39468	0.634459	2.19822	0.0279333	0.0604368	1.82739	0.386428	4.72893	2.25706e-06	7.6087e-06
Methanoperedens_01157	Prefoldin subunit alpha	Prefoldin subunit alpha	K04797	0	886.372	378.871	373.776	218.037	0.780544	0.197636	3.9494	7.83466e-05	0.000245439	-0.24427	0.202764	-1.2047	0.228318	0.337792	0.536274	0.112874	4.7511	2.02309e-06	6.83341e-06
Methanoperedens_01158	Signal recognition particle receptor FtsY	Signal recognition particle receptor FtsY	K03110	0	451.713	119.348	160.839	218.2	1.43099	0.229821	6.22655	4.76813e-10	2.77123e-09	-0.674629	0.234455	-2.87743	0.00400924	0.0108208	0.756365	0.129279	5.85064	4.89691e-09	2.0379e-08
Methanoperedens_01159	hypothetical protein	Putative hydrocarbon binding protein (Contains V4R domain)	K07013	0	240.901	179.527	93.4345	112.676	-0.0472138	0.240355	-0.196434	0.844271	0.89054	0.759459	0.251129	3.02418	0.00249307	0.00708024	0.712245	0.165938	4.29225	1.76873e-05	5.35149e-05
Methanoperedens_01160	hypothetical protein	hypothetical protein	0	0	88.9635	2967.75	634.74	220.263	-5.5139	1.97837	-2.78709	NA	NA	1.98724	1.97628	1.00555	NA	NA	-3.52667	1.97704	-1.78382	NA	NA
Methanoperedens_01161	hypothetical protein	Uncharacterized protein	0	0	17.7997	12.2545	3.29687	1.71264	-0.140547	1.39789	-0.100543	0.919914	0.944921	2.03192	1.62397	1.25121	0.21086	0.318428	1.89137	1.14529	1.65143	0.0986505	0.159226
Methanoperedens_01162	Cytochrome b6-f complex subunit 4	Cytochrome b subunit of the bc complex	K03888	0	214.046	142.055	25.6161	50.0612	0.113161	1.19985	0.0943123	0.924861	0.949321	2.29233	1.21555	1.88584	0.0593163	0.113433	2.40549	1.1855	2.02909	0.0424486	0.076039
Methanoperedens_01163	putative respiratory nitrate reductase subunit cytochrome b-561	Cytochrome b subunit of the bc complex	K02635	0	367.831	150.618	83.9398	112.454	0.809855	0.263789	3.07009	0.00213993	0.00523812	0.628503	0.276486	2.27318	0.0230153	0.0512866	1.43836	0.169564	8.48268	2.20067e-17	1.50445e-16
Methanoperedens_01164	Cytochrome b6-f complex iron-sulfur subunit	Ferredoxin subunit of nitrite reductase and ring-hydroxylating dioxygenase	K16937	0	433.986	164.768	91.5816	95.4429	0.890712	0.281636	3.16263	0.00156349	0.00391208	0.629279	0.295825	2.1272	0.0334031	0.0702307	1.51999	0.17397	8.73709	2.39189e-18	1.74674e-17
Methanoperedens_01165	hypothetical protein	Uncharacterized protein	0	0	288.223	136.487	50.6426	36.702	0.619673	0.392685	1.57804	0.114556	0.180653	1.21695	0.424856	2.86437	0.0041784	0.0112597	1.83662	0.230031	7.98421	1.41428e-15	8.90422e-15
Methanoperedens_01166	hypothetical protein	Uncharacterized protein	0	1	411.903	154.849	76.8869	61.295	0.980678	0.341547	2.87128	0.0040881	0.00945052	0.668437	0.360615	1.8536	0.0637962	0.121054	1.64911	0.192499	8.56689	1.06316e-17	7.50791e-17
Methanoperedens_01167	hypothetical protein	Cytochrom_c3_2 domain-containing protein	K10535	5	521.999	243.385	100.584	229.289	0.646742	0.16598	3.89651	9.75891e-05	0.000299805	1.0148	0.17722	5.72622	1.02693e-08	7.09121e-08	1.66154	0.101756	16.3287	6.1657e-60	1.57593e-58
Methanoperedens_01168	hypothetical protein	Cytochrom_c3_2 domain-containing protein	K10535	5	568.286	341.256	110.112	279.443	0.265248	0.176612	1.50187	0.133131	0.204858	1.34433	0.186494	7.20842	5.66055e-13	5.77005e-12	1.60958	0.142272	11.3134	1.12636e-29	1.2732e-28
Methanoperedens_01169	Glutamate N-acetyltransferase	Arginine biosynthesis bifunctional protein ArgJ	K00620	0	152.143	63.5419	38.8506	87.9776	0.836346	0.278862	2.99914	0.00270744	0.00649973	0.395541	0.291747	1.35577	0.175174	0.275848	1.23189	0.145848	8.44638	3.00487e-17	2.03796e-16
Methanoperedens_01170	putative protein	Putative transcriptional regulator	K04767	0	131.194	66.3728	27.0169	30.0408	0.473296	0.518235	0.913285	0.361093	0.467667	1.18698	0.548513	2.164	0.0304646	0.0646876	1.66028	0.391418	4.2417	2.21833e-05	6.66472e-05
Methanoperedens_01171	[LysW]-L-2-aminoadipate/[LysW]-L-glutamate phosphate reductase	N-acetyl-gamma-glutamyl-phosphate reductase	K00145	0	312.874	173.304	108.191	175.612	0.349118	0.189584	1.8415	0.0655485	0.112567	0.456826	0.197708	2.31061	0.0208543	0.046929	0.805944	0.112053	7.1925	6.36162e-13	3.49176e-12
Methanoperedens_01172	hypothetical protein	Uncharacterized protein	0	0	5.57223	6.08075	0.661179	1.63212	-0.47121	1.63516	-0.288173	0.773214	0.83282	2.2836	1.86412	1.22503	0.220564	0.329237	1.81239	1.47154	1.23163	0.218086	0.314502
Methanoperedens_01174	hypothetical protein	Uncharacterized protein	0	0	73.7501	52.3914	42.597	24.0276	-0.037477	0.531491	-0.070513	0.943785	0.964491	0.0667043	0.545627	0.122253	0.902699	0.935166	0.0292273	0.335269	0.0871757	0.930532	0.956217
Methanoperedens_01175	hypothetical protein	Putative transcriptional regulator	0	0	99.128	123.31	35.9165	29.3099	-0.791008	0.413426	-1.9133	0.0557095	0.0971995	1.61624	0.444699	3.63446	0.000278562	0.000994864	0.825235	0.313848	2.62941	0.00855339	0.0177548
Methanoperedens_01176	hypothetical protein	0	0	0	14.4806	63.3634	4.27055	6.5286	-2.61056	0.788645	-3.31018	0.000932347	0.00241795	4.17392	1.03698	4.02506	5.69605e-05	0.000235048	1.56336	0.909869	1.71822	0.0857561	0.141439
Methanoperedens_01177	hypothetical protein	IS66 family transposase	0	0	4.99725	25.2239	6.20753	6.47991	-2.83668	0.74887	-3.78794	0.000151899	0.000451177	1.89087	0.783542	2.41324	0.0158115	0.0366651	-0.945805	0.581456	-1.62661	0.103819	0.165926
Methanoperedens_01178	hypothetical protein	Transposase	0	0	2.49603	14.9965	3.1262	1.87784	-3.1093	1.49939	-2.07371	0.0381058	0.0697608	2.03406	1.55614	1.30712	0.191173	0.295339	-1.07524	1.2702	-0.846511	0.397268	0.509795
Methanoperedens_01179	hypothetical protein	Acetyltransferase	0	0	1.91999	0	0.502416	0.651637	0.0734837	2.05411	0.0357739	0.971463	0.984482	0.814839	2.19214	0.371709	0.71011	0.791713	0.888322	1.87675	0.47333	0.635977	0.732915
Methanoperedens_01180	[LysW]-aminoadipate semialdehyde/glutamate semialdehyde transaminase	Ornithine/acetylornithine aminotransferase	K09251	0	97.8341	91.7067	46.4863	97.5484	-0.406437	0.258664	-1.57129	0.116115	0.182536	0.715411	0.26833	2.66616	0.00767229	0.0194793	0.308974	0.187699	1.64612	0.0997397	0.160681
Methanoperedens_01181	hypothetical protein	Putative integral membrane protein	0	0	18.1884	2.26137	10.6972	8.55323	2.29593	1.22908	1.86801	0.0617603	0.106691	-2.09009	1.24307	-1.68138	0.0926884	0.165256	0.205847	0.411235	0.500558	0.616682	0.716382
Methanoperedens_01182	DNA repair protein NreB	DNA repair protein	K22585	0	40.0384	19.6428	18.4069	28.9531	0.618536	0.528661	1.17001	0.241999	0.339206	-0.152954	0.543043	-0.281662	0.778203	0.843762	0.465581	0.303312	1.53499	0.124786	0.194269
Methanoperedens_01183	hypothetical protein	6-pyruvoyl-tetrahydropterin synthase	K01737	0	57.1769	18.095	6.4085	10.5609	1.09087	0.766097	1.42393	0.154467	0.231171	1.39156	0.840995	1.65465	0.0979948	0.172207	2.48242	0.438097	5.66638	1.4585e-08	5.8631e-08
Methanoperedens_01184	hypothetical protein	Uncharacterized protein	0	0	436.624	23566.2	735.684	7895.32	-6.23004	0.151806	-41.0394	0	0	4.74178	0.152351	31.124	1.14151e-212	6.51614e-210	-1.48826	0.153177	-9.71593	2.57885e-22	2.2532e-21
Methanoperedens_01185	hypothetical protein	Uncharacterized protein	0	0	1.20847	50.6729	19.6143	4.00475	-5.83688	2.2102	-2.64088	0.00826906	0.0178405	1.13254	2.00331	0.565334	0.571846	0.676175	-4.70435	2.10124	-2.23884	0.0251663	0.0472299
Methanoperedens_01186	Tryptophan synthase alpha chain	Tryptophan synthase alpha chain	K01695	0	172.988	24.1212	52.7893	54.7306	2.3992	0.538357	4.45652	8.32992e-06	2.94797e-05	-1.39696	0.546384	-2.55673	0.0105661	0.0258307	1.00225	0.199687	5.01908	5.19204e-07	1.85237e-06
Methanoperedens_01187	Tryptophan synthase beta chain 1	Tryptophan synthase beta chain	K01696	0	211.086	42.2292	45.7561	97.1302	1.81899	0.323443	5.62383	1.86766e-08	9.31964e-08	-0.320384	0.333543	-0.960547	0.33678	0.459185	1.4986	0.131538	11.3929	4.53497e-30	5.22972e-29
Methanoperedens_01188	Indole-3-glycerol phosphate synthase	Indole-3-glycerol-phosphate synthase	K01609	0	163.407	11.4435	17.772	37.5095	3.26218	0.741453	4.39971	1.08398e-05	3.79773e-05	-0.805689	0.759535	-1.06077	0.288797	0.409373	2.45649	0.238958	10.28	8.6728e-25	8.39106e-24
Methanoperedens_01189	Adaptive-response sensory-kinase SasA	PAS domain S-box	K13587~K01992	0	9.33748	14.5341	10.6141	36.8917	-1.13167	0.402604	-2.81088	0.00494062	0.0112062	0.183792	0.409457	0.448867	0.653528	0.745117	-0.94788	0.272536	-3.478	0.000505174	0.00126849
Methanoperedens_01191	30S ribosomal protein S3Ae	30S ribosomal protein S3Ae	K02984	0	1484.68	591.444	818.942	503.548	0.853267	0.14761	5.78055	7.44585e-09	3.88765e-08	-0.696167	0.149994	-4.64128	3.46254e-06	1.75953e-05	0.1571	0.092822	1.69249	0.090553	0.147608
Methanoperedens_01192	hypothetical protein	Uncharacterized protein	0	0	170.841	108.769	232.691	209.815	0.176102	0.201751	0.872867	0.382736	0.489168	-1.32122	0.203104	-6.50515	7.7618e-11	6.69626e-10	-1.14512	0.082768	-13.8353	1.56068e-43	2.58228e-42
Methanoperedens_01193	Phosphoribosylformylglycinamidine synthase subunit PurQ	Phosphoribosylformylglycinamidine synthase subunit I	K23265	0	92.7255	54.4706	32.9404	41.358	0.251616	0.374338	0.672162	0.50148	0.603816	0.523782	0.391442	1.33808	0.18087	0.282747	0.775398	0.213942	3.62434	0.0002897	0.000753396
Methanoperedens_01194	Sensor histidine kinase RcsC	PAS domain S-box	K13587	0	72.8547	29.4563	24.2068	126.669	0.841565	0.254453	3.30736	0.000941806	0.00243864	0.0898511	0.263037	0.341591	0.732659	0.809731	0.931417	0.150191	6.20156	5.5905e-10	2.47064e-09
Methanoperedens_01195	hypothetical protein	Uncharacterized protein	0	0	1808.36	1784.7	4853.16	2851.97	-0.454893	0.156675	-2.90342	0.00369106	0.00861248	-1.69622	0.156626	-10.8298	2.48713e-27	5.32401e-26	-2.15112	0.147734	-14.5608	4.98991e-48	9.13927e-47
Methanoperedens_01196	Aspartate-semialdehyde dehydrogenase	Aspartate-semialdehyde dehydrogenase	K00133	0	1715.22	622.514	440.109	805.012	0.988965	0.121147	8.16336	3.25827e-16	2.93328e-15	0.278615	0.124707	2.23416	0.0254725	0.0558895	1.26758	0.0897945	14.1165	3.00721e-45	5.14985e-44
Methanoperedens_01197	hypothetical protein	Phosphoenolpyruvate synthase/pyruvate phosphate dikinase	K22579	0	130.262	22.311	29.1398	131.42	2.09654	0.322745	6.49598	8.24963e-11	5.13653e-10	-0.57107	0.330785	-1.72641	0.0842742	0.152397	1.52547	0.163682	9.31976	1.16599e-20	9.2516e-20
Methanoperedens_01198	hypothetical protein	Uncharacterized protein	0	0	30.1668	0	6.4241	1.14778	1.04305	1.87203	0.557176	0.577407	0.669838	1.06028	2.06172	0.514267	0.607065	0.70649	2.10333	1.70774	1.23164	0.218083	0.314502
Methanoperedens_01199	hypothetical protein	Transposase	0	0	2.6537	0	0.347989	0.219987	-1.25156	2.32214	-0.538969	0.589908	0.680723	2.4314	2.53039	0.960881	0.336612	0.459139	1.17984	2.29703	0.513638	0.607505	0.709896
Methanoperedens_01200	hypothetical protein	IS66 family transposase	0	0	5.63947	43.1736	4.94814	9.60348	-3.43224	0.766582	-4.47733	7.55825e-06	2.69398e-05	2.62858	0.80806	3.25296	0.00114212	0.0035292	-0.803655	0.713987	-1.12559	0.26034	0.364987
Methanoperedens_01201	hypothetical protein	0	0	0	10.8843	35.8719	7.79759	4.43516	-2.20475	0.918928	-2.39926	0.0164283	0.0329414	1.8894	0.982151	1.92373	0.0543881	0.1056	-0.315351	0.714013	-0.441661	0.658735	0.752808
Methanoperedens_01202	2-hydroxy-6-oxo-6-phenylhexa-2,4-dienoate hydrolase	Putative hydrolase or acyltransferase of alpha/beta superfamily	K05714	0	1.43558	0	0.347989	0.275629	-1.12881	2.3827	-0.473752	0.635677	0.720447	1.88064	2.5635	0.733622	0.463179	0.580669	0.75183	2.3289	0.322827	0.746826	0.824591
Methanoperedens_01203	hypothetical protein	Beta-lactamase	K21469	0	3.37889	3.53937	2.58306	3.57569	-0.63305	1.17329	-0.539549	0.589508	0.680711	0.541295	1.21742	0.444626	0.65659	0.746372	-0.0917547	0.692146	-0.132565	0.894537	0.932698
Methanoperedens_01204	hypothetical protein	Uncharacterized protein	0	0	14.2593	58.9913	21.9259	7.82233	-2.47835	0.723115	-3.42732	0.000609567	0.0016366	1.14843	0.736828	1.55861	0.119089	0.20221	-1.32992	0.503691	-2.64035	0.00828205	0.0172438
Methanoperedens_01205	hypothetical protein	Uncharacterized protein	0	0	20.218	12.691	29.4573	7.82782	0.27734	1.09064	0.254291	0.799271	0.853516	-1.50054	1.09661	-1.36834	0.171206	0.270845	-1.2232	0.433714	-2.82028	0.00479811	0.0103813
Methanoperedens_01206	hypothetical protein	Uncharacterized protein	0	0	1.82756	0	0	0.100911	-2.09212	3.96622	-0.527486	0.597856	0.688303	3.32457	4.08046	0.814755	0.415213	NA	1.23245	3.96615	0.310741	0.755997	NA
Methanoperedens_01207	hypothetical protein	Uncharacterized protein	0	0	0.776876	0	0	0.0231579	-4.14984	4.08052	-1.01699	0.30916	0.410139	3.32459	4.08046	0.814759	0.41521	NA	-0.825248	4.08046	-0.202244	0.839726	NA
Methanoperedens_01208	hypothetical protein	Methyltransf_25 domain-containing protein	K18896	0	36.2414	33.5324	12.3442	17.4875	-0.42336	0.55216	-0.766735	0.443239	0.548435	1.38021	0.589776	2.34023	0.0192719	0.0437128	0.956851	0.403557	2.37104	0.0177381	0.0342463
Methanoperedens_01209	Sulfide dehydrogenase subunit alpha	NADPH-dependent glutamate synthase, homotetrameric	K00266	0	198.068	55.5516	43.6134	112.813	1.35134	0.26545	5.09075	3.56651e-07	1.52483e-06	0.138488	0.276502	0.500857	0.616472	0.713316	1.48983	0.118385	12.5846	2.56716e-36	3.58878e-35
Methanoperedens_01210	Sulfide dehydrogenase subunit beta	2-polyprenylphenol hydroxylase-like oxidoreductase	K00528	0	278.342	55.1774	44.2197	85.8341	1.86279	0.339952	5.47958	4.26347e-08	2.03725e-07	0.0431271	0.353715	0.121926	0.902958	0.935166	1.90592	0.14766	12.9075	4.08309e-38	6.02783e-37
Methanoperedens_01211	hypothetical protein	Putative peptide-modifying radical SAM enzyme, AF0577 family	K06871	0	17.1249	6.5456	2.03511	7.46215	0.925751	0.909375	1.01801	0.308674	0.410139	1.59833	1.00727	1.5868	0.112559	0.193628	2.52408	0.574492	4.39359	1.11494e-05	3.46837e-05
Methanoperedens_01212	O-phospho-L-seryl-tRNA:Cys-tRNA synthase	O-phospho-L-seryl-tRNA:Cys-tRNA synthase	K06868	0	191.611	72.9021	38.4202	100.563	0.89648	0.2604	3.44271	0.000575924	0.00155224	0.729545	0.2755	2.64808	0.00809507	0.0203955	1.62602	0.147638	11.0136	3.28704e-28	3.61997e-27
Methanoperedens_01213	hypothetical protein	Uncharacterized protein	0	0	166.152	75.9796	38.1542	80.5664	0.660622	0.350924	1.88252	0.0597651	0.103579	0.813816	0.365669	2.22556	0.0260439	0.056997	1.47444	0.26765	5.50882	3.61249e-08	1.41081e-07
Methanoperedens_01214	hypothetical protein	Uncharacterized protein	0	0	306.939	342.72	176.012	87.6675	-0.661919	0.241799	-2.73748	0.00619118	0.0137744	0.784852	0.252285	3.11097	0.00186472	0.00547877	0.122933	0.158907	0.773614	0.439159	0.550959
Methanoperedens_01215	hypothetical protein	Lar_N domain-containing protein	K22373	0	84.8884	7.99958	19.4038	37.2449	3.00769	0.74028	4.0629	4.84658e-05	0.000157774	-1.64345	0.750107	-2.19095	0.0284551	0.0611895	1.36424	0.211477	6.45099	1.11124e-10	5.12247e-10
Methanoperedens_01216	hypothetical protein	Uncharacterized protein	0	0	143.629	25.2216	31.955	49.3357	2.0062	0.478246	4.19491	2.72976e-05	9.19485e-05	-0.525535	0.491354	-1.06956	0.284815	0.40561	1.48066	0.185615	7.97707	1.49844e-15	9.41681e-15
Methanoperedens_01217	hypothetical protein	Methylase involved in ubiquinone/menaquinone biosynthesis	K21377	0	42.8572	40.0363	26.8236	33.94	-0.367535	0.397081	-0.925593	0.354658	0.461214	0.27814	0.409915	0.678532	0.497434	0.610869	-0.0893949	0.224063	-0.398972	0.689914	0.780368
Methanoperedens_01218	hypothetical protein	Archaeosortase C, PEF-CTERM variant	0	0	3.83724	21.3058	6.75974	8.79324	-2.99941	0.687986	-4.3597	1.30243e-05	4.53126e-05	1.46227	0.696521	2.09939	0.0357824	0.0744109	-1.53714	0.531547	-2.89182	0.00383016	0.00844163
Methanoperedens_01219	hypothetical protein	Putative membrane protein	K20950	0	21.3612	29.9005	11.9389	66.8797	-0.969436	0.271712	-3.56788	0.000359876	0.0010113	1.02598	0.284513	3.6061	0.000310838	0.00109529	0.056547	0.190151	0.297379	0.766177	0.841885
Methanoperedens_01220	3',5'-cyclic adenosine monophosphate phosphodiesterase CpdA	Putative phosphoesterase, ICC	K07096	0	230.225	169.687	122.761	99.1353	-0.0133818	0.237809	-0.0562714	0.955126	0.972385	0.238874	0.246212	0.970197	0.331948	0.454951	0.225492	0.125505	1.79668	0.0723871	0.122251
Methanoperedens_01221	hypothetical protein	CO dehydrogenase maturation factor	K07321	0	30.4478	13.6852	17.211	14.0739	0.816423	0.779467	1.04741	0.29491	0.398191	-0.79832	0.793388	-1.00622	0.314311	0.436367	0.0181028	0.348051	0.0520118	0.958519	0.973008
Methanoperedens_01222	DNA repair and recombination protein RadB	DNA repair and recombination protein RadB	K04484	0	22.1773	21.0521	26.5333	14.9525	-0.396416	0.669818	-0.591827	0.553967	0.651736	-0.544581	0.678307	-0.802853	0.42206	0.542626	-0.940997	0.354343	-2.65561	0.00791647	0.0165834
Methanoperedens_01223	hypothetical protein	Uncharacterized protein	0	0	0	18.515	8.67985	3.84669	-7.57223	1.58094	-4.78969	1.67038e-06	6.57055e-06	0.897481	1.11503	0.804894	0.420881	0.541517	-6.67475	1.3958	-4.78202	1.73543e-06	5.92017e-06
Methanoperedens_01224	hypothetical protein	Uncharacterized protein	0	0	58.673	72.4993	100.472	126.514	-0.782208	0.241119	-3.24408	0.00117833	0.00299992	-0.732647	0.242294	-3.02379	0.00249627	0.00708346	-1.51485	0.140962	-10.7465	6.15214e-27	6.50342e-26
Methanoperedens_01225	hypothetical protein	Chemotaxis protein CheC, inhibitor of MCP methylation	K03410	0	9.39356	36.0292	11.2578	31.9567	-2.43169	0.531792	-4.57263	4.81637e-06	1.76163e-05	1.50694	0.542522	2.77766	0.00547512	0.0142929	-0.924747	0.478181	-1.93388	0.0531275	0.0930609
Methanoperedens_01226	hypothetical protein	Putative archaeal flagellar protein D/E	K07327	0	262.342	236.306	171.958	220.2	-0.321226	0.156998	-2.04606	0.0407507	0.0739441	0.242078	0.161999	1.49432	0.135092	0.223737	-0.0791478	0.0874761	-0.904794	0.365575	0.477534
Methanoperedens_01227	hypothetical protein	RecA-superfamily ATPase possibly involved in signal transduction	K08482	0	40.9919	33.2161	17.3431	20.6125	-0.203014	0.486013	-0.417714	0.676157	0.754573	0.644205	0.508961	1.26573	0.205611	0.312707	0.441191	0.274522	1.60712	0.108028	0.171821
Methanoperedens_01228	hypothetical protein	Uncharacterized protein	0	0	11.3251	9.98347	3.20083	3.17773	-0.36416	1.2162	-0.299424	0.764617	0.826619	1.1668	1.29411	0.901618	0.36726	0.490014	0.802636	0.812705	0.987611	0.323343	0.431587
Methanoperedens_01229	hypothetical protein	Chemotaxis signal transduction protein	K03408	0	9.80761	5.27233	1.91841	2.53859	0.531049	1.32223	0.401632	0.687955	0.765051	0.836919	1.42864	0.585814	0.558001	0.664518	1.36797	0.832086	1.64402	0.100172	0.161225
Methanoperedens_01230	hypothetical protein	Methyl-accepting chemotaxis protein	K03406	0	34.6826	22.7001	25.8098	35.0049	0.260939	0.450635	0.579047	0.562558	0.657635	-0.584556	0.458845	-1.27397	0.202674	0.309339	-0.323617	0.205814	-1.57238	0.115863	0.182367
Methanoperedens_01231	hypothetical protein	Uncharacterized protein	0	0	0	6.96269	2.01803	1.21363	-6.07345	2.03864	-2.97917	0.00289029	0.00688193	1.53575	1.82677	0.84069	0.400522	0.521321	-4.5377	1.82677	-2.484	0.0129917	0.0259456
Methanoperedens_01232	hypothetical protein	Uncharacterized protein	0	0	0	13.529	2.16677	1.71249	-6.92147	1.93636	-3.57448	0.000350925	0.000990131	2.14726	1.68733	1.27258	0.203168	0.309956	-4.77421	1.77789	-2.68532	0.00724596	0.0152816
Methanoperedens_01233	hypothetical protein	Replication restart DNA helicase PriA	0	0	13.5249	17.13	7.28302	6.7271	-0.759504	0.914303	-0.830692	0.406147	0.512341	1.02888	0.958245	1.07371	0.282953	0.403293	0.269372	0.654228	0.41174	0.68053	0.771028
Methanoperedens_01234	hypothetical protein	Uncharacterized protein	0	0	33.166	79.2125	14.125	41.5377	-1.68076	0.316366	-5.31272	1.08002e-07	4.88667e-07	2.14427	0.347401	6.17233	6.72903e-10	5.26186e-09	0.463509	0.256156	1.80948	0.070376	0.119384
Methanoperedens_01235	hypothetical protein	Uncharacterized protein	0	0	104.799	32.766	873.266	254.472	1.12202	0.497591	2.2549	0.0241399	0.0466418	-4.91603	0.495541	-9.92054	3.38926e-23	6.01463e-22	-3.79401	0.198245	-19.138	1.21787e-81	5.08681e-80
Methanoperedens_01236	Protein-glutamate methylesterase/protein-glutamine glutaminase	Response regulator	K02490	0	24.5834	191.416	40.6115	53.8947	-3.44179	0.276411	-12.4517	1.36883e-35	3.08472e-34	1.95275	0.28126	6.94288	3.84194e-12	3.70666e-11	-1.48904	0.227283	-6.55147	5.69721e-11	2.68035e-10
Methanoperedens_01237	Flagellin B1	Flagellin	K07325	0	143.061	197.85	192.437	102.284	-0.944908	0.263695	-3.58334	0.000339233	0.00095869	-0.227717	0.266471	-0.854566	0.392791	0.51505	-1.17262	0.17753	-6.6052	3.96974e-11	1.8898e-10
Methanoperedens_01238	Flagellin B2	Archaeal flagellin	K07325	0	153.85	88.1005	187.288	87.2115	0.321953	0.311072	1.03498	0.300678	0.404728	-1.32056	0.313475	-4.21265	2.52393e-05	0.00011212	-0.998608	0.11616	-8.5968	8.19661e-18	5.82435e-17
Methanoperedens_01239	hypothetical protein	Putative archaeal flagellar protein F	K07329	0	50.4414	21.2761	40.6732	14.0519	0.658902	0.75886	0.868278	0.385242	0.491472	-1.07536	0.768768	-1.39881	0.16187	0.258344	-0.416459	0.279691	-1.489	0.136489	0.210006
Methanoperedens_01240	hypothetical protein	Putative archaeal flagellar protein G	K07330	0	9.12811	0	15.7499	3.65934	1.20681	1.37239	0.879346	0.379214	0.485911	-2.63876	1.37862	-1.91405	0.0556133	0.107611	-1.43196	0.748661	-1.91269	0.0557879	0.097189
Methanoperedens_01241	Putative flagella-related protein H	Putative flagella-related protein H	K07331	0	19.4877	6.16738	12.4745	8.04048	1.069	1.08312	0.986969	0.323658	0.42694	-1.22214	1.09741	-1.11365	0.265429	0.382616	-0.153133	0.414598	-0.369352	0.711865	0.798755
Methanoperedens_01242	hypothetical protein	ATPase, type IV secretory pathway VirB11 component like protein	K07332	0	13.7551	10.6772	5.29372	14.514	-0.0263094	0.611064	-0.0430551	0.965658	0.980251	0.61017	0.639793	0.953699	0.340236	0.462424	0.583861	0.349844	1.66892	0.0951338	0.154223
Methanoperedens_01243	hypothetical protein	Archaeal flagella assembly protein J	K07333	0	2.99765	6.92632	1.85594	6.22097	-1.70166	0.778482	-2.18587	0.0288252	0.0544546	1.58899	0.830101	1.91421	0.0555927	0.107611	-0.112667	0.557925	-0.20194	0.839964	0.89565
Methanoperedens_01244	Chemotaxis protein CheY	Response regulator	K03413	0	9.97056	0	6.68186	1.83183	0.979323	1.5425	0.634894	0.525498	0.626045	-1.33818	1.57539	-0.849431	0.395641	0.517203	-0.358861	1.07233	-0.334655	0.737886	0.817883
Methanoperedens_01245	Protein-glutamate methylesterase/protein-glutamine glutaminase	Protein-glutamate methylesterase/protein-glutamine glutaminase	K03412	0	16.8159	6.21355	6.34181	9.1402	0.885538	0.885274	1.0003	0.317166	0.420122	-0.223573	0.911714	-0.245222	0.806284	0.863476	0.661965	0.383333	1.72687	0.084191	0.139369
Methanoperedens_01246	Chemotaxis protein CheA	Chemotaxis protein CheA	K03407	0	10.9278	7.87751	3.84849	12.8589	0.105857	0.666387	0.158852	0.873786	0.912174	0.775143	0.702219	1.10385	0.269659	0.387781	0.880999	0.397815	2.2146	0.0267878	0.0499447
Methanoperedens_01247	Chemotaxis protein methyltransferase	Protein-glutamate O-methyltransferase	K00575	0	8.92973	9.05914	3.65698	5.44844	-0.388413	0.923241	-0.420706	0.67397	0.752855	1.07196	0.982806	1.09071	0.275399	0.394167	0.683547	0.550119	1.24254	0.214036	0.309836
Methanoperedens_01248	hypothetical protein	Chemotaxis protein CheC, inhibitor of MCP methylation	K03410	0	10.3382	8.85546	5.28899	4.55069	-0.0490842	1.12922	-0.0434675	0.965329	0.980202	0.515605	1.17864	0.437457	0.66178	0.749783	0.466521	0.628803	0.741919	0.458136	0.571078
Methanoperedens_01249	Chemoreceptor glutamine deamidase CheD	Probable chemoreceptor glutamine deamidase CheD	K03411	0	5.15995	0	2.10053	0.99985	0.452972	1.56972	0.288569	0.772911	0.832751	-0.0791364	1.65773	-0.0477377	0.961925	0.976913	0.373836	1.20024	0.311467	0.755445	0.831694
Methanoperedens_01250	Sirohydrochlorin cobaltochelatase	Sirohydrochlorin cobaltochelatase	K22011	0	299.382	102.222	37.4179	49.0711	1.07944	0.371533	2.90538	0.00366809	0.00856459	1.2798	0.403992	3.16788	0.00153557	0.00457731	2.35924	0.221615	10.6456	1.82717e-26	1.88495e-25
Methanoperedens_01251	Coenzyme F(430) synthetase	UDP-N-acetylmuramyl pentapeptide synthase	K21612	0	192.755	21.0699	19.2725	84.0268	2.67942	0.437727	6.1212	9.28711e-10	5.24917e-09	-0.144975	0.453355	-0.319784	0.749132	0.82342	2.53444	0.213552	11.868	1.73491e-32	2.15292e-31
Methanoperedens_01252	putative deoxyhypusine synthase	Probable deoxyhypusine synthase	K00809	0	118.469	144.068	88.1294	101.931	-0.789008	0.213476	-3.69601	0.000219012	0.000635919	0.510937	0.220936	2.31261	0.0207443	0.0467123	-0.278071	0.123141	-2.25815	0.0239363	0.0450946
Methanoperedens_01253	hypothetical protein	Zn-dependent protease with chaperone function	0	0	6.65862	0	2.13718	1.51068	1.26259	1.70311	0.741346	0.458484	0.563903	0.0699636	1.80685	0.0387213	0.969113	0.980564	1.33256	1.38667	0.960973	0.336566	0.445431
Methanoperedens_01254	Orotidine 5'-phosphate decarboxylase	Orotidine 5'-phosphate decarboxylase	K01591	0	56.6117	40.1571	28.5462	24.669	0.0609741	0.594534	0.102558	0.918314	0.943988	0.316721	0.610952	0.518406	0.604175	0.705042	0.377695	0.435691	0.866888	0.386003	0.499268
Methanoperedens_01255	hypothetical protein	DDE_3 domain-containing protein	0	0	0.763659	0	0	0.0756832	-2.51056	3.98599	-0.629845	0.528796	0.628408	3.32457	4.08046	0.814756	0.415212	NA	0.814018	3.98593	0.204223	0.838179	NA
Methanoperedens_01256	hypothetical protein	Uncharacterized protein	0	0	18.1549	35.4057	25.105	5.13457	-1.43606	0.983584	-1.46003	0.144282	0.218295	0.207605	0.99739	0.208149	0.835113	0.885256	-1.22846	0.594524	-2.06628	0.0388018	0.0703153
Methanoperedens_01257	Toxin RelE3	Cytotoxic translational repressor of toxin-antitoxin stability system	K06218	0	75.1189	25.9866	58.6335	12.3872	0.972161	0.901788	1.07804	0.281017	0.382986	-1.37057	0.911586	-1.5035	0.132711	0.220327	-0.398406	0.37986	-1.04882	0.29426	0.401743
Methanoperedens_01258	Glutamate transporter	Na+/H+ dicarboxylate symporter	K11102	0	0.279873	21.9349	16.7579	19.5497	-6.63355	1.09551	-6.05521	1.40231e-09	7.83725e-09	0.186616	0.880683	0.211899	0.832185	0.882973	-6.44693	1.03171	-6.24876	4.13733e-10	1.8403e-09
Methanoperedens_01259	hypothetical protein	Uncharacterized protein	0	0	20.7568	0	17.2903	1.62627	0.675498	1.52242	0.4437	0.657259	0.738676	-1.08663	1.56057	-0.696305	0.486238	0.600347	-0.411133	1.05661	-0.389106	0.697198	0.786529
Methanoperedens_01260	hypothetical protein	Uncharacterized protein	0	0	1.33407	0	0.779255	0.294	-1.41843	2.34611	-0.604589	0.545452	0.644541	2.25022	2.53647	0.887146	0.375	0.498013	0.831786	2.31065	0.359979	0.718863	0.804347
Methanoperedens_01261	hypothetical protein	Uncharacterized protein	0	0	194.835	291.336	98.0971	95.5102	-1.05201	0.215261	-4.88713	1.02315e-06	4.14121e-06	1.30234	0.228416	5.70164	1.1866e-08	8.07976e-08	0.250333	0.150003	1.66886	0.0951453	0.154223
Methanoperedens_01262	hypothetical protein	Uncharacterized protein	0	0	0.418318	0	0	0.0231579	-4.14984	4.08052	-1.01699	0.30916	0.410139	3.32459	4.08046	0.814759	0.41521	NA	-0.825248	4.08046	-0.202244	0.839726	NA
Methanoperedens_01263	hypothetical protein	Uncharacterized protein	0	0	20.8053	0	2.23371	1.29762	1.35699	1.66478	0.815117	0.415005	0.521443	0.701276	1.82911	0.383396	0.701426	0.784836	2.05827	1.41454	1.45508	0.145647	0.222301
Methanoperedens_01264	hypothetical protein	Putative hydrolase or acyltransferase of alpha/beta superfamily	K00433	0	0.548821	26.8075	0	2.8925	-6.08685	1.53794	-3.9578	7.56422e-05	0.000237606	6.13008	1.64174	3.73389	0.000188548	0.000701168	0.043226	1.79275	0.0241116	0.980764	0.986814
Methanoperedens_01265	CAAX prenyl protease 2	CAAX amino terminal protease family	K07052	0	0.442869	0	0	0.0615342	-2.7832	4.00225	-0.695409	0.486799	0.590413	3.32458	4.08046	0.814756	0.415212	NA	0.541377	4.00218	0.13527	0.892398	NA
Methanoperedens_01266	hypothetical protein	CAAX amino terminal protease family	K07052	0	2.78624	4.79685	23.3814	9.97505	-1.39273	1.10538	-1.25996	0.207686	0.297192	-2.37043	1.07858	-2.19772	0.0279688	0.0604372	-3.76316	0.443886	-8.47777	2.29558e-17	1.56309e-16
Methanoperedens_01267	hypothetical protein	Uncharacterized protein	0	0	4.06948	0	26.9318	2.04397	-1.28625	1.43594	-0.895754	0.370384	0.477473	-2.12177	1.37362	-1.54465	0.12243	0.206828	-3.40802	0.874705	-3.89619	9.77165e-05	0.000271655
Methanoperedens_01268	hypothetical protein	Uncharacterized protein	0	0	7.22681	4.97458	94.3995	34.3821	-0.0525301	1.05683	-0.0497053	0.960357	0.976573	-4.34018	1.04451	-4.15524	3.24949e-05	0.000141597	-4.39271	0.282986	-15.5227	2.43485e-54	5.52275e-53
Methanoperedens_01269	hypothetical protein	Nitroreductase	0	0	17.522	16.8551	196.014	35.8241	-0.417093	0.873976	-0.477237	0.633194	0.718432	-3.78567	0.861572	-4.39391	1.1133e-05	5.19488e-05	-4.20277	0.274731	-15.2978	7.91419e-53	1.71558e-51
Methanoperedens_01270	hypothetical protein	UPF0145 protein ANME2D_03137	0	0	18.9322	30.5778	338.143	46.5527	-1.10666	0.762733	-1.45091	0.146805	0.221383	-3.75251	0.743903	-5.04435	4.55064e-07	2.62832e-06	-4.85916	0.257175	-18.8944	1.26784e-79	4.93449e-78
Methanoperedens_01271	putative ABC transporter ATP-binding protein	ABC-type antimicrobial peptide transport system, ATPase component	K02003	0	1.13179	24.9507	245.92	74.9382	-4.94146	0.712816	-6.9323	4.14041e-12	2.85819e-11	-3.4798	0.528207	-6.58794	4.45966e-11	3.89652e-10	-8.42125	0.500163	-16.837	1.30645e-63	3.72882e-62
Methanoperedens_01272	hypothetical protein	ABC-type transport system, involved in lipoprotein release, permease component	K02004	0	2.22553	39.7224	306.258	152.136	-4.55588	0.441182	-10.3265	5.34595e-25	7.65304e-24	-3.21787	0.348458	-9.23461	2.59228e-20	4.20785e-19	-7.77376	0.294122	-26.4304	6.12991e-154	8.07498e-152
Methanoperedens_01273	hypothetical protein	Uncharacterized protein	0	0	5.84397	178.088	651.42	353.103	-5.37448	0.246408	-21.8113	1.81307e-105	1.29246e-103	-2.12428	0.17873	-11.8855	1.40866e-32	3.62757e-31	-7.49876	0.191951	-39.0661	0	0
Methanoperedens_01274	hypothetical protein	Uncharacterized protein	0	0	207.637	1022.75	577.352	174.327	-2.79377	0.184924	-15.1076	1.44196e-51	4.53763e-50	0.582976	0.182997	3.18572	0.00144393	0.00434958	-2.21079	0.142442	-15.5207	2.51344e-54	5.66351e-53
Methanoperedens_01275	hypothetical protein	Putative hydrocarbon binding protein (Contains V4R domain)	K07013	0	30.3097	26.9856	6.26218	9.43707	-0.169767	0.96981	-0.175052	0.861039	0.902547	1.86896	1.0371	1.80211	0.0715283	0.133579	1.69919	0.835654	2.03337	0.0420154	0.0754603
Methanoperedens_01276	Putative aminoacrylate hydrolase RutD	Putative hydrolase or acyltransferase of alpha/beta superfamily	K05714	0	59.7635	49.4105	32.657	41.838	-0.161529	0.36998	-0.436589	0.662409	0.742315	0.296462	0.382675	0.77471	0.438511	0.556671	0.134933	0.214298	0.629652	0.528922	0.636304
Methanoperedens_01277	hypothetical protein	Uncharacterized protein	0	0	8.9547	16.6402	3.68082	2.71516	-1.28952	1.21733	-1.05931	0.28946	0.391893	2.04577	1.34816	1.51746	0.129152	0.215868	0.756243	0.92729	0.815541	0.414763	0.526915
Methanoperedens_01278	hypothetical protein	Uncharacterized protein	0	0	0.189702	0	0.386916	0.108451	-4.14984	4.08052	-1.01699	0.30916	0.410139	2.18171	4.05941	0.537445	0.59096	NA	-1.96813	4.05941	-0.48483	0.627797	NA
Methanoperedens_01279	hypothetical protein	PLDc_N domain-containing protein	0	0	33.7672	29.4964	11.1816	5.33049	-0.260338	0.949835	-0.274088	0.784017	0.841602	1.1868	1.01589	1.16823	0.242713	0.355405	0.926458	0.602084	1.53875	0.123865	0.193274
Methanoperedens_01280	hypothetical protein	FAD/FMN-dependent dehydrogenase	K22395	0	3.13926	49.31	7.27443	27.7078	-4.43031	0.469615	-9.43392	3.9504e-21	4.69345e-20	2.48738	0.465248	5.34636	8.97425e-08	5.58851e-07	-1.94294	0.434732	-4.46928	7.84849e-06	2.47752e-05
Methanoperedens_01281	2-hydroxy-6-oxo-6-phenylhexa-2,4-dienoate hydrolase	Putative hydrolase or acyltransferase of alpha/beta superfamily	K05714	0	3.62989	23.3136	4.9484	10.1335	-3.18809	0.701588	-4.5441	5.5171e-06	1.99909e-05	2.1299	0.728041	2.92552	0.00343883	0.00942993	-1.05819	0.612323	-1.72816	0.0839603	0.139123
Methanoperedens_01282	Ferredoxin/F(420)H(2)-dependent CoB-CoM heterodisulfide reductase subunit C	CoB--CoM heterodisulfide reductase subunit C	K03390	1	200.391	355.872	118.076	91.1615	-1.30265	0.245057	-5.31572	1.06238e-07	4.81935e-07	1.29626	0.256541	5.05286	4.35253e-07	2.52668e-06	-0.00639014	0.1908	-0.0334913	0.973283	0.983041
Methanoperedens_01283	Ferredoxin/F(420)H(2)-dependent CoB-CoM heterodisulfide reductase subunit B	CoB--CoM heterodisulfide reductase subunit B	K03389	1	85.3624	89.4864	33.15	55.3864	-0.530627	0.3338	-1.58965	0.111913	0.177146	1.29973	0.352708	3.68499	0.000228708	0.000838677	0.769102	0.256049	3.00373	0.00266695	0.00600079
Methanoperedens_01284	hypothetical protein	Transposase	0	0	12.9076	0	2.91632	2.14735	1.87493	1.35272	1.38604	0.165735	0.245718	-0.637276	1.42845	-0.446132	0.655502	0.745674	1.23765	0.826302	1.49782	0.134179	0.207011
Methanoperedens_01285	hypothetical protein	Transposase	0	0	5.13323	0	6.35952	1.14606	-0.170407	1.42781	-0.119349	0.904999	0.93586	-0.830293	1.45964	-0.568834	0.569469	0.67489	-1.0007	0.930613	-1.07531	0.282235	0.387904
Methanoperedens_01286	hypothetical protein	Transposase	0	0	15.0488	10.9246	6.43008	6.26559	0.000551858	0.90005	0.000613141	0.999511	1	0.502909	0.940705	0.534609	0.59292	0.696417	0.503461	0.459758	1.09506	0.273492	0.378468
Methanoperedens_01287	hypothetical protein	Uncharacterized small protein	0	0	30.1404	86.318	27.6235	13.5166	-2.00939	0.531703	-3.77917	0.000157354	0.000466586	1.48252	0.5591	2.65163	0.0080105	0.0202181	-0.52687	0.380619	-1.38425	0.166283	0.249243
Methanoperedens_01288	hypothetical protein	Putative nucleic acid-binding protein, contains PIN domain	0	0	27.629	12.0734	24.4513	10.4937	0.607074	0.913624	0.664468	0.506391	0.607843	-1.13811	0.924363	-1.23123	0.218235	0.326883	-0.531034	0.409204	-1.29772	0.194382	0.284999
Methanoperedens_01289	hypothetical protein	Uncharacterized protein	0	0	5.50449	8.53566	4.29005	3.38829	-1.06309	1.24768	-0.852053	0.394184	0.501678	0.7042	1.29062	0.545629	0.585321	0.689382	-0.35889	0.836112	-0.429237	0.667751	0.759311
Methanoperedens_01291	putative GTP-binding protein EngB	Probable GTP-binding protein EngB	K03978	0	28.4746	10.7004	8.26627	8.25776	0.852394	0.882509	0.965877	0.334106	0.43956	0.224319	0.919662	0.243914	0.807297	0.863476	1.07671	0.401221	2.68359	0.00728366	0.0153517
Methanoperedens_01292	hypothetical protein	Uncharacterized protein	0	0	18.2711	40.0921	17.2052	51.3154	-1.59949	0.299261	-5.3448	9.05168e-08	4.15473e-07	0.924346	0.30921	2.98938	0.00279547	0.00782928	-0.675146	0.20692	-3.26283	0.00110307	0.00264012
Methanoperedens_01293	hypothetical protein	Uncharacterized protein	0	0	15.9389	82.8443	10.4653	17.0693	-2.86461	0.596616	-4.80143	1.57537e-06	6.24605e-06	2.79738	0.645036	4.33678	1.44584e-05	6.59389e-05	-0.0672291	0.565587	-0.118866	0.905381	0.941388
Methanoperedens_01294	Tyrosine recombinase XerC	Site-specific recombinase XerD	K04763	0	21.6989	96.6347	21.5567	47.8535	-2.64014	0.290091	-9.10108	8.94364e-20	9.9175e-19	1.92198	0.305564	6.28997	3.17538e-10	2.57717e-09	-0.718158	0.233399	-3.07695	0.00209131	0.00477197
Methanoperedens_01295	Endonuclease V	Endonuclease V	K05982	0	2.1535	10.5817	2.96345	3.41962	-2.73127	1.09518	-2.49389	0.012635	0.0262108	1.87758	1.14763	1.63605	0.10183	0.177852	-0.853692	0.870193	-0.981037	0.326575	0.435265
Methanoperedens_01296	hypothetical protein	Respiratory nitrite reductase specific menaquinol--cytochrome-c reductase (NrfH)	K15876	4	199.407	284.863	214.702	92.9166	-0.969887	0.241858	-4.01015	6.06808e-05	0.000194101	0.141368	0.246687	0.573067	0.5666	0.672653	-0.828519	0.146912	-5.63956	1.7049e-08	6.78197e-08
Methanoperedens_01297	Cytochrome c-552	Formate-dependent nitrite reductase, periplasmic cytochrome c552 subunit	K03385	4	0.982035	5.87166	2.13744	3.81135	-2.98959	1.1847	-2.52351	0.0116191	0.0243172	1.3742	1.19507	1.14989	0.25019	0.364793	-1.6154	0.95141	-1.6979	0.0895274	0.146224
Methanoperedens_01298	hypothetical protein	Uncharacterized protein	K19339	0	19.0897	8.31348	17.6214	20.2825	0.771819	0.68116	1.1331	0.257174	0.357163	-1.33644	0.688229	-1.94185	0.0521555	0.102018	-0.564617	0.254885	-2.21518	0.0267474	0.0498965
Methanoperedens_01299	Tyrosine phenol-lyase	Tryptophanase	K01668	0	23.8692	24.4492	23.7741	31.4926	-0.563414	0.413012	-1.36416	0.172517	0.254048	-0.127674	0.421194	-0.303124	0.761796	0.833062	-0.691088	0.209918	-3.29218	0.000994138	0.00239615
Methanoperedens_01300	hypothetical protein	Uncharacterized protein	0	0	317.199	372.21	512.508	480.633	-0.705058	0.143547	-4.9117	9.02912e-07	3.67156e-06	-0.710206	0.144266	-4.92288	8.52813e-07	4.73401e-06	-1.41526	0.102442	-13.8153	2.06003e-43	3.39211e-42
Methanoperedens_01301	Acetyl-coenzyme A synthetase	Acetyl-coenzyme A synthetase	K01895	0	95.1631	342.642	48.2544	301.504	-2.31811	0.11776	-19.685	2.89753e-86	1.74501e-84	2.57472	0.130618	19.7118	1.70622e-86	2.24761e-84	0.256612	0.104036	2.46658	0.0136409	0.0270739
Methanoperedens_01302	hypothetical protein	Uncharacterized protein	0	0	40.5182	32.4832	28.6139	35.5768	-0.169672	0.393696	-0.430972	0.666488	0.74569	0.00817163	0.404631	0.0201953	0.983888	0.990141	-0.161501	0.194119	-0.831967	0.405428	0.518892
Methanoperedens_01303	hypothetical protein	Putative membrane protein	K08975	0	190.925	130.235	90.0486	134.778	0.0673986	0.211625	0.318481	0.75012	0.815744	0.348579	0.219551	1.58769	0.112356	0.193377	0.415977	0.124358	3.345	0.000822838	0.00201014
Methanoperedens_01304	hypothetical protein	Uncharacterized protein	0	0	115.785	92.8484	240.622	87.7693	-0.153691	0.320345	-0.479767	0.631393	0.717689	-1.62516	0.320491	-5.07085	3.96045e-07	2.31872e-06	-1.77885	0.12287	-14.4776	1.67928e-47	3.04314e-46
Methanoperedens_01305	hypothetical protein	RecA-superfamily ATPase possibly involved in signal transduction	0	0	12.2504	22.2659	9.12452	10.9914	-1.38874	0.620623	-2.23766	0.0252434	0.0485546	1.19375	0.651907	1.83117	0.0670752	0.126505	-0.194988	0.427173	-0.456462	0.648058	0.743335
Methanoperedens_01306	hypothetical protein	Uncharacterized protein	0	0	339.347	413.71	144.262	297.723	-0.750822	0.130554	-5.75103	8.86994e-09	4.57647e-08	1.25146	0.138284	9.04991	1.43087e-19	2.24803e-18	0.500633	0.0938079	5.3368	9.46038e-08	3.56848e-07
Methanoperedens_01307	5'-deoxyadenosine deaminase	5'-deoxyadenosine deaminase	K12960	0	52.4433	42.2229	17.6007	41.5789	-0.122576	0.367351	-0.333676	0.738624	0.806002	0.941092	0.387559	2.42825	0.0151718	0.0354457	0.818516	0.242599	3.37395	0.00074099	0.00181797
Methanoperedens_01308	Bifunctional enzyme Fae/Hps	Bifunctional enzyme Fae/Hps	K13812~K10713~K08093	0	750.127	97.3268	233.731	356.413	2.43286	0.242415	10.036	1.05918e-23	1.44521e-22	-1.47742	0.245251	-6.02414	1.70012e-09	1.26311e-08	0.955441	0.138823	6.88246	5.88272e-12	2.99826e-11
Methanoperedens_01309	hypothetical protein	Helicase, type I site-specific restriction-modification system restriction subunit	K01153	0	33.1082	14.1099	40.9732	78.0601	0.739455	0.37239	1.9857	0.0470663	0.0841365	-1.71813	0.374716	-4.58516	4.53641e-06	2.25177e-05	-0.978676	0.141151	-6.93356	4.1038e-12	2.11679e-11
Methanoperedens_01310	hypothetical protein	YcfA-like protein	0	0	94.9729	136.789	82.1221	23.2109	-1.03661	0.486907	-2.12896	0.0332575	0.0615298	0.440401	0.499294	0.882048	0.377751	0.500695	-0.596205	0.329136	-1.81142	0.0700755	0.119052
Methanoperedens_01311	hypothetical protein	Uncharacterized protein	0	0	64.1732	130.056	29.3217	18.355	-1.52103	0.46837	-3.24749	0.0011643	0.00296866	2.01453	0.512598	3.93004	8.49327e-05	0.000338249	0.493505	0.367316	1.34354	0.179097	0.265314
Methanoperedens_01312	Type-1 restriction enzyme MjaXIP specificity protein	Restriction endonuclease S subunit	K01154	0	52.1434	15.1233	26.6136	40.7662	1.39317	0.537897	2.59004	0.00959652	0.0204021	-1.10836	0.545952	-2.03014	0.0423426	0.085509	0.284816	0.265928	1.07103	0.284158	0.390233
Methanoperedens_01313	hypothetical protein	Putative nucleotidyltransferase	K07076	0	82.1123	44.6752	55.2143	23.7524	0.435528	0.537868	0.809731	0.418095	0.524006	-0.58301	0.548447	-1.06302	0.287773	0.408633	-0.147482	0.215159	-0.685458	0.493055	0.603328
Methanoperedens_01314	hypothetical protein	Uncharacterized protein	0	0	118.84	158.077	118.206	52.4811	-0.874035	0.303823	-2.87679	0.00401744	0.00931183	0.196505	0.311153	0.631539	0.527688	0.640217	-0.67753	0.162616	-4.16644	3.09392e-05	9.15876e-05
Methanoperedens_01315	hypothetical protein	Site-specific DNA-methyltransferase (adenine-specific)	K03427	0	69.1599	30.8802	55.7243	71.3719	0.727504	0.361716	2.01126	0.0442979	0.0794724	-1.13109	0.366224	-3.08852	0.00201154	0.00587341	-0.403589	0.16349	-2.46858	0.013565	0.0269844
Methanoperedens_01316	hypothetical protein	UPF0182 protein ANME2D_03089	K09118	0	204.966	96.6527	78.0232	293.905	0.643669	0.161476	3.98616	6.71504e-05	0.000212461	0.0271176	0.166593	0.162777	0.870694	0.912244	0.670786	0.0932858	7.19066	6.448e-13	3.5335e-12
Methanoperedens_01317	hypothetical protein	Transposase family protein	K07495	0	14.7831	3.30503	10.7305	11.5626	1.58466	1.0699	1.48113	0.138572	0.211092	-1.84072	1.07917	-1.70569	0.0880664	0.158335	-0.256058	0.361436	-0.708447	0.478668	0.591001
Methanoperedens_01318	hypothetical protein	Zinc dependent phospholipase C	0	0	5.79121	11.4889	5.5158	2.77891	-1.55468	1.25971	-1.23415	0.217147	0.309147	0.729976	1.29416	0.564052	0.572718	0.676867	-0.824699	0.842487	-0.978887	0.327636	0.436126
Methanoperedens_01319	hypothetical protein	Uncharacterized protein	K15383	0	0.424255	19.6117	3.54586	2.02253	-6.02609	1.78318	-3.3794	0.000726436	0.0019223	2.34724	1.51865	1.54562	0.122198	0.206578	-3.67885	1.63398	-2.25146	0.0243562	0.04581
Methanoperedens_01320	hypothetical protein	Putative subtilisin-like proprotein convertase	K14647	0	188.314	238.721	50.7176	311.954	-0.818258	0.183141	-4.4679	7.89896e-06	2.80397e-05	2.0535	0.19279	10.6515	1.71567e-26	3.53986e-25	1.23524	0.168226	7.34276	2.09238e-13	1.16717e-12
Methanoperedens_01321	Putative nickel-responsive regulator	Putative nickel-responsive regulator	K07722	0	72.2676	76.2801	38.6765	24.1774	-0.567478	0.441719	-1.2847	0.198896	0.285916	0.870049	0.464301	1.87389	0.0609453	0.116177	0.302571	0.270347	1.1192	0.263056	0.367856
Methanoperedens_01322	hypothetical protein	SigmaK-factor processing regulatory protein BofA	0	0	156.65	60.4478	54.7245	19.1179	0.969341	0.631842	1.53415	0.124993	0.194736	-0.257294	0.650309	-0.395649	0.692364	0.778001	0.712047	0.286226	2.48771	0.0128569	0.0256914
Methanoperedens_01323	Uridylate kinase	Uridylate kinase	K09903	0	236.74	97.3507	98.2034	85.455	0.818491	0.302594	2.70492	0.00683217	0.014972	-0.300377	0.310655	-0.966914	0.333587	0.456501	0.518114	0.152756	3.39177	0.000694422	0.00171354
Methanoperedens_01324	hypothetical protein	Pheromone shutdown-related protein TraB	0	0	208.731	162.084	178.651	270.368	-0.105615	0.154467	-0.683734	0.494143	0.596627	-0.364226	0.157425	-2.31365	0.0206869	0.0466137	-0.469841	0.0791873	-5.93328	2.96937e-09	1.25712e-08
Methanoperedens_01325	Zinc metalloprotease	Zinc metalloprotease	K06402	0	84.3105	383.361	176.349	243.307	-2.66409	0.266119	-10.0109	1.36515e-23	1.85544e-22	0.900534	0.266565	3.37828	0.000729397	0.00236571	-1.76356	0.248725	-7.09041	1.33713e-12	7.20076e-12
Methanoperedens_01326	Archaeal Lon protease	Archaeal Lon protease	K04076	0	1676.72	1498.09	2223.78	3364.46	-0.30893	0.0867084	-3.56287	0.000366828	0.00102918	-0.81132	0.0869751	-9.32819	1.07692e-20	1.77329e-19	-1.12025	0.0769281	-14.5623	4.87818e-48	8.98268e-47
Methanoperedens_01327	Zinc metalloprotease TldD	Putative Zn-dependent protease-like protein	K03568	0	482.267	195.35	403.76	444.092	0.845245	0.158641	5.32805	9.92708e-08	4.52906e-07	-1.29357	0.160276	-8.0709	6.97819e-16	8.59723e-15	-0.448323	0.0840099	-5.33655	9.47331e-08	3.56943e-07
Methanoperedens_01328	hypothetical protein	Uncharacterized protein	0	0	34.5366	62.2536	30.9588	37.8646	-1.33677	0.452604	-2.95352	0.00314177	0.00743509	0.786739	0.462809	1.69992	0.0891457	0.160023	-0.550035	0.369295	-1.48942	0.136377	0.209929
Methanoperedens_01329	hypothetical protein	Uncharacterized protein	0	0	5.29278	76.731	2.9594	4.58862	-4.35606	1.03125	-4.22405	2.39952e-05	8.1295e-05	4.12125	1.20343	3.42458	0.000615739	0.00202975	-0.234814	1.14056	-0.205876	0.836888	0.894893
Methanoperedens_01330	Small heat shock protein HSP16.5	Molecular chaperone (Small heat shock protein)	K13993	0	259.173	939.821	879.102	334.904	-2.34217	0.191989	-12.1995	3.12663e-34	6.7002e-33	-0.14077	0.190613	-0.738513	0.460203	0.578036	-2.48294	0.164079	-15.1326	9.86757e-52	2.02374e-50
Methanoperedens_01331	hypothetical protein	Uncharacterized protein	0	0	0.241695	42.8552	1.47888	5.9933	-7.86656	1.79684	-4.37801	1.19769e-05	4.17519e-05	4.51446	1.58231	2.85308	0.00432978	0.0116128	-3.3521	1.89827	-1.76587	0.0774173	0.12947
Methanoperedens_01332	2-succinyl-6-hydroxy-2,4-cyclohexadiene-1-carboxylate synthase	Putative hydrolase or acyltransferase of alpha/beta superfamily	K01055	0	0.357939	8.31956	0.946856	1.64354	-5.08684	1.69334	-3.00402	0.00266434	0.00640947	3.41186	1.67377	2.03842	0.0415076	0.0839715	-1.67498	1.66849	-1.00389	0.315433	0.422344
Methanoperedens_01333	hypothetical protein	Uncharacterized protein	0	0	0	11.4336	0.690455	4.07589	-8.27901	1.50791	-5.49039	4.01047e-08	1.92161e-07	4.13473	1.25698	3.28942	0.00100394	0.00315459	-4.14428	1.59644	-2.59595	0.00943307	0.019416
Methanoperedens_01334	Thiosulfate sulfurtransferase GlpE	Rhodanese-related sulfurtransferase	K01069~K03972	0	58.0921	109.824	58.9561	99.6523	-1.34203	0.218176	-6.15114	7.69269e-10	4.3692e-09	0.629278	0.224431	2.80389	0.00504907	0.0133228	-0.712755	0.139262	-5.11808	3.08655e-07	1.11986e-06
Methanoperedens_01335	hypothetical protein	Uncharacterized protein	0	0	34.2807	8.52442	4.01548	4.02926	1.65272	1.30772	1.26382	0.206294	0.295806	0.549063	1.40214	0.391589	0.695362	0.78009	2.20178	0.772226	2.85122	0.00435523	0.00950711
Methanoperedens_01336	hypothetical protein	Cupin domain-containing protein	K21700	0	67.8269	34.7191	17.2945	11.1767	0.459117	0.716714	0.640587	0.521791	0.622904	0.754145	0.757515	0.995552	0.319468	0.440668	1.21326	0.405667	2.99078	0.00278264	0.00624954
Methanoperedens_01337	putative MFS-type transporter YfcJ	Arabinose efflux permease family protein	K08153	0	1.7083	1.83359	3.53982	2.78655	-0.767827	1.3553	-0.566535	0.57103	0.664648	-0.770371	1.363	-0.565203	0.571936	0.676175	-1.5382	0.752165	-2.04503	0.0408521	0.0736413
Methanoperedens_01338	hypothetical protein	Putative metal-binding integral membrane protein (DUF2182)	0	0	0	0	0	0	NA	NA	NA	NA	NA	NA	NA	NA	NA	NA	NA	NA	NA	NA	NA
Methanoperedens_01339	hypothetical protein	Uncharacterized protein	0	0	1.78467	9.13247	0.423833	0.826604	-3.01763	2.11677	-1.42558	0.153989	0.230554	3.38752	2.30085	1.47229	0.140942	0.231524	0.369891	2.08839	0.177118	0.859416	0.909611
Methanoperedens_01340	hypothetical protein	Uncharacterized protein	0	0	7.9645	105.742	8.60116	11.524	-4.15638	0.660002	-6.29753	3.02434e-10	1.80273e-09	3.41424	0.720221	4.74054	2.13146e-06	1.11624e-05	-0.742139	0.664169	-1.11739	0.263826	0.368216
Methanoperedens_01341	hypothetical protein	PAS domain S-box	K11354	0	59.0176	152.142	48.4789	68.1935	-1.80607	0.245694	-7.35089	1.96896e-13	1.52159e-12	1.32963	0.257436	5.16489	2.4058e-07	1.44306e-06	-0.476444	0.174371	-2.73236	0.00628822	0.0133771
Methanoperedens_01342	hypothetical protein	Uncharacterized protein	0	0	32.8718	62.4544	7.36289	6.71961	-1.44609	0.709255	-2.03888	0.0414618	0.0750395	2.87291	0.845545	3.3977	0.000679558	0.00221666	1.42682	0.626638	2.27694	0.0227897	0.0431479
Methanoperedens_01343	hypothetical protein	HTH arsR-type domain-containing protein	0	0	40.1414	66.7812	39.9493	37.3758	-1.21995	0.34586	-3.5273	0.000419817	0.00116475	0.500232	0.355368	1.40765	0.159236	0.255714	-0.719721	0.204106	-3.52621	0.00042156	0.00107349
Methanoperedens_01344	hypothetical protein	Uncharacterized protein	0	0	2.94422	0	10.3654	2.12797	-0.487084	1.56519	-0.311198	0.75565	0.820735	-2.1004	1.54638	-1.35827	0.174378	0.274974	-2.58748	1.07569	-2.40541	0.0161541	0.0315799
Methanoperedens_01345	hypothetical protein	Transposase	K07499	0	2.08951	7.61938	2.91526	2.41387	-2.40578	1.35704	-1.77282	0.0762589	0.127673	1.39825	1.39993	0.998793	0.317895	0.439738	-1.00753	1.03482	-0.973625	0.330243	0.439085
Methanoperedens_01346	hypothetical protein	Uncharacterized protein	0	0	87.718	112.043	32.6429	32.1327	-0.830888	0.346921	-2.39503	0.016619	0.0333047	1.50559	0.375673	4.00773	6.13063e-05	0.000250865	0.674707	0.226428	2.97979	0.00288443	0.00645698
Methanoperedens_01347	Tol-Pal system protein TolB	Periplasmic component of the Tol biopolymer transport system	K03641	0	38.5184	12.1617	14.7445	35.5589	1.16633	0.478608	2.43692	0.0148129	0.0302415	-0.487113	0.490818	-0.992451	0.320977	0.442393	0.679216	0.187803	3.61664	0.000298454	0.000775574
Methanoperedens_01348	hypothetical protein	ABC-type transport system involved in multi-copper enzyme maturation, permease component	K01992	0	7.01233	0	4.39462	3.03863	1.82877	1.28654	1.42147	0.155182	0.232042	-1.82955	1.31577	-1.39048	0.164383	0.261745	-0.000776568	0.611968	-0.00126897	0.998988	0.999557
Methanoperedens_01349	hypothetical protein	Uncharacterized protein (Fragment)	K01992	0	10.4091	5.27417	18.5915	10.6117	0.566396	1.07302	0.52785	0.597603	0.688239	-2.11145	1.07516	-1.96384	0.0495484	0.0976429	-1.54506	0.369694	-4.17929	2.92424e-05	8.68649e-05
Methanoperedens_01350	hypothetical protein	Uncharacterized protein	0	0	46.585	14.9606	47.5818	54.0783	1.31891	0.501923	2.62771	0.0085961	0.018489	-2.08555	0.504841	-4.1311	3.6103e-05	0.000156127	-0.766639	0.164879	-4.64971	3.324e-06	1.09258e-05
Methanoperedens_01351	Trehalose/maltose import ATP-binding protein MalK	ABC transporter domain-containing protein	K01990	0	24.0434	5.05201	19.6953	6.33885	1.53274	1.24525	1.23087	0.218373	0.309945	-2.02814	1.25692	-1.61358	0.106619	0.184616	-0.495401	0.460114	-1.07669	0.281618	0.387366
Methanoperedens_01352	Vitamin B12 import ATP-binding protein BtuD	Uncharacterized protein	K01990	0	14.9148	0	10.1272	3.86659	2.10272	1.25183	1.67971	0.0930131	0.151678	-2.29332	1.27225	-1.80256	0.0714567	0.133518	-0.190598	0.506497	-0.376307	0.706689	0.794619
Methanoperedens_01353	hypothetical protein	ABC-type transport system involved in multi-copper enzyme maturation, permease component	K01992	0	7.6438	2.81516	5.62249	4.8453	1.07917	1.27089	0.849139	0.395804	0.502208	-1.36787	1.29031	-1.06011	0.289095	0.409492	-0.288708	0.551315	-0.523671	0.600507	0.70388
Methanoperedens_01354	Tetrahydromethanopterin S-methyltransferase subunit H	Tetrahydromethanopterin S-methyltransferase, subunit H	K00584	0	0.185391	5.18246	0	0.937022	-5.11164	3.12284	-1.63686	0.10166	0.163716	4.28641	3.12281	1.37261	0.169873	0.268985	-0.825237	3.12281	-0.264261	0.791579	0.860027
Methanoperedens_01355	Ion-translocating oxidoreductase complex subunit B	4Fe-4S protein	0	0	395.034	418.24	106.576	64.4185	-0.566724	0.352539	-1.60755	0.107934	0.171682	1.81537	0.374331	4.84964	1.23685e-06	6.67701e-06	1.24865	0.305548	4.08659	4.37767e-05	0.000126955
Methanoperedens_01356	Threonylcarbamoyl-AMP synthase	Sua5/YciO/YrdC/YwlC family protein	K07566	0	81.6662	35.4057	17.1715	22.149	0.73868	0.599575	1.232	0.217947	0.30971	0.93676	0.633223	1.47935	0.139046	0.229068	1.67544	0.415365	4.03365	5.49165e-05	0.000157661
Methanoperedens_01357	hypothetical protein	Uncharacterized protein	0	0	1642.4	3144.59	646.584	398.652	-1.41547	0.144061	-9.82555	8.73992e-23	1.13912e-21	2.01636	0.151746	13.2877	2.72781e-40	8.9834e-39	0.600889	0.13038	4.60875	4.05092e-06	1.31636e-05
Methanoperedens_01358	Phosphoadenosine phosphosulfate reductase	PAPS reductase/FAD synthetase family protein	K00390	1	80.0957	9.92968	121.262	135.445	2.61009	0.534388	4.88427	1.03813e-06	4.19213e-06	-3.88259	0.535026	-7.25683	3.9628e-13	4.11291e-12	-1.27249	0.166723	-7.63238	2.30459e-14	1.37035e-13
Methanoperedens_01359	hypothetical protein	Uncharacterized protein	0	0	37.0027	86.1136	62.5124	8.409	-1.6602	0.766382	-2.16628	0.03029	0.0567917	0.205749	0.773435	0.26602	0.790224	0.852446	-1.45445	0.468906	-3.10179	0.00192357	0.00441571
Methanoperedens_01360	hypothetical protein	Putative nucleotidyltransferase	K07076	0	28.6138	0	46.672	8.34177	2.44612	1.24059	1.97174	0.048639	0.0866374	-3.75437	1.24428	-3.0173	0.00255038	0.00721498	-1.30825	0.425147	-3.07717	0.00208977	0.00477163
Methanoperedens_01361	hypothetical protein	Uncharacterized protein	0	0	65.2221	19.181	78.7725	17.8987	1.21282	0.890988	1.36121	0.173449	0.25499	-2.12025	0.895585	-2.36745	0.0179113	0.0409521	-0.907431	0.339626	-2.67185	0.00754343	0.0158505
Methanoperedens_01362	hypothetical protein	Putative nucleotidyltransferase	K07075	0	101.204	14.9237	95.1209	19.0767	2.18465	1.04197	2.09665	0.0360244	0.0662629	-2.7639	1.04624	-2.64173	0.00824834	0.0206964	-0.579247	0.243305	-2.38075	0.0172776	0.0334895
Methanoperedens_01363	hypothetical protein	Uncharacterized protein	0	0	72.9615	74.4806	85.4408	12.864	-0.598222	0.674687	-0.886666	0.375259	0.481904	-0.279412	0.685197	-0.407783	0.683433	0.769733	-0.877634	0.366593	-2.39403	0.0166645	0.0325033
Methanoperedens_01364	hypothetical protein	Transposase	K07496	0	484.152	951.881	1930.65	1585.89	-1.44882	0.110763	-13.0804	4.26406e-39	1.01322e-37	-1.2636	0.110188	-11.4677	1.91711e-30	4.52834e-29	-2.71242	0.0928363	-29.2172	1.17145e-187	2.0061e-185
Methanoperedens_01365	GTP 3',8-cyclase	Pyruvate-formate lyase-activating enzyme	K04069	0	49.6031	44.1395	29.7241	44.9148	-0.337528	0.338883	-0.996003	0.319249	0.4224	0.342611	0.350728	0.976858	0.32864	0.451138	0.00508323	0.188561	0.026958	0.978493	0.986239
Methanoperedens_01366	hypothetical protein	Uncharacterized protein	0	0	0	0	0.616199	0.0852931	0	4.08052	0	1	1	2.18172	4.05941	0.537448	0.590958	NA	-2.9299	4.05941	-0.721756	0.470445	NA
Methanoperedens_01367	hypothetical protein	Uncharacterized protein	0	0	0.822832	4.74368	0.639851	0.950809	-3.20732	1.82159	-1.76073	0.0782842	0.130523	2.30427	1.92202	1.19888	0.230575	0.34025	-0.903048	1.68061	-0.537332	0.591038	0.695877
Methanoperedens_01368	Threonine synthase	Threonine synthase	K01733	0	28.5652	73.9916	24.5575	46.4776	-1.84466	0.344694	-5.35161	8.71774e-08	4.0226e-07	1.36712	0.358134	3.81734	0.000134901	0.000513372	-0.477547	0.276334	-1.72815	0.083961	0.139123
Methanoperedens_01369	hypothetical protein	Uncharacterized protein	0	0	70.5884	93.7393	126.916	42.9825	-0.892134	0.381407	-2.33906	0.0193323	0.038281	-0.62423	0.38335	-1.62835	0.10345	0.179947	-1.51636	0.193619	-7.83168	4.81382e-15	2.94417e-14
Methanoperedens_01370	hypothetical protein	Putative nucleotidyltransferase	K07076	0	31.6518	61.8796	22.7872	14.5783	-1.37728	0.559569	-2.46133	0.0138422	0.0284585	1.07137	0.584168	1.834	0.0666534	0.125848	-0.305917	0.387472	-0.78952	0.429808	0.543008
Methanoperedens_01371	Cytochrome b6-f complex iron-sulfur subunit	Rieske Fe-S protein	K02636	0	16.5536	5.14175	5.55966	3.38778	1.01255	1.30134	0.778086	0.436518	0.541655	-0.320596	1.34901	-0.237652	0.812151	0.866548	0.691957	0.678344	1.02007	0.307696	0.414253
Methanoperedens_01372	hypothetical protein	FAD dependent oxidoreductase	K09471	0	47.9839	51.3163	60.5429	54.1522	-0.514218	0.343257	-1.49806	0.134118	0.206195	-0.544896	0.34721	-1.56935	0.116565	0.198562	-1.05911	0.173601	-6.10084	1.05511e-09	4.58598e-09
Methanoperedens_01373	hypothetical protein	Putative transcriptional regulator	0	0	86.9967	277.314	136.177	142.198	-2.15319	0.233958	-9.20334	3.46983e-20	3.98688e-19	0.788937	0.236399	3.33731	0.000845937	0.00270274	-1.36426	0.195339	-6.98404	2.86801e-12	1.49968e-11
Methanoperedens_01374	10 kDa chaperonin	Co-chaperonin GroES	K04078	0	34.2251	10.0232	10.9353	4.35581	1.41146	1.30704	1.07989	0.280191	0.382457	-0.591931	1.34794	-0.439138	0.660562	0.749395	0.819532	0.671209	1.22098	0.222094	0.318806
Methanoperedens_01375	Thermosome subunit	Chaperonin GroL	K04077	0	836.632	312.349	314.397	689.455	0.957595	0.16346	5.85828	4.67694e-09	2.48654e-08	-0.267173	0.165703	-1.61236	0.106883	0.184979	0.690422	0.13383	5.15895	2.48333e-07	9.07728e-07
Methanoperedens_01376	hypothetical protein	Putative transcriptional regulator	0	0	85.9882	133.054	16.3941	27.7778	-1.07537	0.381219	-2.82088	0.00478922	0.0109053	2.74047	0.44666	6.13546	8.49111e-10	6.5353e-09	1.6651	0.332924	5.00144	5.6904e-07	2.02174e-06
Methanoperedens_01377	hypothetical protein	Uncharacterized protein	0	0	0	3971.13	260.395	390.977	-14.8359	1.19307	-12.4351	1.68625e-35	3.77569e-34	3.66335	0.204451	17.918	8.53868e-72	7.69605e-70	-11.1725	1.19369	-9.35966	7.99954e-21	6.43155e-20
Methanoperedens_01378	Protease HtpX	Protease HtpX homolog	K03799	0	1099.16	999.006	1125.27	989.815	-0.33884	0.140098	-2.41859	0.0155806	0.0314781	-0.407649	0.140936	-2.89245	0.00382256	0.010366	-0.746488	0.122387	-6.09939	1.06472e-09	4.6219e-09
Methanoperedens_01379	Protease HtpX	Zn-dependent protease with chaperone function	K03799	0	288.514	299.499	432.312	229.954	-0.520917	0.254445	-2.04727	0.0406313	0.0737656	-0.80146	0.255456	-3.13737	0.00170472	0.00504638	-1.32238	0.205542	-6.43362	1.24599e-10	5.72823e-10
Methanoperedens_01380	hypothetical protein	Putative transcriptional regulator	0	0	364.697	1586.57	552.02	297.398	-2.60729	0.171041	-15.2437	1.81402e-52	5.92184e-51	1.27349	0.173083	7.35766	1.8716e-13	1.97238e-12	-1.33381	0.151603	-8.79803	1.39245e-18	1.03005e-17
Methanoperedens_01381	Thiamine-monophosphate kinase	Putative methanogenesis marker protein 2	K07123	0	21.9635	22.1873	12.482	16.9472	-0.451054	0.604849	-0.74573	0.45583	0.561285	0.614726	0.627111	0.98025	0.326963	0.449557	0.163672	0.414617	0.394754	0.693024	0.782852
Methanoperedens_01382	hypothetical protein	Uncharacterized protein	K09166	0	0	124.065	17.4911	32.471	-11.1433	2.13877	-5.21014	1.88702e-07	8.32245e-07	2.63478	1.79627	1.46681	0.142428	0.23307	-8.50851	2.1345	-3.98619	6.71416e-05	0.000190522
Methanoperedens_01383	G/T mismatches repair enzyme	Endonuclease III	K10773	0	21.7365	26.8354	14.4224	12.3979	-0.76376	1.31722	-0.579827	0.562031	0.65746	0.589016	1.33014	0.442822	0.657894	0.74697	-0.174744	1.22039	-0.143188	0.886142	0.927295
Methanoperedens_01384	hypothetical protein	Uncharacterized protein	0	0	0	53.0572	1.20999	2.98798	-7.91315	1.89316	-4.17986	2.91691e-05	9.73141e-05	5.10427	1.85089	2.75774	0.00582032	0.0151019	-2.80888	2.06677	-1.35907	0.174125	0.258734
Methanoperedens_01385	hypothetical protein	Secreted protein with C-terminal beta-propeller domain	0	0	124.386	1090.24	238.424	1067.78	-3.60372	0.113849	-31.6535	6.78808e-220	1.39475e-217	1.9439	0.11442	16.9891	9.8954e-65	7.21101e-63	-1.65982	0.108512	-15.2961	8.11264e-53	1.74753e-51
Methanoperedens_01386	hypothetical protein	Uncharacterized protein	0	0	10.4014	22.8526	5.02075	4.06711	-1.49217	1.06556	-1.40036	0.161405	0.240011	1.67103	1.13846	1.4678	0.142159	0.232858	0.178862	0.82009	0.218101	0.82735	0.886909
Methanoperedens_01387	Biotin synthase	Biotin synthase-related enzyme	K24689	0	142.731	29.4451	20.298	48.9992	1.81426	0.450484	4.02735	5.6409e-05	0.0001816	0.403617	0.473248	0.852865	0.393734	0.515698	2.21787	0.227577	9.7456	1.92642e-22	1.69179e-21
Methanoperedens_01388	hypothetical protein	NADH:ubiquinone oxidoreductase chain I-like protein	K05337	0	457.634	263.015	75.0596	47.1477	0.363179	0.349035	1.04052	0.298098	0.402029	1.67324	0.384242	4.35465	1.33279e-05	6.14376e-05	2.03642	0.243934	8.34824	6.92894e-17	4.61704e-16
Methanoperedens_01389	Alanine dehydrogenase	Alanine dehydrogenase	K19244~K01750	0	325.883	53.161	150.744	151.871	2.11734	0.30895	6.85334	7.2147e-12	4.90291e-11	-1.72443	0.312349	-5.52083	3.37399e-08	2.22658e-07	0.392911	0.0872089	4.5054	6.62494e-06	2.10682e-05
Methanoperedens_01390	hypothetical protein	Putative redox protein, regulator of disulfide bond formation	K04085	0	368.723	228.126	151.548	53.9693	0.2082	0.336317	0.61906	0.535877	0.635376	0.324086	0.349177	0.928142	0.353334	0.475457	0.532286	0.192753	2.76149	0.00575386	0.0123168
Methanoperedens_01391	Assimilatory ferredoxin-dependent nitrite reductase	Nitrite and sulphite reductase 4Fe-4S region	K00392	0	436.563	380.217	124.295	402.705	-0.27895	0.123349	-2.26148	0.0237296	0.0459466	1.3588	0.131173	10.3588	3.81535e-25	7.51011e-24	1.07985	0.0934394	11.5567	6.82661e-31	8.17522e-30
Methanoperedens_01392	hypothetical protein	Biotin synthetase-like uncharacterized protein	K09711	0	83.7083	64.748	71.4261	65.1933	-0.0829376	0.323636	-0.256269	0.797743	0.852668	-0.348433	0.329833	-1.05639	0.29079	0.411381	-0.43137	0.176796	-2.43993	0.01469	0.0290157
Methanoperedens_01393	hypothetical protein	Peptidase family M23	0	0	32.4079	13.7946	9.33915	13.076	0.729552	0.686428	1.06282	0.287862	0.390334	0.415903	0.719186	0.578297	0.563064	0.668919	1.14546	0.32801	3.49213	0.000479184	0.00120766
Methanoperedens_01394	hypothetical protein	Uncharacterized protein	0	0	13.3845	168.587	33.5325	30.1388	-4.13644	0.397091	-10.4169	2.07711e-25	3.06133e-24	2.10927	0.390375	5.4032	6.54621e-08	4.152e-07	-2.02717	0.345244	-5.8717	4.3135e-09	1.80168e-08
Methanoperedens_01395	hypothetical protein	Putative nucleic acid-binding protein, contains PIN domain	K07066	0	34.1986	30.1057	45.1718	16.664	-0.278108	0.628077	-0.442793	0.657916	0.739176	-0.837609	0.633768	-1.32163	0.18629	0.289231	-1.11572	0.258487	-4.31633	1.58642e-05	4.86e-05
Methanoperedens_01396	hypothetical protein	Uncharacterized small protein	0	0	62.1236	24.8593	65.7761	13.5881	0.850244	0.876271	0.970298	0.331898	0.43682	-1.6264	0.88299	-1.84192	0.0654867	0.123918	-0.776155	0.310407	-2.50044	0.0124039	0.0249169
Methanoperedens_01397	hypothetical protein	Uncharacterized conserved small protein	0	0	179.195	9.93609	149.221	22.9472	3.50165	1.19506	2.9301	0.0033885	0.0079704	-3.95091	1.19833	-3.29701	0.000977188	0.003079	-0.449255	0.231043	-1.94447	0.0518392	0.0910209
Methanoperedens_01398	tRNA(fMet)-specific endonuclease VapC	Ribonuclease VapC	K07064	0	146.287	46.7984	90.6855	37.7374	1.14726	0.509728	2.25072	0.0244033	0.0470942	-1.2183	0.516649	-2.35808	0.0183695	0.0419717	-0.0710454	0.195829	-0.362793	0.71676	0.80278
Methanoperedens_01399	Putative antitoxin VapB21	Antitoxin	0	0	11.6509	30.971	10.5906	3.55555	-1.96885	1.21701	-1.61778	0.10571	0.169128	1.21289	1.25427	0.967004	0.333542	0.456501	-0.755962	0.966455	-0.7822	0.434097	0.545808
Methanoperedens_01400	hypothetical protein	Uncharacterized protein	0	0	15.4316	75.5422	36.3748	74.271	-2.76155	0.258237	-10.6939	1.08741e-26	1.71096e-25	0.836804	0.257329	3.25188	0.00114644	0.00353426	-1.92475	0.190691	-10.0935	5.90129e-24	5.50734e-23
Methanoperedens_01401	hypothetical protein	Archaeal flagellin-like protein	K23255	0	14.1765	174.893	10.8583	28.4863	-4.09327	0.378137	-10.8248	2.62555e-27	4.30565e-26	3.84161	0.443538	8.66128	4.66483e-18	6.44659e-17	-0.251653	0.40583	-0.620095	0.535195	0.642047
Methanoperedens_01402	hypothetical protein	Uncharacterized protein	0	0	55.0515	28.2512	27.8777	11.3781	0.553366	0.769729	0.71891	0.472196	0.57692	-0.21913	0.791321	-0.276916	0.781844	0.846339	0.334236	0.341743	0.978035	0.328057	0.436517
Methanoperedens_01403	hypothetical protein	Putative nucleotidyltransferase	K07075	0	55.7726	24.327	6.13238	6.87136	0.736057	0.900692	0.817213	0.413807	0.520312	1.76291	1.00928	1.7467	0.0806895	0.147079	2.49896	0.58054	4.30455	1.67328e-05	5.09873e-05
Methanoperedens_01404	hypothetical protein	Uncharacterized protein	0	0	197.629	246.874	244.783	47.0617	-0.837446	0.351545	-2.38219	0.0172101	0.0344103	-0.210847	0.356373	-0.591648	0.554086	0.662389	-1.04829	0.201939	-5.19115	2.09001e-07	7.67234e-07
Methanoperedens_01405	hypothetical protein	Putative transcriptional regulator	0	0	15.9451	5.9328	13.8316	8.14818	0.855851	1.06261	0.805425	0.420575	0.526925	-1.35978	1.07372	-1.26642	0.205362	0.312707	-0.503934	0.355465	-1.41768	0.156286	0.235701
Methanoperedens_01406	hypothetical protein	Uncharacterized protein	K09144	0	16.6562	7.26783	13.1863	8.71167	0.952121	1.0646	0.894344	0.371138	0.478018	-1.34184	1.07653	-1.24645	0.212599	0.320631	-0.389723	0.374525	-1.04058	0.29807	0.405893
Methanoperedens_01407	hypothetical protein	DUF5615 domain-containing protein	0	0	85.4845	103.277	88.3215	35.4823	-0.767002	0.389473	-1.96934	0.0489146	0.0870396	-0.0454534	0.396772	-0.114558	0.908795	0.93996	-0.812456	0.217003	-3.74398	0.000181129	0.000483528
Methanoperedens_01408	hypothetical protein	Uncharacterized protein	0	0	191.832	164.84	167.492	36.4954	-0.198453	0.433539	-0.457751	0.647132	0.729878	-0.292959	0.441701	-0.663252	0.507169	0.619523	-0.491412	0.248386	-1.97842	0.0478816	0.0849713
Methanoperedens_01409	hypothetical protein	Uncharacterized protein	0	0	18.2811	36.1417	5.81481	4.655	-1.46702	0.885602	-1.65652	0.0976161	0.158396	2.84312	1.04668	2.71633	0.00660107	0.0169353	1.3761	0.783983	1.75527	0.0792136	0.132087
Methanoperedens_01410	hypothetical protein	Putative nucleic acid-binding protein, contains PIN domain	K18828	0	34.9616	47.5259	17.1499	12.1241	-0.893879	0.623392	-1.43389	0.151602	0.22786	1.39662	0.665361	2.09904	0.0358134	0.0744301	0.50274	0.443217	1.1343	0.25667	0.360433
Methanoperedens_01411	hypothetical protein	Uncharacterized protein	0	0	35.039	29.105	5.74026	4.54597	-0.294594	0.965972	-0.304971	0.760388	0.823786	2.22161	1.10309	2.01398	0.0440114	0.0884099	1.92701	0.736183	2.61757	0.0088558	0.018327
Methanoperedens_01412	hypothetical protein	Uncharacterized protein	0	0	79.7945	28.6501	16.9549	12.0953	1.08606	0.784795	1.38387	0.166397	0.246386	0.418167	0.822664	0.508308	0.611237	0.709416	1.50422	0.407512	3.69124	0.000223162	0.000590671
Methanoperedens_01413	hypothetical protein	Uncharacterized protein	0	0	57.5768	38.6028	22.0795	7.88763	0.009099	0.818573	0.0111157	0.991131	0.997126	0.694855	0.859669	0.808281	0.418929	0.540019	0.703954	0.478831	1.47015	0.141521	0.216679
Methanoperedens_01414	hypothetical protein	Addiction module toxin, RelE/StbE family	0	0	16.9156	37.1799	11.2589	5.40394	-1.55102	0.938544	-1.65258	0.098417	0.159448	1.76863	1.00617	1.75779	0.078784	0.144374	0.217613	0.735544	0.295853	0.767342	0.842217
Methanoperedens_01415	Methionine--tRNA ligase	Methionine--tRNA ligase	K01874	0	288.659	80.9664	53.3143	233.36	1.3618	0.237958	5.72287	1.0474e-08	5.37237e-08	0.37298	0.245782	1.51752	0.129134	0.215868	1.73478	0.175776	9.86931	5.65536e-23	5.07058e-22
Methanoperedens_01416	hypothetical protein	Uncharacterized protein	0	0	46.7684	103.161	50.1516	64.5376	-1.61533	0.263111	-6.13934	8.2865e-10	4.69882e-09	0.817706	0.270962	3.01779	0.00254629	0.00721344	-0.797621	0.174089	-4.58167	4.61268e-06	1.48621e-05
Methanoperedens_01417	hypothetical protein	Uncharacterized protein	0	0	173.923	107.798	30.1649	18.338	0.191448	0.623182	0.307211	0.758683	0.82274	1.88814	0.67968	2.77799	0.00546963	0.0142895	2.07959	0.505813	4.11138	3.93294e-05	0.000114935
Methanoperedens_01418	Dolichyl-phosphooligosaccharide-protein glycotransferase 1	Oligosaccharyl transferase	K21306	0	36.9804	48.362	35.755	89.1621	-0.880249	0.258626	-3.40356	0.000665128	0.00177351	0.257243	0.264461	0.97271	0.330698	0.4536	-0.623006	0.171767	-3.62704	0.000286689	0.000746133
Methanoperedens_01419	hypothetical protein	Putative esterase of the alpha-beta hydrolase superfamily	K07001	0	4.58217	14.4861	2.65101	6.4401	-2.18309	0.715265	-3.05214	0.00227213	0.00553454	2.18255	0.785097	2.77998	0.00543627	0.014224	-0.000540523	0.559728	-0.000965688	0.999229	0.999557
Methanoperedens_01420	DNA mismatch repair protein MutS	DNA mismatch repair protein MutS	K03555	0	107.103	78.2443	58.3116	195.528	-0.0215935	0.180663	-0.119523	0.904861	0.93586	0.165453	0.186173	0.888706	0.374161	0.497284	0.143859	0.109123	1.31832	0.187395	0.276293
Methanoperedens_01421	hypothetical protein	Looped-hinge helix DNA binding domain, AbrB family	0	0	60.2356	66.3039	44.5413	7.83958	-0.564501	0.813308	-0.69408	0.487632	0.591218	0.24895	0.837294	0.297327	0.766217	0.836294	-0.31555	0.451919	-0.698245	0.485024	0.59627
Methanoperedens_01422	hypothetical protein	Uncharacterized protein	0	0	1.26876	11.3069	3.15532	0.990822	-3.77063	2.14575	-1.75726	0.0788743	0.131445	1.58464	2.10802	0.751722	0.452218	0.570058	-2.18599	1.95494	-1.11819	0.263487	0.368089
Methanoperedens_01423	hypothetical protein	Putative DNA-binding protein	0	0	254.86	568.543	575.366	828.056	-1.63011	0.142942	-11.404	3.9952e-30	7.50281e-29	-0.269958	0.14297	-1.88822	0.0589964	0.112947	-1.90007	0.126335	-15.04	4.01731e-51	7.95334e-50
Methanoperedens_01424	hypothetical protein	Uncharacterized protein	0	0	16.4633	31.9429	4.94715	7.61371	-1.36898	0.761841	-1.79694	0.072345	0.122314	2.51356	0.862915	2.91287	0.0035812	0.00974235	1.14458	0.653729	1.75084	0.0799731	0.133159
Methanoperedens_01425	Putative sulfur carrier protein/Ta1414	Sulfurtransferase TusA	K04085	0	4.1056	41.7686	1.35859	3.30667	-3.86186	1.23707	-3.12179	0.00179755	0.00446258	4.09104	1.46468	2.79313	0.00522011	0.0137213	0.229176	1.35577	0.169037	0.865767	0.912947
Methanoperedens_01426	hypothetical protein	Putative redox protein, regulator of disulfide bond formation	K04085	0	13.6632	9.93609	1.7928	1.62634	-0.200435	1.38268	-0.144961	0.884742	0.920311	2.07397	1.61484	1.28432	0.199031	0.304866	1.87353	1.13346	1.65293	0.0983449	0.158883
Methanoperedens_01427	Putative sulfur carrier protein/Ta1414	Putative redox protein, regulator of disulfide bond formation	K04085	0	9.35031	9.42654	1.27703	1.38509	-0.667378	1.41632	-0.471206	0.637494	0.721593	2.57211	1.70178	1.51142	0.130681	0.21759	1.90473	1.26402	1.50689	0.131839	0.20386
Methanoperedens_01428	hypothetical protein	Putative peroxiredoxin	0	0	23.2157	107.306	26.4468	22.2726	-2.70132	0.487287	-5.54358	2.96351e-08	1.44777e-07	1.71493	0.503066	3.40897	0.00065209	0.00213342	-0.986381	0.41018	-2.40476	0.0161833	0.0316188
Methanoperedens_01429	hypothetical protein	DrsE domain-containing protein	K07235	0	33.5569	106.944	34.1425	21.5657	-2.1827	0.424716	-5.1392	2.75908e-07	1.1935e-06	1.40625	0.442276	3.17957	0.00147494	0.00442742	-0.776454	0.307432	-2.52561	0.0115496	0.0233653
Methanoperedens_01430	hypothetical protein	DrsE domain-containing protein	0	0	64.5086	105.235	50.1931	22.8679	-1.18307	0.426966	-2.77087	0.0055906	0.0125501	0.81515	0.44409	1.83555	0.0664236	0.125483	-0.367918	0.259427	-1.4182	0.156134	0.235576
Methanoperedens_01431	hypothetical protein	Nitro_FeMo-Co domain-containing protein	K02596	0	30.8122	136.403	31.397	22.7578	-2.63746	0.399031	-6.60967	3.85187e-11	2.45971e-10	1.94324	0.422387	4.60061	4.21249e-06	2.10932e-05	-0.694221	0.311128	-2.23131	0.0256607	0.0480787
Methanoperedens_01432	hypothetical protein	Major Facilitator Superfamily transporter	K08153	0	0.345652	0	0.670362	0.400983	-2.16084	2.56644	-0.841961	0.39981	0.505991	0.565609	2.58746	0.218596	0.826965	0.878794	-1.59523	2.40776	-0.662538	0.507626	0.617408
Methanoperedens_01433	hypothetical protein	Uncharacterized protein	K09719	0	0.440413	11.0475	0.119779	3.09986	-5.10617	1.26747	-4.02862	5.61051e-05	0.000180789	5.23149	1.52727	3.42539	0.000613909	0.00202566	0.125319	1.52667	0.0820867	0.934578	0.958638
Methanoperedens_01434	hypothetical protein	Kef-type K+ transport system, membrane component	K11745	0	8.12375	4.35508	1.24168	4.30866	0.494106	1.10684	0.44641	0.655301	0.7379	1.36668	1.20696	1.13234	0.257494	0.373535	1.86079	0.662707	2.80786	0.00498712	0.010736
Methanoperedens_01435	hypothetical protein	Universal stress protein UspA-like protein	K06149	0	9.91882	5.1247	3.56982	2.25703	0.247836	1.31044	0.189125	0.849995	0.894287	0.365582	1.38264	0.264409	0.791465	0.853247	0.613419	0.755938	0.811467	0.417098	0.529685
Methanoperedens_01436	hypothetical protein	PBS lyase HEAT-like repeat protein	0	0	5.32851	0	1.16543	0.562396	0.00392998	1.94377	0.00202183	0.998387	1	2.2834	2.21256	1.03202	0.302064	0.424004	2.28733	1.90191	1.20265	0.229111	0.327369
Methanoperedens_01437	hypothetical protein	Uncharacterized protein	0	0	1.35586	5.08809	0.711489	0.947134	-2.63002	1.59199	-1.65204	0.0985267	0.159478	2.56808	1.78228	1.4409	0.149614	0.242857	-0.0619418	1.46145	-0.0423837	0.966193	0.978767
Methanoperedens_01438	hypothetical protein	Uncharacterized protein	0	0	2.32539	0	2.99384	0.605723	-1.22291	2.34207	-0.522149	0.601566	0.690865	-0.00566145	2.3737	-0.00238507	0.998097	0.998972	-1.22857	2.12198	-0.578973	0.562607	0.669073
Methanoperedens_01439	hypothetical protein	Rubrerythrin-2	0	0	23.3833	18.8452	16.7885	9.9432	-0.0277902	0.809824	-0.0343163	0.972625	0.984482	-0.100971	0.830394	-0.121594	0.903221	0.935166	-0.128761	0.435452	-0.295695	0.767463	0.842217
Methanoperedens_01440	hypothetical protein	Soluble P-type ATPase	0	0	11.3354	13.9037	2.95273	3.98186	-0.861734	0.956947	-0.900504	0.367852	0.474837	2.05518	1.07387	1.91382	0.0556438	0.107611	1.19345	0.700782	1.70302	0.0885634	0.144926
Methanoperedens_01441	Putative sulfur carrier protein/Ta1414	Sulfurtransferase TusA	K04085	0	4.87261	22.2527	1.3645	1.98027	-2.59816	1.53848	-1.68878	0.0912615	0.14924	3.46857	1.78441	1.94382	0.0519177	0.10161	0.870408	1.52758	0.569797	0.568815	0.674115
Methanoperedens_01442	hypothetical protein	Uncharacterized protein	0	0	0.832622	0	2.06618	0.100036	-4.14984	4.08052	-1.01699	0.30916	0.410139	1.93855	4.05317	0.478281	0.63245	NA	-2.21129	4.05317	-0.54557	0.585362	NA
Methanoperedens_01443	S-adenosylmethionine synthase	S-adenosylmethionine synthase	K00789	0	1258.2	469.863	526.109	788.317	0.949877	0.109614	8.66566	4.48897e-18	4.51872e-17	-0.405333	0.11213	-3.61484	0.000300534	0.00106335	0.544544	0.0636639	8.55342	1.19498e-17	8.36975e-17
Methanoperedens_01444	hypothetical protein	Secondary thiamine-phosphate synthase enzyme	K14656	0	298.32	282.428	265.559	103.819	-0.442758	0.230683	-1.91933	0.0549422	0.0960527	-0.0992261	0.235704	-0.420977	0.673772	0.761355	-0.541984	0.120703	-4.49023	7.11447e-06	2.25412e-05
Methanoperedens_01445	hypothetical protein	Ethylbenzene dehydrogenase	0	1	1498.88	2129.39	1681.56	2522.12	-0.979998	0.118208	-8.29047	1.12804e-16	1.03691e-15	0.0972912	0.118612	0.820245	0.412077	0.532389	-0.882707	0.112213	-7.86635	3.6514e-15	2.2496e-14
Methanoperedens_01446	Thymidylate kinase	Probable thymidylate kinase	K00943	0	0	23.1354	14.8412	8.19188	-8.54425	1.38009	-6.19106	5.97601e-10	3.42762e-09	0.370065	0.750901	0.492828	0.622134	0.71817	-8.17419	1.26635	-6.4549	1.08294e-10	4.99873e-10
Methanoperedens_01447	30S ribosomal protein S27ae	30S ribosomal protein S27ae	0	0	1356.4	195.392	294.815	74.9202	2.38803	0.445505	5.36027	8.30968e-08	3.84446e-07	-0.86957	0.455176	-1.91041	0.0560811	0.108335	1.51846	0.187115	8.11511	4.85355e-16	3.1247e-15
Methanoperedens_01448	hypothetical protein	30S ribosomal protein S24e	K02974	0	1789.81	393.028	608.463	272.449	1.695	0.20313	8.34442	7.15613e-17	6.64796e-16	-0.832519	0.207315	-4.01572	5.92653e-05	0.000243386	0.862482	0.0892067	9.66836	4.1091e-22	3.56296e-21
Methanoperedens_01449	GTP-dependent dephospho-CoA kinase	GTP-dependent dephospho-CoA kinase	K09735	0	620.101	73.8729	239.606	141.734	2.59975	0.367163	7.08062	1.43506e-12	1.03997e-11	-1.90478	0.370971	-5.13459	2.82763e-07	1.67265e-06	0.694963	0.125296	5.54657	2.91336e-08	1.14561e-07
Methanoperedens_01450	Transcription elongation factor Spt4	Transcription elongation factor Spt4	K03050	1	419.389	99.8383	144.079	35.1656	1.59442	0.54284	2.93718	0.00331215	0.00780656	-0.783601	0.554461	-1.41326	0.157578	0.25374	0.810816	0.222768	3.63974	0.000272915	0.000712992
Methanoperedens_01451	DNA-directed RNA polymerase subunit E'	DNA-directed RNA polymerase subunit E	K03049	0	475.528	69.5108	232.51	156.355	2.27649	0.388467	5.86019	4.62342e-09	2.46183e-08	-1.95592	0.39132	-4.99826	5.7851e-07	3.2859e-06	0.32057	0.232444	1.37913	0.167856	0.25105
Methanoperedens_01452	Ribonuclease VapC9	PilT domain protein	K07158	0	203.958	63.5319	54.8107	33.3776	1.21595	0.500858	2.42772	0.0151939	0.0308486	-0.0408879	0.518265	-0.0788937	0.937117	0.960296	1.17506	0.251014	4.68123	2.85152e-06	9.48199e-06
Methanoperedens_01453	Translation initiation factor 2 subunit gamma	Translation initiation factor 2 subunit gamma	K03242	0	918.249	911.843	437.088	846.002	-0.463286	0.11813	-3.92182	8.78827e-05	0.00027214	0.828171	0.120905	6.84978	7.39628e-12	6.94034e-11	0.364885	0.10216	3.5717	0.000354678	0.000911991
Methanoperedens_01455	Methylated-DNA--protein-cysteine methyltransferase	Methylated-DNA--[protein]-cysteine S-methyltransferase	K00567	0	40.072	139.571	6.1904	27.8024	-2.28551	0.342562	-6.67181	2.5267e-11	1.64968e-10	4.35347	0.491447	8.85848	8.11119e-19	1.20263e-17	2.06797	0.423903	4.87839	1.06954e-06	3.70393e-06
Methanoperedens_01456	hypothetical protein	Uncharacterized protein	0	0	451.415	491.719	142.801	170.049	-0.59517	0.168938	-3.523	0.000426698	0.00117939	1.49325	0.181682	8.21905	2.05125e-16	2.65115e-15	0.89808	0.122021	7.36005	1.83842e-13	1.03054e-12
Methanoperedens_01457	hypothetical protein	Uncharacterized protein	0	0	40.74	178.616	48.4456	21.0547	-2.58311	0.479501	-5.38708	7.16117e-08	3.33965e-07	1.59148	0.495314	3.21307	0.00131324	0.00399452	-0.991628	0.387227	-2.56084	0.0104418	0.0213396
Methanoperedens_01458	hypothetical protein	Cytotoxic translational repressor of toxin-antitoxin stability system	0	0	33.5525	101.823	23.3829	13.4537	-2.10685	0.51843	-4.0639	4.82603e-05	0.000157251	1.90803	0.557299	3.42371	0.000617728	0.00203435	-0.198818	0.397273	-0.500455	0.616754	0.716382
Methanoperedens_01459	hypothetical protein	Putative membrane protein/domain	0	0	6.03665	4.65364	3.04483	2.50233	0.0205265	1.35762	0.0151195	0.987937	0.994772	-0.0366579	1.40617	-0.0260694	0.979202	0.986983	-0.0161315	0.803213	-0.0200837	0.983977	0.989175
Methanoperedens_01460	hypothetical protein	Uncharacterized protein	0	0	1.04486	8.94228	0.324107	1.03104	-3.39388	2.56041	-1.32552	0.184999	0.269363	3.39621	2.69036	1.26237	0.206817	0.313845	0.00233611	2.538	0.000920453	0.999266	0.999557
Methanoperedens_01461	hypothetical protein	zinc_ribbon_2 domain-containing protein	0	0	27.2994	45.4485	13.8911	15.5643	-1.27057	0.50884	-2.497	0.0125248	0.0260103	1.68765	0.549456	3.0715	0.00212986	0.00616015	0.417081	0.372689	1.11911	0.263093	0.367856
Methanoperedens_01462	hypothetical protein	SpoVT-AbrB domain-containing protein	0	0	41.2099	289.903	27.0259	30.4181	-3.28666	0.379425	-8.66221	4.62694e-18	4.64422e-17	3.38467	0.435621	7.76976	7.86335e-15	8.9475e-14	0.0980067	0.379798	0.25805	0.796368	0.862334
Methanoperedens_01463	hypothetical protein	SpoVT-AbrB domain-containing protein	0	0	2.41889	12.0015	4.34841	1.42565	-2.65201	1.51523	-1.75024	0.0800768	0.133258	1.07567	1.53095	0.702621	0.482292	0.596913	-1.57634	1.14368	-1.3783	0.168111	0.251104
Methanoperedens_01464	hypothetical protein	Putative nucleic acid-binding protein, contains PIN domain	K07065	0	6.18573	29.6919	6.14459	5.27946	-2.7693	0.871115	-3.17903	0.00147767	0.00370797	2.12274	0.924813	2.29532	0.0217147	0.0486416	-0.646559	0.721233	-0.896463	0.370005	0.482401
Methanoperedens_01465	hypothetical protein	Putative methanogenesis marker protein 8	0	0	135.965	195.09	105.921	119.92	-0.996371	0.212432	-4.69031	2.72795e-06	1.03461e-05	0.643417	0.219269	2.93437	0.00334228	0.00917987	-0.352954	0.145494	-2.4259	0.0152705	0.0300239
Methanoperedens_01466	O-succinylhomoserine sulfhydrylase	Cystathionine beta-lyase/cystathionine gamma-synthase	K01761	0	72.2369	55.4506	56.7183	66.6814	-0.0919471	0.354721	-0.25921	0.795473	0.851261	-0.197502	0.361226	-0.546755	0.584547	0.688708	-0.289449	0.240956	-1.20125	0.229653	0.327875
Methanoperedens_01467	hypothetical protein	Pyruvate dehydrogenase E1 component, alpha subunit	K00166~K00161	0	185.003	265.984	114.836	190.465	-1.00301	0.167026	-6.00511	1.91197e-09	1.05174e-08	0.950859	0.173973	5.46555	4.61462e-08	2.98209e-07	-0.0521526	0.119972	-0.434705	0.663777	0.756048
Methanoperedens_01468	1-deoxy-D-xylulose-5-phosphate synthase	Pyruvate/2-oxoglutarate dehydrogenase complex, dehydrogenase component beta subunit	K00162	0	167.085	267.776	173.915	189.712	-1.16766	0.163148	-7.15704	8.24357e-13	6.07485e-12	0.390489	0.167012	2.33809	0.0193827	0.043935	-0.777171	0.103	-7.54537	4.50995e-14	2.63594e-13
Methanoperedens_01469	hypothetical protein	Pyruvate/2-oxoglutarate dehydrogenase complex, dihydrolipoamide acyltransferase component	K00627	0	146.098	248.187	211.858	266.814	-1.23889	0.14618	-8.47509	2.34895e-17	2.22959e-16	-0.00659064	0.147919	-0.0445556	0.964462	0.97817	-1.24548	0.0910969	-13.672	1.49256e-42	2.4343e-41
Methanoperedens_01470	Dihydrolipoyl dehydrogenase	Dihydrolipoyl dehydrogenase	K00382	0	131.19	166.276	208.689	235.841	-0.795325	0.183491	-4.33442	1.46145e-05	5.07438e-05	-0.574646	0.18472	-3.1109	0.00186518	0.00547877	-1.36997	0.119136	-11.4992	1.33131e-30	1.57232e-29
Methanoperedens_01471	hypothetical protein	Trypsin-like serine protease with C-terminal PDZ domain	K04772	0	43.502	104.911	117.832	86.9765	-1.75296	0.92834	-1.88827	0.0589898	0.10236	-0.400016	0.927984	-0.431059	0.666425	0.75373	-2.15297	0.903969	-2.38169	0.0172335	0.0334228
Methanoperedens_01472	GMP synthase [glutamine-hydrolyzing] subunit B	GMP synthase [glutamine-hydrolyzing] subunit B	K01951	0	109.769	94.2962	44.3567	67.9322	-0.253628	0.27765	-0.913481	0.360989	0.467667	0.880794	0.292421	3.01207	0.00259472	0.00733244	0.627165	0.176301	3.55735	0.000374619	0.000961101
Methanoperedens_01473	hypothetical protein	TIGR01210 family protein	K06936	0	230.889	74.4441	160.546	145.207	1.10922	0.277134	4.00246	6.26877e-05	0.000199971	-1.30991	0.280369	-4.67209	2.98157e-06	1.52644e-05	-0.200693	0.133803	-1.49992	0.133636	0.206265
Methanoperedens_01474	hypothetical protein	Uncharacterized protein	0	0	79.3989	59.3124	30.5695	40.058	-0.0833322	0.384796	-0.216562	0.828549	0.876476	0.830271	0.403831	2.05599	0.0397838	0.0812519	0.746939	0.257392	2.90195	0.00370849	0.00817874
Methanoperedens_01475	hypothetical protein	Uncharacterized protein	0	0	16.8386	4.78076	9.53607	4.06993	1.10222	1.2693	0.868363	0.385195	0.491472	-0.790081	1.30239	-0.606637	0.544092	0.655014	0.312135	0.578657	0.539413	0.589602	0.694902
Methanoperedens_01476	hypothetical protein	Uncharacterized protein	0	0	6.61177	10.0132	2.27617	3.77815	-1.15592	1.00374	-1.15161	0.24948	0.348017	1.82002	1.09638	1.66003	0.0969087	0.171177	0.6641	0.73917	0.89844	0.368951	0.48121
Methanoperedens_01477	hypothetical protein	HicB-like domain-containing protein	K18843	0	90.2009	117.501	61.0448	16.3465	-0.880202	0.508948	-1.72945	0.0837281	0.138673	0.746789	0.53097	1.40646	0.159587	0.255949	-0.133413	0.290772	-0.458822	0.646362	0.741886
Methanoperedens_01478	Deglycase PfpI	PfpI peptidase	K05520	0	2.7348	26.4937	1.84866	5.46335	-3.76936	0.847454	-4.44787	8.6726e-06	3.06303e-05	3.71784	1.00353	3.70476	0.000211589	0.000782605	-0.0515249	0.893368	-0.0576749	0.954008	0.969577
Methanoperedens_01479	hypothetical protein	Putative AP superfamily protein	K19670	0	63.5752	108.794	45.6921	89.5718	-1.23182	0.219369	-5.61526	1.96271e-08	9.75214e-08	1.02531	0.229677	4.46415	8.03879e-06	3.83466e-05	-0.206506	0.14297	-1.4444	0.148627	0.226143
Methanoperedens_01480	hypothetical protein	Putative membrane protein	0	0	0	12.9501	16.8553	9.36538	-8.27689	1.39826	-5.91941	3.23094e-09	1.74162e-08	-0.514684	0.773618	-0.665295	0.505862	0.618999	-8.79158	1.2521	-7.02149	2.19513e-12	1.16563e-11
Methanoperedens_01481	30S ribosomal protein S10	30S ribosomal protein S10	K02969	0	2273.06	628.948	306.591	270.552	1.38431	0.174669	7.92533	2.2754e-15	1.95282e-14	0.785674	0.185537	4.23461	2.28954e-05	0.000101972	2.16998	0.099521	21.8043	2.1139e-105	1.34076e-103
Methanoperedens_01482	Elongation factor 1-alpha	Elongation factor 1-alpha	K03231	0	4187.17	1575.46	1271.65	2548.5	0.934788	0.0684496	13.6566	1.84403e-42	4.63394e-41	0.0726482	0.0701665	1.03537	0.300497	0.42215	1.00744	0.050284	20.0349	2.7334e-89	1.24825e-87
Methanoperedens_01483	hypothetical protein	DUF1858 domain-containing protein	0	1	525.521	587.952	195.169	84.0638	-0.643582	0.234158	-2.74849	0.00598706	0.0133714	1.33379	0.250394	5.32677	9.99751e-08	6.20317e-07	0.690209	0.16067	4.29582	1.74046e-05	5.27528e-05
Methanoperedens_01484	Carbamate kinase	Carbamate kinase	K00926	0	3.2044	0	8.2246	3.72769	0.732368	1.29687	0.564718	0.572265	0.665421	-2.81319	1.29307	-2.17559	0.0295863	0.0631752	-2.08082	0.591812	-3.51601	0.000438078	0.00111224
Methanoperedens_01485	hypothetical protein	Putative phosphoesterase, ICC	K06953	0	88.3675	11.8582	120.225	55.9251	2.41698	0.739675	3.26762	0.00108455	0.00277942	-3.58024	0.740869	-4.83248	1.34843e-06	7.18256e-06	-1.16326	0.176859	-6.57732	4.78999e-11	2.26286e-10
Methanoperedens_01486	hypothetical protein	Uncharacterized protein	K09746	0	114.608	75.3172	162.344	111.957	0.189411	0.291393	0.650017	0.515681	0.616453	-1.42011	0.293049	-4.846	1.25978e-06	6.74177e-06	-1.2307	0.135859	-9.05867	1.32057e-19	1.01184e-18
Methanoperedens_01487	hypothetical protein	Uncharacterized protein	K07466	0	93.6002	88.4007	111.847	120.141	-0.363862	0.296965	-1.22527	0.220474	0.312456	-0.583698	0.299575	-1.94842	0.0513645	0.100816	-0.947559	0.217373	-4.35913	1.3058e-05	4.02914e-05
Methanoperedens_01488	hypothetical protein	Putative transcriptional regulator	K07730	0	30.0119	34.218	27.586	22.5418	-0.728415	0.480615	-1.51559	0.129623	0.200431	0.186173	0.492708	0.377857	0.705537	0.788663	-0.542242	0.276452	-1.96143	0.0498287	0.0880615
Methanoperedens_01489	hypothetical protein	Uncharacterized protein conserved in archaea	0	0	194.166	253.667	166.36	98.9646	-0.871146	0.231695	-3.75988	0.000169993	0.000501083	0.408311	0.238277	1.7136	0.0866029	0.155867	-0.462835	0.146496	-3.15937	0.00158109	0.00367632
Methanoperedens_01490	hypothetical protein	Transposase	0	0	19.3205	10.8128	7.80234	2.31594	0.16981	1.37417	0.123573	0.901654	0.934008	0.45611	1.44974	0.314614	0.753054	0.826405	0.62592	0.874176	0.716012	0.473984	0.586275
Methanoperedens_01491	hypothetical protein	Putative membrane protein	0	0	135.219	54.9406	63.1993	37.9939	0.820373	0.465905	1.76082	0.0782693	0.130523	-0.486096	0.47646	-1.02022	0.307622	0.429167	0.334277	0.237179	1.40939	0.15872	0.239057
Methanoperedens_01492	Replication factor C small subunit	Replication factor C small subunit	K04801	0	358.405	272.994	158.571	228.344	-0.111778	0.155081	-0.720771	0.471051	0.575912	0.579615	0.161845	3.58129	0.000341898	0.00119612	0.467837	0.0934453	5.00653	5.5419e-07	1.97308e-06
Methanoperedens_01493	S-inosyl-L-homocysteine hydrolase	S-inosyl-L-homocysteine hydrolase	K01251	0	441.278	65.6623	108.603	211.807	2.29247	0.253453	9.04498	1.49693e-19	1.62385e-18	-0.991115	0.258543	-3.83346	0.000126353	0.000486247	1.30136	0.0878644	14.811	1.24428e-49	2.38081e-48
Methanoperedens_01494	hypothetical protein	Putative aminoglycoside phosphotransferase	0	0	172.924	18.9404	31.7963	64.7998	2.69108	0.497589	5.40823	6.36497e-08	2.98829e-07	-1.00332	0.507836	-1.97567	0.0481919	0.095464	1.68776	0.165512	10.1972	2.04043e-24	1.94124e-23
Methanoperedens_01495	putative adenylyl-sulfate kinase	Adenylylsulfate kinase-like kinase	K00860	0	250.765	26.044	50.8408	49.5873	2.86367	0.61044	4.69115	2.71672e-06	1.03363e-05	-1.29624	0.620765	-2.08814	0.0367853	0.0761267	1.56742	0.200615	7.81309	5.58045e-15	3.40696e-14
Methanoperedens_01496	Fructose-1,6-bisphosphatase	Fructose-bisphosphatase	K01092	0	170.535	20.5443	66.1384	59.6772	2.62176	0.56445	4.6448	3.404e-06	1.2744e-05	-1.97793	0.570012	-3.46998	0.000520498	0.00175118	0.643833	0.170585	3.77426	0.000160482	0.000431098
Methanoperedens_01497	hypothetical protein	Uncharacterized protein	0	0	30.1733	21.2711	14.3864	22.8119	0.0980164	0.496751	0.197315	0.843581	0.890308	0.25062	0.515186	0.486466	0.626637	0.722151	0.348637	0.251998	1.38349	0.166514	0.24937
Methanoperedens_01498	hypothetical protein	Uncharacterized protein	0	0	18.639	0	7.87964	3.82689	2.41702	1.25403	1.9274	0.0539294	0.0944712	-1.75608	1.28915	-1.3622	0.173135	0.273393	0.66094	0.542988	1.21723	0.223518	0.32018
Methanoperedens_01499	hypothetical protein	Uncharacterized protein	0	0	6.29922	0	3.04483	2.53423	1.68559	1.45549	1.15809	0.246826	0.345142	-1.54802	1.49005	-1.0389	0.298852	0.420011	0.137576	0.931012	0.14777	0.882524	0.924922
Methanoperedens_01500	hypothetical protein	S-layer-related duplication domain	0	0	17.8592	3.39415	18.4934	31.9215	1.8227	0.742402	2.45514	0.0140828	0.0289361	-2.5367	0.745712	-3.40171	0.000669657	0.00218644	-0.713992	0.197627	-3.61283	0.000302873	0.000784676
Methanoperedens_01501	hypothetical protein	Uncharacterized protein	0	0	0	0	0	0	NA	NA	NA	NA	NA	NA	NA	NA	NA	NA	NA	NA	NA	NA	NA
Methanoperedens_01502	hypothetical protein	DDE_3 domain-containing protein	K07494	0	0.661807	0	1.2627	0.292532	-2.56238	2.70987	-0.94557	0.344368	0.450179	1.09065	2.74769	0.396935	0.691415	0.777221	-1.47172	2.60944	-0.564	0.572754	0.677611
Methanoperedens_01503	hypothetical protein	Transposase	K07499	0	3.32534	15.6312	14.0282	6.7241	-2.71664	0.912812	-2.97612	0.0029192	0.00694602	0.0169292	0.888084	0.0190626	0.984791	0.990141	-2.69971	0.605835	-4.45618	8.34323e-06	2.62402e-05
Methanoperedens_01504	hypothetical protein	Uncharacterized protein	0	0	3.3518	259.945	210.159	23.3897	-6.77731	0.795422	-8.52041	1.58995e-17	1.53842e-16	0.0732829	0.479834	0.152726	0.878615	0.917456	-6.70403	0.718135	-9.33534	1.00666e-20	8.01815e-20
Methanoperedens_01505	hypothetical protein	Uncharacterized protein	0	0	52.2139	667.52	692.576	143.436	-4.15288	0.250604	-16.5715	1.12067e-61	4.25491e-60	-0.287356	0.228052	-1.26005	0.207652	0.314277	-4.44024	0.1994	-22.268	7.54593e-110	5.06761e-108
Methanoperedens_01506	hypothetical protein	Putative hydrocarbon binding protein (Contains V4R domain)	K07013	0	70.9136	108.428	25.8434	31.7532	-1.10866	0.362216	-3.06076	0.00220773	0.0053965	1.92637	0.397515	4.84603	1.25959e-06	6.74177e-06	0.817711	0.276268	2.95985	0.00307792	0.00685428
Methanoperedens_01507	Putative ammonium transporter	Ammonium transporter	K03320	0	0.731359	10.8273	0	4.95819	-4.36881	0.979243	-4.46142	8.14188e-06	2.88727e-05	6.77119	1.46279	4.62897	3.67495e-06	1.85644e-05	2.40237	1.41463	1.69823	0.0894646	0.146191
Methanoperedens_01508	putative nitrogen regulatory PII-like protein	Nitrogen regulatory protein PII	K04751	0	2.36225	0	1.11605	0.332377	-1.10237	2.24273	-0.491532	0.62305	0.709822	2.25767	2.45311	0.920327	0.357402	0.479048	1.15529	2.20581	0.52375	0.600452	0.70388
Methanoperedens_01509	putative nitrogen regulatory PII-like protein	Nitrogen regulatory protein PII	K04751	0	11.7827	18.9115	7.8923	4.02427	-1.25356	1.00654	-1.24542	0.212977	0.304141	1.11805	1.05675	1.05801	0.290051	0.410676	-0.135509	0.677535	-0.200003	0.841478	0.89565
Methanoperedens_01510	2-amino-3-ketobutyrate coenzyme A ligase	8-amino-7-ketopelargonate synthase	K00639~K00652	0	30.0658	34.8387	23.3185	32.7448	-0.644057	0.440356	-1.46258	0.143581	0.217489	0.343806	0.452248	0.760215	0.447126	0.565095	-0.300251	0.297482	-1.00931	0.312827	0.419676
Methanoperedens_01511	Phosphoadenosine phosphosulfate reductase	Adenylyl-sulfate reductase (thioredoxin)	K00390	0	785.214	275.13	217.111	260.607	1.03965	0.171507	6.06187	1.3455e-09	7.55599e-09	0.091374	0.177973	0.513414	0.607662	0.706625	1.13103	0.0866597	13.0514	6.24124e-39	9.54297e-38
Methanoperedens_01512	hypothetical protein	TIGR00304 family protein	0	0	0.347115	7.57801	6.34187	1.40314	-5.11165	2.35695	-2.16876	0.0301008	0.0564672	0.31295	2.10426	0.148722	0.881773	0.919632	-4.7987	2.10426	-2.28047	0.0225798	0.0427742
Methanoperedens_01513	hypothetical protein	Putative membrane protein	0	0	108.494	31.4629	29.1694	10.729	1.32232	1.29622	1.02014	0.307663	0.410139	-0.129592	1.31958	-0.0982068	0.921768	0.948277	1.19273	1.02742	1.1609	0.245685	0.347715
Methanoperedens_01514	hypothetical protein	Uncharacterized protein	K09139	0	234.566	20.2659	90.5213	55.4745	3.0406	0.662618	4.58877	4.45867e-06	1.64284e-05	-2.3764	0.667674	-3.55921	0.000371968	0.00129077	0.664207	0.175589	3.78274	0.000155108	0.000417646
Methanoperedens_01515	Isoleucine--tRNA ligase	Isoleucine--tRNA ligase	K01870	0	405.278	100.12	157.835	599.471	1.54739	0.140887	10.9832	4.60238e-28	7.80393e-27	-0.891196	0.143436	-6.21317	5.19247e-10	4.11671e-09	0.656193	0.0727603	9.01856	1.90585e-19	1.44414e-18
Methanoperedens_01516	hypothetical protein	Putative ATPase (AAA+ superfamily)	K06921	0	6.56669	3.08937	3.33547	5.56399	0.536571	1.08127	0.49624	0.619725	0.706265	-0.331029	1.10884	-0.298537	0.765293	0.835553	0.205542	0.455844	0.450904	0.652058	0.746174
Methanoperedens_01517	hypothetical protein	Putative nucleoside-diphosphate sugar epimerase	K00091	0	12.7547	25.9817	13.7216	15.2354	-1.49859	0.559972	-2.67618	0.00744656	0.0161978	0.572292	0.572888	0.99896	0.317814	0.439738	-0.926296	0.369526	-2.50671	0.012186	0.0245254
Methanoperedens_01518	hypothetical protein	Uncharacterized protein	0	0	5.20919	0	2.77251	0.621407	-0.26386	2.30328	-0.114559	0.908795	0.937505	0.916802	2.43374	0.376705	0.706393	0.789362	0.652941	2.16038	0.302234	0.762474	0.838354
Methanoperedens_01519	hypothetical protein	YgiT-type zinc finger domain	0	0	83.618	101.236	153.581	28.3583	-0.760148	0.52644	-1.44394	0.148756	0.223871	-0.811298	0.528529	-1.53501	0.124781	0.210012	-1.57145	0.314341	-4.99917	5.75769e-07	2.04353e-06
Methanoperedens_01520	KEOPS complex subunit Bud32	Non-specific serine/threonine protein kinase	K15904	0	59.0769	24.5804	56.1393	25.1247	0.810276	0.631543	1.28301	0.199489	0.286519	-1.37571	0.637917	-2.15657	0.0310394	0.0657859	-0.565435	0.256562	-2.20389	0.0275318	0.0512202
Methanoperedens_01521	Phosphoribosyl-AMP cyclohydrolase	Phosphoribosyl-AMP cyclohydrolase	K01496	0	77.1013	38.6839	12.4559	13.0941	0.539355	0.63765	0.845848	0.397638	0.503931	1.5333	0.702754	2.18185	0.0291207	0.0622975	2.07266	0.392354	5.28262	1.27349e-07	4.74614e-07
Methanoperedens_01522	tRNA-specific adenosine deaminase	Deoxycytidylate deaminase	K01493	0	237.381	36.2118	46.9614	38.9472	2.23824	0.563028	3.97535	7.02748e-05	0.000221743	-0.654151	0.577411	-1.1329	0.257254	0.373504	1.58408	0.194326	8.15167	3.58928e-16	2.33713e-15
Methanoperedens_01523	CDP-archaeol synthase	CDP-archaeol synthase	K19664	0	0.58558	5.01161	6.35149	2.25926	-3.36099	2.00519	-1.67614	0.09371	0.152672	-0.549277	1.89433	-0.289959	0.771848	0.839779	-3.91027	1.66657	-2.3463	0.0189609	0.0363816
Methanoperedens_01524	Inosine-5'-monophosphate dehydrogenase	Putative transcriptional regulator	K07168	0	340.496	155.625	241.631	196.253	0.633898	0.212699	2.98026	0.00288008	0.00686699	-0.862312	0.215927	-3.99353	6.50959e-05	0.000265105	-0.228414	0.109038	-2.09482	0.0361872	0.0660315
Methanoperedens_01525	Universal stress protein	Universal stress protein UspA-like protein	K06149	0	116.136	26.3852	66.3471	27.9554	1.69842	0.693734	2.44823	0.0143558	0.029445	-1.55602	0.701689	-2.21754	0.0265861	0.0579909	0.1424	0.282978	0.503219	0.614811	0.71526
Methanoperedens_01526	5'-deoxyadenosine deaminase	Cytosine deaminase-like metal-dependent hydrolase	K12960	0	146.955	27.1232	41.7472	63.0064	1.98157	0.451622	4.38767	1.14572e-05	4.00599e-05	-0.94463	0.46043	-2.05162	0.0402062	0.0820168	1.03694	0.199584	5.19548	2.04189e-07	7.51179e-07
Methanoperedens_01527	hypothetical protein	Smr domain-containing protein	0	0	120.925	229.008	130.061	54.9192	-1.36435	0.302744	-4.50661	6.58731e-06	2.35994e-05	0.502244	0.309791	1.62124	0.104967	0.182308	-0.862103	0.198575	-4.34145	1.41542e-05	4.34783e-05
Methanoperedens_01528	2-(3-amino-3-carboxypropyl)histidine synthase	2-(3-amino-3-carboxypropyl)histidine synthase	K07561	0	46.0234	24.1186	11.1139	22.5193	0.466712	0.570441	0.81816	0.413266	0.519819	0.84578	0.599579	1.41062	0.158356	0.254633	1.31249	0.394426	3.3276	0.00087599	0.0021339
Methanoperedens_01529	hypothetical protein	Formylmethanofuran dehydrogenase subunit C	K00202	0	57.0749	51.9186	17.1621	36.1849	-0.306471	0.354368	-0.864839	0.387127	0.493517	1.31285	0.381728	3.43922	0.000583394	0.00194181	1.00638	0.224309	4.48657	7.23789e-06	2.29111e-05
Methanoperedens_01530	hypothetical protein	Putative methanogenesis marker protein 1	K24409~K09136	0	304.537	135.12	67.7567	178.591	0.719027	0.207952	3.45765	0.000544905	0.00148006	0.704522	0.218212	3.22861	0.00124393	0.0038142	1.42355	0.137261	10.3711	3.35482e-25	3.29234e-24
Methanoperedens_01531	hypothetical protein	TfuA domain-containing protein	K24410	0	56.5631	17.7327	9.19648	14.868	1.18162	0.701589	1.6842	0.0921421	0.150398	0.765172	0.745247	1.02674	0.304545	0.426089	1.94679	0.379426	5.13089	2.88374e-07	1.04961e-06
Methanoperedens_01532	Aromatic-amino-acid aminotransferase 2	Aminotransferase	K00812	0	390.411	111.849	77.1466	181.414	1.32422	0.226246	5.85303	4.82687e-09	2.56235e-08	0.355042	0.236011	1.50434	0.132493	0.220072	1.67927	0.134966	12.4421	1.54375e-35	2.10651e-34
Methanoperedens_01533	hypothetical protein	Parallel beta-helix repeat (Two copies)	K07218	0	18.3934	200.536	72.3958	169.77	-3.93516	0.327759	-12.0063	3.29403e-33	6.80831e-32	1.20931	0.323623	3.73678	0.000186391	0.000696034	-2.72585	0.311142	-8.76079	1.93887e-18	1.42809e-17
Methanoperedens_01534	hypothetical protein	Parallel beta-helix repeat (Two copies)	K07218	0	8.52727	40.8985	10.8284	31.2745	-2.73859	0.43528	-6.29157	3.14272e-10	1.86589e-09	1.63354	0.446356	3.65973	0.000252477	0.000912834	-1.10505	0.372358	-2.9677	0.00300034	0.00669456
Methanoperedens_01535	FAD synthase	FAD synthase	K14656	0	45.1334	75.842	28.3615	19.5293	-1.25157	0.527298	-2.37356	0.0176175	0.0351245	1.21514	0.551111	2.20489	0.0274616	0.0596424	-0.0364337	0.40433	-0.0901088	0.928201	0.954581
Methanoperedens_01536	hypothetical protein	Uncharacterized protein	0	0	31.6237	41.9142	24.7157	16.5476	-0.938197	0.510882	-1.83643	0.0662948	0.113569	0.567073	0.528903	1.07217	0.283645	0.404111	-0.371124	0.287149	-1.29244	0.196203	0.287424
Methanoperedens_01537	F420-dependent methylenetetrahydromethanopterin dehydrogenase	F420-dependent methylenetetrahydromethanopterin dehydrogenase	K00319	0	1306.41	76.9179	337.366	387.692	3.63403	0.297525	12.2142	2.61063e-34	5.62898e-33	-2.3945	0.299857	-7.98546	1.39999e-15	1.65343e-14	1.23953	0.114256	10.8487	2.02271e-27	2.17172e-26
Methanoperedens_01538	Protein translation factor SUI1	Protein translation factor SUI1 homolog	K03113	0	711.792	1391.18	328.797	248.666	-1.44452	0.150911	-9.57201	1.04852e-21	1.28961e-20	1.85984	0.160856	11.5621	6.41013e-31	1.57947e-29	0.415318	0.126989	3.27049	0.00107361	0.0025714
Methanoperedens_01539	tRNA-splicing endonuclease	tRNA-splicing endonuclease	K01170	0	14.5944	20.7143	11.8577	17.4713	-0.950052	0.563924	-1.68472	0.0920432	0.15037	0.537031	0.580843	0.92457	0.35519	0.477068	-0.413021	0.377055	-1.09539	0.273347	0.37842
Methanoperedens_01540	hypothetical protein	Uncharacterized protein	0	0	686.427	158.076	189.099	67.9885	1.65224	0.391075	4.22487	2.39083e-05	8.10793e-05	-0.414203	0.40202	-1.0303	0.302867	0.424957	1.23804	0.180618	6.85445	7.15898e-12	3.63252e-11
Methanoperedens_01541	hypothetical protein	Formylmethanofuran dehydrogenase subunit C	K00202	0	0.436785	4.74624	3.0363	2.56728	-3.88881	2.02667	-1.91882	0.0550076	0.0961188	0.549219	1.95274	0.281256	0.778514	0.843762	-3.33959	1.7865	-1.86935	0.0615745	0.106565
Methanoperedens_01542	Cyclic 2,3-diphosphoglycerate synthetase	Putative GTPase	0	0	129.494	122.175	63.0786	125.266	-0.389973	0.233004	-1.67368	0.0941937	0.153389	0.780508	0.242022	3.22494	0.00125997	0.00385207	0.390534	0.171738	2.27401	0.0229653	0.0434565
Methanoperedens_01543	7-cyano-7-deazaguanine synthase	7-cyano-7-deazaguanine synthase	K06920	0	19.2152	60.1134	7.7176	18.6897	-2.07478	0.429876	-4.82647	1.38973e-06	5.53515e-06	2.7677	0.498003	5.55761	2.73498e-08	1.81186e-07	0.692919	0.375502	1.84531	0.0649918	0.111858
Methanoperedens_01544	Undecaprenyl-phosphate 4-deoxy-4-formamido-L-arabinose transferase	Glycosyl transferase	K00721	0	474.586	42.3507	143.885	302.123	3.01507	0.277023	10.8838	1.37674e-27	2.30093e-26	-2.01969	0.279791	-7.21857	5.25383e-13	5.40372e-12	0.995378	0.0956332	10.4083	2.27264e-25	2.24965e-24
Methanoperedens_01545	hypothetical protein	0	0	0	461.714	64.728	333.37	99.9479	2.3299	0.453947	5.13254	2.85857e-07	1.23424e-06	-2.5198	0.456559	-5.51912	3.40701e-08	2.23973e-07	-0.189904	0.141738	-1.33983	0.1803	0.266768
Methanoperedens_01546	hypothetical protein	Uncharacterized protein	0	0	263.345	52.0207	112.75	31.9636	1.8142	0.636214	2.85155	0.00435066	0.0100045	-1.35974	0.645024	-2.10805	0.035027	0.0731064	0.454458	0.265067	1.7145	0.0864363	0.142192
Methanoperedens_01547	hypothetical protein	Uncharacterized protein	0	0	16.2527	151.5	1.06642	5.02579	-3.65259	0.949479	-3.84694	0.000119604	0.000360463	5.83187	1.42336	4.09727	4.1805e-05	0.000177866	2.17929	1.34336	1.62226	0.104747	0.167097
[truncated: 1,989 more rows]
