# Supplementary material for: Multi-heme cytochrome-mediated extracellular electron transfer by the anaerobic methanotroph ‘Candidatus Methanoperedens nitroreducens’
Source: Nat Commun. 2023 Sep 30;14:6118. doi: 10.1038/s41467-023-41847-w (PMC10542353; doi:10.1038/s41467-023-41847-w)
Supplement: Supplementary file 6 — Supplementary Data 3 [file 41467_2023_41847_MOESM6_ESM.xlsx]

## Sheet: S3 Community TPM Nit Fe
Supplementary Data 3. Community TPM and annotations for Nitrate and Iron
* Note that only transcribed genes that were functionally annotated using METABOLIC-G are included
seq_id	MAG ID	condition	tpm	annotation	Category	Function	Gene.abbreviation	Function_group
Methanoperedens_03180	Methanoperedens	nitrate	49149.5	K03422	Methane metabolism	Anaerobic Methane oxidation	mcrD	Anaerobic Methane oxidation
Methanoperedens_03178	Methanoperedens	nitrate	43454	TIGR03256	Methane metabolism	Anaerobic Methane oxidation	mcrA	Anaerobic Methane oxidation
Methanoperedens_03181	Methanoperedens	nitrate	38151.7	TIGR03257	Methane metabolism	Anaerobic Methane oxidation	mcrB	Anaerobic Methane oxidation
Methanoperedens_03179	Methanoperedens	nitrate	34565.1	TIGR03259	Methane metabolism	Anaerobic Methane oxidation	mcrC	Anaerobic Methane oxidation
Methanoperedens_03178	Methanoperedens	iron	27127.8	TIGR03256	Methane metabolism	Anaerobic Methane oxidation	mcrA	Anaerobic Methane oxidation
Methanoperedens_03180	Methanoperedens	iron	19060.7	K03422	Methane metabolism	Anaerobic Methane oxidation	mcrD	Anaerobic Methane oxidation
Methanoperedens_03179	Methanoperedens	iron	17692.4	TIGR03259	Methane metabolism	Anaerobic Methane oxidation	mcrC	Anaerobic Methane oxidation
Methanoperedens_03181	Methanoperedens	iron	3655.82	TIGR03257	Methane metabolism	Anaerobic Methane oxidation	mcrB	Anaerobic Methane oxidation
Methanoperedens_01132	Methanoperedens	nitrate	3563.37	NA	Nitrogen cycling	Nitrate reduction	NA	Nitrate reduction
Methanoperedens_01128	Methanoperedens	nitrate	3044.82	K16965	Nitrogen cycling	Nitrate reduction	NarH	Nitrate reduction
Methanoperedens_03413	Methanoperedens	nitrate	2853.36	PF03892	Nitrogen cycling	Nitrate reduction	napB	Nitrate reduction
Methanoperedens_01133	Methanoperedens	nitrate	2827.26	NA	Nitrogen cycling	Nitrate reduction	NA	Nitrate reduction
Methanoperedens_01130	Methanoperedens	nitrate	2813.16	K17049	Nitrogen cycling	Nitrate reduction	NA	Nitrate reduction
Methanoperedens_01127	Methanoperedens	nitrate	2642.92	K10700	Nitrogen cycling	Nitrate reduction	NarG	Nitrate reduction
Methanoperedens_01129	Methanoperedens	nitrate	2532.08	NA	Nitrogen cycling	Nitrate reduction	NarI	Nitrate reduction
Methanoperedens_01131	Methanoperedens	nitrate	2055.72	NA	Nitrogen cycling	Nitrate reduction	NA	Nitrate reduction
Methanoperedens_00798	Methanoperedens	nitrate	690.693	K00125	C1 metabolism	Formate oxidation	fdhB	Formate oxidation
Methanoperedens_03405	Methanoperedens	nitrate	548.77	K03421	Methane metabolism	Anaerobic Methane oxidation	mcrC	Anaerobic Methane oxidation
Methanoperedens_01741	Methanoperedens	nitrate	497.687	TIGR00339	Sulfur cycling	Sulfate reduction	sat	Sulfate reduction
Methanoperedens_03405	Methanoperedens	iron	447.164	K03421	Methane metabolism	Anaerobic Methane oxidation	mcrC	Anaerobic Methane oxidation
Methanoperedens_00798	Methanoperedens	iron	446.615	K00125	C1 metabolism	Formate oxidation	fdhB	Formate oxidation
Methanoperedens_01016	Methanoperedens	nitrate	331.711	TIGR01287	Nitrogen cycling	N2 fixation	nifH	N2 fixation
Methanoperedens_02239	Methanoperedens	iron	331.62	PF02335	Nitrogen cycling	Nitrite reduction to ammonia	nrfA	Nitrite reduction to ammonia
Methanoperedens_01132	Methanoperedens	iron	249.438	NA	Nitrogen cycling	Nitrate reduction	NA	Nitrate reduction
Methanoperedens_01296	Methanoperedens	iron	202.286	TIGR03153	Nitrogen cycling	Nitrite reduction to ammonia	nrfH	Nitrite reduction to ammonia
Methanoperedens_01296	Methanoperedens	nitrate	188.738	TIGR03153	Nitrogen cycling	Nitrite reduction to ammonia	nrfH	Nitrite reduction to ammonia
Methanoperedens_01133	Methanoperedens	iron	177.767	NA	Nitrogen cycling	Nitrate reduction	NA	Nitrate reduction
Methanoperedens_03480	Methanoperedens	nitrate	167.525	TIGR02717	Fermentation	Acetogenesis	acdA	Fermentation
Methanoperedens_01130	Methanoperedens	iron	145.513	K17049	Nitrogen cycling	Nitrate reduction	NA	Nitrate reduction
Methanoperedens_03413	Methanoperedens	iron	129.859	PF03892	Nitrogen cycling	Nitrate reduction	napB	Nitrate reduction
Methanoperedens_02239	Methanoperedens	nitrate	117.433	PF02335	Nitrogen cycling	Nitrite reduction to ammonia	nrfA	Nitrite reduction to ammonia
Methanoperedens_03480	Methanoperedens	iron	116.897	TIGR02717	Fermentation	Acetogenesis	acdA	Fermentation
Methanoperedens_01016	Methanoperedens	iron	105.99	TIGR01287	Nitrogen cycling	N2 fixation	nifH	N2 fixation
Methanoperedens_01131	Methanoperedens	iron	103.738	NA	Nitrogen cycling	Nitrate reduction	NA	Nitrate reduction
Methanoperedens_01128	Methanoperedens	iron	90.6022	K16965	Nitrogen cycling	Nitrate reduction	NarH	Nitrate reduction
Methanoperedens_01301	Methanoperedens	nitrate	89.968	TIGR02188	Fermentation	Acetate to acetyl-CoA	acs	Fermentation
Anaerolineales-3_03101	Anaerolineales-3	iron	86.3222	TIGR04315	Nitrogen cycling	Nitrite reduction	octR	Nitrite reduction
Methanoperedens_01129	Methanoperedens	iron	76.0464	NA	Nitrogen cycling	Nitrate reduction	NarI	Nitrate reduction
Methanoperedens_01741	Methanoperedens	iron	75.7988	TIGR00339	Sulfur cycling	Sulfate reduction	sat	Sulfate reduction
Methanoperedens_00302	Methanoperedens	nitrate	66.2561	TIGR02717	Fermentation	Acetogenesis	acdA	Fermentation
Melioribacteraceae-1_00825	Melioribacteraceae-1	iron	62.093	PF02335	Nitrogen cycling	Nitrite reduction to ammonia	nrfA	Nitrite reduction to ammonia
Methanoperedens_00302	Methanoperedens	iron	52.6849	TIGR02717	Fermentation	Acetogenesis	acdA	Fermentation
Methanoperedens_01301	Methanoperedens	iron	45.4563	TIGR02188	Fermentation	Acetate to acetyl-CoA	acs	Fermentation
Kuenenia-1_01616	Kuenenia-1	nitrate	42.2041	TIGR03153	Nitrogen cycling	Nitrite reduction to ammonia	nrfH	Nitrite reduction to ammonia
Longimicrobiales-1_00977	Longimicrobiales-1	iron	37.5032	PF02335	Nitrogen cycling	Nitrite reduction to ammonia	nrfA	Nitrite reduction to ammonia
Methanoperedens_01127	Methanoperedens	iron	36.8491	K10700	Nitrogen cycling	Nitrate reduction	NarG	Nitrate reduction
Kuenenia-1_01231	Kuenenia-1	nitrate	31.9008	TIGR00339	Sulfur cycling	Sulfate reduction	sat	Sulfate reduction
Kuenenia-1_03059	Kuenenia-1	nitrate	29.6623	TIGR00782	Oxygen metabolism (Oxidative phosphorylation Complex IV)	Cytochrome c oxidase, cbb3-type	ccoP	Oxygen metabolism
Methanoperedens_00569	Methanoperedens	nitrate	25.4026	PF02335	Nitrogen cycling	Nitrite reduction to ammonia	nrfA	Nitrite reduction to ammonia
Bacteroidota-1_01414	Bacteroidota-1	iron	23.4158	PF02335	Nitrogen cycling	Nitrite reduction to ammonia	nrfA	Nitrite reduction to ammonia
Methanoperedens_00287	Methanoperedens	nitrate	22.4512	nife-group-4a-g	Hydrogenases	Hydrogenase Ni-Fe	nife-group-4a-g	Hydrogenases
Kuenenia-1_03059	Kuenenia-1	iron	21.7272	TIGR00782	Oxygen metabolism (Oxidative phosphorylation Complex IV)	Cytochrome c oxidase, cbb3-type	ccoP	Oxygen metabolism
Anaerolineales-3_02836	Anaerolineales-3	iron	20.0158	nife-group-3c	Hydrogenases	Hydrogenase Ni-Fe	nife-group-3c	Hydrogenases
Anaerolineales-3_02903	Anaerolineales-3	iron	19.5091	TIGR00651	Fermentation	Acetogenesis	pta	Fermentation
Kuenenia-1_01616	Kuenenia-1	iron	16.1482	TIGR03153	Nitrogen cycling	Nitrite reduction to ammonia	nrfH	Nitrite reduction to ammonia
Methanoperedens_00569	Methanoperedens	iron	12.2996	PF02335	Nitrogen cycling	Nitrite reduction to ammonia	nrfA	Nitrite reduction to ammonia
Methanoperedens_00189	Methanoperedens	nitrate	10.9673	K00124	C1 metabolism	Formate oxidation	fdoH	Formate oxidation
Methanoperedens_00189	Methanoperedens	iron	10.7745	K00124	C1 metabolism	Formate oxidation	fdoH	Formate oxidation
Kuenenia-1_01231	Kuenenia-1	iron	10.6939	TIGR00339	Sulfur cycling	Sulfate reduction	sat	Sulfate reduction
Kuenenia-1_03158	Kuenenia-1	iron	10.348	nitrite_reductase_nirS	Nitrogen cycling	Nitrite reduction	nirS	Nitrite reduction
Methanoperedens_00287	Methanoperedens	iron	9.39445	nife-group-4a-g	Hydrogenases	Hydrogenase Ni-Fe	nife-group-4a-g	Hydrogenases
Trueperaceae-1_01936	Trueperaceae-1	iron	8.77929	nife-group-1	Hydrogenases	Hydrogenase Ni-Fe	nife-group-1	Hydrogenases
Bacteroidota-1_01361	Bacteroidota-1	iron	8.10305	PF02335	Nitrogen cycling	Nitrite reduction to ammonia	nrfA	Nitrite reduction to ammonia
Anaerolineales-5_02088	Anaerolineales-5	iron	7.88918	nife-group-3c	Hydrogenases	Hydrogenase Ni-Fe	nife-group-3c	Hydrogenases
Anaerolineales-3_00878	Anaerolineales-3	iron	7.58266	TIGR00782	Oxygen metabolism (Oxidative phosphorylation Complex IV)	Cytochrome c oxidase, cbb3-type	ccoP	Oxygen metabolism
Anaerolineales-3_01663	Anaerolineales-3	iron	7.26877	TIGR00339	Sulfur cycling	Sulfate reduction	sat	Sulfate reduction
Anaerolineales-3_00518	Anaerolineales-3	iron	7.14201	nife-group-4a-g	Hydrogenases	Hydrogenase Ni-Fe	nife-group-4a-g	Hydrogenases
Trueperaceae-1_00267	Trueperaceae-1	iron	6.62561	nife-group-3abd	Hydrogenases	Hydrogenase Ni-Fe	nife-group-3abd	Hydrogenases
Anaerolineales-4_01931	Anaerolineales-4	iron	5.86518	TIGR02376	Nitrogen cycling	Nitrite reduction	nirK	Nitrite reduction
Anaerolineales-3_00210	Anaerolineales-3	iron	5.70359	TIGR02717	Fermentation	Acetogenesis	acdA	Fermentation
Anaerolineales-3_01644	Anaerolineales-3	iron	5.59372	K00124	C1 metabolism	Formate oxidation	fdoH	Formate oxidation
Kuenenia-1_00480	Kuenenia-1	nitrate	5.43031	TIGR02717	Fermentation	Acetogenesis	acdA	Fermentation
Kuenenia-1_02171	Kuenenia-1	nitrate	5.36812	TIGR00780	Oxygen metabolism (Oxidative phosphorylation Complex IV)	Cytochrome c oxidase, cbb3-type	ccoN	Oxygen metabolism
Kuenenia-1_02171	Kuenenia-1	nitrate	5.36812	TIGR00781	Oxygen metabolism (Oxidative phosphorylation Complex IV)	Cytochrome c oxidase, cbb3-type	ccoO	Oxygen metabolism
Xanthobacteraceae-1_04724	Xanthobacteraceae-1	iron	5.32572	nitrite_reductase_nirS	Nitrogen cycling	Nitrite reduction	nirS	Nitrite reduction
Anaerolineales-3_03783	Anaerolineales-3	nitrate	5.22774	TIGR01580	Nitrogen cycling	Nitrate reduction	narG	Nitrate reduction
Ardenticatenaceae-3_03695	Ardenticatenaceae-3	iron	5.17481	TIGR00651	Fermentation	Acetogenesis	pta	Fermentation
Kuenenia-1_02169	Kuenenia-1	nitrate	5.17396	TIGR00782	Oxygen metabolism (Oxidative phosphorylation Complex IV)	Cytochrome c oxidase, cbb3-type	ccoP	Oxygen metabolism
Anaerolineales-3_03784	Anaerolineales-3	nitrate	5.0244	TIGR01660	Nitrogen cycling	Nitrate reduction	narH	Nitrate reduction
Anaerolineales-4_01975	Anaerolineales-4	iron	4.83868	TIGR00651	Fermentation	Acetogenesis	pta	Fermentation
Kuenenia-1_02169	Kuenenia-1	iron	4.81161	TIGR00782	Oxygen metabolism (Oxidative phosphorylation Complex IV)	Cytochrome c oxidase, cbb3-type	ccoP	Oxygen metabolism
Methanoperedens_00568	Methanoperedens	nitrate	4.72238	TIGR03153	Nitrogen cycling	Nitrite reduction to ammonia	nrfH	Nitrite reduction to ammonia
Rhodocyclaceae-1_01741	Rhodocyclaceae-1	iron	4.57925	nitrite_reductase_nirS	Nitrogen cycling	Nitrite reduction	nirS	Nitrite reduction
Kuenenia-1_03158	Kuenenia-1	nitrate	4.34026	nitrite_reductase_nirS	Nitrogen cycling	Nitrite reduction	nirS	Nitrite reduction
Bacteroidota-1_01350	Bacteroidota-1	iron	4.05915	TIGR00651	Fermentation	Acetogenesis	pta	Fermentation
Bacteroidota-1_01394	Bacteroidota-1	iron	3.92687	TIGR01580	Nitrogen cycling	Nitrate reduction	narG	Nitrate reduction
Anaerolineales-4_01931	Anaerolineales-4	nitrate	3.7876	TIGR02376	Nitrogen cycling	Nitrite reduction	nirK	Nitrite reduction
Kuenenia-1_02341	Kuenenia-1	nitrate	3.21355	nife-group-4a-g	Hydrogenases	Hydrogenase Ni-Fe	nife-group-4a-g	Hydrogenases
Melioribacteraceae-1_01605	Melioribacteraceae-1	iron	3.13351	TIGR00651	Fermentation	Acetogenesis	pta	Fermentation
Kuenenia-1_01943	Kuenenia-1	nitrate	3.12164	TIGR02717	Fermentation	Acetogenesis	acdA	Fermentation
Longimicrobiales-1_02397	Longimicrobiales-1	iron	2.97601	nife-group-1	Hydrogenases	Hydrogenase Ni-Fe	nife-group-1	Hydrogenases
Opitutaceae-1_01276	Opitutaceae-1	nitrate	2.88753	TIGR02376	Nitrogen cycling	Nitrite reduction	nirK	Nitrite reduction
Opitutaceae-1_02494	Opitutaceae-1	iron	2.87795	nife-group-1	Hydrogenases	Hydrogenase Ni-Fe	nife-group-1	Hydrogenases
Anaerolineales-3_00069	Anaerolineales-3	iron	2.84877	TIGR03153	Nitrogen cycling	Nitrite reduction to ammonia	nrfH	Nitrite reduction to ammonia
Methanoperedens_02097	Methanoperedens	nitrate	2.74154	TIGR01287	Nitrogen cycling	N2 fixation	nifH	N2 fixation
Xanthobacteraceae-1_04722	Xanthobacteraceae-1	iron	2.68202	nitrite_reductase_nirS	Nitrogen cycling	Nitrite reduction	nirS	Nitrite reduction
Planctomycetota-2_02357	Planctomycetota-2	iron	2.63001	nitrite_reductase_nirS	Nitrogen cycling	Nitrite reduction	nirS	Nitrite reduction
Bacteroidota-1_02474	Bacteroidota-1	iron	2.5399	TIGR02717	Fermentation	Acetogenesis	acdA	Fermentation
Longimicrobiales-1_00977	Longimicrobiales-1	nitrate	2.4388	PF02335	Nitrogen cycling	Nitrite reduction to ammonia	nrfA	Nitrite reduction to ammonia
Methanoperedens_01297	Methanoperedens	nitrate	2.34846	PF02335	Nitrogen cycling	Nitrite reduction to ammonia	nrfA	Nitrite reduction to ammonia
Methanoperedens_00638	Methanoperedens	nitrate	2.30181	TIGR02717	Fermentation	Acetogenesis	acdA	Fermentation
Bacteroidota-1_01394	Bacteroidota-1	nitrate	2.28999	TIGR01580	Nitrogen cycling	Nitrate reduction	narG	Nitrate reduction
Melioribacteraceae-1_00411	Melioribacteraceae-1	iron	2.23863	K00124	C1 metabolism	Formate oxidation	fdoH	Formate oxidation
Melioribacteraceae-1_02003	Melioribacteraceae-1	iron	2.12784	TIGR00016	Fermentation	Acetogenesis	ack	Fermentation
Anaerolineales-5_02961	Anaerolineales-5	iron	2.08271	TIGR00651	Fermentation	Acetogenesis	pta	Fermentation
Methanoperedens_01297	Methanoperedens	iron	2.01457	PF02335	Nitrogen cycling	Nitrite reduction to ammonia	nrfA	Nitrite reduction to ammonia
Anaerolineales-3_01166	Anaerolineales-3	nitrate	2.00586	nitrite_reductase_nirS	Nitrogen cycling	Nitrite reduction	nirS	Nitrite reduction
Ardenticatenaceae-3_06291	Ardenticatenaceae-3	iron	2.00024	K00123	C1 metabolism	Formate oxidation	fdoG	Formate oxidation
Anaerolineales-5_03159	Anaerolineales-5	iron	1.93919	TIGR03153	Nitrogen cycling	Nitrite reduction to ammonia	nrfH	Nitrite reduction to ammonia
Anaerolineales-5_03158	Anaerolineales-5	iron	1.89157	PF02335	Nitrogen cycling	Nitrite reduction to ammonia	nrfA	Nitrite reduction to ammonia
Bacteroidota-1_03217	Bacteroidota-1	iron	1.86987	TIGR00651	Fermentation	Acetogenesis	pta	Fermentation
Anaerolineales-2_02505	Anaerolineales-2	iron	1.83256	TIGR00651	Fermentation	Acetogenesis	pta	Fermentation
Desulfobacillus-1_01734	Desulfobacillus-1	iron	1.81904	PF03892	Nitrogen cycling	Nitrate reduction	napB	Nitrate reduction
Anaerolineales-3_03201	Anaerolineales-3	iron	1.71716	TIGR02717	Fermentation	Acetogenesis	acdA	Fermentation
Kuenenia-1_00480	Kuenenia-1	iron	1.71232	TIGR02717	Fermentation	Acetogenesis	acdA	Fermentation
Arenicellales-1_00117	Arenicellales-1	nitrate	1.68082	K00124	C1 metabolism	Formate oxidation	fdoH	Formate oxidation
Arenicellales-1_00116	Arenicellales-1	nitrate	1.56859	K00123	C1 metabolism	Formate oxidation	fdoG	Formate oxidation
Anaerolineales-3_00068	Anaerolineales-3	nitrate	1.56338	PF02335	Nitrogen cycling	Nitrite reduction to ammonia	nrfA	Nitrite reduction to ammonia
Anaerolineales-3_00068	Anaerolineales-3	iron	1.55678	PF02335	Nitrogen cycling	Nitrite reduction to ammonia	nrfA	Nitrite reduction to ammonia
Methanoperedens_00568	Methanoperedens	iron	1.5291	TIGR03153	Nitrogen cycling	Nitrite reduction to ammonia	nrfH	Nitrite reduction to ammonia
Trueperaceae-1_03033	Trueperaceae-1	nitrate	1.48816	TIGR01580	Nitrogen cycling	Nitrate reduction	narG	Nitrate reduction
Arenicellales-1_00117	Arenicellales-1	iron	1.47882	K00124	C1 metabolism	Formate oxidation	fdoH	Formate oxidation
Methanoperedens_02097	Methanoperedens	iron	1.47791	TIGR01287	Nitrogen cycling	N2 fixation	nifH	N2 fixation
Longimicrobiales-1_02777	Longimicrobiales-1	iron	1.45504	TIGR02188	Fermentation	Acetate to acetyl-CoA	acs	Fermentation
Opitutaceae-1_01276	Opitutaceae-1	iron	1.42426	TIGR02376	Nitrogen cycling	Nitrite reduction	nirK	Nitrite reduction
Anaerolineales-3_00069	Anaerolineales-3	nitrate	1.35778	TIGR03153	Nitrogen cycling	Nitrite reduction to ammonia	nrfH	Nitrite reduction to ammonia
Pseudorhodoplanes-1_01516	Pseudorhodoplanes-1	nitrate	1.26183	K00124	C1 metabolism	Formate oxidation	fdoH	Formate oxidation
Thermoanaerobaculia-1_00079	Thermoanaerobaculia-1	iron	1.16437	nife-group-3abd	Hydrogenases	Hydrogenase Ni-Fe	nife-group-3abd	Hydrogenases
Methanoperedens_00638	Methanoperedens	iron	1.14581	TIGR02717	Fermentation	Acetogenesis	acdA	Fermentation
Longimicrobiales-1_03570	Longimicrobiales-1	nitrate	1.10948	TIGR01580	Nitrogen cycling	Nitrate reduction	narG	Nitrate reduction
Anaerolineales-3_01663	Anaerolineales-3	nitrate	1.10343	TIGR00339	Sulfur cycling	Sulfate reduction	sat	Sulfate reduction
Anaerolineales-5_01905	Anaerolineales-5	iron	1.0851	TIGR00339	Sulfur cycling	Sulfate reduction	sat	Sulfate reduction
Anaerolineales-4_00379	Anaerolineales-4	iron	1.07154	TIGR02866	Oxygen metabolism (Oxidative phosphorylation Complex IV)	Cytochrome c oxidase, caa3-type	coxB	Oxygen metabolism
Anaerolineales-3_00438	Anaerolineales-3	iron	1.06634	K00124	C1 metabolism	Formate oxidation	fdoH	Formate oxidation
Longimicrobiales-1_03569	Longimicrobiales-1	nitrate	1.04963	TIGR01660	Nitrogen cycling	Nitrate reduction	narH	Nitrate reduction
Kuenenia-1_02171	Kuenenia-1	iron	1.04729	TIGR00780	Oxygen metabolism (Oxidative phosphorylation Complex IV)	Cytochrome c oxidase, cbb3-type	ccoN	Oxygen metabolism
Kuenenia-1_02171	Kuenenia-1	iron	1.04729	TIGR00781	Oxygen metabolism (Oxidative phosphorylation Complex IV)	Cytochrome c oxidase, cbb3-type	ccoO	Oxygen metabolism
Rhodocyclaceae-1_01219	Rhodocyclaceae-1	iron	1.04023	PF03892	Nitrogen cycling	Nitrate reduction	napB	Nitrate reduction
Desulfobacillus-1_01731	Desulfobacillus-1	iron	1.03476	TIGR01706	Nitrogen cycling	Nitrate reduction	napA	Nitrate reduction
Opitutaceae-1_02494	Opitutaceae-1	nitrate	0.952106	nife-group-1	Hydrogenases	Hydrogenase Ni-Fe	nife-group-1	Hydrogenases
OLB16-1_02281	OLB16-1	iron	0.924112	TIGR00651	Fermentation	Acetogenesis	pta	Fermentation
Promineofilaceae-1_02939	Promineofilaceae-1	iron	0.910043	nife-group-3abd	Hydrogenases	Hydrogenase Ni-Fe	nife-group-3abd	Hydrogenases
Anaerolineales-3_03201	Anaerolineales-3	nitrate	0.898806	TIGR02717	Fermentation	Acetogenesis	acdA	Fermentation
Planctomycetota-2_03197	Planctomycetota-2	nitrate	0.898467	TIGR01660	Nitrogen cycling	Nitrate reduction	narH	Nitrate reduction
Rhodocyclaceae-1_02499	Rhodocyclaceae-1	iron	0.893736	TIGR00781	Oxygen metabolism (Oxidative phosphorylation Complex IV)	Cytochrome c oxidase, cbb3-type	ccoO	Oxygen metabolism
Arenicellales-1_03284	Arenicellales-1	iron	0.872734	nitrite_reductase_nirS	Nitrogen cycling	Nitrite reduction	nirS	Nitrite reduction
Trueperaceae-1_02199	Trueperaceae-1	nitrate	0.841545	TIGR02188	Fermentation	Acetate to acetyl-CoA	acs	Fermentation
Trueperaceae-1_01188	Trueperaceae-1	iron	0.813791	TIGR00651	Fermentation	Acetogenesis	pta	Fermentation
Bacteroidota-1_01335	Bacteroidota-1	iron	0.788881	nife-group-3abd	Hydrogenases	Hydrogenase Ni-Fe	nife-group-3abd	Hydrogenases
Bacteroidota-1_01217	Bacteroidota-1	iron	0.781194	TIGR00780	Oxygen metabolism (Oxidative phosphorylation Complex IV)	Cytochrome c oxidase, cbb3-type	ccoN	Oxygen metabolism
Bacteroidota-1_01217	Bacteroidota-1	iron	0.781194	TIGR00781	Oxygen metabolism (Oxidative phosphorylation Complex IV)	Cytochrome c oxidase, cbb3-type	ccoO	Oxygen metabolism
OLB16-1_03865	OLB16-1	iron	0.765797	nife-group-3c	Hydrogenases	Hydrogenase Ni-Fe	nife-group-3c	Hydrogenases
Bacteroidota-1_03217	Bacteroidota-1	nitrate	0.730547	TIGR00651	Fermentation	Acetogenesis	pta	Fermentation
Roseovarius-1_00581	Roseovarius-1	nitrate	0.719304	K00123	C1 metabolism	Formate oxidation	fdoG	Formate oxidation
Planctomycetota-2_03198	Planctomycetota-2	nitrate	0.70733	TIGR01580	Nitrogen cycling	Nitrate reduction	narG	Nitrate reduction
Thermoanaerobaculia-1_01376	Thermoanaerobaculia-1	iron	0.699529	TIGR00651	Fermentation	Acetogenesis	pta	Fermentation
OLB16-1_01589	OLB16-1	iron	0.681176	PF02335	Nitrogen cycling	Nitrite reduction to ammonia	nrfA	Nitrite reduction to ammonia
Xanthobacteraceae-1_00664	Xanthobacteraceae-1	nitrate	0.678234	K00123	C1 metabolism	Formate oxidation	fdoG	Formate oxidation
Opitutaceae-1_02437	Opitutaceae-1	iron	0.664533	TIGR00780	Oxygen metabolism (Oxidative phosphorylation Complex IV)	Cytochrome c oxidase, cbb3-type	ccoN	Oxygen metabolism
Opitutaceae-1_02437	Opitutaceae-1	iron	0.664533	TIGR00781	Oxygen metabolism (Oxidative phosphorylation Complex IV)	Cytochrome c oxidase, cbb3-type	ccoO	Oxygen metabolism
Melioribacteraceae-1_00596	Melioribacteraceae-1	nitrate	0.649581	TIGR01660	Nitrogen cycling	Nitrate reduction	narH	Nitrate reduction
Anaerolineales-3_00852	Anaerolineales-3	iron	0.642734	TIGR02866	Oxygen metabolism (Oxidative phosphorylation Complex IV)	Cytochrome c oxidase, caa3-type	coxB	Oxygen metabolism
Phycisphaerae-1_02621	Phycisphaerae-1	iron	0.638546	TIGR00339	Sulfur cycling	Sulfate reduction	sat	Sulfate reduction
Melioribacteraceae-1_01077	Melioribacteraceae-1	iron	0.633221	fefe-group-a13	Hydrogenases	Hydrogenase Fe-Fe	fefe-group-a13	Hydrogenases
Opitutaceae-1_00465	Opitutaceae-1	iron	0.629033	TIGR02891	Oxygen metabolism (Oxidative phosphorylation Complex IV)	Cytochrome c oxidase, caa3-type	coxA	Oxygen metabolism
Arenicellales-1_03284	Arenicellales-1	nitrate	0.61439	nitrite_reductase_nirS	Nitrogen cycling	Nitrite reduction	nirS	Nitrite reduction
Trueperaceae-1_01936	Trueperaceae-1	nitrate	0.607784	nife-group-1	Hydrogenases	Hydrogenase Ni-Fe	nife-group-1	Hydrogenases
Bacteroidota-1_03050	Bacteroidota-1	iron	0.582838	nife-group-3abd	Hydrogenases	Hydrogenase Ni-Fe	nife-group-3abd	Hydrogenases
Promineofilaceae-1_03088	Promineofilaceae-1	nitrate	0.577439	TIGR01580	Nitrogen cycling	Nitrate reduction	narG	Nitrate reduction
Opitutaceae-1_03179	Opitutaceae-1	nitrate	0.568521	TIGR03153	Nitrogen cycling	Nitrite reduction to ammonia	nrfH	Nitrite reduction to ammonia
Anaerolineales-3_00878	Anaerolineales-3	nitrate	0.546413	TIGR00782	Oxygen metabolism (Oxidative phosphorylation Complex IV)	Cytochrome c oxidase, cbb3-type	ccoP	Oxygen metabolism
Rhodocyclaceae-1_01225	Rhodocyclaceae-1	iron	0.543286	nife-group-2bc	Hydrogenases	Hydrogenase Ni-Fe	nife-group-2bc	Hydrogenases
Planctomycetota-2_02357	Planctomycetota-2	nitrate	0.541813	nitrite_reductase_nirS	Nitrogen cycling	Nitrite reduction	nirS	Nitrite reduction
Roseovarius-1_03008	Roseovarius-1	nitrate	0.522373	nitrite_reductase_nirS	Nitrogen cycling	Nitrite reduction	nirS	Nitrite reduction
Promineofilaceae-1_03867	Promineofilaceae-1	iron	0.520098	TIGR02866	Oxygen metabolism (Oxidative phosphorylation Complex IV)	Cytochrome c oxidase, caa3-type	coxB	Oxygen metabolism
Bacteroidota-1_01361	Bacteroidota-1	nitrate	0.519424	PF02335	Nitrogen cycling	Nitrite reduction to ammonia	nrfA	Nitrite reduction to ammonia
Xanthobacteraceae-1_04226	Xanthobacteraceae-1	iron	0.51557	TIGR00781	Oxygen metabolism (Oxidative phosphorylation Complex IV)	Cytochrome c oxidase, cbb3-type	ccoO	Oxygen metabolism
Bacteroidota-1_01876	Bacteroidota-1	nitrate	0.504131	PF02335	Nitrogen cycling	Nitrite reduction to ammonia	nrfA	Nitrite reduction to ammonia
Desulfobacillus-1_00984	Desulfobacillus-1	nitrate	0.483953	nife-group-1	Hydrogenases	Hydrogenase Ni-Fe	nife-group-1	Hydrogenases
Anaerolineales-3_00852	Anaerolineales-3	nitrate	0.47715	TIGR02866	Oxygen metabolism (Oxidative phosphorylation Complex IV)	Cytochrome c oxidase, caa3-type	coxB	Oxygen metabolism
Melioribacteraceae-1_02713	Melioribacteraceae-1	nitrate	0.476049	TIGR03153	Nitrogen cycling	Nitrite reduction to ammonia	nrfH	Nitrite reduction to ammonia
Kuenenia-1_01943	Kuenenia-1	iron	0.474387	TIGR02717	Fermentation	Acetogenesis	acdA	Fermentation
Bacteroidota-1_02793	Bacteroidota-1	nitrate	0.471789	TIGR01580	Nitrogen cycling	Nitrate reduction	narG	Nitrate reduction
Bacteroidota-1_01215	Bacteroidota-1	iron	0.464911	TIGR00782	Oxygen metabolism (Oxidative phosphorylation Complex IV)	Cytochrome c oxidase, cbb3-type	ccoP	Oxygen metabolism
Hydrogenedentiales-1_03133	Hydrogenedentiales-1	iron	0.46351	TIGR00651	Fermentation	Acetogenesis	pta	Fermentation
Opitutaceae-1_00466	Opitutaceae-1	iron	0.454369	TIGR02866	Oxygen metabolism (Oxidative phosphorylation Complex IV)	Cytochrome c oxidase, caa3-type	coxB	Oxygen metabolism
Melioribacteraceae-1_02712	Melioribacteraceae-1	nitrate	0.453169	PF02335	Nitrogen cycling	Nitrite reduction to ammonia	nrfA	Nitrite reduction to ammonia
Melioribacteraceae-1_00021	Melioribacteraceae-1	iron	0.443411	TIGR02188	Fermentation	Acetate to acetyl-CoA	acs	Fermentation
Anaerolineales-3_03101	Anaerolineales-3	nitrate	0.43995	TIGR04315	Nitrogen cycling	Nitrite reduction	octR	Nitrite reduction
Roseovarius-1_00582	Roseovarius-1	nitrate	0.439239	K00124	C1 metabolism	Formate oxidation	fdoH	Formate oxidation
Ardenticatenaceae-3_07977	Ardenticatenaceae-3	nitrate	0.437857	TIGR01580	Nitrogen cycling	Nitrate reduction	narG	Nitrate reduction
Rhodocyclaceae-1_01758	Rhodocyclaceae-1	iron	0.434612	K22515	C1 metabolism	Formate oxidation	fdwB	Formate oxidation
Melioribacteraceae-1_00596	Melioribacteraceae-1	iron	0.421686	TIGR01660	Nitrogen cycling	Nitrate reduction	narH	Nitrate reduction
Melioribacteraceae-1_00825	Melioribacteraceae-1	nitrate	0.421282	PF02335	Nitrogen cycling	Nitrite reduction to ammonia	nrfA	Nitrite reduction to ammonia
Bacteroidota-1_03126	Bacteroidota-1	iron	0.409288	fefe-group-c3	Hydrogenases	Hydrogenase Fe-Fe	fefe-group-c3	Hydrogenases
Anaerolineales-3_02903	Anaerolineales-3	nitrate	0.405972	TIGR00651	Fermentation	Acetogenesis	pta	Fermentation
Bacteroidota-1_00122	Bacteroidota-1	nitrate	0.398536	TIGR00016	Fermentation	Acetogenesis	ack	Fermentation
Pirellulales-2_01935	Pirellulales-2	iron	0.381367	TIGR02188	Fermentation	Acetate to acetyl-CoA	acs	Fermentation
Rhodocyclaceae-1_02205	Rhodocyclaceae-1	iron	0.378188	TIGR00016	Fermentation	Acetogenesis	ack	Fermentation
Rhodocyclaceae-1_01123	Rhodocyclaceae-1	nitrate	0.375558	K00124	C1 metabolism	Formate oxidation	fdoH	Formate oxidation
Anaerolineales-4_00379	Anaerolineales-4	nitrate	0.372705	TIGR02866	Oxygen metabolism (Oxidative phosphorylation Complex IV)	Cytochrome c oxidase, caa3-type	coxB	Oxygen metabolism
Bacteroidota-1_00122	Bacteroidota-1	iron	0.371664	TIGR00016	Fermentation	Acetogenesis	ack	Fermentation
Bacteroidota-1_00090	Bacteroidota-1	iron	0.364055	K00124	C1 metabolism	Formate oxidation	fdoH	Formate oxidation
Anaerolineales-3_00210	Anaerolineales-3	nitrate	0.354895	TIGR02717	Fermentation	Acetogenesis	acdA	Fermentation
Arenicellales-1_03509	Arenicellales-1	nitrate	0.343635	TIGR00780	Oxygen metabolism (Oxidative phosphorylation Complex IV)	Cytochrome c oxidase, cbb3-type	ccoN	Oxygen metabolism
Bacteroidota-1_01378	Bacteroidota-1	iron	0.340085	TIGR03153	Nitrogen cycling	Nitrite reduction to ammonia	nrfH	Nitrite reduction to ammonia
Longimicrobiales-1_02397	Longimicrobiales-1	nitrate	0.337634	nife-group-1	Hydrogenases	Hydrogenase Ni-Fe	nife-group-1	Hydrogenases
Melioribacteraceae-1_01071	Melioribacteraceae-1	iron	0.326739	fefe-group-c3	Hydrogenases	Hydrogenase Fe-Fe	fefe-group-c3	Hydrogenases
Anaerolineales-5_00866	Anaerolineales-5	iron	0.325179	TIGR04315	Nitrogen cycling	Nitrite reduction	octR	Nitrite reduction
Melioribacteraceae-1_02703	Melioribacteraceae-1	iron	0.324233	TIGR01706	Nitrogen cycling	Nitrate reduction	napA	Nitrate reduction
Opitutaceae-1_00466	Opitutaceae-1	nitrate	0.322179	TIGR02866	Oxygen metabolism (Oxidative phosphorylation Complex IV)	Cytochrome c oxidase, caa3-type	coxB	Oxygen metabolism
Bacteroidota-1_00307	Bacteroidota-1	iron	0.320321	nife-group-3abd	Hydrogenases	Hydrogenase Ni-Fe	nife-group-3abd	Hydrogenases
Anaerolineae-2_02575	Anaerolineae-2	iron	0.311799	nife-group-3c	Hydrogenases	Hydrogenase Ni-Fe	nife-group-3c	Hydrogenases
Anaerolineales-3_01588	Anaerolineales-3	nitrate	0.30935	TIGR02188	Fermentation	Acetate to acetyl-CoA	acs	Fermentation
Anaerolineales-2_01444	Anaerolineales-2	iron	0.304959	TIGR02717	Fermentation	Acetogenesis	acdA	Fermentation
Bacteroidota-1_01109	Bacteroidota-1	nitrate	0.303813	TIGR02188	Fermentation	Acetate to acetyl-CoA	acs	Fermentation
Promineofilaceae-1_00153	Promineofilaceae-1	nitrate	0.299894	TIGR02188	Fermentation	Acetate to acetyl-CoA	acs	Fermentation
Bacteroidota-1_00307	Bacteroidota-1	nitrate	0.294328	nife-group-3abd	Hydrogenases	Hydrogenase Ni-Fe	nife-group-3abd	Hydrogenases
OLB16-1_02818	OLB16-1	nitrate	0.293965	TIGR02188	Fermentation	Acetate to acetyl-CoA	acs	Fermentation
Phycisphaerales-2_00909	Phycisphaerales-2	nitrate	0.291518	TIGR00339	Sulfur cycling	Sulfate reduction	sat	Sulfate reduction
Opitutaceae-1_03178	Opitutaceae-1	iron	0.284681	PF02335	Nitrogen cycling	Nitrite reduction to ammonia	nrfA	Nitrite reduction to ammonia
Anaerolineales-2_01518	Anaerolineales-2	nitrate	0.280211	TIGR01580	Nitrogen cycling	Nitrate reduction	narG	Nitrate reduction
Desulfobacillus-1_02057	Desulfobacillus-1	iron	0.279514	nitrite_reductase_nirS	Nitrogen cycling	Nitrite reduction	nirS	Nitrite reduction
Opitutaceae-1_03178	Opitutaceae-1	nitrate	0.276822	PF02335	Nitrogen cycling	Nitrite reduction to ammonia	nrfA	Nitrite reduction to ammonia
Longimicrobiales-1_03400	Longimicrobiales-1	nitrate	0.276447	TIGR00781	Oxygen metabolism (Oxidative phosphorylation Complex IV)	Cytochrome c oxidase, cbb3-type	ccoO	Oxygen metabolism
Bacteroidota-1_02239	Bacteroidota-1	nitrate	0.272228	TIGR02891	Oxygen metabolism (Oxidative phosphorylation Complex IV)	Cytochrome c oxidase, caa3-type	coxA	Oxygen metabolism
Melioribacteraceae-1_01070	Melioribacteraceae-1	iron	0.26892	fefe-group-a13	Hydrogenases	Hydrogenase Fe-Fe	fefe-group-a13	Hydrogenases
Arenicellales-1_00029	Arenicellales-1	nitrate	0.267267	TIGR02891	Oxygen metabolism (Oxidative phosphorylation Complex IV)	Cytochrome c oxidase, caa3-type	coxA	Oxygen metabolism
Melioribacteraceae-1_00839	Melioribacteraceae-1	iron	0.264408	TIGR00651	Fermentation	Acetogenesis	pta	Fermentation
Bacteroidota-1_00960	Bacteroidota-1	iron	0.262732	TIGR00016	Fermentation	Acetogenesis	ack	Fermentation
Arenicellales-1_00116	Arenicellales-1	iron	0.260634	K00123	C1 metabolism	Formate oxidation	fdoG	Formate oxidation
Longimicrobiales-1_00714	Longimicrobiales-1	iron	0.259939	TIGR02717	Fermentation	Acetogenesis	acdA	Fermentation
Roseovarius-1_00581	Roseovarius-1	iron	0.259659	K00123	C1 metabolism	Formate oxidation	fdoG	Formate oxidation
Rhodocyclaceae-1_01353	Rhodocyclaceae-1	nitrate	0.255682	TIGR02188	Fermentation	Acetate to acetyl-CoA	acs	Fermentation
Planctomycetota-2_03198	Planctomycetota-2	iron	0.2548	TIGR01580	Nitrogen cycling	Nitrate reduction	narG	Nitrate reduction
Melioribacteraceae-1_02712	Melioribacteraceae-1	iron	0.248561	PF02335	Nitrogen cycling	Nitrite reduction to ammonia	nrfA	Nitrite reduction to ammonia
Thermoanaerobaculia-1_01414	Thermoanaerobaculia-1	iron	0.245748	K00124	C1 metabolism	Formate oxidation	fdoH	Formate oxidation
Melioribacteraceae-1_02703	Melioribacteraceae-1	nitrate	0.245725	TIGR01706	Nitrogen cycling	Nitrate reduction	napA	Nitrate reduction
Bacteroidota-1_01325	Bacteroidota-1	iron	0.244786	K00124	C1 metabolism	Formate oxidation	fdoH	Formate oxidation
Bacteroidota-1_02792	Bacteroidota-1	nitrate	0.24406	TIGR01660	Nitrogen cycling	Nitrate reduction	narH	Nitrate reduction
Anaerolineales-5_03617	Anaerolineales-5	iron	0.237193	TIGR02717	Fermentation	Acetogenesis	acdA	Fermentation
Phycisphaerales-1_02665	Phycisphaerales-1	iron	0.23334	TIGR01706	Nitrogen cycling	Nitrate reduction	napA	Nitrate reduction
Ardenticatenaceae-3_02956	Ardenticatenaceae-3	iron	0.231346	TIGR02891	Oxygen metabolism (Oxidative phosphorylation Complex IV)	Cytochrome c oxidase, caa3-type	coxA	Oxygen metabolism
Longimicrobiales-1_03399	Longimicrobiales-1	nitrate	0.231256	TIGR00780	Oxygen metabolism (Oxidative phosphorylation Complex IV)	Cytochrome c oxidase, cbb3-type	ccoN	Oxygen metabolism
Opitutaceae-1_00465	Opitutaceae-1	nitrate	0.230865	TIGR02891	Oxygen metabolism (Oxidative phosphorylation Complex IV)	Cytochrome c oxidase, caa3-type	coxA	Oxygen metabolism
Anaerolineales-3_01166	Anaerolineales-3	iron	0.228978	nitrite_reductase_nirS	Nitrogen cycling	Nitrite reduction	nirS	Nitrite reduction
Bacteroidota-1_01377	Bacteroidota-1	nitrate	0.228725	PF02335	Nitrogen cycling	Nitrite reduction to ammonia	nrfA	Nitrite reduction to ammonia
Opitutaceae-1_02437	Opitutaceae-1	nitrate	0.228677	TIGR00780	Oxygen metabolism (Oxidative phosphorylation Complex IV)	Cytochrome c oxidase, cbb3-type	ccoN	Oxygen metabolism
Opitutaceae-1_02437	Opitutaceae-1	nitrate	0.228677	TIGR00781	Oxygen metabolism (Oxidative phosphorylation Complex IV)	Cytochrome c oxidase, cbb3-type	ccoO	Oxygen metabolism
Bacteroidota-1_01378	Bacteroidota-1	nitrate	0.226732	TIGR03153	Nitrogen cycling	Nitrite reduction to ammonia	nrfH	Nitrite reduction to ammonia
Bacteroidota-1_00960	Bacteroidota-1	nitrate	0.222981	TIGR00016	Fermentation	Acetogenesis	ack	Fermentation
Melioribacteraceae-1_01636	Melioribacteraceae-1	nitrate	0.222921	TIGR02378	Nitrogen cycling	Nitrite reduction to ammonia	nirD	Nitrite reduction to ammonia
OLB16-1_02750	OLB16-1	nitrate	0.222439	TIGR03153	Nitrogen cycling	Nitrite reduction to ammonia	nrfH	Nitrite reduction to ammonia
Promineofilaceae-1_03087	Promineofilaceae-1	nitrate	0.219635	TIGR01660	Nitrogen cycling	Nitrate reduction	narH	Nitrate reduction
Desulfobacillus-1_01734	Desulfobacillus-1	nitrate	0.219531	PF03892	Nitrogen cycling	Nitrate reduction	napB	Nitrate reduction
Bacteroidota-1_03126	Bacteroidota-1	nitrate	0.217016	fefe-group-c3	Hydrogenases	Hydrogenase Fe-Fe	fefe-group-c3	Hydrogenases
Promineofilaceae-1_02945	Promineofilaceae-1	iron	0.216953	K00123	C1 metabolism	Formate oxidation	fdoG	Formate oxidation
Thermoanaerobaculia-1_02709	Thermoanaerobaculia-1	iron	0.216616	nife-group-1	Hydrogenases	Hydrogenase Ni-Fe	nife-group-1	Hydrogenases
Anaerolineae-2_00820	Anaerolineae-2	nitrate	0.209927	TIGR03153	Nitrogen cycling	Nitrite reduction to ammonia	nrfH	Nitrite reduction to ammonia
Thermoanaerobaculia-1_00744	Thermoanaerobaculia-1	iron	0.207588	TIGR00780	Oxygen metabolism (Oxidative phosphorylation Complex IV)	Cytochrome c oxidase, cbb3-type	ccoN	Oxygen metabolism
Thermoanaerobaculia-1_00744	Thermoanaerobaculia-1	iron	0.207588	TIGR00781	Oxygen metabolism (Oxidative phosphorylation Complex IV)	Cytochrome c oxidase, cbb3-type	ccoO	Oxygen metabolism
Bacteroidota-1_00090	Bacteroidota-1	nitrate	0.207169	K00124	C1 metabolism	Formate oxidation	fdoH	Formate oxidation
Trueperaceae-1_00782	Trueperaceae-1	nitrate	0.207042	TIGR02866	Oxygen metabolism (Oxidative phosphorylation Complex IV)	Cytochrome c oxidase, caa3-type	coxB	Oxygen metabolism
Magnetospirillaceae-1_03120	Magnetospirillaceae-1	iron	0.206847	K00123	C1 metabolism	Formate oxidation	fdoG	Formate oxidation
Bacteroidota-1_01877	Bacteroidota-1	nitrate	0.206268	TIGR03153	Nitrogen cycling	Nitrite reduction to ammonia	nrfH	Nitrite reduction to ammonia
Xanthobacteraceae-1_04270	Xanthobacteraceae-1	nitrate	0.20624	TIGR02866	Oxygen metabolism (Oxidative phosphorylation Complex IV)	Cytochrome c oxidase, caa3-type	coxB	Oxygen metabolism
Phycisphaerales-3_01693	Phycisphaerales-3	nitrate	0.203221	TIGR00780	Oxygen metabolism (Oxidative phosphorylation Complex IV)	Cytochrome c oxidase, cbb3-type	ccoN	Oxygen metabolism
Phycisphaerales-3_01693	Phycisphaerales-3	nitrate	0.203221	TIGR00781	Oxygen metabolism (Oxidative phosphorylation Complex IV)	Cytochrome c oxidase, cbb3-type	ccoO	Oxygen metabolism
Pseudorhodoplanes-1_01516	Pseudorhodoplanes-1	iron	0.201781	K00124	C1 metabolism	Formate oxidation	fdoH	Formate oxidation
Bacteroidota-1_01325	Bacteroidota-1	nitrate	0.201058	K00124	C1 metabolism	Formate oxidation	fdoH	Formate oxidation
Trueperaceae-1_00783	Trueperaceae-1	nitrate	0.199928	TIGR02891	Oxygen metabolism (Oxidative phosphorylation Complex IV)	Cytochrome c oxidase, caa3-type	coxA	Oxygen metabolism
Planctomycetota-2_03088	Planctomycetota-2	nitrate	0.197117	TIGR02891	Oxygen metabolism (Oxidative phosphorylation Complex IV)	Cytochrome c oxidase, caa3-type	coxA	Oxygen metabolism
Roseovarius-1_01329	Roseovarius-1	iron	0.19463	TIGR02188	Fermentation	Acetate to acetyl-CoA	acs	Fermentation
Bacteroidota-1_00223	Bacteroidota-1	nitrate	0.193411	TIGR00781	Oxygen metabolism (Oxidative phosphorylation Complex IV)	Cytochrome c oxidase, cbb3-type	ccoO	Oxygen metabolism
Anaerolineae-4_00941	Anaerolineae-4	iron	0.19337	PF02335	Nitrogen cycling	Nitrite reduction to ammonia	nrfA	Nitrite reduction to ammonia
Melioribacteraceae-1_00839	Melioribacteraceae-1	nitrate	0.192483	TIGR00651	Fermentation	Acetogenesis	pta	Fermentation
Bacteroidota-1_01140	Bacteroidota-1	iron	0.191968	TIGR00651	Fermentation	Acetogenesis	pta	Fermentation
Bacteroidota-1_01393	Bacteroidota-1	nitrate	0.191578	TIGR01660	Nitrogen cycling	Nitrate reduction	narH	Nitrate reduction
Melioribacteraceae-1_00021	Melioribacteraceae-1	nitrate	0.191058	TIGR02188	Fermentation	Acetate to acetyl-CoA	acs	Fermentation
Longimicrobiales-1_03399	Longimicrobiales-1	iron	0.190264	TIGR00780	Oxygen metabolism (Oxidative phosphorylation Complex IV)	Cytochrome c oxidase, cbb3-type	ccoN	Oxygen metabolism
OLB16-1_01589	OLB16-1	nitrate	0.189258	PF02335	Nitrogen cycling	Nitrite reduction to ammonia	nrfA	Nitrite reduction to ammonia
Anaerolineales-2_01215	Anaerolineales-2	iron	0.188708	nife-group-3c	Hydrogenases	Hydrogenase Ni-Fe	nife-group-3c	Hydrogenases
Planctomycetota-2_03197	Planctomycetota-2	iron	0.184926	TIGR01660	Nitrogen cycling	Nitrate reduction	narH	Nitrate reduction
Hydrogenedentiales-1_02074	Hydrogenedentiales-1	nitrate	0.184346	TIGR01580	Nitrogen cycling	Nitrate reduction	narG	Nitrate reduction
Bacteroidota-1_00222	Bacteroidota-1	nitrate	0.183567	TIGR00780	Oxygen metabolism (Oxidative phosphorylation Complex IV)	Cytochrome c oxidase, cbb3-type	ccoN	Oxygen metabolism
Roseovarius-1_00649	Roseovarius-1	nitrate	0.182419	TIGR01660	Nitrogen cycling	Nitrate reduction	narH	Nitrate reduction
Rhodocyclaceae-1_02500	Rhodocyclaceae-1	nitrate	0.181944	TIGR00780	Oxygen metabolism (Oxidative phosphorylation Complex IV)	Cytochrome c oxidase, cbb3-type	ccoN	Oxygen metabolism
Trueperaceae-1_02199	Trueperaceae-1	iron	0.178834	TIGR02188	Fermentation	Acetate to acetyl-CoA	acs	Fermentation
Desulfobacillus-1_02054	Desulfobacillus-1	nitrate	0.174939	nitrite_reductase_nirS	Nitrogen cycling	Nitrite reduction	nirS	Nitrite reduction
Anaerolineales-4_01975	Anaerolineales-4	nitrate	0.174602	TIGR00651	Fermentation	Acetogenesis	pta	Fermentation
Bacteroidota-1_01414	Bacteroidota-1	nitrate	0.172925	PF02335	Nitrogen cycling	Nitrite reduction to ammonia	nrfA	Nitrite reduction to ammonia
Xanthobacteraceae-1_04227	Xanthobacteraceae-1	iron	0.170758	TIGR00780	Oxygen metabolism (Oxidative phosphorylation Complex IV)	Cytochrome c oxidase, cbb3-type	ccoN	Oxygen metabolism
Bacteroidota-1_01877	Bacteroidota-1	iron	0.170718	TIGR03153	Nitrogen cycling	Nitrite reduction to ammonia	nrfH	Nitrite reduction to ammonia
Promineofilaceae-1_03841	Promineofilaceae-1	nitrate	0.170587	PF02335	Nitrogen cycling	Nitrite reduction to ammonia	nrfA	Nitrite reduction to ammonia
Melioribacteraceae-1_01605	Melioribacteraceae-1	nitrate	0.167672	TIGR00651	Fermentation	Acetogenesis	pta	Fermentation
Arenicellales-1_03510	Arenicellales-1	nitrate	0.164648	TIGR00781	Oxygen metabolism (Oxidative phosphorylation Complex IV)	Cytochrome c oxidase, cbb3-type	ccoO	Oxygen metabolism
Longimicrobiales-1_04090	Longimicrobiales-1	iron	0.163397	TIGR01706	Nitrogen cycling	Nitrate reduction	napA	Nitrate reduction
Trueperaceae-1_02175	Trueperaceae-1	nitrate	0.161599	TIGR02376	Nitrogen cycling	Nitrite reduction	nirK	Nitrite reduction
Anaerolineales-1_00995	Anaerolineales-1	nitrate	0.161212	TIGR01580	Nitrogen cycling	Nitrate reduction	narG	Nitrate reduction
Hydrogenedentiales-1_03134	Hydrogenedentiales-1	nitrate	0.160709	TIGR00016	Fermentation	Acetogenesis	ack	Fermentation
Pirellulales-1_05541	Pirellulales-1	iron	0.159892	TIGR00016	Fermentation	Acetogenesis	ack	Fermentation
Opitutaceae-1_01850	Opitutaceae-1	iron	0.158554	fefe-group-a13	Hydrogenases	Hydrogenase Fe-Fe	fefe-group-a13	Hydrogenases
Bacteroidota-1_01876	Bacteroidota-1	iron	0.158445	PF02335	Nitrogen cycling	Nitrite reduction to ammonia	nrfA	Nitrite reduction to ammonia
Promineofilaceae-1_04544	Promineofilaceae-1	iron	0.1575	nife-group-4a-g	Hydrogenases	Hydrogenase Ni-Fe	nife-group-4a-g	Hydrogenases
Phycisphaerales-2_02125	Phycisphaerales-2	iron	0.156936	TIGR00782	Oxygen metabolism (Oxidative phosphorylation Complex IV)	Cytochrome c oxidase, cbb3-type	ccoP	Oxygen metabolism
Magnetospirillaceae-1_02114	Magnetospirillaceae-1	nitrate	0.151805	TIGR02188	Fermentation	Acetate to acetyl-CoA	acs	Fermentation
Ardenticatenaceae-3_06555	Ardenticatenaceae-3	nitrate	0.151747	TIGR00781	Oxygen metabolism (Oxidative phosphorylation Complex IV)	Cytochrome c oxidase, cbb3-type	ccoO	Oxygen metabolism
Bacteroidota-1_02793	Bacteroidota-1	iron	0.149932	TIGR01580	Nitrogen cycling	Nitrate reduction	narG	Nitrate reduction
Anaerolineales-5_02623	Anaerolineales-5	nitrate	0.146628	TIGR02188	Fermentation	Acetate to acetyl-CoA	acs	Fermentation
OLB16-1_02282	OLB16-1	iron	0.14586	TIGR00016	Fermentation	Acetogenesis	ack	Fermentation
Arenicellales-1_03464	Arenicellales-1	nitrate	0.144866	K22515	C1 metabolism	Formate oxidation	fdwB	Formate oxidation
Bacteroidota-1_02238	Bacteroidota-1	nitrate	0.142779	TIGR02866	Oxygen metabolism (Oxidative phosphorylation Complex IV)	Cytochrome c oxidase, caa3-type	coxB	Oxygen metabolism
Promineofilaceae-1_02096	Promineofilaceae-1	nitrate	0.139412	TIGR02717	Fermentation	Acetogenesis	acdA	Fermentation
Anaerolineales-5_03158	Anaerolineales-5	nitrate	0.139142	PF02335	Nitrogen cycling	Nitrite reduction to ammonia	nrfA	Nitrite reduction to ammonia
Bacteroidota-1_03051	Bacteroidota-1	nitrate	0.136273	TIGR02188	Fermentation	Acetate to acetyl-CoA	acs	Fermentation
Melioribacteraceae-1_01561	Melioribacteraceae-1	iron	0.134614	TIGR04315	Nitrogen cycling	Nitrite reduction	octR	Nitrite reduction
Kiritimatiellae-1_02480	Kiritimatiellae-1	iron	0.132683	nife-group-3abd	Hydrogenases	Hydrogenase Ni-Fe	nife-group-3abd	Hydrogenases
Pirellulales-1_01732	Pirellulales-1	iron	0.132204	TIGR02717	Fermentation	Acetogenesis	acdA	Fermentation
OLB16-1_02019	OLB16-1	iron	0.129969	TIGR02717	Fermentation	Acetogenesis	acdA	Fermentation
Anaerolineae-3_00644	Anaerolineae-3	nitrate	0.1289	PF02335	Nitrogen cycling	Nitrite reduction to ammonia	nrfA	Nitrite reduction to ammonia
Arenicellales-1_02152	Arenicellales-1	nitrate	0.128691	TIGR01660	Nitrogen cycling	Nitrate reduction	narH	Nitrate reduction
Anaerolineales-3_03783	Anaerolineales-3	iron	0.128271	TIGR01580	Nitrogen cycling	Nitrate reduction	narG	Nitrate reduction
Ardenticatenaceae-3_07975	Ardenticatenaceae-3	nitrate	0.128187	TIGR01660	Nitrogen cycling	Nitrate reduction	narH	Nitrate reduction
Roseovarius-1_00648	Roseovarius-1	nitrate	0.127938	TIGR01580	Nitrogen cycling	Nitrate reduction	narG	Nitrate reduction
Promineofilaceae-1_01275	Promineofilaceae-1	iron	0.127898	TIGR04315	Nitrogen cycling	Nitrite reduction	octR	Nitrite reduction
Promineofilaceae-1_02046	Promineofilaceae-1	iron	0.127105	TIGR02717	Fermentation	Acetogenesis	acdA	Fermentation
Pirellulales-2_00786	Pirellulales-2	nitrate	0.126857	PF02335	Nitrogen cycling	Nitrite reduction to ammonia	nrfA	Nitrite reduction to ammonia
Xanthobacteraceae-1_00665	Xanthobacteraceae-1	nitrate	0.126583	K00124	C1 metabolism	Formate oxidation	fdoH	Formate oxidation
Rhodocyclaceae-1_01225	Rhodocyclaceae-1	nitrate	0.1252	nife-group-2bc	Hydrogenases	Hydrogenase Ni-Fe	nife-group-2bc	Hydrogenases
Arenicellales-1_00030	Arenicellales-1	nitrate	0.124401	TIGR02866	Oxygen metabolism (Oxidative phosphorylation Complex IV)	Cytochrome c oxidase, caa3-type	coxB	Oxygen metabolism
Trueperaceae-1_00267	Trueperaceae-1	nitrate	0.124345	nife-group-3abd	Hydrogenases	Hydrogenase Ni-Fe	nife-group-3abd	Hydrogenases
Bacteroidota-1_00222	Bacteroidota-1	iron	0.123528	TIGR00780	Oxygen metabolism (Oxidative phosphorylation Complex IV)	Cytochrome c oxidase, cbb3-type	ccoN	Oxygen metabolism
Burkholderiales-1_02986	Burkholderiales-1	iron	0.121223	TIGR01660	Nitrogen cycling	Nitrate reduction	narH	Nitrate reduction
Kiritimatiellae-1_01110	Kiritimatiellae-1	nitrate	0.120201	TIGR02376	Nitrogen cycling	Nitrite reduction	nirK	Nitrite reduction
Anaerolineales-5_02778	Anaerolineales-5	nitrate	0.117685	K00123	C1 metabolism	Formate oxidation	fdoG	Formate oxidation
Anaerolineales-2_01517	Anaerolineales-2	nitrate	0.116163	TIGR01660	Nitrogen cycling	Nitrate reduction	narH	Nitrate reduction
Promineofilaceae-1_02945	Promineofilaceae-1	nitrate	0.115978	K00123	C1 metabolism	Formate oxidation	fdoG	Formate oxidation
Kuenenia-1_02341	Kuenenia-1	iron	0.115855	nife-group-4a-g	Hydrogenases	Hydrogenase Ni-Fe	nife-group-4a-g	Hydrogenases
Bacteroidota-1_02238	Bacteroidota-1	iron	0.114445	TIGR02866	Oxygen metabolism (Oxidative phosphorylation Complex IV)	Cytochrome c oxidase, caa3-type	coxB	Oxygen metabolism
Longimicrobiales-1_01869	Longimicrobiales-1	nitrate	0.113823	TIGR00651	Fermentation	Acetogenesis	pta	Fermentation
Thermoanaerobaculia-1_01357	Thermoanaerobaculia-1	iron	0.113294	TIGR02891	Oxygen metabolism (Oxidative phosphorylation Complex IV)	Cytochrome c oxidase, caa3-type	coxA	Oxygen metabolism
Arenicellales-1_03512	Arenicellales-1	nitrate	0.111961	TIGR00782	Oxygen metabolism (Oxidative phosphorylation Complex IV)	Cytochrome c oxidase, cbb3-type	ccoP	Oxygen metabolism
Anaerolineales-2_02876	Anaerolineales-2	iron	0.110645	nife-group-4a-g	Hydrogenases	Hydrogenase Ni-Fe	nife-group-4a-g	Hydrogenases
Roseovarius-1_02128	Roseovarius-1	nitrate	0.109927	TIGR02866	Oxygen metabolism (Oxidative phosphorylation Complex IV)	Cytochrome c oxidase, caa3-type	coxB	Oxygen metabolism
OLB16-1_03179	OLB16-1	iron	0.108308	TIGR02891	Oxygen metabolism (Oxidative phosphorylation Complex IV)	Cytochrome c oxidase, caa3-type	coxA	Oxygen metabolism
Magnetospirillaceae-1_02316	Magnetospirillaceae-1	nitrate	0.107064	nitrite_reductase_nirS	Nitrogen cycling	Nitrite reduction	nirS	Nitrite reduction
Hydrogenedentiales-1_02074	Hydrogenedentiales-1	iron	0.106526	TIGR01580	Nitrogen cycling	Nitrate reduction	narG	Nitrate reduction
Anaerolineales-1_03616	Anaerolineales-1	iron	0.105702	nife-group-4a-g	Hydrogenases	Hydrogenase Ni-Fe	nife-group-4a-g	Hydrogenases
Pirellulales-1_06247	Pirellulales-1	iron	0.104802	fefe-group-a13	Hydrogenases	Hydrogenase Fe-Fe	fefe-group-a13	Hydrogenases
Xanthobacteraceae-1_04226	Xanthobacteraceae-1	nitrate	0.102817	TIGR00781	Oxygen metabolism (Oxidative phosphorylation Complex IV)	Cytochrome c oxidase, cbb3-type	ccoO	Oxygen metabolism
Arenicellales-1_01350	Arenicellales-1	nitrate	0.102759	TIGR00339	Sulfur cycling	Sulfate reduction	sat	Sulfate reduction
Ignavibacterium-1_02122	Ignavibacterium-1	iron	0.101516	K00124	C1 metabolism	Formate oxidation	fdoH	Formate oxidation
Anaerolineales-4_00612	Anaerolineales-4	nitrate	0.100121	TIGR02188	Fermentation	Acetate to acetyl-CoA	acs	Fermentation
Anaerolineales-5_01905	Anaerolineales-5	nitrate	0.0973606	TIGR00339	Sulfur cycling	Sulfate reduction	sat	Sulfate reduction
Anaerolineales-5_02623	Anaerolineales-5	iron	0.0973399	TIGR02188	Fermentation	Acetate to acetyl-CoA	acs	Fermentation
OLB16-1_03180	OLB16-1	nitrate	0.0971372	TIGR02866	Oxygen metabolism (Oxidative phosphorylation Complex IV)	Cytochrome c oxidase, caa3-type	coxB	Oxygen metabolism
Promineofilaceae-1_00153	Promineofilaceae-1	iron	0.0968801	TIGR02188	Fermentation	Acetate to acetyl-CoA	acs	Fermentation
OLB16-1_02818	OLB16-1	iron	0.0959838	TIGR02188	Fermentation	Acetate to acetyl-CoA	acs	Fermentation
Phycisphaerales-1_02666	Phycisphaerales-1	nitrate	0.0950568	PF03892	Nitrogen cycling	Nitrate reduction	napB	Nitrate reduction
Ardenticatenaceae-3_06108	Ardenticatenaceae-3	iron	0.0920661	TIGR02188	Fermentation	Acetate to acetyl-CoA	acs	Fermentation
Rhodocyclaceae-1_01741	Rhodocyclaceae-1	nitrate	0.091434	nitrite_reductase_nirS	Nitrogen cycling	Nitrite reduction	nirS	Nitrite reduction
Bacteroidota-1_00392	Bacteroidota-1	nitrate	0.091126	TIGR02378	Nitrogen cycling	Nitrite reduction to ammonia	nirD	Nitrite reduction to ammonia
Rhodocyclaceae-1_01121	Rhodocyclaceae-1	nitrate	0.0882314	nife-group-1	Hydrogenases	Hydrogenase Ni-Fe	nife-group-1	Hydrogenases
Bacteroidota-1_02792	Bacteroidota-1	iron	0.0861608	TIGR01660	Nitrogen cycling	Nitrate reduction	narH	Nitrate reduction
Ardenticatenaceae-3_06108	Ardenticatenaceae-3	nitrate	0.0856827	TIGR02188	Fermentation	Acetate to acetyl-CoA	acs	Fermentation
Bacteroidota-1_03051	Bacteroidota-1	iron	0.0845039	TIGR02188	Fermentation	Acetate to acetyl-CoA	acs	Fermentation
Anaerolineales-5_02961	Anaerolineales-5	nitrate	0.0843951	TIGR00651	Fermentation	Acetogenesis	pta	Fermentation
Phycisphaerae-1_02707	Phycisphaerae-1	iron	0.0842724	TIGR02866	Oxygen metabolism (Oxidative phosphorylation Complex IV)	Cytochrome c oxidase, caa3-type	coxB	Oxygen metabolism
Trueperaceae-1_00782	Trueperaceae-1	iron	0.0842724	TIGR02866	Oxygen metabolism (Oxidative phosphorylation Complex IV)	Cytochrome c oxidase, caa3-type	coxB	Oxygen metabolism
Roseovarius-1_00939	Roseovarius-1	iron	0.0835854	PF02335	Nitrogen cycling	Nitrite reduction to ammonia	nrfA	Nitrite reduction to ammonia
Bacteroidota-1_01217	Bacteroidota-1	nitrate	0.0834919	TIGR00780	Oxygen metabolism (Oxidative phosphorylation Complex IV)	Cytochrome c oxidase, cbb3-type	ccoN	Oxygen metabolism
Bacteroidota-1_01217	Bacteroidota-1	nitrate	0.0834919	TIGR00781	Oxygen metabolism (Oxidative phosphorylation Complex IV)	Cytochrome c oxidase, cbb3-type	ccoO	Oxygen metabolism
Bacteroidota-1_02322	Bacteroidota-1	iron	0.0822388	fefe-group-a13	Hydrogenases	Hydrogenase Fe-Fe	fefe-group-a13	Hydrogenases
Rhodocyclaceae-1_02992	Rhodocyclaceae-1	nitrate	0.0821533	TIGR02866	Oxygen metabolism (Oxidative phosphorylation Complex IV)	Cytochrome c oxidase, caa3-type	coxB	Oxygen metabolism
Melioribacteraceae-1_02003	Melioribacteraceae-1	nitrate	0.0819226	TIGR00016	Fermentation	Acetogenesis	ack	Fermentation
Melioribacteraceae-1_00597	Melioribacteraceae-1	nitrate	0.081518	TIGR01580	Nitrogen cycling	Nitrate reduction	narG	Nitrate reduction
Phycisphaerales-1_01943	Phycisphaerales-1	nitrate	0.0790016	TIGR00339	Sulfur cycling	Sulfate reduction	sat	Sulfate reduction
OLB16-1_02019	OLB16-1	nitrate	0.0789855	TIGR02717	Fermentation	Acetogenesis	acdA	Fermentation
Melioribacteraceae-1_01222	Melioribacteraceae-1	nitrate	0.0787189	TIGR02866	Oxygen metabolism (Oxidative phosphorylation Complex IV)	Cytochrome c oxidase, caa3-type	coxB	Oxygen metabolism
Phycisphaerales-1_01943	Phycisphaerales-1	iron	0.0786686	TIGR00339	Sulfur cycling	Sulfate reduction	sat	Sulfate reduction
Magnetospirillaceae-1_01867	Magnetospirillaceae-1	nitrate	0.0784001	TIGR00339	Sulfur cycling	Sulfate reduction	sat	Sulfate reduction
Anaerolineales-1_02005	Anaerolineales-1	nitrate	0.076337	PF02335	Nitrogen cycling	Nitrite reduction to ammonia	nrfA	Nitrite reduction to ammonia
Anaerolineales-2_01529	Anaerolineales-2	iron	0.0762	TIGR01580	Nitrogen cycling	Nitrate reduction	narG	Nitrate reduction
Pirellulales-2_01340	Pirellulales-2	nitrate	0.0756458	TIGR02866	Oxygen metabolism (Oxidative phosphorylation Complex IV)	Cytochrome c oxidase, caa3-type	coxB	Oxygen metabolism
Desulfobacillus-1_02057	Desulfobacillus-1	nitrate	0.0749704	nitrite_reductase_nirS	Nitrogen cycling	Nitrite reduction	nirS	Nitrite reduction
Thermoanaerobaculia-1_01255	Thermoanaerobaculia-1	iron	0.0739409	TIGR00016	Fermentation	Acetogenesis	ack	Fermentation
Bacteroidota-1_01109	Bacteroidota-1	iron	0.0731206	TIGR02188	Fermentation	Acetate to acetyl-CoA	acs	Fermentation
Arenicellales-1_03463	Arenicellales-1	nitrate	0.070622	K00123	C1 metabolism	Formate oxidation	fdoG	Formate oxidation
Longimicrobiales-1_04006	Longimicrobiales-1	nitrate	0.0699756	PF02335	Nitrogen cycling	Nitrite reduction to ammonia	nrfA	Nitrite reduction to ammonia
Desulfobacillus-1_01574	Desulfobacillus-1	nitrate	0.0684776	K00123	C1 metabolism	Formate oxidation	fdoG	Formate oxidation
Desulfobacillus-1_01327	Desulfobacillus-1	nitrate	0.0667759	TIGR02188	Fermentation	Acetate to acetyl-CoA	acs	Fermentation
Bacteroidota-1_02929	Bacteroidota-1	nitrate	0.065168	TIGR00651	Fermentation	Acetogenesis	pta	Fermentation
Phycisphaerae-1_03075	Phycisphaerae-1	nitrate	0.065168	PF02335	Nitrogen cycling	Nitrite reduction to ammonia	nrfA	Nitrite reduction to ammonia
Rhodocyclaceae-1_02500	Rhodocyclaceae-1	iron	0.0643502	TIGR00780	Oxygen metabolism (Oxidative phosphorylation Complex IV)	Cytochrome c oxidase, cbb3-type	ccoN	Oxygen metabolism
Fimbriimonadaceae-1_01727	Fimbriimonadaceae-1	iron	0.0636841	PF02335	Nitrogen cycling	Nitrite reduction to ammonia	nrfA	Nitrite reduction to ammonia
Bacteroidota-1_00392	Bacteroidota-1	iron	0.0625191	TIGR02378	Nitrogen cycling	Nitrite reduction to ammonia	nirD	Nitrite reduction to ammonia
Thermoanaerobaculia-1_02724	Thermoanaerobaculia-1	nitrate	0.0621522	TIGR01660	Nitrogen cycling	Nitrate reduction	narH	Nitrate reduction
Thermoanaerobaculia-1_01867	Thermoanaerobaculia-1	nitrate	0.0619031	PF02335	Nitrogen cycling	Nitrite reduction to ammonia	nrfA	Nitrite reduction to ammonia
Magnetospirillaceae-1_01750	Magnetospirillaceae-1	iron	0.0611519	TIGR01660	Nitrogen cycling	Nitrate reduction	narH	Nitrate reduction
Xanthobacteraceae-1_04227	Xanthobacteraceae-1	nitrate	0.0610696	TIGR00780	Oxygen metabolism (Oxidative phosphorylation Complex IV)	Cytochrome c oxidase, cbb3-type	ccoN	Oxygen metabolism
Opitutaceae-1_02615	Opitutaceae-1	iron	0.0603126	nife-group-3c	Hydrogenases	Hydrogenase Ni-Fe	nife-group-3c	Hydrogenases
Roseovarius-1_02975	Roseovarius-1	nitrate	0.060194	TIGR02891	Oxygen metabolism (Oxidative phosphorylation Complex IV)	Cytochrome c oxidase, caa3-type	coxA	Oxygen metabolism
Nitratidesulfovibrio-1_00767	Nitratidesulfovibrio-1	nitrate	0.0587181	TIGR00339	Sulfur cycling	Sulfate reduction	sat	Sulfate reduction
Bacteroidota-1_00536	Bacteroidota-1	nitrate	0.0566069	TIGR04315	Nitrogen cycling	Nitrite reduction	octR	Nitrite reduction
Melioribacteraceae-1_01225	Melioribacteraceae-1	iron	0.0560281	TIGR02891	Oxygen metabolism (Oxidative phosphorylation Complex IV)	Cytochrome c oxidase, caa3-type	coxA	Oxygen metabolism
Ardenticatenaceae-3_06554	Ardenticatenaceae-3	nitrate	0.0542889	TIGR00780	Oxygen metabolism (Oxidative phosphorylation Complex IV)	Cytochrome c oxidase, cbb3-type	ccoN	Oxygen metabolism
OLB16-1_01901	OLB16-1	nitrate	0.0531436	TIGR01580	Nitrogen cycling	Nitrate reduction	narG	Nitrate reduction
Promineofilaceae-1_02939	Promineofilaceae-1	nitrate	0.0530317	nife-group-3abd	Hydrogenases	Hydrogenase Ni-Fe	nife-group-3abd	Hydrogenases
Anaerolineae-4_01274	Anaerolineae-4	iron	0.052675	TIGR01580	Nitrogen cycling	Nitrate reduction	narG	Nitrate reduction
Roseovarius-1_03008	Roseovarius-1	iron	0.0525802	nitrite_reductase_nirS	Nitrogen cycling	Nitrite reduction	nirS	Nitrite reduction
Magnetospirillaceae-1_01864	Magnetospirillaceae-1	nitrate	0.0523998	aprA	Sulfur cycling	Sulfate reduction	aprA	Sulfate reduction
Phycisphaerales-1_01220	Phycisphaerales-1	nitrate	0.051725	TIGR00780	Oxygen metabolism (Oxidative phosphorylation Complex IV)	Cytochrome c oxidase, cbb3-type	ccoN	Oxygen metabolism
Anaerolineales-5_01535	Anaerolineales-5	iron	0.0511804	TIGR02376	Nitrogen cycling	Nitrite reduction	nirK	Nitrite reduction
Firmicutes_E-1_00066	Firmicutes_E-1	iron	0.0508	TIGR01580	Nitrogen cycling	Nitrate reduction	narG	Nitrate reduction
Bacteroidota-1_02239	Bacteroidota-1	iron	0.0506745	TIGR02891	Oxygen metabolism (Oxidative phosphorylation Complex IV)	Cytochrome c oxidase, caa3-type	coxA	Oxygen metabolism
Hydrogenedentiales-1_02073	Hydrogenedentiales-1	nitrate	0.0504811	TIGR01660	Nitrogen cycling	Nitrate reduction	narH	Nitrate reduction
Melioribacteraceae-1_02836	Melioribacteraceae-1	nitrate	0.0486082	TIGR02717	Fermentation	Acetogenesis	acdA	Fermentation
Anaerolineae-4_01610	Anaerolineae-4	iron	0.04844	TIGR00782	Oxygen metabolism (Oxidative phosphorylation Complex IV)	Cytochrome c oxidase, cbb3-type	ccoP	Oxygen metabolism
Ardenticatenaceae-3_00008	Ardenticatenaceae-3	nitrate	0.0481207	TIGR02717	Fermentation	Acetogenesis	acdA	Fermentation
Pseudorhodoplanes-1_01471	Pseudorhodoplanes-1	nitrate	0.0477428	TIGR02188	Fermentation	Acetate to acetyl-CoA	acs	Fermentation
OLB16-1_01586	OLB16-1	nitrate	0.0476429	K00124	C1 metabolism	Formate oxidation	fdoH	Formate oxidation
Magnetospirillaceae-1_02114	Magnetospirillaceae-1	iron	0.0476152	TIGR02188	Fermentation	Acetate to acetyl-CoA	acs	Fermentation
Kiloniellaceae-1_00308	Kiloniellaceae-1	nitrate	0.0475957	TIGR02188	Fermentation	Acetate to acetyl-CoA	acs	Fermentation
Roseovarius-1_01329	Roseovarius-1	nitrate	0.0475957	TIGR02188	Fermentation	Acetate to acetyl-CoA	acs	Fermentation
Bacteroidota-1_01215	Bacteroidota-1	nitrate	0.0469964	TIGR00782	Oxygen metabolism (Oxidative phosphorylation Complex IV)	Cytochrome c oxidase, cbb3-type	ccoP	Oxygen metabolism
Bacteroidota-1_02929	Bacteroidota-1	iron	0.0467468	TIGR00651	Fermentation	Acetogenesis	pta	Fermentation
Rhodocyclaceae-1_01353	Rhodocyclaceae-1	iron	0.0467468	TIGR02188	Fermentation	Acetate to acetyl-CoA	acs	Fermentation
Bacteroidota-1_02322	Bacteroidota-1	nitrate	0.0441157	fefe-group-a13	Hydrogenases	Hydrogenase Fe-Fe	fefe-group-a13	Hydrogenases
Anaerolineae-4_02586	Anaerolineae-4	iron	0.0438793	TIGR02717	Fermentation	Acetogenesis	acdA	Fermentation
OLB16-1_01586	OLB16-1	iron	0.0436304	K00124	C1 metabolism	Formate oxidation	fdoH	Formate oxidation
Thermoanaerobaculia-1_00951	Thermoanaerobaculia-1	iron	0.0434455	TIGR02717	Fermentation	Acetogenesis	acdA	Fermentation
Anaerolineales-2_02317	Anaerolineales-2	iron	0.0427214	K00123	C1 metabolism	Formate oxidation	fdoG	Formate oxidation
Anaerolineae-4_01274	Anaerolineae-4	nitrate	0.0420184	TIGR01580	Nitrogen cycling	Nitrate reduction	narG	Nitrate reduction
Anaerolineales-5_02778	Anaerolineales-5	iron	0.041623	K00123	C1 metabolism	Formate oxidation	fdoG	Formate oxidation
Phycisphaerales-1_02665	Phycisphaerales-1	nitrate	0.0413649	TIGR01706	Nitrogen cycling	Nitrate reduction	napA	Nitrate reduction
Xanthobacteraceae-1_05290	Xanthobacteraceae-1	nitrate	0.0412276	aprA	Sulfur cycling	Sulfate reduction	aprA	Sulfate reduction
Xanthobacteraceae-1_00618	Xanthobacteraceae-1	nitrate	0.0387539	TIGR02188	Fermentation	Acetate to acetyl-CoA	acs	Fermentation
Bacteroidota-1_01140	Bacteroidota-1	nitrate	0.0382828	TIGR00651	Fermentation	Acetogenesis	pta	Fermentation
Longimicrobiales-1_02777	Longimicrobiales-1	nitrate	0.0379941	TIGR02188	Fermentation	Acetate to acetyl-CoA	acs	Fermentation
Kiritimatiellae-1_00834	Kiritimatiellae-1	nitrate	0.0379368	TIGR02188	Fermentation	Acetate to acetyl-CoA	acs	Fermentation
Nitratidesulfovibrio-1_00518	Nitratidesulfovibrio-1	nitrate	0.0378229	aprA	Sulfur cycling	Sulfate reduction	aprA	Sulfate reduction
Bacteroidota-1_03050	Bacteroidota-1	nitrate	0.0376879	nife-group-3abd	Hydrogenases	Hydrogenase Ni-Fe	nife-group-3abd	Hydrogenases
Arenicellales-1_04155	Arenicellales-1	nitrate	0.0375288	TIGR02717	Fermentation	Acetogenesis	acdA	Fermentation
Anaerolineales-5_01246	Anaerolineales-5	nitrate	0.0365603	TIGR02717	Fermentation	Acetogenesis	acdA	Fermentation
Kiritimatiellae-1_00531	Kiritimatiellae-1	nitrate	0.0363509	TIGR02717	Fermentation	Acetogenesis	acdA	Fermentation
Pirellulales-1_01732	Pirellulales-1	nitrate	0.0360889	TIGR02717	Fermentation	Acetogenesis	acdA	Fermentation
Trueperaceae-1_01188	Trueperaceae-1	nitrate	0.0347929	TIGR00651	Fermentation	Acetogenesis	pta	Fermentation
Promineofilaceae-1_02046	Promineofilaceae-1	nitrate	0.0346971	TIGR02717	Fermentation	Acetogenesis	acdA	Fermentation
Arenicellales-1_04155	Arenicellales-1	iron	0.0343681	TIGR02717	Fermentation	Acetogenesis	acdA	Fermentation
Pirellulales-1_06675	Pirellulales-1	iron	0.0343681	TIGR02717	Fermentation	Acetogenesis	acdA	Fermentation
Magnetospirillaceae-1_03120	Magnetospirillaceae-1	nitrate	0.0337223	K00123	C1 metabolism	Formate oxidation	fdoG	Formate oxidation
Ardenticatenaceae-3_06291	Ardenticatenaceae-3	nitrate	0.0326529	K00123	C1 metabolism	Formate oxidation	fdoG	Formate oxidation
Xanthobacteraceae-1_05178	Xanthobacteraceae-1	nitrate	0.0320764	K00123	C1 metabolism	Formate oxidation	fdoG	Formate oxidation
Xanthobacteraceae-1_05178	Xanthobacteraceae-1	iron	0.0319412	K00123	C1 metabolism	Formate oxidation	fdoG	Formate oxidation
Phycisphaerales-3_00917	Phycisphaerales-3	nitrate	0.0314091	TIGR01706	Nitrogen cycling	Nitrate reduction	napA	Nitrate reduction
Anaerolineae-4_00941	Anaerolineae-4	nitrate	0.0313699	PF02335	Nitrogen cycling	Nitrite reduction to ammonia	nrfA	Nitrite reduction to ammonia
Phycisphaerales-1_03347	Phycisphaerales-1	nitrate	0.0280826	TIGR02717	Fermentation	Acetogenesis	acdA	Fermentation
Roseovarius-1_01752	Roseovarius-1	nitrate	0.0271445	K00123	C1 metabolism	Formate oxidation	fdoG	Formate oxidation
Magnetospirillaceae-1_01442	Magnetospirillaceae-1	nitrate	0.0271152	K00123	C1 metabolism	Formate oxidation	fdoG	Formate oxidation
Trueperaceae-1_03033	Trueperaceae-1	iron	0.0241629	TIGR01580	Nitrogen cycling	Nitrate reduction	narG	Nitrate reduction
Thermoanaerobaculia-1_02723	Thermoanaerobaculia-1	nitrate	0.0206815	TIGR01580	Nitrogen cycling	Nitrate reduction	narG	Nitrate reduction
Bacteroidota-1_01350	Bacteroidota-1	nitrate	0.0162937	TIGR00651	Fermentation	Acetogenesis	pta	Fermentation
Acidimicrobiia-1_00741	Acidimicrobiia-1	iron	0	TIGR02188	Fermentation	Acetate to acetyl-CoA	acs	Fermentation
Acidimicrobiia-1_00741	Acidimicrobiia-1	nitrate	0	TIGR02188	Fermentation	Acetate to acetyl-CoA	acs	Fermentation
Acidimicrobiia-1_01052	Acidimicrobiia-1	iron	0	TIGR00016	Fermentation	Acetogenesis	ack	Fermentation
Acidimicrobiia-1_01052	Acidimicrobiia-1	nitrate	0	TIGR00016	Fermentation	Acetogenesis	ack	Fermentation
Acidimicrobiia-1_01266	Acidimicrobiia-1	iron	0	TIGR00016	Fermentation	Acetogenesis	ack	Fermentation
Acidimicrobiia-1_01266	Acidimicrobiia-1	nitrate	0	TIGR00016	Fermentation	Acetogenesis	ack	Fermentation
Acidimicrobiia-1_02230	Acidimicrobiia-1	iron	0	TIGR02866	Oxygen metabolism (Oxidative phosphorylation Complex IV)	Cytochrome c oxidase, caa3-type	coxB	Oxygen metabolism
Acidimicrobiia-1_02230	Acidimicrobiia-1	nitrate	0	TIGR02866	Oxygen metabolism (Oxidative phosphorylation Complex IV)	Cytochrome c oxidase, caa3-type	coxB	Oxygen metabolism
Acidimicrobiia-1_02231	Acidimicrobiia-1	iron	0	TIGR02891	Oxygen metabolism (Oxidative phosphorylation Complex IV)	Cytochrome c oxidase, caa3-type	coxA	Oxygen metabolism
Acidimicrobiia-1_02231	Acidimicrobiia-1	nitrate	0	TIGR02891	Oxygen metabolism (Oxidative phosphorylation Complex IV)	Cytochrome c oxidase, caa3-type	coxA	Oxygen metabolism
Acidimicrobiia-1_03494	Acidimicrobiia-1	iron	0	nife-group-3abd	Hydrogenases	Hydrogenase Ni-Fe	nife-group-3abd	Hydrogenases
Acidimicrobiia-1_03494	Acidimicrobiia-1	nitrate	0	nife-group-3abd	Hydrogenases	Hydrogenase Ni-Fe	nife-group-3abd	Hydrogenases
Acidimicrobiia-1_03502	Acidimicrobiia-1	iron	0	TIGR02717	Fermentation	Acetogenesis	acdA	Fermentation
Acidimicrobiia-1_03502	Acidimicrobiia-1	nitrate	0	TIGR02717	Fermentation	Acetogenesis	acdA	Fermentation
Acidimicrobiia-2_00198	Acidimicrobiia-2	iron	0	TIGR02891	Oxygen metabolism (Oxidative phosphorylation Complex IV)	Cytochrome c oxidase, caa3-type	coxA	Oxygen metabolism
Acidimicrobiia-2_00198	Acidimicrobiia-2	nitrate	0	TIGR02891	Oxygen metabolism (Oxidative phosphorylation Complex IV)	Cytochrome c oxidase, caa3-type	coxA	Oxygen metabolism
Acidimicrobiia-2_00199	Acidimicrobiia-2	iron	0	TIGR02866	Oxygen metabolism (Oxidative phosphorylation Complex IV)	Cytochrome c oxidase, caa3-type	coxB	Oxygen metabolism
Acidimicrobiia-2_00199	Acidimicrobiia-2	nitrate	0	TIGR02866	Oxygen metabolism (Oxidative phosphorylation Complex IV)	Cytochrome c oxidase, caa3-type	coxB	Oxygen metabolism
Acidimicrobiia-2_00654	Acidimicrobiia-2	iron	0	TIGR00016	Fermentation	Acetogenesis	ack	Fermentation
Acidimicrobiia-2_00654	Acidimicrobiia-2	nitrate	0	TIGR00016	Fermentation	Acetogenesis	ack	Fermentation
Acidimicrobiia-2_00828	Acidimicrobiia-2	iron	0	TIGR02717	Fermentation	Acetogenesis	acdA	Fermentation
Acidimicrobiia-2_00828	Acidimicrobiia-2	nitrate	0	TIGR02717	Fermentation	Acetogenesis	acdA	Fermentation
Acidimicrobiia-2_01230	Acidimicrobiia-2	iron	0	nife-group-3abd	Hydrogenases	Hydrogenase Ni-Fe	nife-group-3abd	Hydrogenases
Acidimicrobiia-2_01230	Acidimicrobiia-2	nitrate	0	nife-group-3abd	Hydrogenases	Hydrogenase Ni-Fe	nife-group-3abd	Hydrogenases
Acidimicrobiia-2_03700	Acidimicrobiia-2	iron	0	TIGR02188	Fermentation	Acetate to acetyl-CoA	acs	Fermentation
Acidimicrobiia-2_03700	Acidimicrobiia-2	nitrate	0	TIGR02188	Fermentation	Acetate to acetyl-CoA	acs	Fermentation
Acidimicrobiia-3_00562	Acidimicrobiia-3	iron	0	TIGR02188	Fermentation	Acetate to acetyl-CoA	acs	Fermentation
Acidimicrobiia-3_00562	Acidimicrobiia-3	nitrate	0	TIGR02188	Fermentation	Acetate to acetyl-CoA	acs	Fermentation
Acidimicrobiia-3_00781	Acidimicrobiia-3	iron	0	TIGR02891	Oxygen metabolism (Oxidative phosphorylation Complex IV)	Cytochrome c oxidase, caa3-type	coxA	Oxygen metabolism
Acidimicrobiia-3_00781	Acidimicrobiia-3	nitrate	0	TIGR02891	Oxygen metabolism (Oxidative phosphorylation Complex IV)	Cytochrome c oxidase, caa3-type	coxA	Oxygen metabolism
Acidimicrobiia-3_00782	Acidimicrobiia-3	iron	0	TIGR02866	Oxygen metabolism (Oxidative phosphorylation Complex IV)	Cytochrome c oxidase, caa3-type	coxB	Oxygen metabolism
Acidimicrobiia-3_00782	Acidimicrobiia-3	nitrate	0	TIGR02866	Oxygen metabolism (Oxidative phosphorylation Complex IV)	Cytochrome c oxidase, caa3-type	coxB	Oxygen metabolism
Acidimicrobiia-3_00930	Acidimicrobiia-3	iron	0	TIGR02376	Nitrogen cycling	Nitrite reduction	nirK	Nitrite reduction
Acidimicrobiia-3_00930	Acidimicrobiia-3	nitrate	0	TIGR02376	Nitrogen cycling	Nitrite reduction	nirK	Nitrite reduction
Acidimicrobiia-3_00981	Acidimicrobiia-3	iron	0	TIGR02717	Fermentation	Acetogenesis	acdA	Fermentation
Acidimicrobiia-3_00981	Acidimicrobiia-3	nitrate	0	TIGR02717	Fermentation	Acetogenesis	acdA	Fermentation
Acidimicrobiia-3_02553	Acidimicrobiia-3	iron	0	TIGR00781	Oxygen metabolism (Oxidative phosphorylation Complex IV)	Cytochrome c oxidase, cbb3-type	ccoO	Oxygen metabolism
Acidimicrobiia-3_02553	Acidimicrobiia-3	nitrate	0	TIGR00781	Oxygen metabolism (Oxidative phosphorylation Complex IV)	Cytochrome c oxidase, cbb3-type	ccoO	Oxygen metabolism
Anaerolineae-1_01592	Anaerolineae-1	iron	0	PF02335	Nitrogen cycling	Nitrite reduction to ammonia	nrfA	Nitrite reduction to ammonia
Anaerolineae-1_01592	Anaerolineae-1	nitrate	0	PF02335	Nitrogen cycling	Nitrite reduction to ammonia	nrfA	Nitrite reduction to ammonia
Anaerolineae-1_02459	Anaerolineae-1	iron	0	K00124	C1 metabolism	Formate oxidation	fdoH	Formate oxidation
Anaerolineae-1_02459	Anaerolineae-1	nitrate	0	K00124	C1 metabolism	Formate oxidation	fdoH	Formate oxidation
Anaerolineae-1_02971	Anaerolineae-1	iron	0	TIGR02866	Oxygen metabolism (Oxidative phosphorylation Complex IV)	Cytochrome c oxidase, caa3-type	coxB	Oxygen metabolism
Anaerolineae-1_02971	Anaerolineae-1	nitrate	0	TIGR02866	Oxygen metabolism (Oxidative phosphorylation Complex IV)	Cytochrome c oxidase, caa3-type	coxB	Oxygen metabolism
Anaerolineae-1_02972	Anaerolineae-1	iron	0	TIGR02891	Oxygen metabolism (Oxidative phosphorylation Complex IV)	Cytochrome c oxidase, caa3-type	coxA	Oxygen metabolism
Anaerolineae-1_02972	Anaerolineae-1	nitrate	0	TIGR02891	Oxygen metabolism (Oxidative phosphorylation Complex IV)	Cytochrome c oxidase, caa3-type	coxA	Oxygen metabolism
Anaerolineae-1_03205	Anaerolineae-1	iron	0	TIGR01660	Nitrogen cycling	Nitrate reduction	narH	Nitrate reduction
Anaerolineae-1_03205	Anaerolineae-1	nitrate	0	TIGR01660	Nitrogen cycling	Nitrate reduction	narH	Nitrate reduction
Anaerolineae-1_03216	Anaerolineae-1	iron	0	TIGR00339	Sulfur cycling	Sulfate reduction	sat	Sulfate reduction
Anaerolineae-1_03216	Anaerolineae-1	nitrate	0	TIGR00339	Sulfur cycling	Sulfate reduction	sat	Sulfate reduction
Anaerolineae-1_05424	Anaerolineae-1	iron	0	TIGR02717	Fermentation	Acetogenesis	acdA	Fermentation
Anaerolineae-1_05424	Anaerolineae-1	nitrate	0	TIGR02717	Fermentation	Acetogenesis	acdA	Fermentation
Anaerolineae-1_06237	Anaerolineae-1	iron	0	TIGR00780	Oxygen metabolism (Oxidative phosphorylation Complex IV)	Cytochrome c oxidase, cbb3-type	ccoN	Oxygen metabolism
Anaerolineae-1_06237	Anaerolineae-1	nitrate	0	TIGR00780	Oxygen metabolism (Oxidative phosphorylation Complex IV)	Cytochrome c oxidase, cbb3-type	ccoN	Oxygen metabolism
Anaerolineae-1_06466	Anaerolineae-1	iron	0	TIGR00782	Oxygen metabolism (Oxidative phosphorylation Complex IV)	Cytochrome c oxidase, cbb3-type	ccoP	Oxygen metabolism
Anaerolineae-1_06466	Anaerolineae-1	nitrate	0	TIGR00782	Oxygen metabolism (Oxidative phosphorylation Complex IV)	Cytochrome c oxidase, cbb3-type	ccoP	Oxygen metabolism
Anaerolineae-1_06469	Anaerolineae-1	iron	0	TIGR00782	Oxygen metabolism (Oxidative phosphorylation Complex IV)	Cytochrome c oxidase, cbb3-type	ccoP	Oxygen metabolism
Anaerolineae-1_06469	Anaerolineae-1	nitrate	0	TIGR00782	Oxygen metabolism (Oxidative phosphorylation Complex IV)	Cytochrome c oxidase, cbb3-type	ccoP	Oxygen metabolism
Anaerolineae-1_07281	Anaerolineae-1	iron	0	K00123	C1 metabolism	Formate oxidation	fdoG	Formate oxidation
Anaerolineae-1_07281	Anaerolineae-1	nitrate	0	K00123	C1 metabolism	Formate oxidation	fdoG	Formate oxidation
Anaerolineae-2_00137	Anaerolineae-2	iron	0	K00124	C1 metabolism	Formate oxidation	fdoH	Formate oxidation
Anaerolineae-2_00137	Anaerolineae-2	nitrate	0	K00124	C1 metabolism	Formate oxidation	fdoH	Formate oxidation
Anaerolineae-2_00206	Anaerolineae-2	iron	0	TIGR00016	Fermentation	Acetogenesis	ack	Fermentation
Anaerolineae-2_00206	Anaerolineae-2	nitrate	0	TIGR00016	Fermentation	Acetogenesis	ack	Fermentation
Anaerolineae-2_00666	Anaerolineae-2	iron	0	TIGR02891	Oxygen metabolism (Oxidative phosphorylation Complex IV)	Cytochrome c oxidase, caa3-type	coxA	Oxygen metabolism
Anaerolineae-2_00666	Anaerolineae-2	nitrate	0	TIGR02891	Oxygen metabolism (Oxidative phosphorylation Complex IV)	Cytochrome c oxidase, caa3-type	coxA	Oxygen metabolism
Anaerolineae-2_00742	Anaerolineae-2	iron	0	TIGR02866	Oxygen metabolism (Oxidative phosphorylation Complex IV)	Cytochrome c oxidase, caa3-type	coxB	Oxygen metabolism
Anaerolineae-2_00742	Anaerolineae-2	nitrate	0	TIGR02866	Oxygen metabolism (Oxidative phosphorylation Complex IV)	Cytochrome c oxidase, caa3-type	coxB	Oxygen metabolism
Anaerolineae-2_00820	Anaerolineae-2	iron	0	TIGR03153	Nitrogen cycling	Nitrite reduction to ammonia	nrfH	Nitrite reduction to ammonia
Anaerolineae-2_00967	Anaerolineae-2	iron	0	TIGR00780	Oxygen metabolism (Oxidative phosphorylation Complex IV)	Cytochrome c oxidase, cbb3-type	ccoN	Oxygen metabolism
Anaerolineae-2_00967	Anaerolineae-2	nitrate	0	TIGR00780	Oxygen metabolism (Oxidative phosphorylation Complex IV)	Cytochrome c oxidase, cbb3-type	ccoN	Oxygen metabolism
Anaerolineae-2_00967	Anaerolineae-2	iron	0	TIGR00781	Oxygen metabolism (Oxidative phosphorylation Complex IV)	Cytochrome c oxidase, cbb3-type	ccoO	Oxygen metabolism
Anaerolineae-2_00967	Anaerolineae-2	nitrate	0	TIGR00781	Oxygen metabolism (Oxidative phosphorylation Complex IV)	Cytochrome c oxidase, cbb3-type	ccoO	Oxygen metabolism
Anaerolineae-2_01778	Anaerolineae-2	iron	0	TIGR02717	Fermentation	Acetogenesis	acdA	Fermentation
Anaerolineae-2_01778	Anaerolineae-2	nitrate	0	TIGR02717	Fermentation	Acetogenesis	acdA	Fermentation
Anaerolineae-2_02575	Anaerolineae-2	nitrate	0	nife-group-3c	Hydrogenases	Hydrogenase Ni-Fe	nife-group-3c	Hydrogenases
Anaerolineae-3_00449	Anaerolineae-3	iron	0	TIGR02866	Oxygen metabolism (Oxidative phosphorylation Complex IV)	Cytochrome c oxidase, caa3-type	coxB	Oxygen metabolism
Anaerolineae-3_00449	Anaerolineae-3	nitrate	0	TIGR02866	Oxygen metabolism (Oxidative phosphorylation Complex IV)	Cytochrome c oxidase, caa3-type	coxB	Oxygen metabolism
Anaerolineae-3_00450	Anaerolineae-3	iron	0	TIGR02891	Oxygen metabolism (Oxidative phosphorylation Complex IV)	Cytochrome c oxidase, caa3-type	coxA	Oxygen metabolism
Anaerolineae-3_00450	Anaerolineae-3	nitrate	0	TIGR02891	Oxygen metabolism (Oxidative phosphorylation Complex IV)	Cytochrome c oxidase, caa3-type	coxA	Oxygen metabolism
Anaerolineae-3_00644	Anaerolineae-3	iron	0	PF02335	Nitrogen cycling	Nitrite reduction to ammonia	nrfA	Nitrite reduction to ammonia
Anaerolineae-3_00900	Anaerolineae-3	iron	0	TIGR02188	Fermentation	Acetate to acetyl-CoA	acs	Fermentation
Anaerolineae-3_00900	Anaerolineae-3	nitrate	0	TIGR02188	Fermentation	Acetate to acetyl-CoA	acs	Fermentation
Anaerolineae-3_00941	Anaerolineae-3	iron	0	nitrite_reductase_nirS	Nitrogen cycling	Nitrite reduction	nirS	Nitrite reduction
Anaerolineae-3_00941	Anaerolineae-3	nitrate	0	nitrite_reductase_nirS	Nitrogen cycling	Nitrite reduction	nirS	Nitrite reduction
Anaerolineae-3_01369	Anaerolineae-3	iron	0	nife-group-3abd	Hydrogenases	Hydrogenase Ni-Fe	nife-group-3abd	Hydrogenases
Anaerolineae-3_01369	Anaerolineae-3	nitrate	0	nife-group-3abd	Hydrogenases	Hydrogenase Ni-Fe	nife-group-3abd	Hydrogenases
Anaerolineae-3_01411	Anaerolineae-3	iron	0	TIGR02717	Fermentation	Acetogenesis	acdA	Fermentation
Anaerolineae-3_01411	Anaerolineae-3	nitrate	0	TIGR02717	Fermentation	Acetogenesis	acdA	Fermentation
Anaerolineae-3_01432	Anaerolineae-3	iron	0	nife-group-4a-g	Hydrogenases	Hydrogenase Ni-Fe	nife-group-4a-g	Hydrogenases
Anaerolineae-3_01432	Anaerolineae-3	nitrate	0	nife-group-4a-g	Hydrogenases	Hydrogenase Ni-Fe	nife-group-4a-g	Hydrogenases
Anaerolineae-3_01550	Anaerolineae-3	iron	0	TIGR01580	Nitrogen cycling	Nitrate reduction	narG	Nitrate reduction
Anaerolineae-3_01550	Anaerolineae-3	nitrate	0	TIGR01580	Nitrogen cycling	Nitrate reduction	narG	Nitrate reduction
Anaerolineae-3_01551	Anaerolineae-3	iron	0	TIGR01660	Nitrogen cycling	Nitrate reduction	narH	Nitrate reduction
Anaerolineae-3_01551	Anaerolineae-3	nitrate	0	TIGR01660	Nitrogen cycling	Nitrate reduction	narH	Nitrate reduction
Anaerolineae-3_01951	Anaerolineae-3	iron	0	TIGR02376	Nitrogen cycling	Nitrite reduction	nirK	Nitrite reduction
Anaerolineae-3_01951	Anaerolineae-3	nitrate	0	TIGR02376	Nitrogen cycling	Nitrite reduction	nirK	Nitrite reduction
Anaerolineae-3_02877	Anaerolineae-3	iron	0	TIGR00782	Oxygen metabolism (Oxidative phosphorylation Complex IV)	Cytochrome c oxidase, cbb3-type	ccoP	Oxygen metabolism
Anaerolineae-3_02877	Anaerolineae-3	nitrate	0	TIGR00782	Oxygen metabolism (Oxidative phosphorylation Complex IV)	Cytochrome c oxidase, cbb3-type	ccoP	Oxygen metabolism
Anaerolineae-3_02894	Anaerolineae-3	iron	0	TIGR04315	Nitrogen cycling	Nitrite reduction	octR	Nitrite reduction
Anaerolineae-3_02894	Anaerolineae-3	nitrate	0	TIGR04315	Nitrogen cycling	Nitrite reduction	octR	Nitrite reduction
Anaerolineae-4_00257	Anaerolineae-4	iron	0	nife-group-3c	Hydrogenases	Hydrogenase Ni-Fe	nife-group-3c	Hydrogenases
Anaerolineae-4_00257	Anaerolineae-4	nitrate	0	nife-group-3c	Hydrogenases	Hydrogenase Ni-Fe	nife-group-3c	Hydrogenases
Anaerolineae-4_01031	Anaerolineae-4	iron	0	TIGR02717	Fermentation	Acetogenesis	acdA	Fermentation
Anaerolineae-4_01031	Anaerolineae-4	nitrate	0	TIGR02717	Fermentation	Acetogenesis	acdA	Fermentation
Anaerolineae-4_01148	Anaerolineae-4	iron	0	TIGR02866	Oxygen metabolism (Oxidative phosphorylation Complex IV)	Cytochrome c oxidase, caa3-type	coxB	Oxygen metabolism
Anaerolineae-4_01148	Anaerolineae-4	nitrate	0	TIGR02866	Oxygen metabolism (Oxidative phosphorylation Complex IV)	Cytochrome c oxidase, caa3-type	coxB	Oxygen metabolism
Anaerolineae-4_01149	Anaerolineae-4	iron	0	TIGR02891	Oxygen metabolism (Oxidative phosphorylation Complex IV)	Cytochrome c oxidase, caa3-type	coxA	Oxygen metabolism
Anaerolineae-4_01149	Anaerolineae-4	nitrate	0	TIGR02891	Oxygen metabolism (Oxidative phosphorylation Complex IV)	Cytochrome c oxidase, caa3-type	coxA	Oxygen metabolism
Anaerolineae-4_01275	Anaerolineae-4	iron	0	TIGR01660	Nitrogen cycling	Nitrate reduction	narH	Nitrate reduction
Anaerolineae-4_01275	Anaerolineae-4	nitrate	0	TIGR01660	Nitrogen cycling	Nitrate reduction	narH	Nitrate reduction
Anaerolineae-4_01610	Anaerolineae-4	nitrate	0	TIGR00782	Oxygen metabolism (Oxidative phosphorylation Complex IV)	Cytochrome c oxidase, cbb3-type	ccoP	Oxygen metabolism
Anaerolineae-4_01843	Anaerolineae-4	iron	0	K00123	C1 metabolism	Formate oxidation	fdoG	Formate oxidation
Anaerolineae-4_01843	Anaerolineae-4	nitrate	0	K00123	C1 metabolism	Formate oxidation	fdoG	Formate oxidation
Anaerolineae-4_02586	Anaerolineae-4	nitrate	0	TIGR02717	Fermentation	Acetogenesis	acdA	Fermentation
Anaerolineales-1_00453	Anaerolineales-1	iron	0	K00123	C1 metabolism	Formate oxidation	fdoG	Formate oxidation
Anaerolineales-1_00453	Anaerolineales-1	nitrate	0	K00123	C1 metabolism	Formate oxidation	fdoG	Formate oxidation
Anaerolineales-1_00540	Anaerolineales-1	iron	0	TIGR02866	Oxygen metabolism (Oxidative phosphorylation Complex IV)	Cytochrome c oxidase, caa3-type	coxB	Oxygen metabolism
Anaerolineales-1_00540	Anaerolineales-1	nitrate	0	TIGR02866	Oxygen metabolism (Oxidative phosphorylation Complex IV)	Cytochrome c oxidase, caa3-type	coxB	Oxygen metabolism
Anaerolineales-1_00747	Anaerolineales-1	iron	0	TIGR00782	Oxygen metabolism (Oxidative phosphorylation Complex IV)	Cytochrome c oxidase, cbb3-type	ccoP	Oxygen metabolism
Anaerolineales-1_00747	Anaerolineales-1	nitrate	0	TIGR00782	Oxygen metabolism (Oxidative phosphorylation Complex IV)	Cytochrome c oxidase, cbb3-type	ccoP	Oxygen metabolism
Anaerolineales-1_00945	Anaerolineales-1	iron	0	TIGR04315	Nitrogen cycling	Nitrite reduction	octR	Nitrite reduction
Anaerolineales-1_00945	Anaerolineales-1	nitrate	0	TIGR04315	Nitrogen cycling	Nitrite reduction	octR	Nitrite reduction
Anaerolineales-1_00992	Anaerolineales-1	iron	0	TIGR00782	Oxygen metabolism (Oxidative phosphorylation Complex IV)	Cytochrome c oxidase, cbb3-type	ccoP	Oxygen metabolism
Anaerolineales-1_00992	Anaerolineales-1	nitrate	0	TIGR00782	Oxygen metabolism (Oxidative phosphorylation Complex IV)	Cytochrome c oxidase, cbb3-type	ccoP	Oxygen metabolism
Anaerolineales-1_00995	Anaerolineales-1	iron	0	TIGR01580	Nitrogen cycling	Nitrate reduction	narG	Nitrate reduction
Anaerolineales-1_00996	Anaerolineales-1	iron	0	TIGR01660	Nitrogen cycling	Nitrate reduction	narH	Nitrate reduction
Anaerolineales-1_00996	Anaerolineales-1	nitrate	0	TIGR01660	Nitrogen cycling	Nitrate reduction	narH	Nitrate reduction
Anaerolineales-1_01178	Anaerolineales-1	iron	0	TIGR02717	Fermentation	Acetogenesis	acdA	Fermentation
Anaerolineales-1_01178	Anaerolineales-1	nitrate	0	TIGR02717	Fermentation	Acetogenesis	acdA	Fermentation
Anaerolineales-1_02005	Anaerolineales-1	iron	0	PF02335	Nitrogen cycling	Nitrite reduction to ammonia	nrfA	Nitrite reduction to ammonia
Anaerolineales-1_02006	Anaerolineales-1	iron	0	TIGR03153	Nitrogen cycling	Nitrite reduction to ammonia	nrfH	Nitrite reduction to ammonia
Anaerolineales-1_02006	Anaerolineales-1	nitrate	0	TIGR03153	Nitrogen cycling	Nitrite reduction to ammonia	nrfH	Nitrite reduction to ammonia
Anaerolineales-1_02285	Anaerolineales-1	iron	0	TIGR00339	Sulfur cycling	Sulfate reduction	sat	Sulfate reduction
Anaerolineales-1_02285	Anaerolineales-1	nitrate	0	TIGR00339	Sulfur cycling	Sulfate reduction	sat	Sulfate reduction
Anaerolineales-1_02830	Anaerolineales-1	iron	0	TIGR00782	Oxygen metabolism (Oxidative phosphorylation Complex IV)	Cytochrome c oxidase, cbb3-type	ccoP	Oxygen metabolism
Anaerolineales-1_02830	Anaerolineales-1	nitrate	0	TIGR00782	Oxygen metabolism (Oxidative phosphorylation Complex IV)	Cytochrome c oxidase, cbb3-type	ccoP	Oxygen metabolism
Anaerolineales-1_02971	Anaerolineales-1	iron	0	TIGR02188	Fermentation	Acetate to acetyl-CoA	acs	Fermentation
Anaerolineales-1_02971	Anaerolineales-1	nitrate	0	TIGR02188	Fermentation	Acetate to acetyl-CoA	acs	Fermentation
Anaerolineales-1_03305	Anaerolineales-1	iron	0	TIGR02717	Fermentation	Acetogenesis	acdA	Fermentation
Anaerolineales-1_03305	Anaerolineales-1	nitrate	0	TIGR02717	Fermentation	Acetogenesis	acdA	Fermentation
Anaerolineales-1_03393	Anaerolineales-1	iron	0	TIGR00782	Oxygen metabolism (Oxidative phosphorylation Complex IV)	Cytochrome c oxidase, cbb3-type	ccoP	Oxygen metabolism
Anaerolineales-1_03393	Anaerolineales-1	nitrate	0	TIGR00782	Oxygen metabolism (Oxidative phosphorylation Complex IV)	Cytochrome c oxidase, cbb3-type	ccoP	Oxygen metabolism
Anaerolineales-1_03616	Anaerolineales-1	nitrate	0	nife-group-4a-g	Hydrogenases	Hydrogenase Ni-Fe	nife-group-4a-g	Hydrogenases
Anaerolineales-2_00625	Anaerolineales-2	iron	0	TIGR02866	Oxygen metabolism (Oxidative phosphorylation Complex IV)	Cytochrome c oxidase, caa3-type	coxB	Oxygen metabolism
Anaerolineales-2_00625	Anaerolineales-2	nitrate	0	TIGR02866	Oxygen metabolism (Oxidative phosphorylation Complex IV)	Cytochrome c oxidase, caa3-type	coxB	Oxygen metabolism
Anaerolineales-2_00900	Anaerolineales-2	iron	0	TIGR02188	Fermentation	Acetate to acetyl-CoA	acs	Fermentation
Anaerolineales-2_00900	Anaerolineales-2	nitrate	0	TIGR02188	Fermentation	Acetate to acetyl-CoA	acs	Fermentation
Anaerolineales-2_01215	Anaerolineales-2	nitrate	0	nife-group-3c	Hydrogenases	Hydrogenase Ni-Fe	nife-group-3c	Hydrogenases
Anaerolineales-2_01222	Anaerolineales-2	iron	0	nitrite_reductase_nirS	Nitrogen cycling	Nitrite reduction	nirS	Nitrite reduction
Anaerolineales-2_01222	Anaerolineales-2	nitrate	0	nitrite_reductase_nirS	Nitrogen cycling	Nitrite reduction	nirS	Nitrite reduction
Anaerolineales-2_01277	Anaerolineales-2	iron	0	TIGR03153	Nitrogen cycling	Nitrite reduction to ammonia	nrfH	Nitrite reduction to ammonia
Anaerolineales-2_01277	Anaerolineales-2	nitrate	0	TIGR03153	Nitrogen cycling	Nitrite reduction to ammonia	nrfH	Nitrite reduction to ammonia
Anaerolineales-2_01278	Anaerolineales-2	iron	0	PF02335	Nitrogen cycling	Nitrite reduction to ammonia	nrfA	Nitrite reduction to ammonia
Anaerolineales-2_01278	Anaerolineales-2	nitrate	0	PF02335	Nitrogen cycling	Nitrite reduction to ammonia	nrfA	Nitrite reduction to ammonia
Anaerolineales-2_01444	Anaerolineales-2	nitrate	0	TIGR02717	Fermentation	Acetogenesis	acdA	Fermentation
Anaerolineales-2_01517	Anaerolineales-2	iron	0	TIGR01660	Nitrogen cycling	Nitrate reduction	narH	Nitrate reduction
Anaerolineales-2_01518	Anaerolineales-2	iron	0	TIGR01580	Nitrogen cycling	Nitrate reduction	narG	Nitrate reduction
Anaerolineales-2_01528	Anaerolineales-2	iron	0	TIGR01660	Nitrogen cycling	Nitrate reduction	narH	Nitrate reduction
Anaerolineales-2_01528	Anaerolineales-2	nitrate	0	TIGR01660	Nitrogen cycling	Nitrate reduction	narH	Nitrate reduction
Anaerolineales-2_01529	Anaerolineales-2	nitrate	0	TIGR01580	Nitrogen cycling	Nitrate reduction	narG	Nitrate reduction
Anaerolineales-2_01651	Anaerolineales-2	iron	0	TIGR00339	Sulfur cycling	Sulfate reduction	sat	Sulfate reduction
Anaerolineales-2_01651	Anaerolineales-2	nitrate	0	TIGR00339	Sulfur cycling	Sulfate reduction	sat	Sulfate reduction
Anaerolineales-2_02077	Anaerolineales-2	iron	0	nife-group-4a-g	Hydrogenases	Hydrogenase Ni-Fe	nife-group-4a-g	Hydrogenases
Anaerolineales-2_02077	Anaerolineales-2	nitrate	0	nife-group-4a-g	Hydrogenases	Hydrogenase Ni-Fe	nife-group-4a-g	Hydrogenases
Anaerolineales-2_02317	Anaerolineales-2	nitrate	0	K00123	C1 metabolism	Formate oxidation	fdoG	Formate oxidation
Anaerolineales-2_02376	Anaerolineales-2	iron	0	TIGR02717	Fermentation	Acetogenesis	acdA	Fermentation
Anaerolineales-2_02376	Anaerolineales-2	nitrate	0	TIGR02717	Fermentation	Acetogenesis	acdA	Fermentation
Anaerolineales-2_02505	Anaerolineales-2	nitrate	0	TIGR00651	Fermentation	Acetogenesis	pta	Fermentation
Anaerolineales-2_02876	Anaerolineales-2	nitrate	0	nife-group-4a-g	Hydrogenases	Hydrogenase Ni-Fe	nife-group-4a-g	Hydrogenases
Anaerolineales-2_02890	Anaerolineales-2	iron	0	K00124	C1 metabolism	Formate oxidation	fdoH	Formate oxidation
Anaerolineales-2_02890	Anaerolineales-2	nitrate	0	K00124	C1 metabolism	Formate oxidation	fdoH	Formate oxidation
Anaerolineales-3_00438	Anaerolineales-3	nitrate	0	K00124	C1 metabolism	Formate oxidation	fdoH	Formate oxidation
Anaerolineales-3_00518	Anaerolineales-3	nitrate	0	nife-group-4a-g	Hydrogenases	Hydrogenase Ni-Fe	nife-group-4a-g	Hydrogenases
Anaerolineales-3_01588	Anaerolineales-3	iron	0	TIGR02188	Fermentation	Acetate to acetyl-CoA	acs	Fermentation
Anaerolineales-3_01644	Anaerolineales-3	nitrate	0	K00124	C1 metabolism	Formate oxidation	fdoH	Formate oxidation
Anaerolineales-3_02836	Anaerolineales-3	nitrate	0	nife-group-3c	Hydrogenases	Hydrogenase Ni-Fe	nife-group-3c	Hydrogenases
Anaerolineales-3_03784	Anaerolineales-3	iron	0	TIGR01660	Nitrogen cycling	Nitrate reduction	narH	Nitrate reduction
Anaerolineales-4_00612	Anaerolineales-4	iron	0	TIGR02188	Fermentation	Acetate to acetyl-CoA	acs	Fermentation
Anaerolineales-4_01828	Anaerolineales-4	iron	0	TIGR00780	Oxygen metabolism (Oxidative phosphorylation Complex IV)	Cytochrome c oxidase, cbb3-type	ccoN	Oxygen metabolism
Anaerolineales-4_01828	Anaerolineales-4	nitrate	0	TIGR00780	Oxygen metabolism (Oxidative phosphorylation Complex IV)	Cytochrome c oxidase, cbb3-type	ccoN	Oxygen metabolism
Anaerolineales-4_01829	Anaerolineales-4	iron	0	TIGR00781	Oxygen metabolism (Oxidative phosphorylation Complex IV)	Cytochrome c oxidase, cbb3-type	ccoO	Oxygen metabolism
Anaerolineales-4_01829	Anaerolineales-4	nitrate	0	TIGR00781	Oxygen metabolism (Oxidative phosphorylation Complex IV)	Cytochrome c oxidase, cbb3-type	ccoO	Oxygen metabolism
Anaerolineales-4_01831	Anaerolineales-4	iron	0	TIGR00782	Oxygen metabolism (Oxidative phosphorylation Complex IV)	Cytochrome c oxidase, cbb3-type	ccoP	Oxygen metabolism
Anaerolineales-4_01831	Anaerolineales-4	nitrate	0	TIGR00782	Oxygen metabolism (Oxidative phosphorylation Complex IV)	Cytochrome c oxidase, cbb3-type	ccoP	Oxygen metabolism
Anaerolineales-5_00866	Anaerolineales-5	nitrate	0	TIGR04315	Nitrogen cycling	Nitrite reduction	octR	Nitrite reduction
Anaerolineales-5_01246	Anaerolineales-5	iron	0	TIGR02717	Fermentation	Acetogenesis	acdA	Fermentation
Anaerolineales-5_01535	Anaerolineales-5	nitrate	0	TIGR02376	Nitrogen cycling	Nitrite reduction	nirK	Nitrite reduction
Anaerolineales-5_02088	Anaerolineales-5	nitrate	0	nife-group-3c	Hydrogenases	Hydrogenase Ni-Fe	nife-group-3c	Hydrogenases
Anaerolineales-5_02813	Anaerolineales-5	iron	0	TIGR02866	Oxygen metabolism (Oxidative phosphorylation Complex IV)	Cytochrome c oxidase, caa3-type	coxB	Oxygen metabolism
Anaerolineales-5_02813	Anaerolineales-5	nitrate	0	TIGR02866	Oxygen metabolism (Oxidative phosphorylation Complex IV)	Cytochrome c oxidase, caa3-type	coxB	Oxygen metabolism
Anaerolineales-5_03159	Anaerolineales-5	nitrate	0	TIGR03153	Nitrogen cycling	Nitrite reduction to ammonia	nrfH	Nitrite reduction to ammonia
Anaerolineales-5_03617	Anaerolineales-5	nitrate	0	TIGR02717	Fermentation	Acetogenesis	acdA	Fermentation
Anaerovoracaceae-1_02346	Anaerovoracaceae-1	iron	0	TIGR00016	Fermentation	Acetogenesis	ack	Fermentation
Anaerovoracaceae-1_02346	Anaerovoracaceae-1	nitrate	0	TIGR00016	Fermentation	Acetogenesis	ack	Fermentation
Anaerovoracaceae-1_02448	Anaerovoracaceae-1	iron	0	TIGR01287	Nitrogen cycling	N2 fixation	nifH	N2 fixation
Anaerovoracaceae-1_02448	Anaerovoracaceae-1	nitrate	0	TIGR01287	Nitrogen cycling	N2 fixation	nifH	N2 fixation
Anaerovoracaceae-1_02694	Anaerovoracaceae-1	iron	0	fefe-group-c2	Hydrogenases	Hydrogenase Fe-Fe	fefe-group-c2	Hydrogenases
Anaerovoracaceae-1_02694	Anaerovoracaceae-1	nitrate	0	fefe-group-c2	Hydrogenases	Hydrogenase Fe-Fe	fefe-group-c2	Hydrogenases
Anaerovoracaceae-1_02728	Anaerovoracaceae-1	iron	0	nife-group-4a-g	Hydrogenases	Hydrogenase Ni-Fe	nife-group-4a-g	Hydrogenases
Anaerovoracaceae-1_02728	Anaerovoracaceae-1	nitrate	0	nife-group-4a-g	Hydrogenases	Hydrogenase Ni-Fe	nife-group-4a-g	Hydrogenases
Anaerovoracaceae-1_02870	Anaerovoracaceae-1	iron	0	nife-group-4a-g	Hydrogenases	Hydrogenase Ni-Fe	nife-group-4a-g	Hydrogenases
Anaerovoracaceae-1_02870	Anaerovoracaceae-1	nitrate	0	nife-group-4a-g	Hydrogenases	Hydrogenase Ni-Fe	nife-group-4a-g	Hydrogenases
Anaerovoracaceae-1_03038	Anaerovoracaceae-1	iron	0	fefe-group-a13	Hydrogenases	Hydrogenase Fe-Fe	fefe-group-a13	Hydrogenases
Anaerovoracaceae-1_03038	Anaerovoracaceae-1	nitrate	0	fefe-group-a13	Hydrogenases	Hydrogenase Fe-Fe	fefe-group-a13	Hydrogenases
Anaerovoracaceae-1_03127	Anaerovoracaceae-1	iron	0	nife-group-1	Hydrogenases	Hydrogenase Ni-Fe	nife-group-1	Hydrogenases
Anaerovoracaceae-1_03127	Anaerovoracaceae-1	nitrate	0	nife-group-1	Hydrogenases	Hydrogenase Ni-Fe	nife-group-1	Hydrogenases
Anaerovoracaceae-1_03416	Anaerovoracaceae-1	iron	0	fefe-group-a13	Hydrogenases	Hydrogenase Fe-Fe	fefe-group-a13	Hydrogenases
Anaerovoracaceae-1_03416	Anaerovoracaceae-1	nitrate	0	fefe-group-a13	Hydrogenases	Hydrogenase Fe-Fe	fefe-group-a13	Hydrogenases
Anaerovoracaceae-1_03745	Anaerovoracaceae-1	iron	0	TIGR00651	Fermentation	Acetogenesis	pta	Fermentation
Anaerovoracaceae-1_03745	Anaerovoracaceae-1	nitrate	0	TIGR00651	Fermentation	Acetogenesis	pta	Fermentation
Anaerovoracaceae-2_00042	Anaerovoracaceae-2	iron	0	nife-group-4a-g	Hydrogenases	Hydrogenase Ni-Fe	nife-group-4a-g	Hydrogenases
Anaerovoracaceae-2_00042	Anaerovoracaceae-2	nitrate	0	nife-group-4a-g	Hydrogenases	Hydrogenase Ni-Fe	nife-group-4a-g	Hydrogenases
Anaerovoracaceae-2_00167	Anaerovoracaceae-2	iron	0	TIGR00016	Fermentation	Acetogenesis	ack	Fermentation
Anaerovoracaceae-2_00167	Anaerovoracaceae-2	nitrate	0	TIGR00016	Fermentation	Acetogenesis	ack	Fermentation
Anaerovoracaceae-2_01093	Anaerovoracaceae-2	iron	0	fefe-group-a13	Hydrogenases	Hydrogenase Fe-Fe	fefe-group-a13	Hydrogenases
Anaerovoracaceae-2_01093	Anaerovoracaceae-2	nitrate	0	fefe-group-a13	Hydrogenases	Hydrogenase Fe-Fe	fefe-group-a13	Hydrogenases
Anaerovoracaceae-2_01188	Anaerovoracaceae-2	iron	0	TIGR00651	Fermentation	Acetogenesis	pta	Fermentation
Anaerovoracaceae-2_01188	Anaerovoracaceae-2	nitrate	0	TIGR00651	Fermentation	Acetogenesis	pta	Fermentation
Anaerovoracaceae-2_01662	Anaerovoracaceae-2	iron	0	fefe-group-a13	Hydrogenases	Hydrogenase Fe-Fe	fefe-group-a13	Hydrogenases
Anaerovoracaceae-2_01662	Anaerovoracaceae-2	nitrate	0	fefe-group-a13	Hydrogenases	Hydrogenase Fe-Fe	fefe-group-a13	Hydrogenases
Anaerovoracaceae-2_01963	Anaerovoracaceae-2	iron	0	nife-group-4a-g	Hydrogenases	Hydrogenase Ni-Fe	nife-group-4a-g	Hydrogenases
Anaerovoracaceae-2_01963	Anaerovoracaceae-2	nitrate	0	nife-group-4a-g	Hydrogenases	Hydrogenase Ni-Fe	nife-group-4a-g	Hydrogenases
Anaerovoracaceae-2_02934	Anaerovoracaceae-2	iron	0	nife-group-1	Hydrogenases	Hydrogenase Ni-Fe	nife-group-1	Hydrogenases
Anaerovoracaceae-2_02934	Anaerovoracaceae-2	nitrate	0	nife-group-1	Hydrogenases	Hydrogenase Ni-Fe	nife-group-1	Hydrogenases
Ardenticatenaceae-3_00008	Ardenticatenaceae-3	iron	0	TIGR02717	Fermentation	Acetogenesis	acdA	Fermentation
Ardenticatenaceae-3_00101	Ardenticatenaceae-3	iron	0	TIGR00339	Sulfur cycling	Sulfate reduction	sat	Sulfate reduction
Ardenticatenaceae-3_00101	Ardenticatenaceae-3	nitrate	0	TIGR00339	Sulfur cycling	Sulfate reduction	sat	Sulfate reduction
Ardenticatenaceae-3_00388	Ardenticatenaceae-3	iron	0	TIGR02891	Oxygen metabolism (Oxidative phosphorylation Complex IV)	Cytochrome c oxidase, caa3-type	coxA	Oxygen metabolism
Ardenticatenaceae-3_00388	Ardenticatenaceae-3	nitrate	0	TIGR02891	Oxygen metabolism (Oxidative phosphorylation Complex IV)	Cytochrome c oxidase, caa3-type	coxA	Oxygen metabolism
Ardenticatenaceae-3_00389	Ardenticatenaceae-3	iron	0	TIGR02866	Oxygen metabolism (Oxidative phosphorylation Complex IV)	Cytochrome c oxidase, caa3-type	coxB	Oxygen metabolism
Ardenticatenaceae-3_00389	Ardenticatenaceae-3	nitrate	0	TIGR02866	Oxygen metabolism (Oxidative phosphorylation Complex IV)	Cytochrome c oxidase, caa3-type	coxB	Oxygen metabolism
Ardenticatenaceae-3_01996	Ardenticatenaceae-3	iron	0	TIGR00339	Sulfur cycling	Sulfate reduction	sat	Sulfate reduction
Ardenticatenaceae-3_01996	Ardenticatenaceae-3	nitrate	0	TIGR00339	Sulfur cycling	Sulfate reduction	sat	Sulfate reduction
Ardenticatenaceae-3_02085	Ardenticatenaceae-3	iron	0	TIGR00782	Oxygen metabolism (Oxidative phosphorylation Complex IV)	Cytochrome c oxidase, cbb3-type	ccoP	Oxygen metabolism
Ardenticatenaceae-3_02085	Ardenticatenaceae-3	nitrate	0	TIGR00782	Oxygen metabolism (Oxidative phosphorylation Complex IV)	Cytochrome c oxidase, cbb3-type	ccoP	Oxygen metabolism
Ardenticatenaceae-3_02718	Ardenticatenaceae-3	iron	0	K00124	C1 metabolism	Formate oxidation	fdoH	Formate oxidation
Ardenticatenaceae-3_02718	Ardenticatenaceae-3	nitrate	0	K00124	C1 metabolism	Formate oxidation	fdoH	Formate oxidation
Ardenticatenaceae-3_02956	Ardenticatenaceae-3	nitrate	0	TIGR02891	Oxygen metabolism (Oxidative phosphorylation Complex IV)	Cytochrome c oxidase, caa3-type	coxA	Oxygen metabolism
Ardenticatenaceae-3_02957	Ardenticatenaceae-3	iron	0	TIGR02866	Oxygen metabolism (Oxidative phosphorylation Complex IV)	Cytochrome c oxidase, caa3-type	coxB	Oxygen metabolism
Ardenticatenaceae-3_02957	Ardenticatenaceae-3	nitrate	0	TIGR02866	Oxygen metabolism (Oxidative phosphorylation Complex IV)	Cytochrome c oxidase, caa3-type	coxB	Oxygen metabolism
Ardenticatenaceae-3_02968	Ardenticatenaceae-3	iron	0	TIGR02866	Oxygen metabolism (Oxidative phosphorylation Complex IV)	Cytochrome c oxidase, caa3-type	coxB	Oxygen metabolism
Ardenticatenaceae-3_02968	Ardenticatenaceae-3	nitrate	0	TIGR02866	Oxygen metabolism (Oxidative phosphorylation Complex IV)	Cytochrome c oxidase, caa3-type	coxB	Oxygen metabolism
Ardenticatenaceae-3_03695	Ardenticatenaceae-3	nitrate	0	TIGR00651	Fermentation	Acetogenesis	pta	Fermentation
Ardenticatenaceae-3_03996	Ardenticatenaceae-3	iron	0	TIGR02376	Nitrogen cycling	Nitrite reduction	nirK	Nitrite reduction
Ardenticatenaceae-3_03996	Ardenticatenaceae-3	nitrate	0	TIGR02376	Nitrogen cycling	Nitrite reduction	nirK	Nitrite reduction
Ardenticatenaceae-3_05014	Ardenticatenaceae-3	iron	0	K00124	C1 metabolism	Formate oxidation	fdoH	Formate oxidation
Ardenticatenaceae-3_05014	Ardenticatenaceae-3	nitrate	0	K00124	C1 metabolism	Formate oxidation	fdoH	Formate oxidation
Ardenticatenaceae-3_05655	Ardenticatenaceae-3	iron	0	TIGR02866	Oxygen metabolism (Oxidative phosphorylation Complex IV)	Cytochrome c oxidase, caa3-type	coxB	Oxygen metabolism
Ardenticatenaceae-3_05655	Ardenticatenaceae-3	nitrate	0	TIGR02866	Oxygen metabolism (Oxidative phosphorylation Complex IV)	Cytochrome c oxidase, caa3-type	coxB	Oxygen metabolism
Ardenticatenaceae-3_05656	Ardenticatenaceae-3	iron	0	TIGR02891	Oxygen metabolism (Oxidative phosphorylation Complex IV)	Cytochrome c oxidase, caa3-type	coxA	Oxygen metabolism
Ardenticatenaceae-3_05656	Ardenticatenaceae-3	nitrate	0	TIGR02891	Oxygen metabolism (Oxidative phosphorylation Complex IV)	Cytochrome c oxidase, caa3-type	coxA	Oxygen metabolism
Ardenticatenaceae-3_06554	Ardenticatenaceae-3	iron	0	TIGR00780	Oxygen metabolism (Oxidative phosphorylation Complex IV)	Cytochrome c oxidase, cbb3-type	ccoN	Oxygen metabolism
Ardenticatenaceae-3_06555	Ardenticatenaceae-3	iron	0	TIGR00781	Oxygen metabolism (Oxidative phosphorylation Complex IV)	Cytochrome c oxidase, cbb3-type	ccoO	Oxygen metabolism
Ardenticatenaceae-3_06757	Ardenticatenaceae-3	iron	0	K00124	C1 metabolism	Formate oxidation	fdoH	Formate oxidation
Ardenticatenaceae-3_06757	Ardenticatenaceae-3	nitrate	0	K00124	C1 metabolism	Formate oxidation	fdoH	Formate oxidation
Ardenticatenaceae-3_06835	Ardenticatenaceae-3	iron	0	TIGR00339	Sulfur cycling	Sulfate reduction	sat	Sulfate reduction
Ardenticatenaceae-3_06835	Ardenticatenaceae-3	nitrate	0	TIGR00339	Sulfur cycling	Sulfate reduction	sat	Sulfate reduction
Ardenticatenaceae-3_06991	Ardenticatenaceae-3	iron	0	TIGR00339	Sulfur cycling	Sulfate reduction	sat	Sulfate reduction
Ardenticatenaceae-3_06991	Ardenticatenaceae-3	nitrate	0	TIGR00339	Sulfur cycling	Sulfate reduction	sat	Sulfate reduction
Ardenticatenaceae-3_06993	Ardenticatenaceae-3	iron	0	TIGR00339	Sulfur cycling	Sulfate reduction	sat	Sulfate reduction
Ardenticatenaceae-3_06993	Ardenticatenaceae-3	nitrate	0	TIGR00339	Sulfur cycling	Sulfate reduction	sat	Sulfate reduction
Ardenticatenaceae-3_07470	Ardenticatenaceae-3	iron	0	K00124	C1 metabolism	Formate oxidation	fdoH	Formate oxidation
Ardenticatenaceae-3_07470	Ardenticatenaceae-3	nitrate	0	K00124	C1 metabolism	Formate oxidation	fdoH	Formate oxidation
Ardenticatenaceae-3_07975	Ardenticatenaceae-3	iron	0	TIGR01660	Nitrogen cycling	Nitrate reduction	narH	Nitrate reduction
Ardenticatenaceae-3_07977	Ardenticatenaceae-3	iron	0	TIGR01580	Nitrogen cycling	Nitrate reduction	narG	Nitrate reduction
Arenicellales-1_00029	Arenicellales-1	iron	0	TIGR02891	Oxygen metabolism (Oxidative phosphorylation Complex IV)	Cytochrome c oxidase, caa3-type	coxA	Oxygen metabolism
Arenicellales-1_00030	Arenicellales-1	iron	0	TIGR02866	Oxygen metabolism (Oxidative phosphorylation Complex IV)	Cytochrome c oxidase, caa3-type	coxB	Oxygen metabolism
Arenicellales-1_01350	Arenicellales-1	iron	0	TIGR00339	Sulfur cycling	Sulfate reduction	sat	Sulfate reduction
Arenicellales-1_01419	Arenicellales-1	iron	0	TIGR00016	Fermentation	Acetogenesis	ack	Fermentation
Arenicellales-1_01419	Arenicellales-1	nitrate	0	TIGR00016	Fermentation	Acetogenesis	ack	Fermentation
Arenicellales-1_02152	Arenicellales-1	iron	0	TIGR01660	Nitrogen cycling	Nitrate reduction	narH	Nitrate reduction
Arenicellales-1_02276	Arenicellales-1	iron	0	PF03892	Nitrogen cycling	Nitrate reduction	napB	Nitrate reduction
Arenicellales-1_02276	Arenicellales-1	nitrate	0	PF03892	Nitrogen cycling	Nitrate reduction	napB	Nitrate reduction
Arenicellales-1_02277	Arenicellales-1	iron	0	TIGR01706	Nitrogen cycling	Nitrate reduction	napA	Nitrate reduction
Arenicellales-1_02277	Arenicellales-1	nitrate	0	TIGR01706	Nitrogen cycling	Nitrate reduction	napA	Nitrate reduction
Arenicellales-1_02475	Arenicellales-1	iron	0	TIGR00339	Sulfur cycling	Sulfate reduction	sat	Sulfate reduction
Arenicellales-1_02475	Arenicellales-1	nitrate	0	TIGR00339	Sulfur cycling	Sulfate reduction	sat	Sulfate reduction
Arenicellales-1_03463	Arenicellales-1	iron	0	K00123	C1 metabolism	Formate oxidation	fdoG	Formate oxidation
Arenicellales-1_03464	Arenicellales-1	iron	0	K22515	C1 metabolism	Formate oxidation	fdwB	Formate oxidation
Arenicellales-1_03509	Arenicellales-1	iron	0	TIGR00780	Oxygen metabolism (Oxidative phosphorylation Complex IV)	Cytochrome c oxidase, cbb3-type	ccoN	Oxygen metabolism
Arenicellales-1_03510	Arenicellales-1	iron	0	TIGR00781	Oxygen metabolism (Oxidative phosphorylation Complex IV)	Cytochrome c oxidase, cbb3-type	ccoO	Oxygen metabolism
Arenicellales-1_03512	Arenicellales-1	iron	0	TIGR00782	Oxygen metabolism (Oxidative phosphorylation Complex IV)	Cytochrome c oxidase, cbb3-type	ccoP	Oxygen metabolism
Arenicellales-1_04178	Arenicellales-1	iron	0	TIGR00651	Fermentation	Acetogenesis	pta	Fermentation
Arenicellales-1_04178	Arenicellales-1	nitrate	0	TIGR00651	Fermentation	Acetogenesis	pta	Fermentation
Bacteroidota-1_00223	Bacteroidota-1	iron	0	TIGR00781	Oxygen metabolism (Oxidative phosphorylation Complex IV)	Cytochrome c oxidase, cbb3-type	ccoO	Oxygen metabolism
Bacteroidota-1_00536	Bacteroidota-1	iron	0	TIGR04315	Nitrogen cycling	Nitrite reduction	octR	Nitrite reduction
Bacteroidota-1_01335	Bacteroidota-1	nitrate	0	nife-group-3abd	Hydrogenases	Hydrogenase Ni-Fe	nife-group-3abd	Hydrogenases
Bacteroidota-1_01377	Bacteroidota-1	iron	0	PF02335	Nitrogen cycling	Nitrite reduction to ammonia	nrfA	Nitrite reduction to ammonia
Bacteroidota-1_01393	Bacteroidota-1	iron	0	TIGR01660	Nitrogen cycling	Nitrate reduction	narH	Nitrate reduction
Bacteroidota-1_02474	Bacteroidota-1	nitrate	0	TIGR02717	Fermentation	Acetogenesis	acdA	Fermentation
Bacteroidota-1_02499	Bacteroidota-1	iron	0	TIGR00782	Oxygen metabolism (Oxidative phosphorylation Complex IV)	Cytochrome c oxidase, cbb3-type	ccoP	Oxygen metabolism
Bacteroidota-1_02499	Bacteroidota-1	nitrate	0	TIGR00782	Oxygen metabolism (Oxidative phosphorylation Complex IV)	Cytochrome c oxidase, cbb3-type	ccoP	Oxygen metabolism
Bacteroidota-1_02899	Bacteroidota-1	iron	0	TIGR00782	Oxygen metabolism (Oxidative phosphorylation Complex IV)	Cytochrome c oxidase, cbb3-type	ccoP	Oxygen metabolism
Bacteroidota-1_02899	Bacteroidota-1	nitrate	0	TIGR00782	Oxygen metabolism (Oxidative phosphorylation Complex IV)	Cytochrome c oxidase, cbb3-type	ccoP	Oxygen metabolism
Bacteroidota-1_03694	Bacteroidota-1	iron	0	nife-group-3c	Hydrogenases	Hydrogenase Ni-Fe	nife-group-3c	Hydrogenases
Bacteroidota-1_03694	Bacteroidota-1	nitrate	0	nife-group-3c	Hydrogenases	Hydrogenase Ni-Fe	nife-group-3c	Hydrogenases
Burkholderiales-1_00358	Burkholderiales-1	iron	0	TIGR00016	Fermentation	Acetogenesis	ack	Fermentation
Burkholderiales-1_00358	Burkholderiales-1	nitrate	0	TIGR00016	Fermentation	Acetogenesis	ack	Fermentation
Burkholderiales-1_00897	Burkholderiales-1	iron	0	TIGR02717	Fermentation	Acetogenesis	acdA	Fermentation
Burkholderiales-1_00897	Burkholderiales-1	nitrate	0	TIGR02717	Fermentation	Acetogenesis	acdA	Fermentation
Burkholderiales-1_01663	Burkholderiales-1	iron	0	K00124	C1 metabolism	Formate oxidation	fdoH	Formate oxidation
Burkholderiales-1_01663	Burkholderiales-1	nitrate	0	K00124	C1 metabolism	Formate oxidation	fdoH	Formate oxidation
Burkholderiales-1_01664	Burkholderiales-1	iron	0	K00123	C1 metabolism	Formate oxidation	fdoG	Formate oxidation
Burkholderiales-1_01664	Burkholderiales-1	nitrate	0	K00123	C1 metabolism	Formate oxidation	fdoG	Formate oxidation
Burkholderiales-1_02086	Burkholderiales-1	iron	0	TIGR00782	Oxygen metabolism (Oxidative phosphorylation Complex IV)	Cytochrome c oxidase, cbb3-type	ccoP	Oxygen metabolism
Burkholderiales-1_02086	Burkholderiales-1	nitrate	0	TIGR00782	Oxygen metabolism (Oxidative phosphorylation Complex IV)	Cytochrome c oxidase, cbb3-type	ccoP	Oxygen metabolism
Burkholderiales-1_02088	Burkholderiales-1	iron	0	TIGR00781	Oxygen metabolism (Oxidative phosphorylation Complex IV)	Cytochrome c oxidase, cbb3-type	ccoO	Oxygen metabolism
Burkholderiales-1_02088	Burkholderiales-1	nitrate	0	TIGR00781	Oxygen metabolism (Oxidative phosphorylation Complex IV)	Cytochrome c oxidase, cbb3-type	ccoO	Oxygen metabolism
Burkholderiales-1_02089	Burkholderiales-1	iron	0	TIGR00780	Oxygen metabolism (Oxidative phosphorylation Complex IV)	Cytochrome c oxidase, cbb3-type	ccoN	Oxygen metabolism
Burkholderiales-1_02089	Burkholderiales-1	nitrate	0	TIGR00780	Oxygen metabolism (Oxidative phosphorylation Complex IV)	Cytochrome c oxidase, cbb3-type	ccoN	Oxygen metabolism
Burkholderiales-1_02467	Burkholderiales-1	iron	0	K22515	C1 metabolism	Formate oxidation	fdwB	Formate oxidation
Burkholderiales-1_02467	Burkholderiales-1	nitrate	0	K22515	C1 metabolism	Formate oxidation	fdwB	Formate oxidation
Burkholderiales-1_02468	Burkholderiales-1	iron	0	K00123	C1 metabolism	Formate oxidation	fdoG	Formate oxidation
Burkholderiales-1_02468	Burkholderiales-1	nitrate	0	K00123	C1 metabolism	Formate oxidation	fdoG	Formate oxidation
Burkholderiales-1_02986	Burkholderiales-1	nitrate	0	TIGR01660	Nitrogen cycling	Nitrate reduction	narH	Nitrate reduction
Burkholderiales-1_02987	Burkholderiales-1	iron	0	TIGR01580	Nitrogen cycling	Nitrate reduction	narG	Nitrate reduction
Burkholderiales-1_02987	Burkholderiales-1	nitrate	0	TIGR01580	Nitrogen cycling	Nitrate reduction	narG	Nitrate reduction
Burkholderiales-1_03839	Burkholderiales-1	iron	0	PF02335	Nitrogen cycling	Nitrite reduction to ammonia	nrfA	Nitrite reduction to ammonia
Burkholderiales-1_03839	Burkholderiales-1	nitrate	0	PF02335	Nitrogen cycling	Nitrite reduction to ammonia	nrfA	Nitrite reduction to ammonia
Burkholderiales-1_03899	Burkholderiales-1	iron	0	nitrite_reductase_nirS	Nitrogen cycling	Nitrite reduction	nirS	Nitrite reduction
Burkholderiales-1_03899	Burkholderiales-1	nitrate	0	nitrite_reductase_nirS	Nitrogen cycling	Nitrite reduction	nirS	Nitrite reduction
Burkholderiales-1_04415	Burkholderiales-1	iron	0	TIGR00339	Sulfur cycling	Sulfate reduction	sat	Sulfate reduction
Burkholderiales-1_04415	Burkholderiales-1	nitrate	0	TIGR00339	Sulfur cycling	Sulfate reduction	sat	Sulfate reduction
Burkholderiales-1_04417	Burkholderiales-1	iron	0	aprA	Sulfur cycling	Sulfate reduction	aprA	Sulfate reduction
Burkholderiales-1_04417	Burkholderiales-1	nitrate	0	aprA	Sulfur cycling	Sulfate reduction	aprA	Sulfate reduction
Dehalococcoidia-1_01683	Dehalococcoidia-1	iron	0	TIGR02376	Nitrogen cycling	Nitrite reduction	nirK	Nitrite reduction
Dehalococcoidia-1_01683	Dehalococcoidia-1	nitrate	0	TIGR02376	Nitrogen cycling	Nitrite reduction	nirK	Nitrite reduction
Dehalococcoidia-1_01895	Dehalococcoidia-1	iron	0	TIGR02717	Fermentation	Acetogenesis	acdA	Fermentation
Dehalococcoidia-1_01895	Dehalococcoidia-1	nitrate	0	TIGR02717	Fermentation	Acetogenesis	acdA	Fermentation
Dehalococcoidia-1_02164	Dehalococcoidia-1	iron	0	TIGR02891	Oxygen metabolism (Oxidative phosphorylation Complex IV)	Cytochrome c oxidase, caa3-type	coxA	Oxygen metabolism
Dehalococcoidia-1_02164	Dehalococcoidia-1	nitrate	0	TIGR02891	Oxygen metabolism (Oxidative phosphorylation Complex IV)	Cytochrome c oxidase, caa3-type	coxA	Oxygen metabolism
Dehalococcoidia-1_02312	Dehalococcoidia-1	iron	0	TIGR02188	Fermentation	Acetate to acetyl-CoA	acs	Fermentation
Dehalococcoidia-1_02312	Dehalococcoidia-1	nitrate	0	TIGR02188	Fermentation	Acetate to acetyl-CoA	acs	Fermentation
Dehalococcoidia-1_03091	Dehalococcoidia-1	iron	0	TIGR02891	Oxygen metabolism (Oxidative phosphorylation Complex IV)	Cytochrome c oxidase, caa3-type	coxA	Oxygen metabolism
Dehalococcoidia-1_03091	Dehalococcoidia-1	nitrate	0	TIGR02891	Oxygen metabolism (Oxidative phosphorylation Complex IV)	Cytochrome c oxidase, caa3-type	coxA	Oxygen metabolism
Dehalococcoidia-1_03092	Dehalococcoidia-1	iron	0	TIGR02866	Oxygen metabolism (Oxidative phosphorylation Complex IV)	Cytochrome c oxidase, caa3-type	coxB	Oxygen metabolism
Dehalococcoidia-1_03092	Dehalococcoidia-1	nitrate	0	TIGR02866	Oxygen metabolism (Oxidative phosphorylation Complex IV)	Cytochrome c oxidase, caa3-type	coxB	Oxygen metabolism
Desulfobacillus-1_00134	Desulfobacillus-1	iron	0	nife-group-1	Hydrogenases	Hydrogenase Ni-Fe	nife-group-1	Hydrogenases
Desulfobacillus-1_00134	Desulfobacillus-1	nitrate	0	nife-group-1	Hydrogenases	Hydrogenase Ni-Fe	nife-group-1	Hydrogenases
Desulfobacillus-1_00186	Desulfobacillus-1	iron	0	TIGR02891	Oxygen metabolism (Oxidative phosphorylation Complex IV)	Cytochrome c oxidase, caa3-type	coxA	Oxygen metabolism
Desulfobacillus-1_00186	Desulfobacillus-1	nitrate	0	TIGR02891	Oxygen metabolism (Oxidative phosphorylation Complex IV)	Cytochrome c oxidase, caa3-type	coxA	Oxygen metabolism
Desulfobacillus-1_00187	Desulfobacillus-1	iron	0	TIGR02866	Oxygen metabolism (Oxidative phosphorylation Complex IV)	Cytochrome c oxidase, caa3-type	coxB	Oxygen metabolism
Desulfobacillus-1_00187	Desulfobacillus-1	nitrate	0	TIGR02866	Oxygen metabolism (Oxidative phosphorylation Complex IV)	Cytochrome c oxidase, caa3-type	coxB	Oxygen metabolism
Desulfobacillus-1_00417	Desulfobacillus-1	iron	0	TIGR02378	Nitrogen cycling	Nitrite reduction to ammonia	nirD	Nitrite reduction to ammonia
Desulfobacillus-1_00417	Desulfobacillus-1	nitrate	0	TIGR02378	Nitrogen cycling	Nitrite reduction to ammonia	nirD	Nitrite reduction to ammonia
Desulfobacillus-1_00418	Desulfobacillus-1	iron	0	TIGR02374	Nitrogen cycling	Nitrite reduction to ammonia	nirB	Nitrite reduction to ammonia
Desulfobacillus-1_00418	Desulfobacillus-1	nitrate	0	TIGR02374	Nitrogen cycling	Nitrite reduction to ammonia	nirB	Nitrite reduction to ammonia
Desulfobacillus-1_00984	Desulfobacillus-1	iron	0	nife-group-1	Hydrogenases	Hydrogenase Ni-Fe	nife-group-1	Hydrogenases
Desulfobacillus-1_01327	Desulfobacillus-1	iron	0	TIGR02188	Fermentation	Acetate to acetyl-CoA	acs	Fermentation
Desulfobacillus-1_01335	Desulfobacillus-1	iron	0	TIGR04315	Nitrogen cycling	Nitrite reduction	octR	Nitrite reduction
Desulfobacillus-1_01335	Desulfobacillus-1	nitrate	0	TIGR04315	Nitrogen cycling	Nitrite reduction	octR	Nitrite reduction
Desulfobacillus-1_01574	Desulfobacillus-1	iron	0	K00123	C1 metabolism	Formate oxidation	fdoG	Formate oxidation
Desulfobacillus-1_01575	Desulfobacillus-1	iron	0	K00124	C1 metabolism	Formate oxidation	fdoH	Formate oxidation
Desulfobacillus-1_01575	Desulfobacillus-1	nitrate	0	K00124	C1 metabolism	Formate oxidation	fdoH	Formate oxidation
Desulfobacillus-1_01731	Desulfobacillus-1	nitrate	0	TIGR01706	Nitrogen cycling	Nitrate reduction	napA	Nitrate reduction
Desulfobacillus-1_02054	Desulfobacillus-1	iron	0	nitrite_reductase_nirS	Nitrogen cycling	Nitrite reduction	nirS	Nitrite reduction
Desulfobacillus-1_02363	Desulfobacillus-1	iron	0	TIGR00016	Fermentation	Acetogenesis	ack	Fermentation
Desulfobacillus-1_02363	Desulfobacillus-1	nitrate	0	TIGR00016	Fermentation	Acetogenesis	ack	Fermentation
Desulfobacillus-1_02692	Desulfobacillus-1	iron	0	nife-group-2bc	Hydrogenases	Hydrogenase Ni-Fe	nife-group-2bc	Hydrogenases
Desulfobacillus-1_02692	Desulfobacillus-1	nitrate	0	nife-group-2bc	Hydrogenases	Hydrogenase Ni-Fe	nife-group-2bc	Hydrogenases
Desulfobacillus-1_02992	Desulfobacillus-1	iron	0	TIGR02188	Fermentation	Acetate to acetyl-CoA	acs	Fermentation
Desulfobacillus-1_02992	Desulfobacillus-1	nitrate	0	TIGR02188	Fermentation	Acetate to acetyl-CoA	acs	Fermentation
Fimbriimonadaceae-1_00176	Fimbriimonadaceae-1	iron	0	TIGR03153	Nitrogen cycling	Nitrite reduction to ammonia	nrfH	Nitrite reduction to ammonia
Fimbriimonadaceae-1_00176	Fimbriimonadaceae-1	nitrate	0	TIGR03153	Nitrogen cycling	Nitrite reduction to ammonia	nrfH	Nitrite reduction to ammonia
Fimbriimonadaceae-1_00177	Fimbriimonadaceae-1	iron	0	PF02335	Nitrogen cycling	Nitrite reduction to ammonia	nrfA	Nitrite reduction to ammonia
Fimbriimonadaceae-1_00177	Fimbriimonadaceae-1	nitrate	0	PF02335	Nitrogen cycling	Nitrite reduction to ammonia	nrfA	Nitrite reduction to ammonia
Fimbriimonadaceae-1_00950	Fimbriimonadaceae-1	iron	0	K00123	C1 metabolism	Formate oxidation	fdoG	Formate oxidation
Fimbriimonadaceae-1_00950	Fimbriimonadaceae-1	nitrate	0	K00123	C1 metabolism	Formate oxidation	fdoG	Formate oxidation
Fimbriimonadaceae-1_01727	Fimbriimonadaceae-1	nitrate	0	PF02335	Nitrogen cycling	Nitrite reduction to ammonia	nrfA	Nitrite reduction to ammonia
Fimbriimonadaceae-1_02166	Fimbriimonadaceae-1	iron	0	TIGR02188	Fermentation	Acetate to acetyl-CoA	acs	Fermentation
Fimbriimonadaceae-1_02166	Fimbriimonadaceae-1	nitrate	0	TIGR02188	Fermentation	Acetate to acetyl-CoA	acs	Fermentation
Fimbriimonadaceae-1_02365	Fimbriimonadaceae-1	iron	0	TIGR02891	Oxygen metabolism (Oxidative phosphorylation Complex IV)	Cytochrome c oxidase, caa3-type	coxA	Oxygen metabolism
Fimbriimonadaceae-1_02365	Fimbriimonadaceae-1	nitrate	0	TIGR02891	Oxygen metabolism (Oxidative phosphorylation Complex IV)	Cytochrome c oxidase, caa3-type	coxA	Oxygen metabolism
Fimbriimonadaceae-1_02366	Fimbriimonadaceae-1	iron	0	TIGR02866	Oxygen metabolism (Oxidative phosphorylation Complex IV)	Cytochrome c oxidase, caa3-type	coxB	Oxygen metabolism
Fimbriimonadaceae-1_02366	Fimbriimonadaceae-1	nitrate	0	TIGR02866	Oxygen metabolism (Oxidative phosphorylation Complex IV)	Cytochrome c oxidase, caa3-type	coxB	Oxygen metabolism
Firmicutes_E-1_00065	Firmicutes_E-1	iron	0	TIGR01660	Nitrogen cycling	Nitrate reduction	narH	Nitrate reduction
Firmicutes_E-1_00065	Firmicutes_E-1	nitrate	0	TIGR01660	Nitrogen cycling	Nitrate reduction	narH	Nitrate reduction
Firmicutes_E-1_00066	Firmicutes_E-1	nitrate	0	TIGR01580	Nitrogen cycling	Nitrate reduction	narG	Nitrate reduction
Firmicutes_E-1_00072	Firmicutes_E-1	iron	0	TIGR02376	Nitrogen cycling	Nitrite reduction	nirK	Nitrite reduction
Firmicutes_E-1_00072	Firmicutes_E-1	nitrate	0	TIGR02376	Nitrogen cycling	Nitrite reduction	nirK	Nitrite reduction
Firmicutes_E-1_00086	Firmicutes_E-1	iron	0	TIGR02376	Nitrogen cycling	Nitrite reduction	nirK	Nitrite reduction
Firmicutes_E-1_00086	Firmicutes_E-1	nitrate	0	TIGR02376	Nitrogen cycling	Nitrite reduction	nirK	Nitrite reduction
Firmicutes_E-1_00790	Firmicutes_E-1	iron	0	TIGR00339	Sulfur cycling	Sulfate reduction	sat	Sulfate reduction
Firmicutes_E-1_00790	Firmicutes_E-1	nitrate	0	TIGR00339	Sulfur cycling	Sulfate reduction	sat	Sulfate reduction
Firmicutes_E-1_01090	Firmicutes_E-1	iron	0	TIGR00651	Fermentation	Acetogenesis	pta	Fermentation
Firmicutes_E-1_01090	Firmicutes_E-1	nitrate	0	TIGR00651	Fermentation	Acetogenesis	pta	Fermentation
Firmicutes_E-1_01309	Firmicutes_E-1	iron	0	TIGR00651	Fermentation	Acetogenesis	pta	Fermentation
Firmicutes_E-1_01309	Firmicutes_E-1	nitrate	0	TIGR00651	Fermentation	Acetogenesis	pta	Fermentation
Firmicutes_E-1_01914	Firmicutes_E-1	iron	0	K00125	C1 metabolism	Formate oxidation	fdhB	Formate oxidation
Firmicutes_E-1_01914	Firmicutes_E-1	nitrate	0	K00125	C1 metabolism	Formate oxidation	fdhB	Formate oxidation
Firmicutes_E-1_02282	Firmicutes_E-1	iron	0	nitrite_reductase_nirS	Nitrogen cycling	Nitrite reduction	nirS	Nitrite reduction
Firmicutes_E-1_02282	Firmicutes_E-1	nitrate	0	nitrite_reductase_nirS	Nitrogen cycling	Nitrite reduction	nirS	Nitrite reduction
Geobacter-1_01260	Geobacter-1	iron	0	TIGR00651	Fermentation	Acetogenesis	pta	Fermentation
Geobacter-1_01260	Geobacter-1	nitrate	0	TIGR00651	Fermentation	Acetogenesis	pta	Fermentation
Geobacter-1_01586	Geobacter-1	iron	0	TIGR00651	Fermentation	Acetogenesis	pta	Fermentation
Geobacter-1_01586	Geobacter-1	nitrate	0	TIGR00651	Fermentation	Acetogenesis	pta	Fermentation
Geobacter-1_01587	Geobacter-1	iron	0	TIGR00016	Fermentation	Acetogenesis	ack	Fermentation
Geobacter-1_01587	Geobacter-1	nitrate	0	TIGR00016	Fermentation	Acetogenesis	ack	Fermentation
Geobacter-1_01595	Geobacter-1	iron	0	nife-group-3abd	Hydrogenases	Hydrogenase Ni-Fe	nife-group-3abd	Hydrogenases
Geobacter-1_01595	Geobacter-1	nitrate	0	nife-group-3abd	Hydrogenases	Hydrogenase Ni-Fe	nife-group-3abd	Hydrogenases
Geobacter-1_01711	Geobacter-1	iron	0	K00124	C1 metabolism	Formate oxidation	fdoH	Formate oxidation
Geobacter-1_01711	Geobacter-1	nitrate	0	K00124	C1 metabolism	Formate oxidation	fdoH	Formate oxidation
Geobacter-1_01716	Geobacter-1	iron	0	K00124	C1 metabolism	Formate oxidation	fdoH	Formate oxidation
Geobacter-1_01716	Geobacter-1	nitrate	0	K00124	C1 metabolism	Formate oxidation	fdoH	Formate oxidation
Geobacter-1_01718	Geobacter-1	iron	0	nife-group-1	Hydrogenases	Hydrogenase Ni-Fe	nife-group-1	Hydrogenases
Geobacter-1_01718	Geobacter-1	nitrate	0	nife-group-1	Hydrogenases	Hydrogenase Ni-Fe	nife-group-1	Hydrogenases
Geobacter-1_02125	Geobacter-1	iron	0	TIGR04315	Nitrogen cycling	Nitrite reduction	octR	Nitrite reduction
Geobacter-1_02125	Geobacter-1	nitrate	0	TIGR04315	Nitrogen cycling	Nitrite reduction	octR	Nitrite reduction
Geobacter-1_02286	Geobacter-1	iron	0	TIGR00782	Oxygen metabolism (Oxidative phosphorylation Complex IV)	Cytochrome c oxidase, cbb3-type	ccoP	Oxygen metabolism
Geobacter-1_02286	Geobacter-1	nitrate	0	TIGR00782	Oxygen metabolism (Oxidative phosphorylation Complex IV)	Cytochrome c oxidase, cbb3-type	ccoP	Oxygen metabolism
Geobacter-1_02348	Geobacter-1	iron	0	nife-group-1	Hydrogenases	Hydrogenase Ni-Fe	nife-group-1	Hydrogenases
Geobacter-1_02348	Geobacter-1	nitrate	0	nife-group-1	Hydrogenases	Hydrogenase Ni-Fe	nife-group-1	Hydrogenases
Geobacter-1_02752	Geobacter-1	iron	0	PF02335	Nitrogen cycling	Nitrite reduction to ammonia	nrfA	Nitrite reduction to ammonia
Geobacter-1_02752	Geobacter-1	nitrate	0	PF02335	Nitrogen cycling	Nitrite reduction to ammonia	nrfA	Nitrite reduction to ammonia
Geobacter-1_02753	Geobacter-1	iron	0	TIGR03153	Nitrogen cycling	Nitrite reduction to ammonia	nrfH	Nitrite reduction to ammonia
Geobacter-1_02753	Geobacter-1	nitrate	0	TIGR03153	Nitrogen cycling	Nitrite reduction to ammonia	nrfH	Nitrite reduction to ammonia
Geobacter-1_02913	Geobacter-1	iron	0	PF02335	Nitrogen cycling	Nitrite reduction to ammonia	nrfA	Nitrite reduction to ammonia
Geobacter-1_02913	Geobacter-1	nitrate	0	PF02335	Nitrogen cycling	Nitrite reduction to ammonia	nrfA	Nitrite reduction to ammonia
Geobacter-1_03028	Geobacter-1	iron	0	TIGR02866	Oxygen metabolism (Oxidative phosphorylation Complex IV)	Cytochrome c oxidase, caa3-type	coxB	Oxygen metabolism
Geobacter-1_03028	Geobacter-1	nitrate	0	TIGR02866	Oxygen metabolism (Oxidative phosphorylation Complex IV)	Cytochrome c oxidase, caa3-type	coxB	Oxygen metabolism
Geobacter-1_03031	Geobacter-1	iron	0	TIGR02891	Oxygen metabolism (Oxidative phosphorylation Complex IV)	Cytochrome c oxidase, caa3-type	coxA	Oxygen metabolism
Geobacter-1_03031	Geobacter-1	nitrate	0	TIGR02891	Oxygen metabolism (Oxidative phosphorylation Complex IV)	Cytochrome c oxidase, caa3-type	coxA	Oxygen metabolism
Geobacter-1_03106	Geobacter-1	iron	0	fefe-group-c3	Hydrogenases	Hydrogenase Fe-Fe	fefe-group-c3	Hydrogenases
Geobacter-1_03106	Geobacter-1	nitrate	0	fefe-group-c3	Hydrogenases	Hydrogenase Fe-Fe	fefe-group-c3	Hydrogenases
Geobacter-1_03213	Geobacter-1	iron	0	TIGR00016	Fermentation	Acetogenesis	ack	Fermentation
Geobacter-1_03213	Geobacter-1	nitrate	0	TIGR00016	Fermentation	Acetogenesis	ack	Fermentation
Geobacter-1_03279	Geobacter-1	iron	0	K00125	C1 metabolism	Formate oxidation	fdhB	Formate oxidation
Geobacter-1_03279	Geobacter-1	nitrate	0	K00125	C1 metabolism	Formate oxidation	fdhB	Formate oxidation
Geobacter-1_03313	Geobacter-1	iron	0	nife-group-1	Hydrogenases	Hydrogenase Ni-Fe	nife-group-1	Hydrogenases
Geobacter-1_03313	Geobacter-1	nitrate	0	nife-group-1	Hydrogenases	Hydrogenase Ni-Fe	nife-group-1	Hydrogenases
Hydrogenedentiales-1_01476	Hydrogenedentiales-1	iron	0	TIGR03153	Nitrogen cycling	Nitrite reduction to ammonia	nrfH	Nitrite reduction to ammonia
Hydrogenedentiales-1_01476	Hydrogenedentiales-1	nitrate	0	TIGR03153	Nitrogen cycling	Nitrite reduction to ammonia	nrfH	Nitrite reduction to ammonia
Hydrogenedentiales-1_02073	Hydrogenedentiales-1	iron	0	TIGR01660	Nitrogen cycling	Nitrate reduction	narH	Nitrate reduction
Hydrogenedentiales-1_02590	Hydrogenedentiales-1	iron	0	fefe-group-a13	Hydrogenases	Hydrogenase Fe-Fe	fefe-group-a13	Hydrogenases
Hydrogenedentiales-1_02590	Hydrogenedentiales-1	nitrate	0	fefe-group-a13	Hydrogenases	Hydrogenase Fe-Fe	fefe-group-a13	Hydrogenases
Hydrogenedentiales-1_03133	Hydrogenedentiales-1	nitrate	0	TIGR00651	Fermentation	Acetogenesis	pta	Fermentation
Hydrogenedentiales-1_03134	Hydrogenedentiales-1	iron	0	TIGR00016	Fermentation	Acetogenesis	ack	Fermentation
Ignavibacteriaceae-1_00187	Ignavibacteriaceae-1	iron	0	fefe-group-a13	Hydrogenases	Hydrogenase Fe-Fe	fefe-group-a13	Hydrogenases
Ignavibacteriaceae-1_00187	Ignavibacteriaceae-1	nitrate	0	fefe-group-a13	Hydrogenases	Hydrogenase Fe-Fe	fefe-group-a13	Hydrogenases
Ignavibacteriaceae-1_00270	Ignavibacteriaceae-1	iron	0	TIGR02866	Oxygen metabolism (Oxidative phosphorylation Complex IV)	Cytochrome c oxidase, caa3-type	coxB	Oxygen metabolism
Ignavibacteriaceae-1_00270	Ignavibacteriaceae-1	nitrate	0	TIGR02866	Oxygen metabolism (Oxidative phosphorylation Complex IV)	Cytochrome c oxidase, caa3-type	coxB	Oxygen metabolism
Ignavibacteriaceae-1_00273	Ignavibacteriaceae-1	iron	0	TIGR02891	Oxygen metabolism (Oxidative phosphorylation Complex IV)	Cytochrome c oxidase, caa3-type	coxA	Oxygen metabolism
Ignavibacteriaceae-1_00273	Ignavibacteriaceae-1	nitrate	0	TIGR02891	Oxygen metabolism (Oxidative phosphorylation Complex IV)	Cytochrome c oxidase, caa3-type	coxA	Oxygen metabolism
Ignavibacteriaceae-1_00711	Ignavibacteriaceae-1	iron	0	PF02335	Nitrogen cycling	Nitrite reduction to ammonia	nrfA	Nitrite reduction to ammonia
Ignavibacteriaceae-1_00711	Ignavibacteriaceae-1	nitrate	0	PF02335	Nitrogen cycling	Nitrite reduction to ammonia	nrfA	Nitrite reduction to ammonia
Ignavibacteriaceae-1_00713	Ignavibacteriaceae-1	iron	0	TIGR03153	Nitrogen cycling	Nitrite reduction to ammonia	nrfH	Nitrite reduction to ammonia
Ignavibacteriaceae-1_00713	Ignavibacteriaceae-1	nitrate	0	TIGR03153	Nitrogen cycling	Nitrite reduction to ammonia	nrfH	Nitrite reduction to ammonia
Ignavibacteriaceae-1_00738	Ignavibacteriaceae-1	iron	0	TIGR01580	Nitrogen cycling	Nitrate reduction	narG	Nitrate reduction
Ignavibacteriaceae-1_00738	Ignavibacteriaceae-1	nitrate	0	TIGR01580	Nitrogen cycling	Nitrate reduction	narG	Nitrate reduction
Ignavibacteriaceae-1_00739	Ignavibacteriaceae-1	iron	0	TIGR01660	Nitrogen cycling	Nitrate reduction	narH	Nitrate reduction
Ignavibacteriaceae-1_00739	Ignavibacteriaceae-1	nitrate	0	TIGR01660	Nitrogen cycling	Nitrate reduction	narH	Nitrate reduction
Ignavibacteriaceae-1_00923	Ignavibacteriaceae-1	iron	0	TIGR02188	Fermentation	Acetate to acetyl-CoA	acs	Fermentation
Ignavibacteriaceae-1_00923	Ignavibacteriaceae-1	nitrate	0	TIGR02188	Fermentation	Acetate to acetyl-CoA	acs	Fermentation
Ignavibacteriaceae-1_01186	Ignavibacteriaceae-1	iron	0	fefe-group-c3	Hydrogenases	Hydrogenase Fe-Fe	fefe-group-c3	Hydrogenases
Ignavibacteriaceae-1_01186	Ignavibacteriaceae-1	nitrate	0	fefe-group-c3	Hydrogenases	Hydrogenase Fe-Fe	fefe-group-c3	Hydrogenases
Ignavibacteriaceae-1_01188	Ignavibacteriaceae-1	iron	0	fefe-group-a13	Hydrogenases	Hydrogenase Fe-Fe	fefe-group-a13	Hydrogenases
Ignavibacteriaceae-1_01188	Ignavibacteriaceae-1	nitrate	0	fefe-group-a13	Hydrogenases	Hydrogenase Fe-Fe	fefe-group-a13	Hydrogenases
Ignavibacteriaceae-1_01410	Ignavibacteriaceae-1	iron	0	TIGR00651	Fermentation	Acetogenesis	pta	Fermentation
Ignavibacteriaceae-1_01410	Ignavibacteriaceae-1	nitrate	0	TIGR00651	Fermentation	Acetogenesis	pta	Fermentation
Ignavibacteriaceae-1_01632	Ignavibacteriaceae-1	iron	0	TIGR00651	Fermentation	Acetogenesis	pta	Fermentation
Ignavibacteriaceae-1_01632	Ignavibacteriaceae-1	nitrate	0	TIGR00651	Fermentation	Acetogenesis	pta	Fermentation
Ignavibacteriaceae-1_01828	Ignavibacteriaceae-1	iron	0	TIGR00781	Oxygen metabolism (Oxidative phosphorylation Complex IV)	Cytochrome c oxidase, cbb3-type	ccoO	Oxygen metabolism
Ignavibacteriaceae-1_01828	Ignavibacteriaceae-1	nitrate	0	TIGR00781	Oxygen metabolism (Oxidative phosphorylation Complex IV)	Cytochrome c oxidase, cbb3-type	ccoO	Oxygen metabolism
Ignavibacteriaceae-1_01829	Ignavibacteriaceae-1	iron	0	TIGR00780	Oxygen metabolism (Oxidative phosphorylation Complex IV)	Cytochrome c oxidase, cbb3-type	ccoN	Oxygen metabolism
Ignavibacteriaceae-1_01829	Ignavibacteriaceae-1	nitrate	0	TIGR00780	Oxygen metabolism (Oxidative phosphorylation Complex IV)	Cytochrome c oxidase, cbb3-type	ccoN	Oxygen metabolism
Ignavibacteriaceae-1_02079	Ignavibacteriaceae-1	iron	0	TIGR00782	Oxygen metabolism (Oxidative phosphorylation Complex IV)	Cytochrome c oxidase, cbb3-type	ccoP	Oxygen metabolism
Ignavibacteriaceae-1_02079	Ignavibacteriaceae-1	nitrate	0	TIGR00782	Oxygen metabolism (Oxidative phosphorylation Complex IV)	Cytochrome c oxidase, cbb3-type	ccoP	Oxygen metabolism
Ignavibacteriaceae-1_02298	Ignavibacteriaceae-1	iron	0	K00124	C1 metabolism	Formate oxidation	fdoH	Formate oxidation
Ignavibacteriaceae-1_02298	Ignavibacteriaceae-1	nitrate	0	K00124	C1 metabolism	Formate oxidation	fdoH	Formate oxidation
Ignavibacteriaceae-1_02301	Ignavibacteriaceae-1	iron	0	K00124	C1 metabolism	Formate oxidation	fdoH	Formate oxidation
Ignavibacteriaceae-1_02301	Ignavibacteriaceae-1	nitrate	0	K00124	C1 metabolism	Formate oxidation	fdoH	Formate oxidation
Ignavibacteriaceae-1_03202	Ignavibacteriaceae-1	iron	0	TIGR00016	Fermentation	Acetogenesis	ack	Fermentation
Ignavibacteriaceae-1_03202	Ignavibacteriaceae-1	nitrate	0	TIGR00016	Fermentation	Acetogenesis	ack	Fermentation
Ignavibacterium-1_00236	Ignavibacterium-1	iron	0	TIGR00651	Fermentation	Acetogenesis	pta	Fermentation
Ignavibacterium-1_00236	Ignavibacterium-1	nitrate	0	TIGR00651	Fermentation	Acetogenesis	pta	Fermentation
Ignavibacterium-1_00302	Ignavibacterium-1	iron	0	fefe-group-a13	Hydrogenases	Hydrogenase Fe-Fe	fefe-group-a13	Hydrogenases
Ignavibacterium-1_00302	Ignavibacterium-1	nitrate	0	fefe-group-a13	Hydrogenases	Hydrogenase Fe-Fe	fefe-group-a13	Hydrogenases
Ignavibacterium-1_00485	Ignavibacterium-1	iron	0	TIGR00651	Fermentation	Acetogenesis	pta	Fermentation
Ignavibacterium-1_00485	Ignavibacterium-1	nitrate	0	TIGR00651	Fermentation	Acetogenesis	pta	Fermentation
Ignavibacterium-1_01239	Ignavibacterium-1	iron	0	fefe-group-c3	Hydrogenases	Hydrogenase Fe-Fe	fefe-group-c3	Hydrogenases
Ignavibacterium-1_01239	Ignavibacterium-1	nitrate	0	fefe-group-c3	Hydrogenases	Hydrogenase Fe-Fe	fefe-group-c3	Hydrogenases
Ignavibacterium-1_01245	Ignavibacterium-1	iron	0	fefe-group-a13	Hydrogenases	Hydrogenase Fe-Fe	fefe-group-a13	Hydrogenases
Ignavibacterium-1_01245	Ignavibacterium-1	nitrate	0	fefe-group-a13	Hydrogenases	Hydrogenase Fe-Fe	fefe-group-a13	Hydrogenases
Ignavibacterium-1_01632	Ignavibacterium-1	iron	0	TIGR01580	Nitrogen cycling	Nitrate reduction	narG	Nitrate reduction
Ignavibacterium-1_01632	Ignavibacterium-1	nitrate	0	TIGR01580	Nitrogen cycling	Nitrate reduction	narG	Nitrate reduction
Ignavibacterium-1_01633	Ignavibacterium-1	iron	0	TIGR01660	Nitrogen cycling	Nitrate reduction	narH	Nitrate reduction
Ignavibacterium-1_01633	Ignavibacterium-1	nitrate	0	TIGR01660	Nitrogen cycling	Nitrate reduction	narH	Nitrate reduction
Ignavibacterium-1_01647	Ignavibacterium-1	iron	0	TIGR03153	Nitrogen cycling	Nitrite reduction to ammonia	nrfH	Nitrite reduction to ammonia
Ignavibacterium-1_01647	Ignavibacterium-1	nitrate	0	TIGR03153	Nitrogen cycling	Nitrite reduction to ammonia	nrfH	Nitrite reduction to ammonia
Ignavibacterium-1_01648	Ignavibacterium-1	iron	0	PF02335	Nitrogen cycling	Nitrite reduction to ammonia	nrfA	Nitrite reduction to ammonia
Ignavibacterium-1_01648	Ignavibacterium-1	nitrate	0	PF02335	Nitrogen cycling	Nitrite reduction to ammonia	nrfA	Nitrite reduction to ammonia
Ignavibacterium-1_02119	Ignavibacterium-1	iron	0	K00124	C1 metabolism	Formate oxidation	fdoH	Formate oxidation
Ignavibacterium-1_02119	Ignavibacterium-1	nitrate	0	K00124	C1 metabolism	Formate oxidation	fdoH	Formate oxidation
Ignavibacterium-1_02122	Ignavibacterium-1	nitrate	0	K00124	C1 metabolism	Formate oxidation	fdoH	Formate oxidation
Ignavibacterium-1_02315	Ignavibacterium-1	iron	0	TIGR00651	Fermentation	Acetogenesis	pta	Fermentation
Ignavibacterium-1_02315	Ignavibacterium-1	nitrate	0	TIGR00651	Fermentation	Acetogenesis	pta	Fermentation
Ignavibacterium-1_02358	Ignavibacterium-1	iron	0	TIGR04315	Nitrogen cycling	Nitrite reduction	octR	Nitrite reduction
Ignavibacterium-1_02358	Ignavibacterium-1	nitrate	0	TIGR04315	Nitrogen cycling	Nitrite reduction	octR	Nitrite reduction
Ignavibacterium-1_02540	Ignavibacterium-1	iron	0	TIGR00016	Fermentation	Acetogenesis	ack	Fermentation
Ignavibacterium-1_02540	Ignavibacterium-1	nitrate	0	TIGR00016	Fermentation	Acetogenesis	ack	Fermentation
Ignavibacterium-1_02780	Ignavibacterium-1	iron	0	TIGR02188	Fermentation	Acetate to acetyl-CoA	acs	Fermentation
Ignavibacterium-1_02780	Ignavibacterium-1	nitrate	0	TIGR02188	Fermentation	Acetate to acetyl-CoA	acs	Fermentation
Ignavibacterium-1_02917	Ignavibacterium-1	iron	0	TIGR02891	Oxygen metabolism (Oxidative phosphorylation Complex IV)	Cytochrome c oxidase, caa3-type	coxA	Oxygen metabolism
Ignavibacterium-1_02917	Ignavibacterium-1	nitrate	0	TIGR02891	Oxygen metabolism (Oxidative phosphorylation Complex IV)	Cytochrome c oxidase, caa3-type	coxA	Oxygen metabolism
Ignavibacterium-1_02920	Ignavibacterium-1	iron	0	TIGR02866	Oxygen metabolism (Oxidative phosphorylation Complex IV)	Cytochrome c oxidase, caa3-type	coxB	Oxygen metabolism
Ignavibacterium-1_02920	Ignavibacterium-1	nitrate	0	TIGR02866	Oxygen metabolism (Oxidative phosphorylation Complex IV)	Cytochrome c oxidase, caa3-type	coxB	Oxygen metabolism
Ignavibacterium-1_03119	Ignavibacterium-1	iron	0	TIGR00782	Oxygen metabolism (Oxidative phosphorylation Complex IV)	Cytochrome c oxidase, cbb3-type	ccoP	Oxygen metabolism
Ignavibacterium-1_03119	Ignavibacterium-1	nitrate	0	TIGR00782	Oxygen metabolism (Oxidative phosphorylation Complex IV)	Cytochrome c oxidase, cbb3-type	ccoP	Oxygen metabolism
Kapabacteriaceae-1_00062	Kapabacteriaceae-1	iron	0	TIGR00782	Oxygen metabolism (Oxidative phosphorylation Complex IV)	Cytochrome c oxidase, cbb3-type	ccoP	Oxygen metabolism
Kapabacteriaceae-1_00062	Kapabacteriaceae-1	nitrate	0	TIGR00782	Oxygen metabolism (Oxidative phosphorylation Complex IV)	Cytochrome c oxidase, cbb3-type	ccoP	Oxygen metabolism
Kapabacteriaceae-1_00064	Kapabacteriaceae-1	iron	0	TIGR00781	Oxygen metabolism (Oxidative phosphorylation Complex IV)	Cytochrome c oxidase, cbb3-type	ccoO	Oxygen metabolism
Kapabacteriaceae-1_00064	Kapabacteriaceae-1	nitrate	0	TIGR00781	Oxygen metabolism (Oxidative phosphorylation Complex IV)	Cytochrome c oxidase, cbb3-type	ccoO	Oxygen metabolism
Kapabacteriaceae-1_00472	Kapabacteriaceae-1	iron	0	TIGR00651	Fermentation	Acetogenesis	pta	Fermentation
Kapabacteriaceae-1_00472	Kapabacteriaceae-1	nitrate	0	TIGR00651	Fermentation	Acetogenesis	pta	Fermentation
Kapabacteriaceae-1_00870	Kapabacteriaceae-1	iron	0	TIGR01660	Nitrogen cycling	Nitrate reduction	narH	Nitrate reduction
Kapabacteriaceae-1_00870	Kapabacteriaceae-1	nitrate	0	TIGR01660	Nitrogen cycling	Nitrate reduction	narH	Nitrate reduction
Kapabacteriaceae-1_01622	Kapabacteriaceae-1	iron	0	TIGR02866	Oxygen metabolism (Oxidative phosphorylation Complex IV)	Cytochrome c oxidase, caa3-type	coxB	Oxygen metabolism
Kapabacteriaceae-1_01622	Kapabacteriaceae-1	nitrate	0	TIGR02866	Oxygen metabolism (Oxidative phosphorylation Complex IV)	Cytochrome c oxidase, caa3-type	coxB	Oxygen metabolism
Kapabacteriaceae-1_02190	Kapabacteriaceae-1	iron	0	TIGR02188	Fermentation	Acetate to acetyl-CoA	acs	Fermentation
Kapabacteriaceae-1_02190	Kapabacteriaceae-1	nitrate	0	TIGR02188	Fermentation	Acetate to acetyl-CoA	acs	Fermentation
Kiloniellaceae-1_00026	Kiloniellaceae-1	iron	0	K00123	C1 metabolism	Formate oxidation	fdoG	Formate oxidation
Kiloniellaceae-1_00026	Kiloniellaceae-1	nitrate	0	K00123	C1 metabolism	Formate oxidation	fdoG	Formate oxidation
Kiloniellaceae-1_00027	Kiloniellaceae-1	iron	0	K00124	C1 metabolism	Formate oxidation	fdoH	Formate oxidation
Kiloniellaceae-1_00027	Kiloniellaceae-1	nitrate	0	K00124	C1 metabolism	Formate oxidation	fdoH	Formate oxidation
Kiloniellaceae-1_00032	Kiloniellaceae-1	iron	0	K00123	C1 metabolism	Formate oxidation	fdoG	Formate oxidation
Kiloniellaceae-1_00032	Kiloniellaceae-1	nitrate	0	K00123	C1 metabolism	Formate oxidation	fdoG	Formate oxidation
Kiloniellaceae-1_00033	Kiloniellaceae-1	iron	0	K22515	C1 metabolism	Formate oxidation	fdwB	Formate oxidation
Kiloniellaceae-1_00033	Kiloniellaceae-1	nitrate	0	K22515	C1 metabolism	Formate oxidation	fdwB	Formate oxidation
Kiloniellaceae-1_00308	Kiloniellaceae-1	iron	0	TIGR02188	Fermentation	Acetate to acetyl-CoA	acs	Fermentation
Kiloniellaceae-1_01920	Kiloniellaceae-1	iron	0	TIGR00016	Fermentation	Acetogenesis	ack	Fermentation
Kiloniellaceae-1_01920	Kiloniellaceae-1	nitrate	0	TIGR00016	Fermentation	Acetogenesis	ack	Fermentation
Kiloniellaceae-1_02459	Kiloniellaceae-1	iron	0	TIGR02717	Fermentation	Acetogenesis	acdA	Fermentation
Kiloniellaceae-1_02459	Kiloniellaceae-1	nitrate	0	TIGR02717	Fermentation	Acetogenesis	acdA	Fermentation
Kiloniellaceae-1_03040	Kiloniellaceae-1	iron	0	TIGR00016	Fermentation	Acetogenesis	ack	Fermentation
Kiloniellaceae-1_03040	Kiloniellaceae-1	nitrate	0	TIGR00016	Fermentation	Acetogenesis	ack	Fermentation
Kiloniellaceae-1_04218	Kiloniellaceae-1	iron	0	nife-group-1	Hydrogenases	Hydrogenase Ni-Fe	nife-group-1	Hydrogenases
Kiloniellaceae-1_04218	Kiloniellaceae-1	nitrate	0	nife-group-1	Hydrogenases	Hydrogenase Ni-Fe	nife-group-1	Hydrogenases
Kiloniellaceae-1_04237	Kiloniellaceae-1	iron	0	nife-group-2bc	Hydrogenases	Hydrogenase Ni-Fe	nife-group-2bc	Hydrogenases
Kiloniellaceae-1_04237	Kiloniellaceae-1	nitrate	0	nife-group-2bc	Hydrogenases	Hydrogenase Ni-Fe	nife-group-2bc	Hydrogenases
Kiloniellaceae-1_04746	Kiloniellaceae-1	iron	0	TIGR00782	Oxygen metabolism (Oxidative phosphorylation Complex IV)	Cytochrome c oxidase, cbb3-type	ccoP	Oxygen metabolism
Kiloniellaceae-1_04746	Kiloniellaceae-1	nitrate	0	TIGR00782	Oxygen metabolism (Oxidative phosphorylation Complex IV)	Cytochrome c oxidase, cbb3-type	ccoP	Oxygen metabolism
Kiloniellaceae-1_04748	Kiloniellaceae-1	iron	0	TIGR00781	Oxygen metabolism (Oxidative phosphorylation Complex IV)	Cytochrome c oxidase, cbb3-type	ccoO	Oxygen metabolism
Kiloniellaceae-1_04748	Kiloniellaceae-1	nitrate	0	TIGR00781	Oxygen metabolism (Oxidative phosphorylation Complex IV)	Cytochrome c oxidase, cbb3-type	ccoO	Oxygen metabolism
Kiloniellaceae-1_04749	Kiloniellaceae-1	iron	0	TIGR00780	Oxygen metabolism (Oxidative phosphorylation Complex IV)	Cytochrome c oxidase, cbb3-type	ccoN	Oxygen metabolism
Kiloniellaceae-1_04749	Kiloniellaceae-1	nitrate	0	TIGR00780	Oxygen metabolism (Oxidative phosphorylation Complex IV)	Cytochrome c oxidase, cbb3-type	ccoN	Oxygen metabolism
Kiloniellaceae-1_04779	Kiloniellaceae-1	iron	0	nitrite_reductase_nirS	Nitrogen cycling	Nitrite reduction	nirS	Nitrite reduction
Kiloniellaceae-1_04779	Kiloniellaceae-1	nitrate	0	nitrite_reductase_nirS	Nitrogen cycling	Nitrite reduction	nirS	Nitrite reduction
Kiloniellaceae-1_04910	Kiloniellaceae-1	iron	0	TIGR02866	Oxygen metabolism (Oxidative phosphorylation Complex IV)	Cytochrome c oxidase, caa3-type	coxB	Oxygen metabolism
Kiloniellaceae-1_04910	Kiloniellaceae-1	nitrate	0	TIGR02866	Oxygen metabolism (Oxidative phosphorylation Complex IV)	Cytochrome c oxidase, caa3-type	coxB	Oxygen metabolism
Kiloniellaceae-1_04911	Kiloniellaceae-1	iron	0	TIGR02891	Oxygen metabolism (Oxidative phosphorylation Complex IV)	Cytochrome c oxidase, caa3-type	coxA	Oxygen metabolism
Kiloniellaceae-1_04911	Kiloniellaceae-1	nitrate	0	TIGR02891	Oxygen metabolism (Oxidative phosphorylation Complex IV)	Cytochrome c oxidase, caa3-type	coxA	Oxygen metabolism
Kiritimatiellae-1_00529	Kiritimatiellae-1	iron	0	PF02335	Nitrogen cycling	Nitrite reduction to ammonia	nrfA	Nitrite reduction to ammonia
Kiritimatiellae-1_00529	Kiritimatiellae-1	nitrate	0	PF02335	Nitrogen cycling	Nitrite reduction to ammonia	nrfA	Nitrite reduction to ammonia
Kiritimatiellae-1_00530	Kiritimatiellae-1	iron	0	TIGR03153	Nitrogen cycling	Nitrite reduction to ammonia	nrfH	Nitrite reduction to ammonia
Kiritimatiellae-1_00530	Kiritimatiellae-1	nitrate	0	TIGR03153	Nitrogen cycling	Nitrite reduction to ammonia	nrfH	Nitrite reduction to ammonia
Kiritimatiellae-1_00531	Kiritimatiellae-1	iron	0	TIGR02717	Fermentation	Acetogenesis	acdA	Fermentation
Kiritimatiellae-1_00707	Kiritimatiellae-1	iron	0	TIGR02891	Oxygen metabolism (Oxidative phosphorylation Complex IV)	Cytochrome c oxidase, caa3-type	coxA	Oxygen metabolism
Kiritimatiellae-1_00707	Kiritimatiellae-1	nitrate	0	TIGR02891	Oxygen metabolism (Oxidative phosphorylation Complex IV)	Cytochrome c oxidase, caa3-type	coxA	Oxygen metabolism
Kiritimatiellae-1_00708	Kiritimatiellae-1	iron	0	TIGR02866	Oxygen metabolism (Oxidative phosphorylation Complex IV)	Cytochrome c oxidase, caa3-type	coxB	Oxygen metabolism
Kiritimatiellae-1_00708	Kiritimatiellae-1	nitrate	0	TIGR02866	Oxygen metabolism (Oxidative phosphorylation Complex IV)	Cytochrome c oxidase, caa3-type	coxB	Oxygen metabolism
Kiritimatiellae-1_00834	Kiritimatiellae-1	iron	0	TIGR02188	Fermentation	Acetate to acetyl-CoA	acs	Fermentation
Kiritimatiellae-1_01110	Kiritimatiellae-1	iron	0	TIGR02376	Nitrogen cycling	Nitrite reduction	nirK	Nitrite reduction
Kiritimatiellae-1_02480	Kiritimatiellae-1	nitrate	0	nife-group-3abd	Hydrogenases	Hydrogenase Ni-Fe	nife-group-3abd	Hydrogenases
Kiritimatiellae-1_02487	Kiritimatiellae-1	iron	0	nife-group-4a-g	Hydrogenases	Hydrogenase Ni-Fe	nife-group-4a-g	Hydrogenases
Kiritimatiellae-1_02487	Kiritimatiellae-1	nitrate	0	nife-group-4a-g	Hydrogenases	Hydrogenase Ni-Fe	nife-group-4a-g	Hydrogenases
Longimicrobiales-1_00714	Longimicrobiales-1	nitrate	0	TIGR02717	Fermentation	Acetogenesis	acdA	Fermentation
Longimicrobiales-1_01869	Longimicrobiales-1	iron	0	TIGR00651	Fermentation	Acetogenesis	pta	Fermentation
Longimicrobiales-1_03400	Longimicrobiales-1	iron	0	TIGR00781	Oxygen metabolism (Oxidative phosphorylation Complex IV)	Cytochrome c oxidase, cbb3-type	ccoO	Oxygen metabolism
Longimicrobiales-1_03402	Longimicrobiales-1	iron	0	TIGR00782	Oxygen metabolism (Oxidative phosphorylation Complex IV)	Cytochrome c oxidase, cbb3-type	ccoP	Oxygen metabolism
Longimicrobiales-1_03402	Longimicrobiales-1	nitrate	0	TIGR00782	Oxygen metabolism (Oxidative phosphorylation Complex IV)	Cytochrome c oxidase, cbb3-type	ccoP	Oxygen metabolism
Longimicrobiales-1_03569	Longimicrobiales-1	iron	0	TIGR01660	Nitrogen cycling	Nitrate reduction	narH	Nitrate reduction
Longimicrobiales-1_03570	Longimicrobiales-1	iron	0	TIGR01580	Nitrogen cycling	Nitrate reduction	narG	Nitrate reduction
Longimicrobiales-1_03621	Longimicrobiales-1	iron	0	TIGR00781	Oxygen metabolism (Oxidative phosphorylation Complex IV)	Cytochrome c oxidase, cbb3-type	ccoO	Oxygen metabolism
Longimicrobiales-1_03621	Longimicrobiales-1	nitrate	0	TIGR00781	Oxygen metabolism (Oxidative phosphorylation Complex IV)	Cytochrome c oxidase, cbb3-type	ccoO	Oxygen metabolism
Longimicrobiales-1_03622	Longimicrobiales-1	iron	0	TIGR00780	Oxygen metabolism (Oxidative phosphorylation Complex IV)	Cytochrome c oxidase, cbb3-type	ccoN	Oxygen metabolism
Longimicrobiales-1_03622	Longimicrobiales-1	nitrate	0	TIGR00780	Oxygen metabolism (Oxidative phosphorylation Complex IV)	Cytochrome c oxidase, cbb3-type	ccoN	Oxygen metabolism
Longimicrobiales-1_04006	Longimicrobiales-1	iron	0	PF02335	Nitrogen cycling	Nitrite reduction to ammonia	nrfA	Nitrite reduction to ammonia
Longimicrobiales-1_04007	Longimicrobiales-1	iron	0	TIGR03153	Nitrogen cycling	Nitrite reduction to ammonia	nrfH	Nitrite reduction to ammonia
Longimicrobiales-1_04007	Longimicrobiales-1	nitrate	0	TIGR03153	Nitrogen cycling	Nitrite reduction to ammonia	nrfH	Nitrite reduction to ammonia
Longimicrobiales-1_04035	Longimicrobiales-1	iron	0	K00124	C1 metabolism	Formate oxidation	fdoH	Formate oxidation
Longimicrobiales-1_04035	Longimicrobiales-1	nitrate	0	K00124	C1 metabolism	Formate oxidation	fdoH	Formate oxidation
Longimicrobiales-1_04090	Longimicrobiales-1	nitrate	0	TIGR01706	Nitrogen cycling	Nitrate reduction	napA	Nitrate reduction
Lutisporaceae-1_01285	Lutisporaceae-1	iron	0	fefe-group-c3	Hydrogenases	Hydrogenase Fe-Fe	fefe-group-c3	Hydrogenases
Lutisporaceae-1_01285	Lutisporaceae-1	nitrate	0	fefe-group-c3	Hydrogenases	Hydrogenase Fe-Fe	fefe-group-c3	Hydrogenases
Lutisporaceae-1_01296	Lutisporaceae-1	iron	0	TIGR00016	Fermentation	Acetogenesis	ack	Fermentation
Lutisporaceae-1_01296	Lutisporaceae-1	nitrate	0	TIGR00016	Fermentation	Acetogenesis	ack	Fermentation
Lutisporaceae-1_01794	Lutisporaceae-1	iron	0	fefe-group-c1	Hydrogenases	Hydrogenase Fe-Fe	fefe-group-c1	Hydrogenases
Lutisporaceae-1_01794	Lutisporaceae-1	nitrate	0	fefe-group-c1	Hydrogenases	Hydrogenase Fe-Fe	fefe-group-c1	Hydrogenases
Lutisporaceae-1_02587	Lutisporaceae-1	iron	0	fefe-group-b	Hydrogenases	Hydrogenase Fe-Fe	fefe-group-b	Hydrogenases
Lutisporaceae-1_02587	Lutisporaceae-1	nitrate	0	fefe-group-b	Hydrogenases	Hydrogenase Fe-Fe	fefe-group-b	Hydrogenases
Lutisporaceae-1_02644	Lutisporaceae-1	iron	0	fefe-group-a13	Hydrogenases	Hydrogenase Fe-Fe	fefe-group-a13	Hydrogenases
Lutisporaceae-1_02644	Lutisporaceae-1	nitrate	0	fefe-group-a13	Hydrogenases	Hydrogenase Fe-Fe	fefe-group-a13	Hydrogenases
Magnetospirillaceae-1_00387	Magnetospirillaceae-1	iron	0	TIGR02717	Fermentation	Acetogenesis	acdA	Fermentation
Magnetospirillaceae-1_00387	Magnetospirillaceae-1	nitrate	0	TIGR02717	Fermentation	Acetogenesis	acdA	Fermentation
Magnetospirillaceae-1_00430	Magnetospirillaceae-1	iron	0	nitrite_reductase_nirS	Nitrogen cycling	Nitrite reduction	nirS	Nitrite reduction
Magnetospirillaceae-1_00430	Magnetospirillaceae-1	nitrate	0	nitrite_reductase_nirS	Nitrogen cycling	Nitrite reduction	nirS	Nitrite reduction
Magnetospirillaceae-1_00482	Magnetospirillaceae-1	iron	0	TIGR02891	Oxygen metabolism (Oxidative phosphorylation Complex IV)	Cytochrome c oxidase, caa3-type	coxA	Oxygen metabolism
Magnetospirillaceae-1_00482	Magnetospirillaceae-1	nitrate	0	TIGR02891	Oxygen metabolism (Oxidative phosphorylation Complex IV)	Cytochrome c oxidase, caa3-type	coxA	Oxygen metabolism
Magnetospirillaceae-1_00483	Magnetospirillaceae-1	iron	0	TIGR02866	Oxygen metabolism (Oxidative phosphorylation Complex IV)	Cytochrome c oxidase, caa3-type	coxB	Oxygen metabolism
Magnetospirillaceae-1_00483	Magnetospirillaceae-1	nitrate	0	TIGR02866	Oxygen metabolism (Oxidative phosphorylation Complex IV)	Cytochrome c oxidase, caa3-type	coxB	Oxygen metabolism
Magnetospirillaceae-1_01442	Magnetospirillaceae-1	iron	0	K00123	C1 metabolism	Formate oxidation	fdoG	Formate oxidation
Magnetospirillaceae-1_01443	Magnetospirillaceae-1	iron	0	K22515	C1 metabolism	Formate oxidation	fdwB	Formate oxidation
Magnetospirillaceae-1_01443	Magnetospirillaceae-1	nitrate	0	K22515	C1 metabolism	Formate oxidation	fdwB	Formate oxidation
Magnetospirillaceae-1_01749	Magnetospirillaceae-1	iron	0	TIGR01580	Nitrogen cycling	Nitrate reduction	narG	Nitrate reduction
Magnetospirillaceae-1_01749	Magnetospirillaceae-1	nitrate	0	TIGR01580	Nitrogen cycling	Nitrate reduction	narG	Nitrate reduction
Magnetospirillaceae-1_01750	Magnetospirillaceae-1	nitrate	0	TIGR01660	Nitrogen cycling	Nitrate reduction	narH	Nitrate reduction
Magnetospirillaceae-1_01864	Magnetospirillaceae-1	iron	0	aprA	Sulfur cycling	Sulfate reduction	aprA	Sulfate reduction
Magnetospirillaceae-1_01867	Magnetospirillaceae-1	iron	0	TIGR00339	Sulfur cycling	Sulfate reduction	sat	Sulfate reduction
Magnetospirillaceae-1_02062	Magnetospirillaceae-1	iron	0	TIGR00780	Oxygen metabolism (Oxidative phosphorylation Complex IV)	Cytochrome c oxidase, cbb3-type	ccoN	Oxygen metabolism
Magnetospirillaceae-1_02062	Magnetospirillaceae-1	nitrate	0	TIGR00780	Oxygen metabolism (Oxidative phosphorylation Complex IV)	Cytochrome c oxidase, cbb3-type	ccoN	Oxygen metabolism
Magnetospirillaceae-1_02063	Magnetospirillaceae-1	iron	0	TIGR00781	Oxygen metabolism (Oxidative phosphorylation Complex IV)	Cytochrome c oxidase, cbb3-type	ccoO	Oxygen metabolism
Magnetospirillaceae-1_02063	Magnetospirillaceae-1	nitrate	0	TIGR00781	Oxygen metabolism (Oxidative phosphorylation Complex IV)	Cytochrome c oxidase, cbb3-type	ccoO	Oxygen metabolism
Magnetospirillaceae-1_02065	Magnetospirillaceae-1	iron	0	TIGR00782	Oxygen metabolism (Oxidative phosphorylation Complex IV)	Cytochrome c oxidase, cbb3-type	ccoP	Oxygen metabolism
Magnetospirillaceae-1_02065	Magnetospirillaceae-1	nitrate	0	TIGR00782	Oxygen metabolism (Oxidative phosphorylation Complex IV)	Cytochrome c oxidase, cbb3-type	ccoP	Oxygen metabolism
Magnetospirillaceae-1_02316	Magnetospirillaceae-1	iron	0	nitrite_reductase_nirS	Nitrogen cycling	Nitrite reduction	nirS	Nitrite reduction
Magnetospirillaceae-1_02493	Magnetospirillaceae-1	iron	0	K00124	C1 metabolism	Formate oxidation	fdoH	Formate oxidation
Magnetospirillaceae-1_02493	Magnetospirillaceae-1	nitrate	0	K00124	C1 metabolism	Formate oxidation	fdoH	Formate oxidation
Magnetospirillaceae-1_02498	Magnetospirillaceae-1	iron	0	TIGR02891	Oxygen metabolism (Oxidative phosphorylation Complex IV)	Cytochrome c oxidase, caa3-type	coxA	Oxygen metabolism
Magnetospirillaceae-1_02498	Magnetospirillaceae-1	nitrate	0	TIGR02891	Oxygen metabolism (Oxidative phosphorylation Complex IV)	Cytochrome c oxidase, caa3-type	coxA	Oxygen metabolism
Magnetospirillaceae-1_02944	Magnetospirillaceae-1	iron	0	K00123	C1 metabolism	Formate oxidation	fdoG	Formate oxidation
Magnetospirillaceae-1_02944	Magnetospirillaceae-1	nitrate	0	K00123	C1 metabolism	Formate oxidation	fdoG	Formate oxidation
Magnetospirillaceae-1_02945	Magnetospirillaceae-1	iron	0	K00124	C1 metabolism	Formate oxidation	fdoH	Formate oxidation
Magnetospirillaceae-1_02945	Magnetospirillaceae-1	nitrate	0	K00124	C1 metabolism	Formate oxidation	fdoH	Formate oxidation
Magnetospirillaceae-1_02955	Magnetospirillaceae-1	iron	0	nife-group-2bc	Hydrogenases	Hydrogenase Ni-Fe	nife-group-2bc	Hydrogenases
Magnetospirillaceae-1_02955	Magnetospirillaceae-1	nitrate	0	nife-group-2bc	Hydrogenases	Hydrogenase Ni-Fe	nife-group-2bc	Hydrogenases
Magnetospirillaceae-1_03119	Magnetospirillaceae-1	iron	0	K22515	C1 metabolism	Formate oxidation	fdwB	Formate oxidation
Magnetospirillaceae-1_03119	Magnetospirillaceae-1	nitrate	0	K22515	C1 metabolism	Formate oxidation	fdwB	Formate oxidation
Melioribacteraceae-1_00411	Melioribacteraceae-1	nitrate	0	K00124	C1 metabolism	Formate oxidation	fdoH	Formate oxidation
Melioribacteraceae-1_00597	Melioribacteraceae-1	iron	0	TIGR01580	Nitrogen cycling	Nitrate reduction	narG	Nitrate reduction
Melioribacteraceae-1_01070	Melioribacteraceae-1	nitrate	0	fefe-group-a13	Hydrogenases	Hydrogenase Fe-Fe	fefe-group-a13	Hydrogenases
Melioribacteraceae-1_01071	Melioribacteraceae-1	nitrate	0	fefe-group-c3	Hydrogenases	Hydrogenase Fe-Fe	fefe-group-c3	Hydrogenases
Melioribacteraceae-1_01077	Melioribacteraceae-1	nitrate	0	fefe-group-a13	Hydrogenases	Hydrogenase Fe-Fe	fefe-group-a13	Hydrogenases
Melioribacteraceae-1_01222	Melioribacteraceae-1	iron	0	TIGR02866	Oxygen metabolism (Oxidative phosphorylation Complex IV)	Cytochrome c oxidase, caa3-type	coxB	Oxygen metabolism
Melioribacteraceae-1_01225	Melioribacteraceae-1	nitrate	0	TIGR02891	Oxygen metabolism (Oxidative phosphorylation Complex IV)	Cytochrome c oxidase, caa3-type	coxA	Oxygen metabolism
Melioribacteraceae-1_01561	Melioribacteraceae-1	nitrate	0	TIGR04315	Nitrogen cycling	Nitrite reduction	octR	Nitrite reduction
Melioribacteraceae-1_01636	Melioribacteraceae-1	iron	0	TIGR02378	Nitrogen cycling	Nitrite reduction to ammonia	nirD	Nitrite reduction to ammonia
Melioribacteraceae-1_02713	Melioribacteraceae-1	iron	0	TIGR03153	Nitrogen cycling	Nitrite reduction to ammonia	nrfH	Nitrite reduction to ammonia
Melioribacteraceae-1_02836	Melioribacteraceae-1	iron	0	TIGR02717	Fermentation	Acetogenesis	acdA	Fermentation
Melioribacteraceae-1_03086	Melioribacteraceae-1	iron	0	TIGR02376	Nitrogen cycling	Nitrite reduction	nirK	Nitrite reduction
Melioribacteraceae-1_03086	Melioribacteraceae-1	nitrate	0	TIGR02376	Nitrogen cycling	Nitrite reduction	nirK	Nitrite reduction
Microtrichaceae-1_01649	Microtrichaceae-1	iron	0	TIGR02188	Fermentation	Acetate to acetyl-CoA	acs	Fermentation
Microtrichaceae-1_01649	Microtrichaceae-1	nitrate	0	TIGR02188	Fermentation	Acetate to acetyl-CoA	acs	Fermentation
Microtrichaceae-1_01747	Microtrichaceae-1	iron	0	TIGR02891	Oxygen metabolism (Oxidative phosphorylation Complex IV)	Cytochrome c oxidase, caa3-type	coxA	Oxygen metabolism
Microtrichaceae-1_01747	Microtrichaceae-1	nitrate	0	TIGR02891	Oxygen metabolism (Oxidative phosphorylation Complex IV)	Cytochrome c oxidase, caa3-type	coxA	Oxygen metabolism
Microtrichaceae-1_01748	Microtrichaceae-1	iron	0	TIGR02866	Oxygen metabolism (Oxidative phosphorylation Complex IV)	Cytochrome c oxidase, caa3-type	coxB	Oxygen metabolism
Microtrichaceae-1_01748	Microtrichaceae-1	nitrate	0	TIGR02866	Oxygen metabolism (Oxidative phosphorylation Complex IV)	Cytochrome c oxidase, caa3-type	coxB	Oxygen metabolism
Microtrichaceae-1_02817	Microtrichaceae-1	iron	0	TIGR01660	Nitrogen cycling	Nitrate reduction	narH	Nitrate reduction
Microtrichaceae-1_02817	Microtrichaceae-1	nitrate	0	TIGR01660	Nitrogen cycling	Nitrate reduction	narH	Nitrate reduction
Microtrichaceae-1_02818	Microtrichaceae-1	iron	0	TIGR01580	Nitrogen cycling	Nitrate reduction	narG	Nitrate reduction
Microtrichaceae-1_02818	Microtrichaceae-1	nitrate	0	TIGR01580	Nitrogen cycling	Nitrate reduction	narG	Nitrate reduction
Myxococcota_A-1_00942	Myxococcota_A-1	iron	0	TIGR02188	Fermentation	Acetate to acetyl-CoA	acs	Fermentation
Myxococcota_A-1_00942	Myxococcota_A-1	nitrate	0	TIGR02188	Fermentation	Acetate to acetyl-CoA	acs	Fermentation
Myxococcota_A-1_01453	Myxococcota_A-1	iron	0	TIGR01660	Nitrogen cycling	Nitrate reduction	narH	Nitrate reduction
Myxococcota_A-1_01453	Myxococcota_A-1	nitrate	0	TIGR01660	Nitrogen cycling	Nitrate reduction	narH	Nitrate reduction
Myxococcota_A-1_01454	Myxococcota_A-1	iron	0	TIGR01580	Nitrogen cycling	Nitrate reduction	narG	Nitrate reduction
Myxococcota_A-1_01454	Myxococcota_A-1	nitrate	0	TIGR01580	Nitrogen cycling	Nitrate reduction	narG	Nitrate reduction
Myxococcota_A-1_01791	Myxococcota_A-1	iron	0	PF02335	Nitrogen cycling	Nitrite reduction to ammonia	nrfA	Nitrite reduction to ammonia
Myxococcota_A-1_01791	Myxococcota_A-1	nitrate	0	PF02335	Nitrogen cycling	Nitrite reduction to ammonia	nrfA	Nitrite reduction to ammonia
Myxococcota_A-1_01818	Myxococcota_A-1	iron	0	TIGR02376	Nitrogen cycling	Nitrite reduction	nirK	Nitrite reduction
Myxococcota_A-1_01818	Myxococcota_A-1	nitrate	0	TIGR02376	Nitrogen cycling	Nitrite reduction	nirK	Nitrite reduction
Myxococcota_A-1_02071	Myxococcota_A-1	iron	0	TIGR00782	Oxygen metabolism (Oxidative phosphorylation Complex IV)	Cytochrome c oxidase, cbb3-type	ccoP	Oxygen metabolism
Myxococcota_A-1_02071	Myxococcota_A-1	nitrate	0	TIGR00782	Oxygen metabolism (Oxidative phosphorylation Complex IV)	Cytochrome c oxidase, cbb3-type	ccoP	Oxygen metabolism
Myxococcota_A-1_02543	Myxococcota_A-1	iron	0	TIGR00016	Fermentation	Acetogenesis	ack	Fermentation
Myxococcota_A-1_02543	Myxococcota_A-1	nitrate	0	TIGR00016	Fermentation	Acetogenesis	ack	Fermentation
Myxococcota_A-1_02741	Myxococcota_A-1	iron	0	TIGR01706	Nitrogen cycling	Nitrate reduction	napA	Nitrate reduction
Myxococcota_A-1_02741	Myxococcota_A-1	nitrate	0	TIGR01706	Nitrogen cycling	Nitrate reduction	napA	Nitrate reduction
Myxococcota_A-1_02742	Myxococcota_A-1	iron	0	PF03892	Nitrogen cycling	Nitrate reduction	napB	Nitrate reduction
Myxococcota_A-1_02742	Myxococcota_A-1	nitrate	0	PF03892	Nitrogen cycling	Nitrate reduction	napB	Nitrate reduction
Myxococcota_A-1_04207	Myxococcota_A-1	iron	0	TIGR00339	Sulfur cycling	Sulfate reduction	sat	Sulfate reduction
Myxococcota_A-1_04207	Myxococcota_A-1	nitrate	0	TIGR00339	Sulfur cycling	Sulfate reduction	sat	Sulfate reduction
Nitratidesulfovibrio-1_00403	Nitratidesulfovibrio-1	iron	0	TIGR01287	Nitrogen cycling	N2 fixation	nifH	N2 fixation
Nitratidesulfovibrio-1_00403	Nitratidesulfovibrio-1	nitrate	0	TIGR01287	Nitrogen cycling	N2 fixation	nifH	N2 fixation
Nitratidesulfovibrio-1_00518	Nitratidesulfovibrio-1	iron	0	aprA	Sulfur cycling	Sulfate reduction	aprA	Sulfate reduction
Nitratidesulfovibrio-1_00709	Nitratidesulfovibrio-1	iron	0	TIGR03153	Nitrogen cycling	Nitrite reduction to ammonia	nrfH	Nitrite reduction to ammonia
Nitratidesulfovibrio-1_00709	Nitratidesulfovibrio-1	nitrate	0	TIGR03153	Nitrogen cycling	Nitrite reduction to ammonia	nrfH	Nitrite reduction to ammonia
Nitratidesulfovibrio-1_00767	Nitratidesulfovibrio-1	iron	0	TIGR00339	Sulfur cycling	Sulfate reduction	sat	Sulfate reduction
Nitratidesulfovibrio-1_00783	Nitratidesulfovibrio-1	iron	0	TIGR01706	Nitrogen cycling	Nitrate reduction	napA	Nitrate reduction
Nitratidesulfovibrio-1_00783	Nitratidesulfovibrio-1	nitrate	0	TIGR01706	Nitrogen cycling	Nitrate reduction	napA	Nitrate reduction
Nitratidesulfovibrio-1_00863	Nitratidesulfovibrio-1	iron	0	K00124	C1 metabolism	Formate oxidation	fdoH	Formate oxidation
Nitratidesulfovibrio-1_00863	Nitratidesulfovibrio-1	nitrate	0	K00124	C1 metabolism	Formate oxidation	fdoH	Formate oxidation
Nitratidesulfovibrio-1_01169	Nitratidesulfovibrio-1	iron	0	K00124	C1 metabolism	Formate oxidation	fdoH	Formate oxidation
Nitratidesulfovibrio-1_01169	Nitratidesulfovibrio-1	nitrate	0	K00124	C1 metabolism	Formate oxidation	fdoH	Formate oxidation
Nitratidesulfovibrio-1_01311	Nitratidesulfovibrio-1	iron	0	TIGR02866	Oxygen metabolism (Oxidative phosphorylation Complex IV)	Cytochrome c oxidase, caa3-type	coxB	Oxygen metabolism
Nitratidesulfovibrio-1_01311	Nitratidesulfovibrio-1	nitrate	0	TIGR02866	Oxygen metabolism (Oxidative phosphorylation Complex IV)	Cytochrome c oxidase, caa3-type	coxB	Oxygen metabolism
Nitratidesulfovibrio-1_01314	Nitratidesulfovibrio-1	iron	0	TIGR02891	Oxygen metabolism (Oxidative phosphorylation Complex IV)	Cytochrome c oxidase, caa3-type	coxA	Oxygen metabolism
Nitratidesulfovibrio-1_01314	Nitratidesulfovibrio-1	nitrate	0	TIGR02891	Oxygen metabolism (Oxidative phosphorylation Complex IV)	Cytochrome c oxidase, caa3-type	coxA	Oxygen metabolism
Nitratidesulfovibrio-1_01448	Nitratidesulfovibrio-1	iron	0	K00124	C1 metabolism	Formate oxidation	fdoH	Formate oxidation
Nitratidesulfovibrio-1_01448	Nitratidesulfovibrio-1	nitrate	0	K00124	C1 metabolism	Formate oxidation	fdoH	Formate oxidation
Nitratidesulfovibrio-1_01581	Nitratidesulfovibrio-1	iron	0	TIGR01287	Nitrogen cycling	N2 fixation	nifH	N2 fixation
Nitratidesulfovibrio-1_01581	Nitratidesulfovibrio-1	nitrate	0	TIGR01287	Nitrogen cycling	N2 fixation	nifH	N2 fixation
Nitratidesulfovibrio-1_01759	Nitratidesulfovibrio-1	iron	0	TIGR04315	Nitrogen cycling	Nitrite reduction	octR	Nitrite reduction
Nitratidesulfovibrio-1_01759	Nitratidesulfovibrio-1	nitrate	0	TIGR04315	Nitrogen cycling	Nitrite reduction	octR	Nitrite reduction
Nitratidesulfovibrio-1_01855	Nitratidesulfovibrio-1	iron	0	PF02335	Nitrogen cycling	Nitrite reduction to ammonia	nrfA	Nitrite reduction to ammonia
Nitratidesulfovibrio-1_01855	Nitratidesulfovibrio-1	nitrate	0	PF02335	Nitrogen cycling	Nitrite reduction to ammonia	nrfA	Nitrite reduction to ammonia
Nitratidesulfovibrio-1_01917	Nitratidesulfovibrio-1	iron	0	K00124	C1 metabolism	Formate oxidation	fdoH	Formate oxidation
Nitratidesulfovibrio-1_01917	Nitratidesulfovibrio-1	nitrate	0	K00124	C1 metabolism	Formate oxidation	fdoH	Formate oxidation
Nitratidesulfovibrio-1_01939	Nitratidesulfovibrio-1	iron	0	nife-group-1	Hydrogenases	Hydrogenase Ni-Fe	nife-group-1	Hydrogenases
Nitratidesulfovibrio-1_01939	Nitratidesulfovibrio-1	nitrate	0	nife-group-1	Hydrogenases	Hydrogenase Ni-Fe	nife-group-1	Hydrogenases
Nitratidesulfovibrio-1_01942	Nitratidesulfovibrio-1	iron	0	nife-group-1	Hydrogenases	Hydrogenase Ni-Fe	nife-group-1	Hydrogenases
Nitratidesulfovibrio-1_01942	Nitratidesulfovibrio-1	nitrate	0	nife-group-1	Hydrogenases	Hydrogenase Ni-Fe	nife-group-1	Hydrogenases
Nitratidesulfovibrio-1_01969	Nitratidesulfovibrio-1	iron	0	TIGR02188	Fermentation	Acetate to acetyl-CoA	acs	Fermentation
Nitratidesulfovibrio-1_01969	Nitratidesulfovibrio-1	nitrate	0	TIGR02188	Fermentation	Acetate to acetyl-CoA	acs	Fermentation
Nitratidesulfovibrio-1_02126	Nitratidesulfovibrio-1	iron	0	TIGR00016	Fermentation	Acetogenesis	ack	Fermentation
Nitratidesulfovibrio-1_02126	Nitratidesulfovibrio-1	nitrate	0	TIGR00016	Fermentation	Acetogenesis	ack	Fermentation
Nitratidesulfovibrio-1_02493	Nitratidesulfovibrio-1	iron	0	nife-group-4a-g	Hydrogenases	Hydrogenase Ni-Fe	nife-group-4a-g	Hydrogenases
Nitratidesulfovibrio-1_02493	Nitratidesulfovibrio-1	nitrate	0	nife-group-4a-g	Hydrogenases	Hydrogenase Ni-Fe	nife-group-4a-g	Hydrogenases
Nitratidesulfovibrio-1_02520	Nitratidesulfovibrio-1	iron	0	TIGR01282	Nitrogen cycling	N2 fixation	nifD	N2 fixation
Nitratidesulfovibrio-1_02520	Nitratidesulfovibrio-1	nitrate	0	TIGR01282	Nitrogen cycling	N2 fixation	nifD	N2 fixation
Nitratidesulfovibrio-1_02521	Nitratidesulfovibrio-1	iron	0	TIGR01286	Nitrogen cycling	N2 fixation	nifK	N2 fixation
Nitratidesulfovibrio-1_02521	Nitratidesulfovibrio-1	nitrate	0	TIGR01286	Nitrogen cycling	N2 fixation	nifK	N2 fixation
Nitratidesulfovibrio-1_02578	Nitratidesulfovibrio-1	iron	0	TIGR02188	Fermentation	Acetate to acetyl-CoA	acs	Fermentation
Nitratidesulfovibrio-1_02578	Nitratidesulfovibrio-1	nitrate	0	TIGR02188	Fermentation	Acetate to acetyl-CoA	acs	Fermentation
Nitratidesulfovibrio-1_02637	Nitratidesulfovibrio-1	iron	0	K00125	C1 metabolism	Formate oxidation	fdhB	Formate oxidation
Nitratidesulfovibrio-1_02637	Nitratidesulfovibrio-1	nitrate	0	K00125	C1 metabolism	Formate oxidation	fdhB	Formate oxidation
Nitratidesulfovibrio-1_02853	Nitratidesulfovibrio-1	iron	0	K00124	C1 metabolism	Formate oxidation	fdoH	Formate oxidation
Nitratidesulfovibrio-1_02853	Nitratidesulfovibrio-1	nitrate	0	K00124	C1 metabolism	Formate oxidation	fdoH	Formate oxidation
OLB16-1_01136	OLB16-1	iron	0	TIGR00339	Sulfur cycling	Sulfate reduction	sat	Sulfate reduction
OLB16-1_01136	OLB16-1	nitrate	0	TIGR00339	Sulfur cycling	Sulfate reduction	sat	Sulfate reduction
OLB16-1_01901	OLB16-1	iron	0	TIGR01580	Nitrogen cycling	Nitrate reduction	narG	Nitrate reduction
OLB16-1_02281	OLB16-1	nitrate	0	TIGR00651	Fermentation	Acetogenesis	pta	Fermentation
OLB16-1_02282	OLB16-1	nitrate	0	TIGR00016	Fermentation	Acetogenesis	ack	Fermentation
OLB16-1_02750	OLB16-1	iron	0	TIGR03153	Nitrogen cycling	Nitrite reduction to ammonia	nrfH	Nitrite reduction to ammonia
OLB16-1_02751	OLB16-1	iron	0	PF02335	Nitrogen cycling	Nitrite reduction to ammonia	nrfA	Nitrite reduction to ammonia
OLB16-1_02751	OLB16-1	nitrate	0	PF02335	Nitrogen cycling	Nitrite reduction to ammonia	nrfA	Nitrite reduction to ammonia
OLB16-1_03179	OLB16-1	nitrate	0	TIGR02891	Oxygen metabolism (Oxidative phosphorylation Complex IV)	Cytochrome c oxidase, caa3-type	coxA	Oxygen metabolism
OLB16-1_03180	OLB16-1	iron	0	TIGR02866	Oxygen metabolism (Oxidative phosphorylation Complex IV)	Cytochrome c oxidase, caa3-type	coxB	Oxygen metabolism
OLB16-1_03525	OLB16-1	iron	0	TIGR00016	Fermentation	Acetogenesis	ack	Fermentation
OLB16-1_03525	OLB16-1	nitrate	0	TIGR00016	Fermentation	Acetogenesis	ack	Fermentation
OLB16-1_03865	OLB16-1	nitrate	0	nife-group-3c	Hydrogenases	Hydrogenase Ni-Fe	nife-group-3c	Hydrogenases
OLB16-1_03941	OLB16-1	iron	0	TIGR00016	Fermentation	Acetogenesis	ack	Fermentation
OLB16-1_03941	OLB16-1	nitrate	0	TIGR00016	Fermentation	Acetogenesis	ack	Fermentation
OLB16-1_04318	OLB16-1	iron	0	nife-group-3abd	Hydrogenases	Hydrogenase Ni-Fe	nife-group-3abd	Hydrogenases
OLB16-1_04318	OLB16-1	nitrate	0	nife-group-3abd	Hydrogenases	Hydrogenase Ni-Fe	nife-group-3abd	Hydrogenases
Opitutaceae-1_00508	Opitutaceae-1	iron	0	PF02335	Nitrogen cycling	Nitrite reduction to ammonia	nrfA	Nitrite reduction to ammonia
Opitutaceae-1_00508	Opitutaceae-1	nitrate	0	PF02335	Nitrogen cycling	Nitrite reduction to ammonia	nrfA	Nitrite reduction to ammonia
Opitutaceae-1_01850	Opitutaceae-1	nitrate	0	fefe-group-a13	Hydrogenases	Hydrogenase Fe-Fe	fefe-group-a13	Hydrogenases
Opitutaceae-1_02615	Opitutaceae-1	nitrate	0	nife-group-3c	Hydrogenases	Hydrogenase Ni-Fe	nife-group-3c	Hydrogenases
Opitutaceae-1_03179	Opitutaceae-1	iron	0	TIGR03153	Nitrogen cycling	Nitrite reduction to ammonia	nrfH	Nitrite reduction to ammonia
Phycisphaerae-1_00378	Phycisphaerae-1	iron	0	fefe-group-a13	Hydrogenases	Hydrogenase Fe-Fe	fefe-group-a13	Hydrogenases
Phycisphaerae-1_00378	Phycisphaerae-1	nitrate	0	fefe-group-a13	Hydrogenases	Hydrogenase Fe-Fe	fefe-group-a13	Hydrogenases
Phycisphaerae-1_00612	Phycisphaerae-1	iron	0	PF02335	Nitrogen cycling	Nitrite reduction to ammonia	nrfA	Nitrite reduction to ammonia
Phycisphaerae-1_00612	Phycisphaerae-1	nitrate	0	PF02335	Nitrogen cycling	Nitrite reduction to ammonia	nrfA	Nitrite reduction to ammonia
Phycisphaerae-1_00613	Phycisphaerae-1	iron	0	TIGR03153	Nitrogen cycling	Nitrite reduction to ammonia	nrfH	Nitrite reduction to ammonia
Phycisphaerae-1_00613	Phycisphaerae-1	nitrate	0	TIGR03153	Nitrogen cycling	Nitrite reduction to ammonia	nrfH	Nitrite reduction to ammonia
Phycisphaerae-1_02254	Phycisphaerae-1	iron	0	nife-group-3abd	Hydrogenases	Hydrogenase Ni-Fe	nife-group-3abd	Hydrogenases
Phycisphaerae-1_02254	Phycisphaerae-1	nitrate	0	nife-group-3abd	Hydrogenases	Hydrogenase Ni-Fe	nife-group-3abd	Hydrogenases
Phycisphaerae-1_02396	Phycisphaerae-1	iron	0	TIGR02717	Fermentation	Acetogenesis	acdA	Fermentation
Phycisphaerae-1_02396	Phycisphaerae-1	nitrate	0	TIGR02717	Fermentation	Acetogenesis	acdA	Fermentation
Phycisphaerae-1_02621	Phycisphaerae-1	nitrate	0	TIGR00339	Sulfur cycling	Sulfate reduction	sat	Sulfate reduction
Phycisphaerae-1_02707	Phycisphaerae-1	nitrate	0	TIGR02866	Oxygen metabolism (Oxidative phosphorylation Complex IV)	Cytochrome c oxidase, caa3-type	coxB	Oxygen metabolism
Phycisphaerae-1_02708	Phycisphaerae-1	iron	0	TIGR02891	Oxygen metabolism (Oxidative phosphorylation Complex IV)	Cytochrome c oxidase, caa3-type	coxA	Oxygen metabolism
Phycisphaerae-1_02708	Phycisphaerae-1	nitrate	0	TIGR02891	Oxygen metabolism (Oxidative phosphorylation Complex IV)	Cytochrome c oxidase, caa3-type	coxA	Oxygen metabolism
Phycisphaerae-1_02788	Phycisphaerae-1	iron	0	TIGR02188	Fermentation	Acetate to acetyl-CoA	acs	Fermentation
Phycisphaerae-1_02788	Phycisphaerae-1	nitrate	0	TIGR02188	Fermentation	Acetate to acetyl-CoA	acs	Fermentation
Phycisphaerae-1_02840	Phycisphaerae-1	iron	0	fefe-group-a13	Hydrogenases	Hydrogenase Fe-Fe	fefe-group-a13	Hydrogenases
Phycisphaerae-1_02840	Phycisphaerae-1	nitrate	0	fefe-group-a13	Hydrogenases	Hydrogenase Fe-Fe	fefe-group-a13	Hydrogenases
Phycisphaerae-1_02841	Phycisphaerae-1	iron	0	fefe-group-c3	Hydrogenases	Hydrogenase Fe-Fe	fefe-group-c3	Hydrogenases
Phycisphaerae-1_02841	Phycisphaerae-1	nitrate	0	fefe-group-c3	Hydrogenases	Hydrogenase Fe-Fe	fefe-group-c3	Hydrogenases
Phycisphaerae-1_03075	Phycisphaerae-1	iron	0	PF02335	Nitrogen cycling	Nitrite reduction to ammonia	nrfA	Nitrite reduction to ammonia
Phycisphaerae-1_03076	Phycisphaerae-1	iron	0	TIGR04315	Nitrogen cycling	Nitrite reduction	octR	Nitrite reduction
Phycisphaerae-1_03076	Phycisphaerae-1	nitrate	0	TIGR04315	Nitrogen cycling	Nitrite reduction	octR	Nitrite reduction
Phycisphaerales-1_00821	Phycisphaerales-1	iron	0	TIGR02188	Fermentation	Acetate to acetyl-CoA	acs	Fermentation
Phycisphaerales-1_00821	Phycisphaerales-1	nitrate	0	TIGR02188	Fermentation	Acetate to acetyl-CoA	acs	Fermentation
Phycisphaerales-1_01220	Phycisphaerales-1	iron	0	TIGR00780	Oxygen metabolism (Oxidative phosphorylation Complex IV)	Cytochrome c oxidase, cbb3-type	ccoN	Oxygen metabolism
Phycisphaerales-1_01221	Phycisphaerales-1	iron	0	TIGR00781	Oxygen metabolism (Oxidative phosphorylation Complex IV)	Cytochrome c oxidase, cbb3-type	ccoO	Oxygen metabolism
Phycisphaerales-1_01221	Phycisphaerales-1	nitrate	0	TIGR00781	Oxygen metabolism (Oxidative phosphorylation Complex IV)	Cytochrome c oxidase, cbb3-type	ccoO	Oxygen metabolism
Phycisphaerales-1_02390	Phycisphaerales-1	iron	0	PF02335	Nitrogen cycling	Nitrite reduction to ammonia	nrfA	Nitrite reduction to ammonia
Phycisphaerales-1_02390	Phycisphaerales-1	nitrate	0	PF02335	Nitrogen cycling	Nitrite reduction to ammonia	nrfA	Nitrite reduction to ammonia
Phycisphaerales-1_02391	Phycisphaerales-1	iron	0	TIGR03153	Nitrogen cycling	Nitrite reduction to ammonia	nrfH	Nitrite reduction to ammonia
Phycisphaerales-1_02391	Phycisphaerales-1	nitrate	0	TIGR03153	Nitrogen cycling	Nitrite reduction to ammonia	nrfH	Nitrite reduction to ammonia
Phycisphaerales-1_02666	Phycisphaerales-1	iron	0	PF03892	Nitrogen cycling	Nitrate reduction	napB	Nitrate reduction
Phycisphaerales-1_03041	Phycisphaerales-1	iron	0	K00124	C1 metabolism	Formate oxidation	fdoH	Formate oxidation
Phycisphaerales-1_03041	Phycisphaerales-1	nitrate	0	K00124	C1 metabolism	Formate oxidation	fdoH	Formate oxidation
Phycisphaerales-1_03347	Phycisphaerales-1	iron	0	TIGR02717	Fermentation	Acetogenesis	acdA	Fermentation
Phycisphaerales-2_00548	Phycisphaerales-2	iron	0	nife-group-3c	Hydrogenases	Hydrogenase Ni-Fe	nife-group-3c	Hydrogenases
Phycisphaerales-2_00548	Phycisphaerales-2	nitrate	0	nife-group-3c	Hydrogenases	Hydrogenase Ni-Fe	nife-group-3c	Hydrogenases
Phycisphaerales-2_00909	Phycisphaerales-2	iron	0	TIGR00339	Sulfur cycling	Sulfate reduction	sat	Sulfate reduction
Phycisphaerales-2_00967	Phycisphaerales-2	iron	0	PF03892	Nitrogen cycling	Nitrate reduction	napB	Nitrate reduction
Phycisphaerales-2_00967	Phycisphaerales-2	nitrate	0	PF03892	Nitrogen cycling	Nitrate reduction	napB	Nitrate reduction
Phycisphaerales-2_02123	Phycisphaerales-2	iron	0	TIGR00781	Oxygen metabolism (Oxidative phosphorylation Complex IV)	Cytochrome c oxidase, cbb3-type	ccoO	Oxygen metabolism
Phycisphaerales-2_02123	Phycisphaerales-2	nitrate	0	TIGR00781	Oxygen metabolism (Oxidative phosphorylation Complex IV)	Cytochrome c oxidase, cbb3-type	ccoO	Oxygen metabolism
Phycisphaerales-2_02125	Phycisphaerales-2	nitrate	0	TIGR00782	Oxygen metabolism (Oxidative phosphorylation Complex IV)	Cytochrome c oxidase, cbb3-type	ccoP	Oxygen metabolism
Phycisphaerales-2_02594	Phycisphaerales-2	iron	0	TIGR02188	Fermentation	Acetate to acetyl-CoA	acs	Fermentation
Phycisphaerales-2_02594	Phycisphaerales-2	nitrate	0	TIGR02188	Fermentation	Acetate to acetyl-CoA	acs	Fermentation
Phycisphaerales-3_00917	Phycisphaerales-3	iron	0	TIGR01706	Nitrogen cycling	Nitrate reduction	napA	Nitrate reduction
Phycisphaerales-3_00918	Phycisphaerales-3	iron	0	PF03892	Nitrogen cycling	Nitrate reduction	napB	Nitrate reduction
Phycisphaerales-3_00918	Phycisphaerales-3	nitrate	0	PF03892	Nitrogen cycling	Nitrate reduction	napB	Nitrate reduction
Phycisphaerales-3_01691	Phycisphaerales-3	iron	0	TIGR00782	Oxygen metabolism (Oxidative phosphorylation Complex IV)	Cytochrome c oxidase, cbb3-type	ccoP	Oxygen metabolism
Phycisphaerales-3_01691	Phycisphaerales-3	nitrate	0	TIGR00782	Oxygen metabolism (Oxidative phosphorylation Complex IV)	Cytochrome c oxidase, cbb3-type	ccoP	Oxygen metabolism
Phycisphaerales-3_01693	Phycisphaerales-3	iron	0	TIGR00780	Oxygen metabolism (Oxidative phosphorylation Complex IV)	Cytochrome c oxidase, cbb3-type	ccoN	Oxygen metabolism
Phycisphaerales-3_01693	Phycisphaerales-3	iron	0	TIGR00781	Oxygen metabolism (Oxidative phosphorylation Complex IV)	Cytochrome c oxidase, cbb3-type	ccoO	Oxygen metabolism
Pirellulales-1_01519	Pirellulales-1	iron	0	nife-group-3c	Hydrogenases	Hydrogenase Ni-Fe	nife-group-3c	Hydrogenases
Pirellulales-1_01519	Pirellulales-1	nitrate	0	nife-group-3c	Hydrogenases	Hydrogenase Ni-Fe	nife-group-3c	Hydrogenases
Pirellulales-1_01610	Pirellulales-1	iron	0	nife-group-3abd	Hydrogenases	Hydrogenase Ni-Fe	nife-group-3abd	Hydrogenases
Pirellulales-1_01610	Pirellulales-1	nitrate	0	nife-group-3abd	Hydrogenases	Hydrogenase Ni-Fe	nife-group-3abd	Hydrogenases
Pirellulales-1_02295	Pirellulales-1	iron	0	TIGR02866	Oxygen metabolism (Oxidative phosphorylation Complex IV)	Cytochrome c oxidase, caa3-type	coxB	Oxygen metabolism
Pirellulales-1_02295	Pirellulales-1	nitrate	0	TIGR02866	Oxygen metabolism (Oxidative phosphorylation Complex IV)	Cytochrome c oxidase, caa3-type	coxB	Oxygen metabolism
Pirellulales-1_02434	Pirellulales-1	iron	0	TIGR02188	Fermentation	Acetate to acetyl-CoA	acs	Fermentation
Pirellulales-1_02434	Pirellulales-1	nitrate	0	TIGR02188	Fermentation	Acetate to acetyl-CoA	acs	Fermentation
Pirellulales-1_04330	Pirellulales-1	iron	0	TIGR00651	Fermentation	Acetogenesis	pta	Fermentation
Pirellulales-1_04330	Pirellulales-1	nitrate	0	TIGR00651	Fermentation	Acetogenesis	pta	Fermentation
Pirellulales-1_04331	Pirellulales-1	iron	0	TIGR00016	Fermentation	Acetogenesis	ack	Fermentation
Pirellulales-1_04331	Pirellulales-1	nitrate	0	TIGR00016	Fermentation	Acetogenesis	ack	Fermentation
Pirellulales-1_04464	Pirellulales-1	iron	0	nife-group-3c	Hydrogenases	Hydrogenase Ni-Fe	nife-group-3c	Hydrogenases
Pirellulales-1_04464	Pirellulales-1	nitrate	0	nife-group-3c	Hydrogenases	Hydrogenase Ni-Fe	nife-group-3c	Hydrogenases
Pirellulales-1_05132	Pirellulales-1	iron	0	PF02335	Nitrogen cycling	Nitrite reduction to ammonia	nrfA	Nitrite reduction to ammonia
Pirellulales-1_05132	Pirellulales-1	nitrate	0	PF02335	Nitrogen cycling	Nitrite reduction to ammonia	nrfA	Nitrite reduction to ammonia
Pirellulales-1_05541	Pirellulales-1	nitrate	0	TIGR00016	Fermentation	Acetogenesis	ack	Fermentation
Pirellulales-1_06247	Pirellulales-1	nitrate	0	fefe-group-a13	Hydrogenases	Hydrogenase Fe-Fe	fefe-group-a13	Hydrogenases
Pirellulales-1_06675	Pirellulales-1	nitrate	0	TIGR02717	Fermentation	Acetogenesis	acdA	Fermentation
Pirellulales-1_07264	Pirellulales-1	iron	0	TIGR01660	Nitrogen cycling	Nitrate reduction	narH	Nitrate reduction
Pirellulales-1_07264	Pirellulales-1	nitrate	0	TIGR01660	Nitrogen cycling	Nitrate reduction	narH	Nitrate reduction
Pirellulales-1_07265	Pirellulales-1	iron	0	TIGR01580	Nitrogen cycling	Nitrate reduction	narG	Nitrate reduction
Pirellulales-1_07265	Pirellulales-1	nitrate	0	TIGR01580	Nitrogen cycling	Nitrate reduction	narG	Nitrate reduction
Pirellulales-1_07700	Pirellulales-1	iron	0	fefe-group-c3	Hydrogenases	Hydrogenase Fe-Fe	fefe-group-c3	Hydrogenases
Pirellulales-1_07700	Pirellulales-1	nitrate	0	fefe-group-c3	Hydrogenases	Hydrogenase Fe-Fe	fefe-group-c3	Hydrogenases
Pirellulales-1_07701	Pirellulales-1	iron	0	fefe-group-a13	Hydrogenases	Hydrogenase Fe-Fe	fefe-group-a13	Hydrogenases
Pirellulales-1_07701	Pirellulales-1	nitrate	0	fefe-group-a13	Hydrogenases	Hydrogenase Fe-Fe	fefe-group-a13	Hydrogenases
Pirellulales-1_07818	Pirellulales-1	iron	0	TIGR04315	Nitrogen cycling	Nitrite reduction	octR	Nitrite reduction
Pirellulales-1_07818	Pirellulales-1	nitrate	0	TIGR04315	Nitrogen cycling	Nitrite reduction	octR	Nitrite reduction
Pirellulales-1_08034	Pirellulales-1	iron	0	TIGR00016	Fermentation	Acetogenesis	ack	Fermentation
Pirellulales-1_08034	Pirellulales-1	nitrate	0	TIGR00016	Fermentation	Acetogenesis	ack	Fermentation
Pirellulales-2_00224	Pirellulales-2	iron	0	TIGR00016	Fermentation	Acetogenesis	ack	Fermentation
Pirellulales-2_00224	Pirellulales-2	nitrate	0	TIGR00016	Fermentation	Acetogenesis	ack	Fermentation
Pirellulales-2_00505	Pirellulales-2	iron	0	fefe-group-a13	Hydrogenases	Hydrogenase Fe-Fe	fefe-group-a13	Hydrogenases
Pirellulales-2_00505	Pirellulales-2	nitrate	0	fefe-group-a13	Hydrogenases	Hydrogenase Fe-Fe	fefe-group-a13	Hydrogenases
Pirellulales-2_00678	Pirellulales-2	iron	0	K00124	C1 metabolism	Formate oxidation	fdoH	Formate oxidation
Pirellulales-2_00678	Pirellulales-2	nitrate	0	K00124	C1 metabolism	Formate oxidation	fdoH	Formate oxidation
Pirellulales-2_00785	Pirellulales-2	iron	0	TIGR03153	Nitrogen cycling	Nitrite reduction to ammonia	nrfH	Nitrite reduction to ammonia
Pirellulales-2_00785	Pirellulales-2	nitrate	0	TIGR03153	Nitrogen cycling	Nitrite reduction to ammonia	nrfH	Nitrite reduction to ammonia
Pirellulales-2_00786	Pirellulales-2	iron	0	PF02335	Nitrogen cycling	Nitrite reduction to ammonia	nrfA	Nitrite reduction to ammonia
Pirellulales-2_01322	Pirellulales-2	iron	0	TIGR00339	Sulfur cycling	Sulfate reduction	sat	Sulfate reduction
Pirellulales-2_01322	Pirellulales-2	nitrate	0	TIGR00339	Sulfur cycling	Sulfate reduction	sat	Sulfate reduction
Pirellulales-2_01340	Pirellulales-2	iron	0	TIGR02866	Oxygen metabolism (Oxidative phosphorylation Complex IV)	Cytochrome c oxidase, caa3-type	coxB	Oxygen metabolism
Pirellulales-2_01341	Pirellulales-2	iron	0	TIGR02891	Oxygen metabolism (Oxidative phosphorylation Complex IV)	Cytochrome c oxidase, caa3-type	coxA	Oxygen metabolism
Pirellulales-2_01341	Pirellulales-2	nitrate	0	TIGR02891	Oxygen metabolism (Oxidative phosphorylation Complex IV)	Cytochrome c oxidase, caa3-type	coxA	Oxygen metabolism
Pirellulales-2_01935	Pirellulales-2	nitrate	0	TIGR02188	Fermentation	Acetate to acetyl-CoA	acs	Fermentation
Pirellulales-2_02549	Pirellulales-2	iron	0	TIGR02717	Fermentation	Acetogenesis	acdA	Fermentation
Pirellulales-2_02549	Pirellulales-2	nitrate	0	TIGR02717	Fermentation	Acetogenesis	acdA	Fermentation
Pirellulales-2_03689	Pirellulales-2	iron	0	TIGR00016	Fermentation	Acetogenesis	ack	Fermentation
Pirellulales-2_03689	Pirellulales-2	nitrate	0	TIGR00016	Fermentation	Acetogenesis	ack	Fermentation
Pirellulales-2_03708	Pirellulales-2	iron	0	nife-group-3c	Hydrogenases	Hydrogenase Ni-Fe	nife-group-3c	Hydrogenases
Pirellulales-2_03708	Pirellulales-2	nitrate	0	nife-group-3c	Hydrogenases	Hydrogenase Ni-Fe	nife-group-3c	Hydrogenases
Pirellulales-2_04359	Pirellulales-2	iron	0	TIGR01580	Nitrogen cycling	Nitrate reduction	narG	Nitrate reduction
Pirellulales-2_04359	Pirellulales-2	nitrate	0	TIGR01580	Nitrogen cycling	Nitrate reduction	narG	Nitrate reduction
Pirellulales-2_04360	Pirellulales-2	iron	0	TIGR01660	Nitrogen cycling	Nitrate reduction	narH	Nitrate reduction
Pirellulales-2_04360	Pirellulales-2	nitrate	0	TIGR01660	Nitrogen cycling	Nitrate reduction	narH	Nitrate reduction
Pirellulales-2_04417	Pirellulales-2	iron	0	K00123	C1 metabolism	Formate oxidation	fdoG	Formate oxidation
Pirellulales-2_04417	Pirellulales-2	nitrate	0	K00123	C1 metabolism	Formate oxidation	fdoG	Formate oxidation
Pirellulales-2_05512	Pirellulales-2	iron	0	TIGR02717	Fermentation	Acetogenesis	acdA	Fermentation
Pirellulales-2_05512	Pirellulales-2	nitrate	0	TIGR02717	Fermentation	Acetogenesis	acdA	Fermentation
Pirellulales-2_06013	Pirellulales-2	iron	0	nife-group-3c	Hydrogenases	Hydrogenase Ni-Fe	nife-group-3c	Hydrogenases
Pirellulales-2_06013	Pirellulales-2	nitrate	0	nife-group-3c	Hydrogenases	Hydrogenase Ni-Fe	nife-group-3c	Hydrogenases
Pirellulales-2_06017	Pirellulales-2	iron	0	fefe-group-a13	Hydrogenases	Hydrogenase Fe-Fe	fefe-group-a13	Hydrogenases
Pirellulales-2_06017	Pirellulales-2	nitrate	0	fefe-group-a13	Hydrogenases	Hydrogenase Fe-Fe	fefe-group-a13	Hydrogenases
Pirellulales-2_06148	Pirellulales-2	iron	0	fefe-group-a13	Hydrogenases	Hydrogenase Fe-Fe	fefe-group-a13	Hydrogenases
Pirellulales-2_06148	Pirellulales-2	nitrate	0	fefe-group-a13	Hydrogenases	Hydrogenase Fe-Fe	fefe-group-a13	Hydrogenases
Planctomycetota-1_01883	Planctomycetota-1	iron	0	TIGR02891	Oxygen metabolism (Oxidative phosphorylation Complex IV)	Cytochrome c oxidase, caa3-type	coxA	Oxygen metabolism
Planctomycetota-1_01883	Planctomycetota-1	nitrate	0	TIGR02891	Oxygen metabolism (Oxidative phosphorylation Complex IV)	Cytochrome c oxidase, caa3-type	coxA	Oxygen metabolism
Planctomycetota-1_01884	Planctomycetota-1	iron	0	TIGR02866	Oxygen metabolism (Oxidative phosphorylation Complex IV)	Cytochrome c oxidase, caa3-type	coxB	Oxygen metabolism
Planctomycetota-1_01884	Planctomycetota-1	nitrate	0	TIGR02866	Oxygen metabolism (Oxidative phosphorylation Complex IV)	Cytochrome c oxidase, caa3-type	coxB	Oxygen metabolism
Planctomycetota-1_02019	Planctomycetota-1	iron	0	nife-group-3abd	Hydrogenases	Hydrogenase Ni-Fe	nife-group-3abd	Hydrogenases
Planctomycetota-1_02019	Planctomycetota-1	nitrate	0	nife-group-3abd	Hydrogenases	Hydrogenase Ni-Fe	nife-group-3abd	Hydrogenases
Planctomycetota-1_03849	Planctomycetota-1	iron	0	TIGR02188	Fermentation	Acetate to acetyl-CoA	acs	Fermentation
Planctomycetota-1_03849	Planctomycetota-1	nitrate	0	TIGR02188	Fermentation	Acetate to acetyl-CoA	acs	Fermentation
Planctomycetota-1_05001	Planctomycetota-1	iron	0	TIGR00339	Sulfur cycling	Sulfate reduction	sat	Sulfate reduction
Planctomycetota-1_05001	Planctomycetota-1	nitrate	0	TIGR00339	Sulfur cycling	Sulfate reduction	sat	Sulfate reduction
Planctomycetota-1_05037	Planctomycetota-1	iron	0	TIGR00339	Sulfur cycling	Sulfate reduction	sat	Sulfate reduction
Planctomycetota-1_05037	Planctomycetota-1	nitrate	0	TIGR00339	Sulfur cycling	Sulfate reduction	sat	Sulfate reduction
Planctomycetota-1_05345	Planctomycetota-1	iron	0	TIGR01580	Nitrogen cycling	Nitrate reduction	narG	Nitrate reduction
Planctomycetota-1_05345	Planctomycetota-1	nitrate	0	TIGR01580	Nitrogen cycling	Nitrate reduction	narG	Nitrate reduction
Planctomycetota-1_05346	Planctomycetota-1	iron	0	TIGR01660	Nitrogen cycling	Nitrate reduction	narH	Nitrate reduction
Planctomycetota-1_05346	Planctomycetota-1	nitrate	0	TIGR01660	Nitrogen cycling	Nitrate reduction	narH	Nitrate reduction
Planctomycetota-2_01702	Planctomycetota-2	iron	0	TIGR00339	Sulfur cycling	Sulfate reduction	sat	Sulfate reduction
Planctomycetota-2_01702	Planctomycetota-2	nitrate	0	TIGR00339	Sulfur cycling	Sulfate reduction	sat	Sulfate reduction
Planctomycetota-2_02090	Planctomycetota-2	iron	0	TIGR02188	Fermentation	Acetate to acetyl-CoA	acs	Fermentation
Planctomycetota-2_02090	Planctomycetota-2	nitrate	0	TIGR02188	Fermentation	Acetate to acetyl-CoA	acs	Fermentation
Planctomycetota-2_02600	Planctomycetota-2	iron	0	TIGR00780	Oxygen metabolism (Oxidative phosphorylation Complex IV)	Cytochrome c oxidase, cbb3-type	ccoN	Oxygen metabolism
Planctomycetota-2_02600	Planctomycetota-2	nitrate	0	TIGR00780	Oxygen metabolism (Oxidative phosphorylation Complex IV)	Cytochrome c oxidase, cbb3-type	ccoN	Oxygen metabolism
Planctomycetota-2_02601	Planctomycetota-2	iron	0	TIGR00781	Oxygen metabolism (Oxidative phosphorylation Complex IV)	Cytochrome c oxidase, cbb3-type	ccoO	Oxygen metabolism
Planctomycetota-2_02601	Planctomycetota-2	nitrate	0	TIGR00781	Oxygen metabolism (Oxidative phosphorylation Complex IV)	Cytochrome c oxidase, cbb3-type	ccoO	Oxygen metabolism
Planctomycetota-2_02601	Planctomycetota-2	iron	0	TIGR00782	Oxygen metabolism (Oxidative phosphorylation Complex IV)	Cytochrome c oxidase, cbb3-type	ccoP	Oxygen metabolism
Planctomycetota-2_02601	Planctomycetota-2	nitrate	0	TIGR00782	Oxygen metabolism (Oxidative phosphorylation Complex IV)	Cytochrome c oxidase, cbb3-type	ccoP	Oxygen metabolism
Planctomycetota-2_03087	Planctomycetota-2	iron	0	TIGR02866	Oxygen metabolism (Oxidative phosphorylation Complex IV)	Cytochrome c oxidase, caa3-type	coxB	Oxygen metabolism
Planctomycetota-2_03087	Planctomycetota-2	nitrate	0	TIGR02866	Oxygen metabolism (Oxidative phosphorylation Complex IV)	Cytochrome c oxidase, caa3-type	coxB	Oxygen metabolism
Planctomycetota-2_03088	Planctomycetota-2	iron	0	TIGR02891	Oxygen metabolism (Oxidative phosphorylation Complex IV)	Cytochrome c oxidase, caa3-type	coxA	Oxygen metabolism
Promineofilaceae-1_00406	Promineofilaceae-1	iron	0	TIGR02376	Nitrogen cycling	Nitrite reduction	nirK	Nitrite reduction
Promineofilaceae-1_00406	Promineofilaceae-1	nitrate	0	TIGR02376	Nitrogen cycling	Nitrite reduction	nirK	Nitrite reduction
Promineofilaceae-1_01275	Promineofilaceae-1	nitrate	0	TIGR04315	Nitrogen cycling	Nitrite reduction	octR	Nitrite reduction
Promineofilaceae-1_02096	Promineofilaceae-1	iron	0	TIGR02717	Fermentation	Acetogenesis	acdA	Fermentation
Promineofilaceae-1_03087	Promineofilaceae-1	iron	0	TIGR01660	Nitrogen cycling	Nitrate reduction	narH	Nitrate reduction
Promineofilaceae-1_03088	Promineofilaceae-1	iron	0	TIGR01580	Nitrogen cycling	Nitrate reduction	narG	Nitrate reduction
Promineofilaceae-1_03841	Promineofilaceae-1	iron	0	PF02335	Nitrogen cycling	Nitrite reduction to ammonia	nrfA	Nitrite reduction to ammonia
Promineofilaceae-1_03842	Promineofilaceae-1	iron	0	TIGR03153	Nitrogen cycling	Nitrite reduction to ammonia	nrfH	Nitrite reduction to ammonia
Promineofilaceae-1_03842	Promineofilaceae-1	nitrate	0	TIGR03153	Nitrogen cycling	Nitrite reduction to ammonia	nrfH	Nitrite reduction to ammonia
Promineofilaceae-1_03867	Promineofilaceae-1	nitrate	0	TIGR02866	Oxygen metabolism (Oxidative phosphorylation Complex IV)	Cytochrome c oxidase, caa3-type	coxB	Oxygen metabolism
Promineofilaceae-1_04544	Promineofilaceae-1	nitrate	0	nife-group-4a-g	Hydrogenases	Hydrogenase Ni-Fe	nife-group-4a-g	Hydrogenases
Pseudorhodoplanes-1_00284	Pseudorhodoplanes-1	iron	0	TIGR00016	Fermentation	Acetogenesis	ack	Fermentation
Pseudorhodoplanes-1_00284	Pseudorhodoplanes-1	nitrate	0	TIGR00016	Fermentation	Acetogenesis	ack	Fermentation
Pseudorhodoplanes-1_00759	Pseudorhodoplanes-1	iron	0	TIGR01660	Nitrogen cycling	Nitrate reduction	narH	Nitrate reduction
Pseudorhodoplanes-1_00759	Pseudorhodoplanes-1	nitrate	0	TIGR01660	Nitrogen cycling	Nitrate reduction	narH	Nitrate reduction
Pseudorhodoplanes-1_00990	Pseudorhodoplanes-1	iron	0	TIGR02376	Nitrogen cycling	Nitrite reduction	nirK	Nitrite reduction
Pseudorhodoplanes-1_00990	Pseudorhodoplanes-1	nitrate	0	TIGR02376	Nitrogen cycling	Nitrite reduction	nirK	Nitrite reduction
Pseudorhodoplanes-1_01383	Pseudorhodoplanes-1	iron	0	TIGR00782	Oxygen metabolism (Oxidative phosphorylation Complex IV)	Cytochrome c oxidase, cbb3-type	ccoP	Oxygen metabolism
Pseudorhodoplanes-1_01383	Pseudorhodoplanes-1	nitrate	0	TIGR00782	Oxygen metabolism (Oxidative phosphorylation Complex IV)	Cytochrome c oxidase, cbb3-type	ccoP	Oxygen metabolism
Pseudorhodoplanes-1_01471	Pseudorhodoplanes-1	iron	0	TIGR02188	Fermentation	Acetate to acetyl-CoA	acs	Fermentation
Rhodocyclaceae-1_00556	Rhodocyclaceae-1	iron	0	TIGR02891	Oxygen metabolism (Oxidative phosphorylation Complex IV)	Cytochrome c oxidase, caa3-type	coxA	Oxygen metabolism
Rhodocyclaceae-1_00556	Rhodocyclaceae-1	nitrate	0	TIGR02891	Oxygen metabolism (Oxidative phosphorylation Complex IV)	Cytochrome c oxidase, caa3-type	coxA	Oxygen metabolism
Rhodocyclaceae-1_01121	Rhodocyclaceae-1	iron	0	nife-group-1	Hydrogenases	Hydrogenase Ni-Fe	nife-group-1	Hydrogenases
Rhodocyclaceae-1_01123	Rhodocyclaceae-1	iron	0	K00124	C1 metabolism	Formate oxidation	fdoH	Formate oxidation
Rhodocyclaceae-1_01219	Rhodocyclaceae-1	nitrate	0	PF03892	Nitrogen cycling	Nitrate reduction	napB	Nitrate reduction
Rhodocyclaceae-1_01758	Rhodocyclaceae-1	nitrate	0	K22515	C1 metabolism	Formate oxidation	fdwB	Formate oxidation
Rhodocyclaceae-1_02205	Rhodocyclaceae-1	nitrate	0	TIGR00016	Fermentation	Acetogenesis	ack	Fermentation
Rhodocyclaceae-1_02499	Rhodocyclaceae-1	nitrate	0	TIGR00781	Oxygen metabolism (Oxidative phosphorylation Complex IV)	Cytochrome c oxidase, cbb3-type	ccoO	Oxygen metabolism
Rhodocyclaceae-1_02992	Rhodocyclaceae-1	iron	0	TIGR02866	Oxygen metabolism (Oxidative phosphorylation Complex IV)	Cytochrome c oxidase, caa3-type	coxB	Oxygen metabolism
Rhodocyclaceae-1_03064	Rhodocyclaceae-1	iron	0	TIGR01660	Nitrogen cycling	Nitrate reduction	narH	Nitrate reduction
Rhodocyclaceae-1_03064	Rhodocyclaceae-1	nitrate	0	TIGR01660	Nitrogen cycling	Nitrate reduction	narH	Nitrate reduction
Roseovarius-1_00563	Roseovarius-1	iron	0	TIGR00339	Sulfur cycling	Sulfate reduction	sat	Sulfate reduction
Roseovarius-1_00563	Roseovarius-1	nitrate	0	TIGR00339	Sulfur cycling	Sulfate reduction	sat	Sulfate reduction
Roseovarius-1_00582	Roseovarius-1	iron	0	K00124	C1 metabolism	Formate oxidation	fdoH	Formate oxidation
Roseovarius-1_00648	Roseovarius-1	iron	0	TIGR01580	Nitrogen cycling	Nitrate reduction	narG	Nitrate reduction
Roseovarius-1_00649	Roseovarius-1	iron	0	TIGR01660	Nitrogen cycling	Nitrate reduction	narH	Nitrate reduction
Roseovarius-1_00939	Roseovarius-1	nitrate	0	PF02335	Nitrogen cycling	Nitrite reduction to ammonia	nrfA	Nitrite reduction to ammonia
Roseovarius-1_00970	Roseovarius-1	iron	0	TIGR00782	Oxygen metabolism (Oxidative phosphorylation Complex IV)	Cytochrome c oxidase, cbb3-type	ccoP	Oxygen metabolism
Roseovarius-1_00970	Roseovarius-1	nitrate	0	TIGR00782	Oxygen metabolism (Oxidative phosphorylation Complex IV)	Cytochrome c oxidase, cbb3-type	ccoP	Oxygen metabolism
Roseovarius-1_00972	Roseovarius-1	iron	0	TIGR00781	Oxygen metabolism (Oxidative phosphorylation Complex IV)	Cytochrome c oxidase, cbb3-type	ccoO	Oxygen metabolism
Roseovarius-1_00972	Roseovarius-1	nitrate	0	TIGR00781	Oxygen metabolism (Oxidative phosphorylation Complex IV)	Cytochrome c oxidase, cbb3-type	ccoO	Oxygen metabolism
Roseovarius-1_00973	Roseovarius-1	iron	0	TIGR00780	Oxygen metabolism (Oxidative phosphorylation Complex IV)	Cytochrome c oxidase, cbb3-type	ccoN	Oxygen metabolism
Roseovarius-1_00973	Roseovarius-1	nitrate	0	TIGR00780	Oxygen metabolism (Oxidative phosphorylation Complex IV)	Cytochrome c oxidase, cbb3-type	ccoN	Oxygen metabolism
Roseovarius-1_01294	Roseovarius-1	iron	0	K22515	C1 metabolism	Formate oxidation	fdwB	Formate oxidation
Roseovarius-1_01294	Roseovarius-1	nitrate	0	K22515	C1 metabolism	Formate oxidation	fdwB	Formate oxidation
Roseovarius-1_01442	Roseovarius-1	iron	0	TIGR00782	Oxygen metabolism (Oxidative phosphorylation Complex IV)	Cytochrome c oxidase, cbb3-type	ccoP	Oxygen metabolism
Roseovarius-1_01442	Roseovarius-1	nitrate	0	TIGR00782	Oxygen metabolism (Oxidative phosphorylation Complex IV)	Cytochrome c oxidase, cbb3-type	ccoP	Oxygen metabolism
Roseovarius-1_01444	Roseovarius-1	iron	0	TIGR00781	Oxygen metabolism (Oxidative phosphorylation Complex IV)	Cytochrome c oxidase, cbb3-type	ccoO	Oxygen metabolism
Roseovarius-1_01444	Roseovarius-1	nitrate	0	TIGR00781	Oxygen metabolism (Oxidative phosphorylation Complex IV)	Cytochrome c oxidase, cbb3-type	ccoO	Oxygen metabolism
Roseovarius-1_01445	Roseovarius-1	iron	0	TIGR00780	Oxygen metabolism (Oxidative phosphorylation Complex IV)	Cytochrome c oxidase, cbb3-type	ccoN	Oxygen metabolism
Roseovarius-1_01445	Roseovarius-1	nitrate	0	TIGR00780	Oxygen metabolism (Oxidative phosphorylation Complex IV)	Cytochrome c oxidase, cbb3-type	ccoN	Oxygen metabolism
Roseovarius-1_01752	Roseovarius-1	iron	0	K00123	C1 metabolism	Formate oxidation	fdoG	Formate oxidation
Roseovarius-1_02083	Roseovarius-1	iron	0	TIGR02717	Fermentation	Acetogenesis	acdA	Fermentation
Roseovarius-1_02083	Roseovarius-1	nitrate	0	TIGR02717	Fermentation	Acetogenesis	acdA	Fermentation
Roseovarius-1_02128	Roseovarius-1	iron	0	TIGR02866	Oxygen metabolism (Oxidative phosphorylation Complex IV)	Cytochrome c oxidase, caa3-type	coxB	Oxygen metabolism
Roseovarius-1_02387	Roseovarius-1	iron	0	TIGR00016	Fermentation	Acetogenesis	ack	Fermentation
Roseovarius-1_02387	Roseovarius-1	nitrate	0	TIGR00016	Fermentation	Acetogenesis	ack	Fermentation
Roseovarius-1_02468	Roseovarius-1	iron	0	TIGR00651	Fermentation	Acetogenesis	pta	Fermentation
Roseovarius-1_02468	Roseovarius-1	nitrate	0	TIGR00651	Fermentation	Acetogenesis	pta	Fermentation
Roseovarius-1_02479	Roseovarius-1	iron	0	TIGR00339	Sulfur cycling	Sulfate reduction	sat	Sulfate reduction
Roseovarius-1_02479	Roseovarius-1	nitrate	0	TIGR00339	Sulfur cycling	Sulfate reduction	sat	Sulfate reduction
Roseovarius-1_02696	Roseovarius-1	iron	0	TIGR02891	Oxygen metabolism (Oxidative phosphorylation Complex IV)	Cytochrome c oxidase, caa3-type	coxA	Oxygen metabolism
Roseovarius-1_02696	Roseovarius-1	nitrate	0	TIGR02891	Oxygen metabolism (Oxidative phosphorylation Complex IV)	Cytochrome c oxidase, caa3-type	coxA	Oxygen metabolism
Roseovarius-1_02947	Roseovarius-1	iron	0	TIGR04315	Nitrogen cycling	Nitrite reduction	octR	Nitrite reduction
Roseovarius-1_02947	Roseovarius-1	nitrate	0	TIGR04315	Nitrogen cycling	Nitrite reduction	octR	Nitrite reduction
Roseovarius-1_02975	Roseovarius-1	iron	0	TIGR02891	Oxygen metabolism (Oxidative phosphorylation Complex IV)	Cytochrome c oxidase, caa3-type	coxA	Oxygen metabolism
Thermoanaerobaculia-1_00079	Thermoanaerobaculia-1	nitrate	0	nife-group-3abd	Hydrogenases	Hydrogenase Ni-Fe	nife-group-3abd	Hydrogenases
Thermoanaerobaculia-1_00744	Thermoanaerobaculia-1	nitrate	0	TIGR00780	Oxygen metabolism (Oxidative phosphorylation Complex IV)	Cytochrome c oxidase, cbb3-type	ccoN	Oxygen metabolism
Thermoanaerobaculia-1_00744	Thermoanaerobaculia-1	nitrate	0	TIGR00781	Oxygen metabolism (Oxidative phosphorylation Complex IV)	Cytochrome c oxidase, cbb3-type	ccoO	Oxygen metabolism
Thermoanaerobaculia-1_00746	Thermoanaerobaculia-1	iron	0	TIGR00782	Oxygen metabolism (Oxidative phosphorylation Complex IV)	Cytochrome c oxidase, cbb3-type	ccoP	Oxygen metabolism
Thermoanaerobaculia-1_00746	Thermoanaerobaculia-1	nitrate	0	TIGR00782	Oxygen metabolism (Oxidative phosphorylation Complex IV)	Cytochrome c oxidase, cbb3-type	ccoP	Oxygen metabolism
Thermoanaerobaculia-1_00951	Thermoanaerobaculia-1	nitrate	0	TIGR02717	Fermentation	Acetogenesis	acdA	Fermentation
Thermoanaerobaculia-1_01254	Thermoanaerobaculia-1	iron	0	TIGR00651	Fermentation	Acetogenesis	pta	Fermentation
Thermoanaerobaculia-1_01254	Thermoanaerobaculia-1	nitrate	0	TIGR00651	Fermentation	Acetogenesis	pta	Fermentation
Thermoanaerobaculia-1_01255	Thermoanaerobaculia-1	nitrate	0	TIGR00016	Fermentation	Acetogenesis	ack	Fermentation
Thermoanaerobaculia-1_01286	Thermoanaerobaculia-1	iron	0	TIGR02188	Fermentation	Acetate to acetyl-CoA	acs	Fermentation
Thermoanaerobaculia-1_01286	Thermoanaerobaculia-1	nitrate	0	TIGR02188	Fermentation	Acetate to acetyl-CoA	acs	Fermentation
Thermoanaerobaculia-1_01356	Thermoanaerobaculia-1	iron	0	TIGR02866	Oxygen metabolism (Oxidative phosphorylation Complex IV)	Cytochrome c oxidase, caa3-type	coxB	Oxygen metabolism
Thermoanaerobaculia-1_01356	Thermoanaerobaculia-1	nitrate	0	TIGR02866	Oxygen metabolism (Oxidative phosphorylation Complex IV)	Cytochrome c oxidase, caa3-type	coxB	Oxygen metabolism
Thermoanaerobaculia-1_01357	Thermoanaerobaculia-1	nitrate	0	TIGR02891	Oxygen metabolism (Oxidative phosphorylation Complex IV)	Cytochrome c oxidase, caa3-type	coxA	Oxygen metabolism
Thermoanaerobaculia-1_01376	Thermoanaerobaculia-1	nitrate	0	TIGR00651	Fermentation	Acetogenesis	pta	Fermentation
Thermoanaerobaculia-1_01414	Thermoanaerobaculia-1	nitrate	0	K00124	C1 metabolism	Formate oxidation	fdoH	Formate oxidation
Thermoanaerobaculia-1_01716	Thermoanaerobaculia-1	iron	0	TIGR02717	Fermentation	Acetogenesis	acdA	Fermentation
Thermoanaerobaculia-1_01716	Thermoanaerobaculia-1	nitrate	0	TIGR02717	Fermentation	Acetogenesis	acdA	Fermentation
Thermoanaerobaculia-1_01867	Thermoanaerobaculia-1	iron	0	PF02335	Nitrogen cycling	Nitrite reduction to ammonia	nrfA	Nitrite reduction to ammonia
Thermoanaerobaculia-1_01868	Thermoanaerobaculia-1	iron	0	TIGR03153	Nitrogen cycling	Nitrite reduction to ammonia	nrfH	Nitrite reduction to ammonia
Thermoanaerobaculia-1_01868	Thermoanaerobaculia-1	nitrate	0	TIGR03153	Nitrogen cycling	Nitrite reduction to ammonia	nrfH	Nitrite reduction to ammonia
Thermoanaerobaculia-1_02047	Thermoanaerobaculia-1	iron	0	fefe-group-a13	Hydrogenases	Hydrogenase Fe-Fe	fefe-group-a13	Hydrogenases
Thermoanaerobaculia-1_02047	Thermoanaerobaculia-1	nitrate	0	fefe-group-a13	Hydrogenases	Hydrogenase Fe-Fe	fefe-group-a13	Hydrogenases
Thermoanaerobaculia-1_02048	Thermoanaerobaculia-1	iron	0	fefe-group-c3	Hydrogenases	Hydrogenase Fe-Fe	fefe-group-c3	Hydrogenases
Thermoanaerobaculia-1_02048	Thermoanaerobaculia-1	nitrate	0	fefe-group-c3	Hydrogenases	Hydrogenase Fe-Fe	fefe-group-c3	Hydrogenases
Thermoanaerobaculia-1_02508	Thermoanaerobaculia-1	iron	0	nife-group-4a-g	Hydrogenases	Hydrogenase Ni-Fe	nife-group-4a-g	Hydrogenases
Thermoanaerobaculia-1_02508	Thermoanaerobaculia-1	nitrate	0	nife-group-4a-g	Hydrogenases	Hydrogenase Ni-Fe	nife-group-4a-g	Hydrogenases
Thermoanaerobaculia-1_02709	Thermoanaerobaculia-1	nitrate	0	nife-group-1	Hydrogenases	Hydrogenase Ni-Fe	nife-group-1	Hydrogenases
Thermoanaerobaculia-1_02711	Thermoanaerobaculia-1	iron	0	K00124	C1 metabolism	Formate oxidation	fdoH	Formate oxidation
Thermoanaerobaculia-1_02711	Thermoanaerobaculia-1	nitrate	0	K00124	C1 metabolism	Formate oxidation	fdoH	Formate oxidation
Thermoanaerobaculia-1_02723	Thermoanaerobaculia-1	iron	0	TIGR01580	Nitrogen cycling	Nitrate reduction	narG	Nitrate reduction
Thermoanaerobaculia-1_02724	Thermoanaerobaculia-1	iron	0	TIGR01660	Nitrogen cycling	Nitrate reduction	narH	Nitrate reduction
Thermoleophilia-1_00084	Thermoleophilia-1	iron	0	TIGR00782	Oxygen metabolism (Oxidative phosphorylation Complex IV)	Cytochrome c oxidase, cbb3-type	ccoP	Oxygen metabolism
Thermoleophilia-1_00084	Thermoleophilia-1	nitrate	0	TIGR00782	Oxygen metabolism (Oxidative phosphorylation Complex IV)	Cytochrome c oxidase, cbb3-type	ccoP	Oxygen metabolism
Thermoleophilia-1_00249	Thermoleophilia-1	iron	0	K00124	C1 metabolism	Formate oxidation	fdoH	Formate oxidation
Thermoleophilia-1_00249	Thermoleophilia-1	nitrate	0	K00124	C1 metabolism	Formate oxidation	fdoH	Formate oxidation
Thermoleophilia-1_00384	Thermoleophilia-1	iron	0	nife-group-1	Hydrogenases	Hydrogenase Ni-Fe	nife-group-1	Hydrogenases
Thermoleophilia-1_00384	Thermoleophilia-1	nitrate	0	nife-group-1	Hydrogenases	Hydrogenase Ni-Fe	nife-group-1	Hydrogenases
Thermoleophilia-1_00399	Thermoleophilia-1	iron	0	TIGR00782	Oxygen metabolism (Oxidative phosphorylation Complex IV)	Cytochrome c oxidase, cbb3-type	ccoP	Oxygen metabolism
Thermoleophilia-1_00399	Thermoleophilia-1	nitrate	0	TIGR00782	Oxygen metabolism (Oxidative phosphorylation Complex IV)	Cytochrome c oxidase, cbb3-type	ccoP	Oxygen metabolism
Thermoleophilia-1_00467	Thermoleophilia-1	iron	0	K00125	C1 metabolism	Formate oxidation	fdhB	Formate oxidation
Thermoleophilia-1_00467	Thermoleophilia-1	nitrate	0	K00125	C1 metabolism	Formate oxidation	fdhB	Formate oxidation
Thermoleophilia-1_00627	Thermoleophilia-1	iron	0	TIGR02866	Oxygen metabolism (Oxidative phosphorylation Complex IV)	Cytochrome c oxidase, caa3-type	coxB	Oxygen metabolism
Thermoleophilia-1_00627	Thermoleophilia-1	nitrate	0	TIGR02866	Oxygen metabolism (Oxidative phosphorylation Complex IV)	Cytochrome c oxidase, caa3-type	coxB	Oxygen metabolism
Thermoleophilia-1_00628	Thermoleophilia-1	iron	0	TIGR02891	Oxygen metabolism (Oxidative phosphorylation Complex IV)	Cytochrome c oxidase, caa3-type	coxA	Oxygen metabolism
Thermoleophilia-1_00628	Thermoleophilia-1	nitrate	0	TIGR02891	Oxygen metabolism (Oxidative phosphorylation Complex IV)	Cytochrome c oxidase, caa3-type	coxA	Oxygen metabolism
Thermoleophilia-1_01142	Thermoleophilia-1	iron	0	TIGR00339	Sulfur cycling	Sulfate reduction	sat	Sulfate reduction
Thermoleophilia-1_01142	Thermoleophilia-1	nitrate	0	TIGR00339	Sulfur cycling	Sulfate reduction	sat	Sulfate reduction
Thermoleophilia-1_01579	Thermoleophilia-1	iron	0	TIGR01660	Nitrogen cycling	Nitrate reduction	narH	Nitrate reduction
Thermoleophilia-1_01579	Thermoleophilia-1	nitrate	0	TIGR01660	Nitrogen cycling	Nitrate reduction	narH	Nitrate reduction
Thermoleophilia-1_01580	Thermoleophilia-1	iron	0	TIGR01580	Nitrogen cycling	Nitrate reduction	narG	Nitrate reduction
Thermoleophilia-1_01580	Thermoleophilia-1	nitrate	0	TIGR01580	Nitrogen cycling	Nitrate reduction	narG	Nitrate reduction
Thermoleophilia-1_02635	Thermoleophilia-1	iron	0	nife-group-3c	Hydrogenases	Hydrogenase Ni-Fe	nife-group-3c	Hydrogenases
Thermoleophilia-1_02635	Thermoleophilia-1	nitrate	0	nife-group-3c	Hydrogenases	Hydrogenase Ni-Fe	nife-group-3c	Hydrogenases
Trueperaceae-1_00783	Trueperaceae-1	iron	0	TIGR02891	Oxygen metabolism (Oxidative phosphorylation Complex IV)	Cytochrome c oxidase, caa3-type	coxA	Oxygen metabolism
Trueperaceae-1_02175	Trueperaceae-1	iron	0	TIGR02376	Nitrogen cycling	Nitrite reduction	nirK	Nitrite reduction
Trueperaceae-1_02378	Trueperaceae-1	iron	0	TIGR00016	Fermentation	Acetogenesis	ack	Fermentation
Trueperaceae-1_02378	Trueperaceae-1	nitrate	0	TIGR00016	Fermentation	Acetogenesis	ack	Fermentation
Victivallaceae-1_00831	Victivallaceae-1	iron	0	fefe-group-b	Hydrogenases	Hydrogenase Fe-Fe	fefe-group-b	Hydrogenases
Victivallaceae-1_00831	Victivallaceae-1	nitrate	0	fefe-group-b	Hydrogenases	Hydrogenase Fe-Fe	fefe-group-b	Hydrogenases
Victivallaceae-1_00834	Victivallaceae-1	iron	0	fefe-group-c3	Hydrogenases	Hydrogenase Fe-Fe	fefe-group-c3	Hydrogenases
Victivallaceae-1_00834	Victivallaceae-1	nitrate	0	fefe-group-c3	Hydrogenases	Hydrogenase Fe-Fe	fefe-group-c3	Hydrogenases
Victivallaceae-1_01064	Victivallaceae-1	iron	0	fefe-group-a13	Hydrogenases	Hydrogenase Fe-Fe	fefe-group-a13	Hydrogenases
Victivallaceae-1_01064	Victivallaceae-1	nitrate	0	fefe-group-a13	Hydrogenases	Hydrogenase Fe-Fe	fefe-group-a13	Hydrogenases
Victivallaceae-1_02897	Victivallaceae-1	iron	0	TIGR00651	Fermentation	Acetogenesis	pta	Fermentation
Victivallaceae-1_02897	Victivallaceae-1	nitrate	0	TIGR00651	Fermentation	Acetogenesis	pta	Fermentation
Victivallaceae-1_02898	Victivallaceae-1	iron	0	TIGR00016	Fermentation	Acetogenesis	ack	Fermentation
Victivallaceae-1_02898	Victivallaceae-1	nitrate	0	TIGR00016	Fermentation	Acetogenesis	ack	Fermentation
Victivallaceae-1_02938	Victivallaceae-1	iron	0	fefe-group-a13	Hydrogenases	Hydrogenase Fe-Fe	fefe-group-a13	Hydrogenases
Victivallaceae-1_02938	Victivallaceae-1	nitrate	0	fefe-group-a13	Hydrogenases	Hydrogenase Fe-Fe	fefe-group-a13	Hydrogenases
Victivallaceae-1_03108	Victivallaceae-1	iron	0	nife-group-4a-g	Hydrogenases	Hydrogenase Ni-Fe	nife-group-4a-g	Hydrogenases
Victivallaceae-1_03108	Victivallaceae-1	nitrate	0	nife-group-4a-g	Hydrogenases	Hydrogenase Ni-Fe	nife-group-4a-g	Hydrogenases
Xanthobacteraceae-1_00618	Xanthobacteraceae-1	iron	0	TIGR02188	Fermentation	Acetate to acetyl-CoA	acs	Fermentation
Xanthobacteraceae-1_00664	Xanthobacteraceae-1	iron	0	K00123	C1 metabolism	Formate oxidation	fdoG	Formate oxidation
Xanthobacteraceae-1_00665	Xanthobacteraceae-1	iron	0	K00124	C1 metabolism	Formate oxidation	fdoH	Formate oxidation
Xanthobacteraceae-1_01641	Xanthobacteraceae-1	iron	0	TIGR02891	Oxygen metabolism (Oxidative phosphorylation Complex IV)	Cytochrome c oxidase, caa3-type	coxA	Oxygen metabolism
Xanthobacteraceae-1_01641	Xanthobacteraceae-1	nitrate	0	TIGR02891	Oxygen metabolism (Oxidative phosphorylation Complex IV)	Cytochrome c oxidase, caa3-type	coxA	Oxygen metabolism
Xanthobacteraceae-1_02176	Xanthobacteraceae-1	iron	0	TIGR02717	Fermentation	Acetogenesis	acdA	Fermentation
Xanthobacteraceae-1_02176	Xanthobacteraceae-1	nitrate	0	TIGR02717	Fermentation	Acetogenesis	acdA	Fermentation
Xanthobacteraceae-1_03065	Xanthobacteraceae-1	iron	0	TIGR02376	Nitrogen cycling	Nitrite reduction	nirK	Nitrite reduction
Xanthobacteraceae-1_03065	Xanthobacteraceae-1	nitrate	0	TIGR02376	Nitrogen cycling	Nitrite reduction	nirK	Nitrite reduction
Xanthobacteraceae-1_03494	Xanthobacteraceae-1	iron	0	TIGR02891	Oxygen metabolism (Oxidative phosphorylation Complex IV)	Cytochrome c oxidase, caa3-type	coxA	Oxygen metabolism
Xanthobacteraceae-1_03494	Xanthobacteraceae-1	nitrate	0	TIGR02891	Oxygen metabolism (Oxidative phosphorylation Complex IV)	Cytochrome c oxidase, caa3-type	coxA	Oxygen metabolism
Xanthobacteraceae-1_03740	Xanthobacteraceae-1	iron	0	TIGR02376	Nitrogen cycling	Nitrite reduction	nirK	Nitrite reduction
Xanthobacteraceae-1_03740	Xanthobacteraceae-1	nitrate	0	TIGR02376	Nitrogen cycling	Nitrite reduction	nirK	Nitrite reduction
Xanthobacteraceae-1_04224	Xanthobacteraceae-1	iron	0	TIGR00782	Oxygen metabolism (Oxidative phosphorylation Complex IV)	Cytochrome c oxidase, cbb3-type	ccoP	Oxygen metabolism
Xanthobacteraceae-1_04224	Xanthobacteraceae-1	nitrate	0	TIGR00782	Oxygen metabolism (Oxidative phosphorylation Complex IV)	Cytochrome c oxidase, cbb3-type	ccoP	Oxygen metabolism
Xanthobacteraceae-1_04269	Xanthobacteraceae-1	iron	0	TIGR02891	Oxygen metabolism (Oxidative phosphorylation Complex IV)	Cytochrome c oxidase, caa3-type	coxA	Oxygen metabolism
Xanthobacteraceae-1_04269	Xanthobacteraceae-1	nitrate	0	TIGR02891	Oxygen metabolism (Oxidative phosphorylation Complex IV)	Cytochrome c oxidase, caa3-type	coxA	Oxygen metabolism
Xanthobacteraceae-1_04270	Xanthobacteraceae-1	iron	0	TIGR02866	Oxygen metabolism (Oxidative phosphorylation Complex IV)	Cytochrome c oxidase, caa3-type	coxB	Oxygen metabolism
Xanthobacteraceae-1_04722	Xanthobacteraceae-1	nitrate	0	nitrite_reductase_nirS	Nitrogen cycling	Nitrite reduction	nirS	Nitrite reduction
Xanthobacteraceae-1_04724	Xanthobacteraceae-1	nitrate	0	nitrite_reductase_nirS	Nitrogen cycling	Nitrite reduction	nirS	Nitrite reduction
Xanthobacteraceae-1_05081	Xanthobacteraceae-1	iron	0	TIGR02891	Oxygen metabolism (Oxidative phosphorylation Complex IV)	Cytochrome c oxidase, caa3-type	coxA	Oxygen metabolism
Xanthobacteraceae-1_05081	Xanthobacteraceae-1	nitrate	0	TIGR02891	Oxygen metabolism (Oxidative phosphorylation Complex IV)	Cytochrome c oxidase, caa3-type	coxA	Oxygen metabolism
Xanthobacteraceae-1_05082	Xanthobacteraceae-1	iron	0	TIGR02866	Oxygen metabolism (Oxidative phosphorylation Complex IV)	Cytochrome c oxidase, caa3-type	coxB	Oxygen metabolism
Xanthobacteraceae-1_05082	Xanthobacteraceae-1	nitrate	0	TIGR02866	Oxygen metabolism (Oxidative phosphorylation Complex IV)	Cytochrome c oxidase, caa3-type	coxB	Oxygen metabolism
Xanthobacteraceae-1_05179	Xanthobacteraceae-1	iron	0	K22515	C1 metabolism	Formate oxidation	fdwB	Formate oxidation
Xanthobacteraceae-1_05179	Xanthobacteraceae-1	nitrate	0	K22515	C1 metabolism	Formate oxidation	fdwB	Formate oxidation
Xanthobacteraceae-1_05213	Xanthobacteraceae-1	iron	0	K00123	C1 metabolism	Formate oxidation	fdoG	Formate oxidation
Xanthobacteraceae-1_05213	Xanthobacteraceae-1	nitrate	0	K00123	C1 metabolism	Formate oxidation	fdoG	Formate oxidation
Xanthobacteraceae-1_05214	Xanthobacteraceae-1	iron	0	K00124	C1 metabolism	Formate oxidation	fdoH	Formate oxidation
Xanthobacteraceae-1_05214	Xanthobacteraceae-1	nitrate	0	K00124	C1 metabolism	Formate oxidation	fdoH	Formate oxidation
Xanthobacteraceae-1_05290	Xanthobacteraceae-1	iron	0	aprA	Sulfur cycling	Sulfate reduction	aprA	Sulfate reduction
Xanthobacteraceae-1_05291	Xanthobacteraceae-1	iron	0	TIGR00339	Sulfur cycling	Sulfate reduction	sat	Sulfate reduction
Xanthobacteraceae-1_05291	Xanthobacteraceae-1	nitrate	0	TIGR00339	Sulfur cycling	Sulfate reduction	sat	Sulfate reduction
