# Supplementary material for: Multi-heme cytochrome-mediated extracellular electron transfer by the anaerobic methanotroph ‘Candidatus Methanoperedens nitroreducens’
Source: Nat Commun. 2023 Sep 30;14:6118. doi: 10.1038/s41467-023-41847-w (PMC10542353; doi:10.1038/s41467-023-41847-w)
Supplement: Supplementary file 7 — Supplementary Data 4 [file 41467_2023_41847_MOESM7_ESM.xlsx]

## Sheet: S4 Community TPM Electrode
Supplementary Data 4. Community TPM and annotations for Electrode
			Averaged over 3 replicates
seq_id	MAG ID	condition	tpm	annotation	Category	Function	Gene.abbreviation	MHC	Function_group
Methanoperedens_03178	Methanoperedens	Electrode	3983.91	TIGR03256	Methane metabolism	Anaerobic Methane oxidation	mcrA	NA	Anaerobic methane oxidation
Methanoperedens_03181	Methanoperedens	Electrode	2504.78	TIGR03257	Methane metabolism	Anaerobic Methane oxidation	mcrB	NA	Anaerobic methane oxidation
Methanoperedens_03180	Methanoperedens	Electrode	2393.77	K03422	Methane metabolism	Anaerobic Methane oxidation	mcrD	NA	Anaerobic methane oxidation
Methanoperedens_03179	Methanoperedens	Electrode	1925.09	TIGR03259	Methane metabolism	Anaerobic Methane oxidation	mcrC	NA	Anaerobic methane oxidation
Geobacter-1_01587	Geobacter-1	Electrode	455.26	TIGR00016	Fermentation	Acetogenesis	ack	NA	Fermentation
Geobacter-1_01586	Geobacter-1	Electrode	438.305	TIGR00651	Fermentation	Acetogenesis	pta	NA	Fermentation
Geobacter-1_03313	Geobacter-1	Electrode	272.443	nife-group-1	Hydrogenases	Hydrogenase Ni-Fe	nife-group-1	NA	Hydrogenases
Geobacter-1_02913	Geobacter-1	Electrode	185.419	PF02335	Nitrogen cycling	Nitrite reduction to ammonia	nrfA	MHC	Nitrite reduction to ammonia
Methanoperedens_03405	Methanoperedens	Electrode	143.746	K03421	Methane metabolism	Anaerobic Methane oxidation	mcrC	NA	Anaerobic methane oxidation
Geobacter-1_01260	Geobacter-1	Electrode	133.478	TIGR00651	Fermentation	Acetogenesis	pta	NA	Fermentation
Fimbriimonadaceae-1_01727	Fimbriimonadaceae-1	Electrode	131.665	PF02335	Nitrogen cycling	Nitrite reduction to ammonia	nrfA	MHC	Nitrite reduction to ammonia
Ardenticatenaceae-3_07885	Ardenticatenaceae-3	Electrode	121.98	TIGR00203	Oxygen metabolism (Oxidative phosphorylation Complex IV)	Oxygen metabolism - cytochrome (quinone) oxidase, bd type	cydB	NA	Oxygen metabolism
Anaerolineales-2_02505	Anaerolineales-2	Electrode	113.955	TIGR00651	Fermentation	Acetogenesis	pta	NA	Fermentation
Geobacter-1_02348	Geobacter-1	Electrode	107.608	nife-group-1	Hydrogenases	Hydrogenase Ni-Fe	nife-group-1	NA	Hydrogenases
Geobacter-1_03213	Geobacter-1	Electrode	96.4003	TIGR00016	Fermentation	Acetogenesis	ack	NA	Fermentation
Ardenticatenaceae-3_03695	Ardenticatenaceae-3	Electrode	89.3531	TIGR00651	Fermentation	Acetogenesis	pta	NA	Fermentation
Anaerolineales-2_01444	Anaerolineales-2	Electrode	88.623	TIGR02717	Fermentation	Acetogenesis	acdA	NA	Fermentation
Anaerolineales-2_01215	Anaerolineales-2	Electrode	76.5916	nife-group-3c	Hydrogenases	Hydrogenase Ni-Fe	nife-group-3c	NA	Hydrogenases
Geobacter-1_00761	Geobacter-1	Electrode	54.456	TIGR00203	Oxygen metabolism (Oxidative phosphorylation Complex IV)	Oxygen metabolism - cytochrome (quinone) oxidase, bd type	cydB	NA	Oxygen metabolism
Geobacter-1_01595	Geobacter-1	Electrode	52.3215	nife-group-3abd	Hydrogenases	Hydrogenase Ni-Fe	nife-group-3abd	NA	Hydrogenases
Ardenticatenaceae-3_07884	Ardenticatenaceae-3	Electrode	51.0953	PF01654	Oxygen metabolism (Oxidative phosphorylation Complex IV)	Oxygen metabolism - cytochrome (quinone) oxidase, bd type	cydA	NA	Oxygen metabolism
Methanoperedens_01301	Methanoperedens	Electrode	49.5341	TIGR02188	Fermentation	Acetate to acetyl-CoA	acs	NA	Fermentation
Geobacter-1_00762	Geobacter-1	Electrode	47.6176	PF01654	Oxygen metabolism (Oxidative phosphorylation Complex IV)	Oxygen metabolism - cytochrome (quinone) oxidase, bd type	cydA	NA	Oxygen metabolism
Ignavibacterium-1_00302	Ignavibacterium-1	Electrode	44.0295	fefe-group-a13	Hydrogenases	Hydrogenase Fe-Fe	fefe-group-a13	NA	Hydrogenases
Anaerolineales-2_02876	Anaerolineales-2	Electrode	42.127	nife-group-4a-g	Hydrogenases	Hydrogenase Ni-Fe	nife-group-4a-g	NA	Hydrogenases
Methanoperedens_01296	Methanoperedens	Electrode	41.1964	TIGR03153	Nitrogen cycling	Nitrite reduction to ammonia	nrfH	MHC	Nitrite reduction to ammonia
Methanoperedens_03413	Methanoperedens	Electrode	39.9361	PF03892	Nitrogen cycling	Nitrate reduction	napB	MHC	Nitrate reduction
Ignavibacterium-1_00485	Ignavibacterium-1	Electrode	37.1637	TIGR00651	Fermentation	Acetogenesis	pta	NA	Fermentation
Methanoperedens_01132	Methanoperedens	Electrode	35.3834	NA	Nitrogen cycling	Nitrate reduction	NA	NA	Nitrate reduction
Ignavibacterium-1_01632	Ignavibacterium-1	Electrode	33.6274	TIGR01580	Nitrogen cycling	Nitrate reduction	narG	NA	Nitrate reduction
Anaerolineales-2_01278	Anaerolineales-2	Electrode	31.2101	PF02335	Nitrogen cycling	Nitrite reduction to ammonia	nrfA	MHC	Nitrite reduction to ammonia
Methanoperedens_02239	Methanoperedens	Electrode	30.4729	PF02335	Nitrogen cycling	Nitrite reduction to ammonia	nrfA	MHC	Nitrite reduction to ammonia
Ignavibacterium-1_01633	Ignavibacterium-1	Electrode	28.6767	TIGR01660	Nitrogen cycling	Nitrate reduction	narH	NA	Nitrate reduction
Geobacter-1_03106	Geobacter-1	Electrode	24.2466	fefe-group-c3	Hydrogenases	Hydrogenase Fe-Fe	fefe-group-c3	NA	Hydrogenases
Ignavibacterium-1_00236	Ignavibacterium-1	Electrode	23.0877	TIGR00651	Fermentation	Acetogenesis	pta	NA	Fermentation
OLB16-1_02818	OLB16-1	Electrode	22.9737	TIGR02188	Fermentation	Acetate to acetyl-CoA	acs	NA	Fermentation
Fimbriimonadaceae-1_00176	Fimbriimonadaceae-1	Electrode	22.4311	TIGR03153	Nitrogen cycling	Nitrite reduction to ammonia	nrfH	MHC	Nitrite reduction to ammonia
Anaerolineales-2_01651	Anaerolineales-2	Electrode	22.3144	TIGR00339	Sulfur cycling	Sulfate reduction	sat	NA	Sulfate reduction
Ignavibacteriaceae-1_01632	Ignavibacteriaceae-1	Electrode	22.291	TIGR00651	Fermentation	Acetogenesis	pta	NA	Fermentation
Ignavibacterium-1_01648	Ignavibacterium-1	Electrode	21.8289	PF02335	Nitrogen cycling	Nitrite reduction to ammonia	nrfA	MHC	Nitrite reduction to ammonia
Methanoperedens_03480	Methanoperedens	Electrode	21.3533	TIGR02717	Fermentation	Acetogenesis	acdA	NA	Fermentation
Ignavibacterium-1_01245	Ignavibacterium-1	Electrode	19.8952	fefe-group-a13	Hydrogenases	Hydrogenase Fe-Fe	fefe-group-a13	NA	Hydrogenases
Anaerolineales-2_01528	Anaerolineales-2	Electrode	19.5159	TIGR01660	Nitrogen cycling	Nitrate reduction	narH	NA	Nitrate reduction
Ignavibacterium-1_01564	Ignavibacterium-1	Electrode	18.9636	TIGR00203	Oxygen metabolism (Oxidative phosphorylation Complex IV)	Oxygen metabolism - cytochrome (quinone) oxidase, bd type	cydB	NA	Oxygen metabolism
Anaerolineales-2_01529	Anaerolineales-2	Electrode	18.035	TIGR01580	Nitrogen cycling	Nitrate reduction	narG	NA	Nitrate reduction
Ignavibacterium-1_02780	Ignavibacterium-1	Electrode	17.8798	TIGR02188	Fermentation	Acetate to acetyl-CoA	acs	NA	Fermentation
Anaerolineales-2_01277	Anaerolineales-2	Electrode	17.5009	TIGR03153	Nitrogen cycling	Nitrite reduction to ammonia	nrfH	MHC	Nitrite reduction to ammonia
Bacteroidota-1_01414	Bacteroidota-1	Electrode	15.6435	PF02335	Nitrogen cycling	Nitrite reduction to ammonia	nrfA	MHC	Nitrite reduction to ammonia
Methanoperedens_01130	Methanoperedens	Electrode	15.5429	K17049	Nitrogen cycling	Nitrate reduction	NA	NA	Nitrate reduction
Ignavibacterium-1_01563	Ignavibacterium-1	Electrode	15.1632	PF01654	Oxygen metabolism (Oxidative phosphorylation Complex IV)	Oxygen metabolism - cytochrome (quinone) oxidase, bd type	cydA	NA	Oxygen metabolism
OLB16-1_03865	OLB16-1	Electrode	15.1571	nife-group-3c	Hydrogenases	Hydrogenase Ni-Fe	nife-group-3c	NA	Hydrogenases
Anaerolineales-2_02467	Anaerolineales-2	Electrode	15.0605	TIGR00203	Oxygen metabolism (Oxidative phosphorylation Complex IV)	Oxygen metabolism - cytochrome (quinone) oxidase, bd type	cydB	NA	Oxygen metabolism
Methanoperedens_01741	Methanoperedens	Electrode	14.9997	TIGR00339	Sulfur cycling	Sulfate reduction	sat	NA	Sulfate reduction
Anaerolineales-2_02376	Anaerolineales-2	Electrode	14.0032	TIGR02717	Fermentation	Acetogenesis	acdA	NA	Fermentation
Anaerovoracaceae-1_03745	Anaerovoracaceae-1	Electrode	13.949	TIGR00651	Fermentation	Acetogenesis	pta	NA	Fermentation
Anaerolineales-2_02077	Anaerolineales-2	Electrode	12.8386	nife-group-4a-g	Hydrogenases	Hydrogenase Ni-Fe	nife-group-4a-g	NA	Hydrogenases
OLB16-1_02281	OLB16-1	Electrode	12.4761	TIGR00651	Fermentation	Acetogenesis	pta	NA	Fermentation
Bacteroidota-1_01394	Bacteroidota-1	Electrode	11.8585	TIGR01580	Nitrogen cycling	Nitrate reduction	narG	NA	Nitrate reduction
Methanoperedens_01131	Methanoperedens	Electrode	11.8386	NA	Nitrogen cycling	Nitrate reduction	NA	NA	Nitrate reduction
Ignavibacterium-1_01647	Ignavibacterium-1	Electrode	11.8132	TIGR03153	Nitrogen cycling	Nitrite reduction to ammonia	nrfH	MHC	Nitrite reduction to ammonia
Ignavibacterium-1_02358	Ignavibacterium-1	Electrode	10.9325	TIGR04315	Nitrogen cycling	Nitrite reduction	octR	MHC	Nitrite reduction
Anaerolineales-2_01222	Anaerolineales-2	Electrode	10.199	nitrite_reductase_nirS	Nitrogen cycling	Nitrite reduction	nirS	NA	Nitrite reduction
Fimbriimonadaceae-1_00177	Fimbriimonadaceae-1	Electrode	10.1953	PF02335	Nitrogen cycling	Nitrite reduction to ammonia	nrfA	MHC	Nitrite reduction to ammonia
Ignavibacterium-1_02540	Ignavibacterium-1	Electrode	9.47277	TIGR00016	Fermentation	Acetogenesis	ack	NA	Fermentation
Anaerolineales-2_02468	Anaerolineales-2	Electrode	9.41679	PF01654	Oxygen metabolism (Oxidative phosphorylation Complex IV)	Oxygen metabolism - cytochrome (quinone) oxidase, bd type	cydA	NA	Oxygen metabolism
Methanoperedens_01129	Methanoperedens	Electrode	8.96309	NA	Nitrogen cycling	Nitrate reduction	NarI	NA	Nitrate reduction
Geobacter-1_01718	Geobacter-1	Electrode	8.90705	nife-group-1	Hydrogenases	Hydrogenase Ni-Fe	nife-group-1	NA	Hydrogenases
Bacteroidota-1_01109	Bacteroidota-1	Electrode	8.71836	TIGR02188	Fermentation	Acetate to acetyl-CoA	acs	NA	Fermentation
Methanoperedens_01133	Methanoperedens	Electrode	8.22895	NA	Nitrogen cycling	Nitrate reduction	NA	NA	Nitrate reduction
Ignavibacterium-1_01239	Ignavibacterium-1	Electrode	8.01374	fefe-group-c3	Hydrogenases	Hydrogenase Fe-Fe	fefe-group-c3	NA	Hydrogenases
OLB16-1_02282	OLB16-1	Electrode	7.99811	TIGR00016	Fermentation	Acetogenesis	ack	NA	Fermentation
Bacteroidota-1_01361	Bacteroidota-1	Electrode	7.64748	PF02335	Nitrogen cycling	Nitrite reduction to ammonia	nrfA	MHC	Nitrite reduction to ammonia
Ardenticatenaceae-3_06108	Ardenticatenaceae-3	Electrode	7.37709	TIGR02188	Fermentation	Acetate to acetyl-CoA	acs	NA	Fermentation
Thermoanaerobaculia-1_00079	Thermoanaerobaculia-1	Electrode	6.93009	nife-group-3abd	Hydrogenases	Hydrogenase Ni-Fe	nife-group-3abd	NA	Hydrogenases
Ignavibacteriaceae-1_01410	Ignavibacteriaceae-1	Electrode	6.68595	TIGR00651	Fermentation	Acetogenesis	pta	NA	Fermentation
Methanoperedens_00302	Methanoperedens	Electrode	6.2474	TIGR02717	Fermentation	Acetogenesis	acdA	NA	Fermentation
Anaerolineales-2_00900	Anaerolineales-2	Electrode	6.19598	TIGR02188	Fermentation	Acetate to acetyl-CoA	acs	NA	Fermentation
OLB16-1_04318	OLB16-1	Electrode	5.83854	nife-group-3abd	Hydrogenases	Hydrogenase Ni-Fe	nife-group-3abd	NA	Hydrogenases
Thermoanaerobaculia-1_02709	Thermoanaerobaculia-1	Electrode	5.66839	nife-group-1	Hydrogenases	Hydrogenase Ni-Fe	nife-group-1	NA	Hydrogenases
Geobacter-1_02125	Geobacter-1	Electrode	5.54126	TIGR04315	Nitrogen cycling	Nitrite reduction	octR	MHC	Nitrite reduction
Lutisporaceae-1_01296	Lutisporaceae-1	Electrode	5.20423	TIGR00016	Fermentation	Acetogenesis	ack	NA	Fermentation
Kuenenia-1_03158	Kuenenia-1	Electrode	5.11659	nitrite_reductase_nirS	Nitrogen cycling	Nitrite reduction	nirS	NA	Nitrite reduction
Bacteroidota-1_03217	Bacteroidota-1	Electrode	5.01502	TIGR00651	Fermentation	Acetogenesis	pta	NA	Fermentation
Ignavibacteriaceae-1_00713	Ignavibacteriaceae-1	Electrode	4.82356	TIGR03153	Nitrogen cycling	Nitrite reduction to ammonia	nrfH	MHC	Nitrite reduction to ammonia
Thermoanaerobaculia-1_01376	Thermoanaerobaculia-1	Electrode	4.78616	TIGR00651	Fermentation	Acetogenesis	pta	NA	Fermentation
Kuenenia-1_01616	Kuenenia-1	Electrode	4.46526	TIGR03153	Nitrogen cycling	Nitrite reduction to ammonia	nrfH	MHC	Nitrite reduction to ammonia
Methanoperedens_01128	Methanoperedens	Electrode	3.92636	nitrite_oxidoreductase_nxrB	Nitrogen cycling	Nitrate reduction	NarH	NA	Nitrate reduction
Kuenenia-1_01231	Kuenenia-1	Electrode	3.702	TIGR00339	Sulfur cycling	Sulfate reduction	sat	NA	Sulfate reduction
Anaerovoracaceae-1_02870	Anaerovoracaceae-1	Electrode	3.41487	nife-group-4a-g	Hydrogenases	Hydrogenase Ni-Fe	nife-group-4a-g	NA	Hydrogenases
OLB16-1_02019	OLB16-1	Electrode	3.35827	TIGR02717	Fermentation	Acetogenesis	acdA	NA	Fermentation
Anaerovoracaceae-1_02346	Anaerovoracaceae-1	Electrode	3.34533	TIGR00016	Fermentation	Acetogenesis	ack	NA	Fermentation
Geobacter-1_02752	Geobacter-1	Electrode	3.21747	PF02335	Nitrogen cycling	Nitrite reduction to ammonia	nrfA	MHC	Nitrite reduction to ammonia
OLB16-1_02405	OLB16-1	Electrode	3.18264	PF01654	Oxygen metabolism (Oxidative phosphorylation Complex IV)	Oxygen metabolism - cytochrome (quinone) oxidase, bd type	cydA	NA	Oxygen metabolism
Bacteroidota-1_01350	Bacteroidota-1	Electrode	3.13816	TIGR00651	Fermentation	Acetogenesis	pta	NA	Fermentation
Thermoleophilia-1_02635	Thermoleophilia-1	Electrode	3.002	nife-group-3c	Hydrogenases	Hydrogenase Ni-Fe	nife-group-3c	NA	Hydrogenases
OLB16-1_01589	OLB16-1	Electrode	2.91509	PF02335	Nitrogen cycling	Nitrite reduction to ammonia	nrfA	MHC	Nitrite reduction to ammonia
Ignavibacteriaceae-1_00187	Ignavibacteriaceae-1	Electrode	2.83478	fefe-group-a13	Hydrogenases	Hydrogenase Fe-Fe	fefe-group-a13	NA	Hydrogenases
Fimbriimonadaceae-1_02166	Fimbriimonadaceae-1	Electrode	2.7955	TIGR02188	Fermentation	Acetate to acetyl-CoA	acs	NA	Fermentation
Anaerovoracaceae-1_03127	Anaerovoracaceae-1	Electrode	2.71451	nife-group-1	Hydrogenases	Hydrogenase Ni-Fe	nife-group-1	NA	Hydrogenases
Ignavibacteriaceae-1_03202	Ignavibacteriaceae-1	Electrode	2.69019	TIGR00016	Fermentation	Acetogenesis	ack	NA	Fermentation
Thermoanaerobaculia-1_00741	Thermoanaerobaculia-1	Electrode	2.62554	TIGR00203	Oxygen metabolism (Oxidative phosphorylation Complex IV)	Oxygen metabolism - cytochrome (quinone) oxidase, bd type	cydB	NA	Oxygen metabolism
Methanoperedens_01127	Methanoperedens	Electrode	2.58838	nitrite_oxidoreductase_nxrA	Nitrogen cycling	Nitrate reduction	NarG	NA	Nitrate reduction
Thermoanaerobaculia-1_01867	Thermoanaerobaculia-1	Electrode	2.47048	PF02335	Nitrogen cycling	Nitrite reduction to ammonia	nrfA	MHC	Nitrite reduction to ammonia
Lutisporaceae-1_01794	Lutisporaceae-1	Electrode	2.44402	fefe-group-c1	Hydrogenases	Hydrogenase Fe-Fe	fefe-group-c1	NA	Hydrogenases
Methanoperedens_00569	Methanoperedens	Electrode	2.4045	PF02335	Nitrogen cycling	Nitrite reduction to ammonia	nrfA	MHC	Nitrite reduction to ammonia
Anaerovoracaceae-1_03038	Anaerovoracaceae-1	Electrode	2.29546	fefe-group-a13	Hydrogenases	Hydrogenase Fe-Fe	fefe-group-a13	NA	Hydrogenases
Bacteroidota-1_03126	Bacteroidota-1	Electrode	2.20023	fefe-group-c3	Hydrogenases	Hydrogenase Fe-Fe	fefe-group-c3	NA	Hydrogenases
Bacteroidota-1_02793	Bacteroidota-1	Electrode	2.19046	TIGR01580	Nitrogen cycling	Nitrate reduction	narG	NA	Nitrate reduction
Bacteroidota-1_03050	Bacteroidota-1	Electrode	2.098	nife-group-3abd	Hydrogenases	Hydrogenase Ni-Fe	nife-group-3abd	NA	Hydrogenases
OLB16-1_03941	OLB16-1	Electrode	1.8966	TIGR00016	Fermentation	Acetogenesis	ack	NA	Fermentation
Victivallaceae-1_01064	Victivallaceae-1	Electrode	1.80663	fefe-group-a13	Hydrogenases	Hydrogenase Fe-Fe	fefe-group-a13	NA	Hydrogenases
Bacteroidota-1_00536	Bacteroidota-1	Electrode	1.79746	TIGR04315	Nitrogen cycling	Nitrite reduction	octR	MHC	Nitrite reduction
Methanoperedens_00287	Methanoperedens	Electrode	1.75219	nife-group-4a-g	Hydrogenases	Hydrogenase Ni-Fe	nife-group-4a-g	NA	Hydrogenases
Bacteroidota-1_00122	Bacteroidota-1	Electrode	1.72677	TIGR00016	Fermentation	Acetogenesis	ack	NA	Fermentation
Thermoanaerobaculia-1_00742	Thermoanaerobaculia-1	Electrode	1.68307	PF01654	Oxygen metabolism (Oxidative phosphorylation Complex IV)	Oxygen metabolism - cytochrome (quinone) oxidase, bd type	cydA	NA	Oxygen metabolism
Lutisporaceae-1_02644	Lutisporaceae-1	Electrode	1.63924	fefe-group-a13	Hydrogenases	Hydrogenase Fe-Fe	fefe-group-a13	NA	Hydrogenases
Bacteroidota-1_01751	Bacteroidota-1	Electrode	1.60051	PF01654	Oxygen metabolism (Oxidative phosphorylation Complex IV)	Oxygen metabolism - cytochrome (quinone) oxidase, bd type	cydA	NA	Oxygen metabolism
Thermoanaerobaculia-1_00951	Thermoanaerobaculia-1	Electrode	1.54593	TIGR02717	Fermentation	Acetogenesis	acdA	NA	Fermentation
Ardenticatenaceae-3_00008	Ardenticatenaceae-3	Electrode	1.49868	TIGR02717	Fermentation	Acetogenesis	acdA	NA	Fermentation
Thermoanaerobaculia-1_00138	Thermoanaerobaculia-1	Electrode	1.44488	PF01654	Oxygen metabolism (Oxidative phosphorylation Complex IV)	Oxygen metabolism - cytochrome (quinone) oxidase, bd type	cydA	NA	Oxygen metabolism
Bacteroidota-1_00392	Bacteroidota-1	Electrode	1.33538	TIGR02378	Nitrogen cycling	Nitrite reduction to ammonia	nirD	NA	Nitrite reduction to ammonia
Ignavibacteriaceae-1_00711	Ignavibacteriaceae-1	Electrode	1.31135	PF02335	Nitrogen cycling	Nitrite reduction to ammonia	nrfA	MHC	Nitrite reduction to ammonia
Bacteroidota-1_03051	Bacteroidota-1	Electrode	1.25637	TIGR02188	Fermentation	Acetate to acetyl-CoA	acs	NA	Fermentation
Victivallaceae-1_02897	Victivallaceae-1	Electrode	1.25157	TIGR00651	Fermentation	Acetogenesis	pta	NA	Fermentation
Bacteroidota-1_01140	Bacteroidota-1	Electrode	1.19846	TIGR00651	Fermentation	Acetogenesis	pta	NA	Fermentation
Bacteroidota-1_00960	Bacteroidota-1	Electrode	1.18482	TIGR00016	Fermentation	Acetogenesis	ack	NA	Fermentation
Ignavibacteriaceae-1_01188	Ignavibacteriaceae-1	Electrode	1.18262	fefe-group-a13	Hydrogenases	Hydrogenase Fe-Fe	fefe-group-a13	NA	Hydrogenases
Bacteroidota-1_03694	Bacteroidota-1	Electrode	1.14008	nife-group-3c	Hydrogenases	Hydrogenase Ni-Fe	nife-group-3c	NA	Hydrogenases
Ardenticatenaceae-3_01996	Ardenticatenaceae-3	Electrode	1.12779	TIGR00339	Sulfur cycling	Sulfate reduction	sat	NA	Sulfate reduction
Kuenenia-1_03056	Kuenenia-1	Electrode	1.1237	PF01654	Oxygen metabolism (Oxidative phosphorylation Complex IV)	Oxygen metabolism - cytochrome (quinone) oxidase, bd type	cydA	NA	Oxygen metabolism
Ignavibacteriaceae-1_00923	Ignavibacteriaceae-1	Electrode	1.11979	TIGR02188	Fermentation	Acetate to acetyl-CoA	acs	NA	Fermentation
Bacteroidota-1_01876	Bacteroidota-1	Electrode	1.0803	PF02335	Nitrogen cycling	Nitrite reduction to ammonia	nrfA	MHC	Nitrite reduction to ammonia
Bacteroidota-1_02929	Bacteroidota-1	Electrode	1.0722	TIGR00651	Fermentation	Acetogenesis	pta	NA	Fermentation
Bacteroidota-1_01752	Bacteroidota-1	Electrode	1.04051	TIGR00203	Oxygen metabolism (Oxidative phosphorylation Complex IV)	Oxygen metabolism - cytochrome (quinone) oxidase, bd type	cydB	NA	Oxygen metabolism
Ignavibacteriaceae-1_01186	Ignavibacteriaceae-1	Electrode	0.980638	fefe-group-c3	Hydrogenases	Hydrogenase Fe-Fe	fefe-group-c3	NA	Hydrogenases
Bacteroidota-1_01377	Bacteroidota-1	Electrode	0.958257	PF02335	Nitrogen cycling	Nitrite reduction to ammonia	nrfA	MHC	Nitrite reduction to ammonia
Anaerovoracaceae-1_02694	Anaerovoracaceae-1	Electrode	0.950023	fefe-group-c2	Hydrogenases	Hydrogenase Fe-Fe	fefe-group-c2	NA	Hydrogenases
Ignavibacterium-1_02315	Ignavibacterium-1	Electrode	0.938675	TIGR00651	Fermentation	Acetogenesis	pta	NA	Fermentation
Bacteroidota-1_01335	Bacteroidota-1	Electrode	0.937096	nife-group-3abd	Hydrogenases	Hydrogenase Ni-Fe	nife-group-3abd	NA	Hydrogenases
Bacteroidota-1_01378	Bacteroidota-1	Electrode	0.920762	TIGR03153	Nitrogen cycling	Nitrite reduction to ammonia	nrfH	MHC	Nitrite reduction to ammonia
Bacteroidota-1_00307	Bacteroidota-1	Electrode	0.874218	nife-group-3abd	Hydrogenases	Hydrogenase Ni-Fe	nife-group-3abd	NA	Hydrogenases
Methanoperedens_00638	Methanoperedens	Electrode	0.849296	TIGR02717	Fermentation	Acetogenesis	acdA	NA	Fermentation
Methanoperedens_01297	Methanoperedens	Electrode	0.844567	PF02335	Nitrogen cycling	Nitrite reduction to ammonia	nrfA	MHC	Nitrite reduction to ammonia
Victivallaceae-1_00834	Victivallaceae-1	Electrode	0.816489	fefe-group-c3	Hydrogenases	Hydrogenase Fe-Fe	fefe-group-c3	NA	Hydrogenases
Bacteroidota-1_02792	Bacteroidota-1	Electrode	0.806418	TIGR01660	Nitrogen cycling	Nitrate reduction	narH	NA	Nitrate reduction
Kuenenia-1_01943	Kuenenia-1	Electrode	0.745325	TIGR02717	Fermentation	Acetogenesis	acdA	NA	Fermentation
Thermoanaerobaculia-1_02047	Thermoanaerobaculia-1	Electrode	0.734875	fefe-group-a13	Hydrogenases	Hydrogenase Fe-Fe	fefe-group-a13	NA	Hydrogenases
OLB16-1_02750	OLB16-1	Electrode	0.698575	TIGR03153	Nitrogen cycling	Nitrite reduction to ammonia	nrfH	MHC	Nitrite reduction to ammonia
Thermoleophilia-1_00384	Thermoleophilia-1	Electrode	0.696207	nife-group-1	Hydrogenases	Hydrogenase Ni-Fe	nife-group-1	NA	Hydrogenases
Thermoanaerobaculia-1_01868	Thermoanaerobaculia-1	Electrode	0.693713	TIGR03153	Nitrogen cycling	Nitrite reduction to ammonia	nrfH	MHC	Nitrite reduction to ammonia
Methanoperedens_00568	Methanoperedens	Electrode	0.651141	TIGR03153	Nitrogen cycling	Nitrite reduction to ammonia	nrfH	MHC	Nitrite reduction to ammonia
OLB16-1_01136	OLB16-1	Electrode	0.632605	TIGR00339	Sulfur cycling	Sulfate reduction	sat	NA	Sulfate reduction
Thermoanaerobaculia-1_02508	Thermoanaerobaculia-1	Electrode	0.579134	nife-group-4a-g	Hydrogenases	Hydrogenase Ni-Fe	nife-group-4a-g	NA	Hydrogenases
Thermoleophilia-1_01142	Thermoleophilia-1	Electrode	0.543745	TIGR00339	Sulfur cycling	Sulfate reduction	sat	NA	Sulfate reduction
Bacteroidota-1_02474	Bacteroidota-1	Electrode	0.538816	TIGR02717	Fermentation	Acetogenesis	acdA	NA	Fermentation
Kuenenia-1_00480	Kuenenia-1	Electrode	0.516058	TIGR02717	Fermentation	Acetogenesis	acdA	NA	Fermentation
Thermoanaerobaculia-1_02048	Thermoanaerobaculia-1	Electrode	0.492216	fefe-group-c3	Hydrogenases	Hydrogenase Fe-Fe	fefe-group-c3	NA	Hydrogenases
Thermoleophilia-1_02502	Thermoleophilia-1	Electrode	0.464691	PF01654	Oxygen metabolism (Oxidative phosphorylation Complex IV)	Oxygen metabolism - cytochrome (quinone) oxidase, bd type	cydA	NA	Oxygen metabolism
OLB16-1_02751	OLB16-1	Electrode	0.445854	PF02335	Nitrogen cycling	Nitrite reduction to ammonia	nrfA	MHC	Nitrite reduction to ammonia
Anaerolineales-2_01517	Anaerolineales-2	Electrode	0.416936	TIGR01660	Nitrogen cycling	Nitrate reduction	narH	NA	Nitrate reduction
Thermoanaerobaculia-1_01254	Thermoanaerobaculia-1	Electrode	0.40026	TIGR00651	Fermentation	Acetogenesis	pta	NA	Fermentation
Bacteroidota-1_01877	Bacteroidota-1	Electrode	0.317725	TIGR03153	Nitrogen cycling	Nitrite reduction to ammonia	nrfH	MHC	Nitrite reduction to ammonia
Thermoleophilia-1_02503	Thermoleophilia-1	Electrode	0.311966	TIGR00203	Oxygen metabolism (Oxidative phosphorylation Complex IV)	Oxygen metabolism - cytochrome (quinone) oxidase, bd type	cydB	NA	Oxygen metabolism
Thermoanaerobaculia-1_01255	Thermoanaerobaculia-1	Electrode	0.253472	TIGR00016	Fermentation	Acetogenesis	ack	NA	Fermentation
Victivallaceae-1_00831	Victivallaceae-1	Electrode	0.218764	fefe-group-b	Hydrogenases	Hydrogenase Fe-Fe	fefe-group-b	NA	Hydrogenases
Ignavibacteriaceae-1_00739	Ignavibacteriaceae-1	Electrode	0.203954	TIGR01660	Nitrogen cycling	Nitrate reduction	narH	NA	Nitrate reduction
Anaerovoracaceae-1_03416	Anaerovoracaceae-1	Electrode	0.181801	fefe-group-a13	Hydrogenases	Hydrogenase Fe-Fe	fefe-group-a13	NA	Hydrogenases
OLB16-1_01901	OLB16-1	Electrode	0.111228	TIGR01580	Nitrogen cycling	Nitrate reduction	narG	NA	Nitrate reduction
Ignavibacteriaceae-1_00738	Ignavibacteriaceae-1	Electrode	0.0873943	TIGR01580	Nitrogen cycling	Nitrate reduction	narG	NA	Nitrate reduction
Ardenticatenaceae-3_07977	Ardenticatenaceae-3	Electrode	0.0867855	TIGR01580	Nitrogen cycling	Nitrate reduction	narG	NA	Nitrate reduction
Anaerolineales-2_01518	Anaerolineales-2	Electrode	0	TIGR01580	Nitrogen cycling	Nitrate reduction	narG	NA	Nitrate reduction
Anaerovoracaceae-1_02728	Anaerovoracaceae-1	Electrode	0	nife-group-4a-g	Hydrogenases	Hydrogenase Ni-Fe	nife-group-4a-g	NA	Hydrogenases
Ardenticatenaceae-3_00101	Ardenticatenaceae-3	Electrode	0	TIGR00339	Sulfur cycling	Sulfate reduction	sat	NA	Sulfate reduction
Ardenticatenaceae-3_03996	Ardenticatenaceae-3	Electrode	0	TIGR02376	Nitrogen cycling	Nitrite reduction	nirK	NA	Nitrite reduction
Ardenticatenaceae-3_06835	Ardenticatenaceae-3	Electrode	0	TIGR00339	Sulfur cycling	Sulfate reduction	sat	NA	Sulfate reduction
Ardenticatenaceae-3_06991	Ardenticatenaceae-3	Electrode	0	TIGR00339	Sulfur cycling	Sulfate reduction	sat	NA	Sulfate reduction
Ardenticatenaceae-3_06993	Ardenticatenaceae-3	Electrode	0	TIGR00339	Sulfur cycling	Sulfate reduction	sat	NA	Sulfate reduction
Ardenticatenaceae-3_07975	Ardenticatenaceae-3	Electrode	0	TIGR01660	Nitrogen cycling	Nitrate reduction	narH	NA	Nitrate reduction
Bacteroidota-1_01393	Bacteroidota-1	Electrode	0	TIGR01660	Nitrogen cycling	Nitrate reduction	narH	NA	Nitrate reduction
Bacteroidota-1_02322	Bacteroidota-1	Electrode	0	fefe-group-a13	Hydrogenases	Hydrogenase Fe-Fe	fefe-group-a13	NA	Hydrogenases
Geobacter-1_02753	Geobacter-1	Electrode	0	TIGR03153	Nitrogen cycling	Nitrite reduction to ammonia	nrfH	MHC	Nitrite reduction to ammonia
Kuenenia-1_02341	Kuenenia-1	Electrode	0	nife-group-4a-g	Hydrogenases	Hydrogenase Ni-Fe	nife-group-4a-g	NA	Hydrogenases
Lutisporaceae-1_01285	Lutisporaceae-1	Electrode	0	fefe-group-c3	Hydrogenases	Hydrogenase Fe-Fe	fefe-group-c3	NA	Hydrogenases
Lutisporaceae-1_02587	Lutisporaceae-1	Electrode	0	fefe-group-b	Hydrogenases	Hydrogenase Fe-Fe	fefe-group-b	NA	Hydrogenases
OLB16-1_03525	OLB16-1	Electrode	0	TIGR00016	Fermentation	Acetogenesis	ack	NA	Fermentation
Thermoanaerobaculia-1_01286	Thermoanaerobaculia-1	Electrode	0	TIGR02188	Fermentation	Acetate to acetyl-CoA	acs	NA	Fermentation
Thermoanaerobaculia-1_01716	Thermoanaerobaculia-1	Electrode	0	TIGR02717	Fermentation	Acetogenesis	acdA	NA	Fermentation
Thermoanaerobaculia-1_02723	Thermoanaerobaculia-1	Electrode	0	TIGR01580	Nitrogen cycling	Nitrate reduction	narG	NA	Nitrate reduction
Thermoanaerobaculia-1_02724	Thermoanaerobaculia-1	Electrode	0	TIGR01660	Nitrogen cycling	Nitrate reduction	narH	NA	Nitrate reduction
Thermoleophilia-1_01579	Thermoleophilia-1	Electrode	0	TIGR01660	Nitrogen cycling	Nitrate reduction	narH	NA	Nitrate reduction
Thermoleophilia-1_01580	Thermoleophilia-1	Electrode	0	TIGR01580	Nitrogen cycling	Nitrate reduction	narG	NA	Nitrate reduction
Victivallaceae-1_02898	Victivallaceae-1	Electrode	0	TIGR00016	Fermentation	Acetogenesis	ack	NA	Fermentation
Victivallaceae-1_02938	Victivallaceae-1	Electrode	0	fefe-group-a13	Hydrogenases	Hydrogenase Fe-Fe	fefe-group-a13	NA	Hydrogenases
Victivallaceae-1_03108	Victivallaceae-1	Electrode	0	nife-group-4a-g	Hydrogenases	Hydrogenase Ni-Fe	nife-group-4a-g	NA	Hydrogenases
