# Supplementary material for: Multi-heme cytochrome-mediated extracellular electron transfer by the anaerobic methanotroph ‘Candidatus Methanoperedens nitroreducens’
Source: Nat Commun. 2023 Sep 30;14:6118. doi: 10.1038/s41467-023-41847-w (PMC10542353; doi:10.1038/s41467-023-41847-w)
Supplement: Supplementary file 8 — Supplementary Data 5 [file 41467_2023_41847_MOESM8_ESM.xlsx]

## Sheet: S5 Community MHC TPM
Supplementary Data 5. Community MHC TPM and annotations
				TPM (averaged over 3 replicates)
seq_id	microbe	annotation	CXXCH motifs	iron	Electrode	nitrate
Methanoperedens_02195	Methanoperedens	OmcZ	8	21259.1	300.898	2820.74
Methanoperedens_00391	Methanoperedens	NA	5	15954	5104.19	5015.61
Methanoperedens_02752	Methanoperedens	NA	8	7204.75	102.927	2904.46
Methanoperedens_00214	Methanoperedens	DFE_0462	16	4405.6	12.9833	115.783
Methanoperedens_02261	Methanoperedens	NA	5	2063.34	173.922	502.181
Methanoperedens_02260	Methanoperedens	NA	12	1686.92	99.7159	362.211
Methanoperedens_02265	Methanoperedens	NA	5	1603.05	125.56	1458.62
Methanoperedens_00400	Methanoperedens	DFE_0449	12	1450.34	805.729	1206.91
Methanoperedens_03416	Methanoperedens	DFE_0448	11	1364	142.953	1126.2
Methanoperedens_00401	Methanoperedens	NA	13	1311.21	169.139	560.058
Methanoperedens_00402	Methanoperedens	K09607	11	1168.48	68.312	268.034
Methanoperedens_02442	Methanoperedens	NA	5	1072.16	401.523	2081.23
Methanoperedens_02194	Methanoperedens	NA	6	828.367	173.745	754.416
Methanoperedens_02197	Methanoperedens	NA	5	795.094	24.2943	250.623
Methanoperedens_00854	Methanoperedens	DFE_0461	22	642.823	25.3484	181.672
Methanoperedens_00404	Methanoperedens	NA	5	551.735	32.2555	134.278
Methanoperedens_00397	Methanoperedens	NA	8	483.175	21.5258	259.582
Anaerolineales-3_03097	Anaerolineales-3	NA	6	363.385	0	10.5676
Methanoperedens_02529	Methanoperedens	NA	6	335.357	121.245	310.468
Methanoperedens_02239	Methanoperedens	OmcZ	29	331.62	30.4729	117.433
Kuenenia-1_01368	Kuenenia-1	hydrazine_oxidase_hzoA	8	296.103	34.2249	621.442
Methanoperedens_01296	Methanoperedens	K15876	4	202.286	41.1964	188.738
Methanoperedens_00559	Methanoperedens	K10535	8	154.082	16.3124	3428
Methanoperedens_00394	Methanoperedens	NA	4	146.812	11.5621	243.014
Methanoperedens_03413	Methanoperedens	PF03892	5	129.859	39.9361	2853.36
Phycisphaerales-1_02009	Phycisphaerales-1	NA	4	106.729	83.2096	0.277037
Methanoperedens_01168	Methanoperedens	NA	5	103.706	49.2431	537.059
Methanoperedens_01167	Methanoperedens	NA	5	94.7113	35.461	493.065
Kuenenia-1_02189	Kuenenia-1	K10535	8	87.0729	8.39168	143.267
Anaerolineales-3_03101	Anaerolineales-3	DFE_0448	15	86.3222	0	0.43995
Anaerolineales-3_03098	Anaerolineales-3	NA	7	63.3769	0	2.54242
Melioribacteraceae-1_00825	Melioribacteraceae-1	PF02335	9	62.093	9.17221	0.421282
Anaerolineales-3_02715	Anaerolineales-3	NA	11	60.1613	0	0
Methanoperedens_00413	Methanoperedens	NA	5	57.7501	14.219	84.1655
Kuenenia-1_02464	Kuenenia-1	NA	4	57.3521	7.95845	41.43
Methanoperedens_00392	Methanoperedens	NA	6	56.9339	13.8541	160.799
Kuenenia-1_01440	Kuenenia-1	K10535	8	48.0509	45.4743	51.8629
Anaerolineales-5_00097	Anaerolineales-5	NA	6	47.2623	0	0.622918
Bacteroidota-1_01387	Bacteroidota-1	NA	9	46.5714	72.6394	11.7766
Longimicrobiales-1_00977	Longimicrobiales-1	PF02335	6	37.5032	0.278954	2.4388
Kuenenia-1_01441	Kuenenia-1	NA	6	33.5041	5.54769	34.6326
Longimicrobiales-1_03001	Longimicrobiales-1	NA	6	29.2441	0	0.334986
Methanoperedens_02778	Methanoperedens	NA	12	27.3791	1.56659	13.5854
Bacteroidota-1_01414	Bacteroidota-1	K09690	9	23.4158	15.6435	0.172925
Kuenenia-1_02069	Kuenenia-1	hydrazine_oxidase_hzoA	8	19.0138	6.945	32.209
Kuenenia-1_01616	Kuenenia-1	TIGR03153	11	16.1482	4.46526	42.2041
Kuenenia-1_03060	Kuenenia-1	nitric_oxide_reductase_norC	4	14.0634	2.34667	15.9015
Bacteroidota-1_01365	Bacteroidota-1	K02495	4	13.7368	3.3039	0.361688
Methanoperedens_00190	Methanoperedens	NA	7	13.2584	3.5882	11.6515
Methanoperedens_00569	Methanoperedens	K03385	4	12.2996	2.4045	25.4026
Opitutaceae-1_02010	Opitutaceae-1	DFE_0461	7	10.7231	0	1.35357
Methanoperedens_02779	Methanoperedens	DFE_0449	16	9.83992	1.36787	7.76789
Kuenenia-1_01144	Kuenenia-1	K10535	8	9.09126	1.18391	5.02845
Melioribacteraceae-1_00421	Melioribacteraceae-1	NA	4	8.56508	0.716487	0.324742
Kuenenia-1_01156	Kuenenia-1	NA	6	8.50492	1.95732	84.6419
Bacteroidota-1_01361	Bacteroidota-1	K07317	5	8.10305	7.64748	0.519424
Bacteroidota-1_02748	Bacteroidota-1	K03088	4	7.25943	24.8461	1.01429
Melioribacteraceae-1_00423	Melioribacteraceae-1	NA	14	6.88418	2.4213	0
Melioribacteraceae-1_00424	Melioribacteraceae-1	DFE_0448	6	5.77074	0.737515	0.108006
Anaerolineales-3_01645	Anaerolineales-3	NA	6	4.8602	0	0.0415678
Longimicrobiales-1_03002	Longimicrobiales-1	NA	4	4.50461	0	0.557482
Methanoperedens_00388	Methanoperedens	NA	5	4.49442	6.45446	3.04276
Thermoanaerobaculia-1_00686	Thermoanaerobaculia-1	DFE_0449	10	4.36495	23.0614	0.264722
Promineofilaceae-1_04306	Promineofilaceae-1	NA	10	4.36184	0	0.847702
Anaerolineales-2_02783	Anaerolineales-2	NA	6	3.79114	156.564	0
OLB16-1_01594	OLB16-1	MtrC_TIGR03507	10	3.45706	31.1342	1.0257
Longimicrobiales-1_00605	Longimicrobiales-1	DFE_0465	7	3.30893	0	0.518743
Promineofilaceae-1_04304	Promineofilaceae-1	DFE_0448	14	3.25642	0	0.146286
Kuenenia-1_02921	Kuenenia-1	NA	8	3.12651	0.760999	3.16101
Anaerolineales-5_02196	Anaerolineales-5	NA	7	3.08204	0	0
Opitutaceae-1_02862	Opitutaceae-1	DFE_0461	13	2.99282	0	0.21987
Bacteroidota-1_02745	Bacteroidota-1	NA	5	2.94664	9.08008	0.705727
Anaerolineales-3_00069	Anaerolineales-3	K15876	4	2.84877	0	1.35778
Bacteroidota-1_03006	Bacteroidota-1	NA	10	2.5845	11.8374	0.128765
Bacteroidota-1_01315	Bacteroidota-1	K00177	8	2.56632	3.11437	0
Anaerolineales-5_02195	Anaerolineales-5	DFE_0448	10	2.50851	0	0.0860435
Bacteroidota-1_01363	Bacteroidota-1	NA	14	2.48797	2.09898	0.246626
Promineofilaceae-1_04303	Promineofilaceae-1	NA	8	2.26526	0	0.798074
Thermoanaerobaculia-1_02085	Thermoanaerobaculia-1	NA	4	2.26225	32.6755	0
Bacteroidota-1_01371	Bacteroidota-1	DFE_0461	13	2.23241	1.96314	0.212984
Bacteroidota-1_02746	Bacteroidota-1	NA	11	2.15551	6.96399	0.696712
OLB16-1_01590	OLB16-1	NA	4	2.05314	15.0258	0.995572
Methanoperedens_01297	Methanoperedens	K03385	4	2.01457	0.844567	2.34846
Anaerolineales-3_01564	Anaerolineales-3	NA	5	2.01292	0	1.30169
Longimicrobiales-1_00606	Longimicrobiales-1	DFE_0448	17	1.93995	0	0
Anaerolineales-5_03159	Anaerolineales-5	K15876	4	1.93919	0	0
Bacteroidota-1_01369	Bacteroidota-1	K06920	6	1.89198	0.955065	0
Anaerolineales-5_03158	Anaerolineales-5	K03385	4	1.89157	0	0.139142
Anaerolineae-4_02025	Anaerolineae-4	NA	7	1.87266	162.845	0
Anaerolineales-5_00117	Anaerolineales-5	DFE_0449	7	1.85882	0	0.114831
Melioribacteraceae-1_01233	Melioribacteraceae-1	NA	5	1.78859	1.10994	0.560315
Kuenenia-1_00800	Kuenenia-1	K10535	8	1.786	0.202001	2.07167
Kuenenia-1_01403	Kuenenia-1	K10535	8	1.61261	11.1141	2.92966
Anaerolineales-3_00068	Anaerolineales-3	K03385	4	1.55678	0	1.56338
Phycisphaerales-1_03353	Phycisphaerales-1	DFE_0448	13	1.54766	0	0
Methanoperedens_00568	Methanoperedens	K15876	4	1.5291	0.651141	4.72238
Anaerolineales-2_02723	Anaerolineales-2	DFE_0449	8	1.48822	292.797	0
Phycisphaerales-1_03361	Phycisphaerales-1	DFE_0448	13	1.35929	0	0
Longimicrobiales-1_02557	Longimicrobiales-1	DFE_0461	11	1.32207	0	0
Melioribacteraceae-1_00413	Melioribacteraceae-1	NA	13	1.32029	2.88451	0
Kuenenia-1_02519	Kuenenia-1	NA	5	1.28317	0	0.615282
Bacteroidota-1_00452	Bacteroidota-1	DFE_0461	13	1.27941	1.42522	0.161782
Melioribacteraceae-1_00418	Melioribacteraceae-1	DFE_0448	19	1.27437	0.16025	0
Melioribacteraceae-1_00420	Melioribacteraceae-1	DFE_0448	16	1.25888	0.129539	0.0412632
Phycisphaerales-1_03359	Phycisphaerales-1	NA	11	1.22794	0	0
Kuenenia-1_00074	Kuenenia-1	nitric_oxide_reductase_norC	8	1.18299	0.942087	3.15948
Melioribacteraceae-1_02057	Melioribacteraceae-1	NA	4	1.17087	0.470915	0
Kuenenia-1_01399	Kuenenia-1	NA	5	1.14598	2.8131	1.26551
Melioribacteraceae-1_02704	Melioribacteraceae-1	NA	4	1.03764	0	0
Opitutaceae-1_02861	Opitutaceae-1	NA	11	1.01018	0	0.211978
Anaerolineae-1_05129	Anaerolineae-1	NA	4	0.926473	0	0
Kuenenia-1_01698	Kuenenia-1	NA	4	0.891603	0.232346	2.89061
Anaerolineales-3_00317	Anaerolineales-3	NA	5	0.718626	0	0
Longimicrobiales-1_00608	Longimicrobiales-1	NA	16	0.718136	0	0.140537
Trueperaceae-1_03263	Trueperaceae-1	NA	5	0.702606	0	0.481719
Phycisphaerales-1_03360	Phycisphaerales-1	DFE_0448	13	0.691753	0	0
Bacteroidota-1_00226	Bacteroidota-1	K00627	5	0.687415	2.84354	0.127055
Opitutaceae-1_02863	Opitutaceae-1	NA	6	0.682126	0	0
OLB16-1_01589	OLB16-1	PF02335	9	0.681176	2.91509	0.189258
Thermoleophilia-1_00584	Thermoleophilia-1	NA	7	0.669551	146.738	0
Phycisphaerales-1_03357	Phycisphaerales-1	NA	5	0.626845	0	0
Anaerolineales-5_00865	Anaerolineales-5	K08354	7	0.622548	0	0
Bacteroidota-1_01366	Bacteroidota-1	DFE_0461	11	0.602881	0.700912	0.102821
Thermoanaerobaculia-1_00751	Thermoanaerobaculia-1	NA	5	0.598637	1.63737	0
Longimicrobiales-1_00613	Longimicrobiales-1	DFE_0461	9	0.536358	0	0.305073
Thermoanaerobaculia-1_03318	Thermoanaerobaculia-1	NA	5	0.468239	7.09533	0
Ignavibacterium-1_02427	Ignavibacterium-1	DFE_0448	13	0.462914	865.385	0.0910251
Melioribacteraceae-1_00417	Melioribacteraceae-1	NA	6	0.434458	1.10538	0.533072
Phycisphaerales-1_02004	Phycisphaerales-1	DFE_0462	11	0.406766	0	0
Thermoleophilia-1_01346	Thermoleophilia-1	NA	10	0.406065	27.4077	0.0831355
OLB16-1_01592	OLB16-1	NA	11	0.394545	5.90354	0.301796
Promineofilaceae-1_01274	Promineofilaceae-1	K08354	7	0.373351	0	0
Anaerolineales-3_03471	Anaerolineales-3	NA	5	0.364942	0	0
Pirellulales-1_04468	Pirellulales-1	NA	4	0.363552	0.686566	0
OLB16-1_00342	OLB16-1	NA	10	0.359231	4.14891	0.124587
Longimicrobiales-1_00532	Longimicrobiales-1	DFE_0448	15	0.347564	0	0
Bacteroidota-1_01378	Bacteroidota-1	DFE_0448	4	0.340085	0.920762	0.226732
Anaerolineales-1_02850	Anaerolineales-1	NA	10	0.335439	46.5724	0.247069
Anaerolineales-3_03746	Anaerolineales-3	FoxE	4	0.325772	0	8.82336
Anaerolineales-5_00866	Anaerolineales-5	TIGR04315	8	0.325179	0	0
Anaerolineales-3_00441	Anaerolineales-3	NA	8	0.313436	0	0
Anaerolineae-4_02024	Anaerolineae-4	NA	5	0.301983	15.4102	0
Phycisphaerales-1_03358	Phycisphaerales-1	K00127	10	0.292414	0	0
Bacteroidota-1_01225	Bacteroidota-1	K03497	5	0.292395	1.50287	0.201318
Opitutaceae-1_03475	Opitutaceae-1	NA	5	0.28839	0	0
Opitutaceae-1_03178	Opitutaceae-1	K03385	5	0.284681	0	0.276822
Thermoleophilia-1_01351	Thermoleophilia-1	NA	7	0.275416	5.06553	0
Magnetospirillaceae-1_00147	Magnetospirillaceae-1	K10535	8	0.274605	0	0.759164
OLB16-1_00066	OLB16-1	NA	4	0.270688	3.01464	0
Thermoanaerobaculia-1_00687	Thermoanaerobaculia-1	NA	5	0.26234	3.68287	0
Melioribacteraceae-1_02712	Melioribacteraceae-1	K03385	4	0.248561	0.901209	0.453169
Anaerolineae-1_01790	Anaerolineae-1	DFE_0448	9	0.240738	0	0
Phycisphaerales-1_01370	Phycisphaerales-1	NA	5	0.231564	0	0
Magnetospirillaceae-1_00133	Magnetospirillaceae-1	DFE_0448	10	0.196752	0	0
Anaerolineae-3_01891	Anaerolineae-3	NA	7	0.19592	4.67484	0
Anaerolineae-4_00941	Anaerolineae-4	DFE_0449	17	0.19337	3.71641	0.0313699
Promineofilaceae-1_00871	Promineofilaceae-1	NA	7	0.191386	0	0
Promineofilaceae-1_04309	Promineofilaceae-1	DFE_0448	8	0.191386	0	0.0936049
Kuenenia-1_02248	Kuenenia-1	NA	5	0.183638	0.774234	0.34286
Bacteroidota-1_01877	Bacteroidota-1	K03642	4	0.170718	0.317725	0.206268
Anaerolineales-5_00814	Anaerolineales-5	NA	5	0.165373	0	0
Bacteroidota-1_01876	Bacteroidota-1	K00971	4	0.158445	1.0803	0.504131
Ignavibacteriaceae-1_01388	Ignavibacteriaceae-1	NA	14	0.158289	7.09361	0
OLB16-1_04405	OLB16-1	NA	6	0.146473	0.875529	0
Phycisphaerales-1_02007	Phycisphaerales-1	DFE_0449	5	0.145779	0	0
Anaerolineales-2_02778	Anaerolineales-2	DFE_0449	10	0.143067	5.56479	0
Melioribacteraceae-1_01561	Melioribacteraceae-1	TIGR04315	8	0.134614	1.66861	0
Promineofilaceae-1_01275	Promineofilaceae-1	TIGR04315	8	0.127898	0	0
OLB16-1_01588	OLB16-1	NA	6	0.125064	1.34904	0.238728
Melioribacteraceae-1_02709	Melioribacteraceae-1	K10535	8	0.114135	0	0
Anaerolineales-1_02652	Anaerolineales-1	NA	5	0.10741	0.441102	0
Longimicrobiales-1_00612	Longimicrobiales-1	NA	9	0.10322	0	0.112712
Bacteroidota-1_03747	Bacteroidota-1	NA	5	0.0962736	0.33003	0
Ignavibacterium-1_02404	Ignavibacterium-1	NA	9	0.0948308	820.438	0
Anaerolineales-1_02839	Anaerolineales-1	DFE_0448	8	0.0932104	7.9636	0
Anaerolineales-2_02784	Anaerolineales-2	DFE_0461	15	0.0909662	7.22688	0.0129516
Melioribacteraceae-1_02159	Melioribacteraceae-1	DFE_0448	43	0.0852061	0	0.0232595
Anaerolineae-1_06482	Anaerolineae-1	NA	10	0.0849708	0	0
Roseovarius-1_00939	Roseovarius-1	PF02335	5	0.0835854	0.573178	0
Anaerolineales-2_02533	Anaerolineales-2	DFE_0462	9	0.0801026	12.1881	0
Phycisphaerales-1_00951	Phycisphaerales-1	soxX	5	0.0730627	0	0
Ignavibacterium-1_00551	Ignavibacterium-1	NA	10	0.0665788	22.2939	0
Fimbriimonadaceae-1_01727	Fimbriimonadaceae-1	PF02335	7	0.0636841	131.665	0
Melioribacteraceae-1_02158	Melioribacteraceae-1	DFE_0448	20	0.058478	0	0
Longimicrobiales-1_04084	Longimicrobiales-1	K10535	8	0.0566472	0	0.170104
Anaerolineae-4_01714	Anaerolineae-4	NA	5	0.0543453	2.03442	0
Xanthobacteraceae-1_04725	Xanthobacteraceae-1	K02569	5	0.0505081	0	0
Thermoanaerobaculia-1_00688	Thermoanaerobaculia-1	NA	11	0.0489021	1.28927	0
Anaerolineae-2_01234	Anaerolineae-2	NA	13	0.0457729	0	0
OLB16-1_03452	OLB16-1	NA	7	0.0432622	1.25473	0.0472409
Bacteroidota-1_02787	Bacteroidota-1	NA	5	0.0361026	1.63772	0.280091
Longimicrobiales-1_02443	Longimicrobiales-1	NA	5	0.0325152	0	0
Bacteroidota-1_00453	Bacteroidota-1	NA	6	0.0309451	1.51564	0.265858
Bacteroidota-1_01208	Bacteroidota-1	K00937	8	0.0209248	0.446958	0.0420267
Anaerolineae-1_01177	Anaerolineae-1	NA	8	0	0.329148	0
Anaerolineae-1_01592	Anaerolineae-1	K03385	5	0	0.221607	0
Anaerolineae-1_01664	Anaerolineae-1	NA	7	0	0	0
Anaerolineae-1_01905	Anaerolineae-1	K10535	8	0	0	0
Anaerolineae-1_01906	Anaerolineae-1	DFE_0449	9	0	0	0
Anaerolineae-1_02462	Anaerolineae-1	DFE_0448	8	0	0	0
Anaerolineae-1_03609	Anaerolineae-1	NA	6	0	0	0
Anaerolineae-1_04605	Anaerolineae-1	NA	5	0	0	0
Anaerolineae-1_07188	Anaerolineae-1	DFE_0462	8	0	0	0
Anaerolineae-2_00325	Anaerolineae-2	DFE_0462	9	0	0	0
Anaerolineae-2_00820	Anaerolineae-2	K15876	4	0	0.810526	0.209927
Anaerolineae-2_01235	Anaerolineae-2	NA	7	0	0	0
Anaerolineae-2_02830	Anaerolineae-2	NA	11	0	0	0
Anaerolineae-2_03331	Anaerolineae-2	K10535	8	0	0.711177	0
Anaerolineae-3_00644	Anaerolineae-3	PF02335	9	0	0.284395	0.1289
Anaerolineae-3_01012	Anaerolineae-3	NA	10	0	1.09888	0
Anaerolineae-3_01762	Anaerolineae-3	NA	5	0	0.720467	0
Anaerolineae-3_01890	Anaerolineae-3	NA	6	0	0	0
Anaerolineae-3_02330	Anaerolineae-3	NA	5	0	0	0
Anaerolineae-3_02894	Anaerolineae-3	TIGR04315	8	0	1.19457	0
Anaerolineae-3_02895	Anaerolineae-3	K08354	7	0	1.01686	0
Anaerolineae-4_01778	Anaerolineae-4	NA	4	0	0.830843	0
Anaerolineae-4_02292	Anaerolineae-4	K10535	8	0	0.825368	0
Anaerolineae-4_02667	Anaerolineae-4	NA	5	0	0.724492	0
Anaerolineales-1_00945	Anaerolineales-1	DFE_0448	15	0	0.143322	0
Anaerolineales-1_02005	Anaerolineales-1	K03385	4	0	0.589473	0.076337
Anaerolineales-1_02006	Anaerolineales-1	K15876	4	0	2.0899	0
Anaerolineales-1_02093	Anaerolineales-1	NA	8	0	0.243521	0
Anaerolineales-1_02838	Anaerolineales-1	NA	8	0	1.63766	0
Anaerolineales-1_02843	Anaerolineales-1	DFE_0449	9	0	0.632066	0
Anaerolineales-1_02845	Anaerolineales-1	DFE_0462	9	0	0.576273	0
Anaerolineales-1_03168	Anaerolineales-1	NA	5	0	0.527273	0.0230678
Anaerolineales-1_03173	Anaerolineales-1	NA	7	0	0.257182	0
Anaerolineales-1_03526	Anaerolineales-1	NA	11	0	2.86113	0
Anaerolineales-1_03636	Anaerolineales-1	DFE_0449	12	0	0	0
Anaerolineales-1_03637	Anaerolineales-1	DFE_0448	25	0	0	0
Anaerolineales-2_00490	Anaerolineales-2	NA	5	0	14.3901	0
Anaerolineales-2_01277	Anaerolineales-2	K15876	4	0	17.5009	0
Anaerolineales-2_01278	Anaerolineales-2	K03385	4	0	31.2101	0
Anaerolineales-2_01339	Anaerolineales-2	DFE_0448	12	0	4.07813	0
Anaerolineales-2_02780	Anaerolineales-2	NA	8	0	4.32742	0
Anaerolineales-2_02893	Anaerolineales-2	NA	8	0	8.9965	0
Anaerolineales-5_02439	Anaerolineales-5	NA	12	0	0	0
Ardenticatenaceae-3_04923	Ardenticatenaceae-3	NA	5	0	2.16553	0
Ardenticatenaceae-3_05647	Ardenticatenaceae-3	NA	5	0	0	0
Arenicellales-1_02275	Arenicellales-1	CymA	4	0	0	0
Bacteroidota-1_00354	Bacteroidota-1	K23300	5	0	1.38335	0
Bacteroidota-1_00536	Bacteroidota-1	K03308	8	0	1.79746	0.0566069
Bacteroidota-1_01377	Bacteroidota-1	K03385	4	0	0.958257	0.228725
Bacteroidota-1_01388	Bacteroidota-1	NA	5	0	0	0.340406
Bacteroidota-1_01827	Bacteroidota-1	NA	7	0	0.165046	0.0262819
Bacteroidota-1_02249	Bacteroidota-1	K01951	5	0	0.353501	0.124528
Bacteroidota-1_02899	Bacteroidota-1	K00969	8	0	1.25517	0
Bacteroidota-1_03976	Bacteroidota-1	NA	5	0	0.801786	0
Burkholderiales-1_03839	Burkholderiales-1	PF02335	8	0	0	0
Desulfobacillus-1_01335	Desulfobacillus-1	TIGR04315	8	0	0	0
Desulfobacillus-1_01657	Desulfobacillus-1	CymA	4	0	0	0
Desulfobacillus-1_02905	Desulfobacillus-1	NA	5	0	0	0
Fimbriimonadaceae-1_00176	Fimbriimonadaceae-1	DFE_0448	4	0	22.4311	0
Fimbriimonadaceae-1_00177	Fimbriimonadaceae-1	K03385	4	0	10.1953	0
Fimbriimonadaceae-1_00822	Fimbriimonadaceae-1	NA	4	0	8.95673	0
Fimbriimonadaceae-1_01031	Fimbriimonadaceae-1	NA	5	0	4.97823	0
Fimbriimonadaceae-1_01193	Fimbriimonadaceae-1	NA	4	0	56.3161	0
Fimbriimonadaceae-1_01725	Fimbriimonadaceae-1	DFE_0448	9	0	210.634	0.183321
Fimbriimonadaceae-1_02374	Fimbriimonadaceae-1	NA	5	0	0	0
Firmicutes_E-1_01106	Firmicutes_E-1	NA	7	0	0	0
Firmicutes_E-1_01108	Firmicutes_E-1	NA	12	0	0	0
Firmicutes_E-1_01455	Firmicutes_E-1	NA	6	0	0	0
Firmicutes_E-1_01458	Firmicutes_E-1	NA	12	0	0	0
Firmicutes_E-1_01459	Firmicutes_E-1	NA	6	0	0	0
Firmicutes_E-1_01462	Firmicutes_E-1	NA	12	0	0	0
Firmicutes_E-1_01871	Firmicutes_E-1	DFE_0464	6	0	0	0
Firmicutes_E-1_01876	Firmicutes_E-1	NA	12	0	0	0
Firmicutes_E-1_01877	Firmicutes_E-1	DFE_0450	9	0	0	0
Firmicutes_E-1_01881	Firmicutes_E-1	NA	4	0	0	0
Firmicutes_E-1_01886	Firmicutes_E-1	NA	12	0	0	0
Firmicutes_E-1_01978	Firmicutes_E-1	K10535	8	0	0	0
Geobacter-1_00084	Geobacter-1	DFE_0448	9	0	81.063	0
Geobacter-1_00172	Geobacter-1	OmcZ	7	0	92.1091	0
Geobacter-1_00451	Geobacter-1	DFE_0448	12	0	364.625	0
Geobacter-1_00603	Geobacter-1	DFE_0448	12	0	227.736	0
Geobacter-1_00605	Geobacter-1	NA	7	0	95.6479	0
Geobacter-1_00627	Geobacter-1	DFE_0449	9	0	54.6813	0
Geobacter-1_00628	Geobacter-1	DFE_0461	8	0	45.3552	0
Geobacter-1_00630	Geobacter-1	DFE_0465	4	0	190.583	0
Geobacter-1_00707	Geobacter-1	NA	7	0	64.3957	0
Geobacter-1_00708	Geobacter-1	NA	4	0	86.2692	0
Geobacter-1_01312	Geobacter-1	NA	5	0	45.1	0
Geobacter-1_01353	Geobacter-1	DFE_0448	12	0	282.823	0
Geobacter-1_01435	Geobacter-1	OmcZ	7	0	1148.78	0
Geobacter-1_01530	Geobacter-1	NA	6	0	21.1231	0
Geobacter-1_01531	Geobacter-1	NA	5	0	22.7531	0
Geobacter-1_01533	Geobacter-1	DFE_0448	11	0	78.108	0
Geobacter-1_01602	Geobacter-1	NA	12	0	550.557	0
Geobacter-1_01603	Geobacter-1	NA	8	0	272.641	0
Geobacter-1_01606	Geobacter-1	NA	12	0	284.962	0
Geobacter-1_01607	Geobacter-1	NA	8	0	267.851	0
Geobacter-1_01665	Geobacter-1	NA	26	0	7.10698	0
Geobacter-1_01666	Geobacter-1	DFE_0450	6	0	47.9255	0
Geobacter-1_02036	Geobacter-1	NA	8	0	11.6942	0
Geobacter-1_02041	Geobacter-1	DFE_0448	27	0	20.7552	0
Geobacter-1_02120	Geobacter-1	NA	6	0	9.9124	0
Geobacter-1_02125	Geobacter-1	TIGR04315	8	0	5.54126	0
Geobacter-1_02192	Geobacter-1	NA	9	0	32.7508	0
Geobacter-1_02269	Geobacter-1	DFE_0448	16	0	22.5463	0
Geobacter-1_02270	Geobacter-1	DFE_0448	26	0	22.5505	0
Geobacter-1_02276	Geobacter-1	DFE_0450	6	0	21.6285	0
Geobacter-1_02278	Geobacter-1	DFE_0450	6	0	230.178	0
Geobacter-1_02279	Geobacter-1	DFE_0450	6	0	837.79	0
Geobacter-1_02423	Geobacter-1	NA	5	0	22.2755	0
Geobacter-1_02426	Geobacter-1	NA	6	0	343.249	0
Geobacter-1_02499	Geobacter-1	NA	7	0	40.0944	0
Geobacter-1_02500	Geobacter-1	DFE_0448	27	0	46.1722	0
Geobacter-1_02510	Geobacter-1	NA	27	0	17.3683	0
Geobacter-1_02511	Geobacter-1	NA	16	0	16.2047	0
Geobacter-1_02524	Geobacter-1	DFE_0462	23	0	29.9247	0
Geobacter-1_02525	Geobacter-1	NA	4	0	24.5333	0
Geobacter-1_02542	Geobacter-1	NA	4	0	15.2499	0
Geobacter-1_02546	Geobacter-1	NA	10	0	21.5171	0
Geobacter-1_02547	Geobacter-1	NA	12	0	51.3159	0
Geobacter-1_02549	Geobacter-1	NA	5	0	74.5387	0
Geobacter-1_02737	Geobacter-1	NA	9	0	117.455	0
Geobacter-1_02752	Geobacter-1	K03385	4	0	3.21747	0
Geobacter-1_02753	Geobacter-1	K15876	4	0	0	0
Geobacter-1_02835	Geobacter-1	NA	6	0	237.24	0
Geobacter-1_02913	Geobacter-1	K03385	7	0	185.419	0
Geobacter-1_02985	Geobacter-1	DFE_0461	9	0	162.046	0
Geobacter-1_03259	Geobacter-1	NA	4	0	242.411	0
Hydrogenedentiales-1_01148	Hydrogenedentiales-1	NA	5	0	0	0
Hydrogenedentiales-1_01476	Hydrogenedentiales-1	DFE_0448	4	0	0	0
Ignavibacteriaceae-1_00281	Ignavibacteriaceae-1	NA	5	0	4.69556	0
Ignavibacteriaceae-1_00519	Ignavibacteriaceae-1	DFE_0461	13	0	1.49017	0
Ignavibacteriaceae-1_00520	Ignavibacteriaceae-1	NA	6	0	0.45656	0
Ignavibacteriaceae-1_00711	Ignavibacteriaceae-1	K03385	4	0	1.31135	0
Ignavibacteriaceae-1_00713	Ignavibacteriaceae-1	K15876	4	0	4.82356	0
Ignavibacteriaceae-1_00855	Ignavibacteriaceae-1	DFE_0448	16	0	0.61552	0
Ignavibacteriaceae-1_00856	Ignavibacteriaceae-1	DFE_0448	34	0	0.704156	0
Ignavibacteriaceae-1_01120	Ignavibacteriaceae-1	NA	5	0	1.40116	0
Ignavibacteriaceae-1_01386	Ignavibacteriaceae-1	NA	4	0	41.8148	0
Ignavibacteriaceae-1_01389	Ignavibacteriaceae-1	NA	8	0	13.694	0
Ignavibacteriaceae-1_01390	Ignavibacteriaceae-1	NA	5	0	105.303	0
Ignavibacteriaceae-1_01439	Ignavibacteriaceae-1	NA	8	0	0.749611	0
Ignavibacteriaceae-1_02303	Ignavibacteriaceae-1	NA	13	0	1.94293	0
Ignavibacterium-1_01647	Ignavibacterium-1	K15876	4	0	11.8132	0
Ignavibacterium-1_01648	Ignavibacterium-1	K03385	4	0	21.8289	0
Ignavibacterium-1_02124	Ignavibacterium-1	NA	13	0	62.8073	0
Ignavibacterium-1_02358	Ignavibacterium-1	DFE_0448	8	0	10.9325	0
Ignavibacterium-1_02426	Ignavibacterium-1	NA	6	0	36.0666	0
Ignavibacterium-1_02909	Ignavibacterium-1	NA	5	0	48.3192	0
Ignavibacterium-1_03001	Ignavibacterium-1	NA	4	0	390.539	0
Ignavibacterium-1_03003	Ignavibacterium-1	NA	14	0	159.068	0
Ignavibacterium-1_03004	Ignavibacterium-1	NA	6	0	212.784	0
Kapabacteriaceae-1_01613	Kapabacteriaceae-1	NA	5	0	0	0
Kiloniellaceae-1_01968	Kiloniellaceae-1	DFE_0448	10	0	0	0
Kiloniellaceae-1_03797	Kiloniellaceae-1	DFE_0448	33	0	0	0
Kiloniellaceae-1_03798	Kiloniellaceae-1	DFE_0448	24	0	0	0
Kiloniellaceae-1_04125	Kiloniellaceae-1	NA	4	0	0	0
Kiloniellaceae-1_04126	Kiloniellaceae-1	NA	4	0	0	0
Kiloniellaceae-1_04128	Kiloniellaceae-1	K10535	8	0	1.17049	0
Kiloniellaceae-1_04957	Kiloniellaceae-1	NA	4	0	0	0
Kiritimatiellae-1_00529	Kiritimatiellae-1	K03385	5	0	0	0
Kiritimatiellae-1_00530	Kiritimatiellae-1	K15876	4	0	0	0
Kiritimatiellae-1_00716	Kiritimatiellae-1	NA	5	0	0	0.1145
Kuenenia-1_01695	Kuenenia-1	NA	7	0	0	1.05309
Kuenenia-1_01781	Kuenenia-1	NA	14	0	0.311165	1.46319
Kuenenia-1_02246	Kuenenia-1	NA	5	0	0.443214	0.235629
Kuenenia-1_02247	Kuenenia-1	DFE_0461	10	0	0.868602	0.159944
Longimicrobiales-1_00653	Longimicrobiales-1	DFE_0448	20	0	0	0
Longimicrobiales-1_00974	Longimicrobiales-1	NA	10	0	0	0
Longimicrobiales-1_01435	Longimicrobiales-1	NA	5	0	0	0.493939
Longimicrobiales-1_04006	Longimicrobiales-1	K03385	5	0	0	0.0699756
Longimicrobiales-1_04007	Longimicrobiales-1	K15876	4	0	0	0
Longimicrobiales-1_04034	Longimicrobiales-1	DFE_0448	11	0	0	0
Longimicrobiales-1_04091	Longimicrobiales-1	NA	4	0	0	0
Magnetospirillaceae-1_00135	Magnetospirillaceae-1	NA	4	0	0	0
Magnetospirillaceae-1_00144	Magnetospirillaceae-1	NA	4	0	0	0
Magnetospirillaceae-1_00145	Magnetospirillaceae-1	NA	4	0	0	0
Magnetospirillaceae-1_00646	Magnetospirillaceae-1	NA	5	0	0	0
Magnetospirillaceae-1_01004	Magnetospirillaceae-1	NA	5	0	0	0
Magnetospirillaceae-1_01679	Magnetospirillaceae-1	NA	4	0	0	0
Melioribacteraceae-1_02713	Melioribacteraceae-1	K15876	4	0	3.81879	0.476049
Myxococcota_A-1_00881	Myxococcota_A-1	NA	5	0	0	0
Myxococcota_A-1_01791	Myxococcota_A-1	PF02335	8	0	0	0
Myxococcota_A-1_02737	Myxococcota_A-1	NA	4	0	0	0
Myxococcota_A-1_02742	Myxococcota_A-1	K02568	4	0	0	0
Myxococcota_A-1_03091	Myxococcota_A-1	NA	5	0	0	0
Myxococcota_A-1_03179	Myxococcota_A-1	DFE_0449	10	0	0	0
Myxococcota_A-1_03532	Myxococcota_A-1	NA	9	0	0	0
Nitratidesulfovibrio-1_00127	Nitratidesulfovibrio-1	NA	4	0	0	0
Nitratidesulfovibrio-1_00679	Nitratidesulfovibrio-1	DFE_0462	10	0	0	0
Nitratidesulfovibrio-1_00709	Nitratidesulfovibrio-1	DFE_0449	4	0	0	0
Nitratidesulfovibrio-1_00781	Nitratidesulfovibrio-1	NA	4	0	0	0
Nitratidesulfovibrio-1_00782	Nitratidesulfovibrio-1	NA	4	0	0	0
Nitratidesulfovibrio-1_01118	Nitratidesulfovibrio-1	K23300	6	0	7.30728	0
Nitratidesulfovibrio-1_01449	Nitratidesulfovibrio-1	NA	5	0	0	0
Nitratidesulfovibrio-1_01759	Nitratidesulfovibrio-1	TIGR04315	4	0	0.31476	0
Nitratidesulfovibrio-1_01855	Nitratidesulfovibrio-1	K03385	4	0	3.66565	0
Nitratidesulfovibrio-1_02514	Nitratidesulfovibrio-1	NA	4	0	0.906882	0
Nitratidesulfovibrio-1_02856	Nitratidesulfovibrio-1	NA	10	0	1.4513	0
OLB16-1_00854	OLB16-1	NA	8	0	0.280398	0
OLB16-1_01585	OLB16-1	NA	13	0	7.83679	0
OLB16-1_01587	OLB16-1	DFE_0449	11	0	3.31269	0.222892
OLB16-1_01900	OLB16-1	NA	6	0	0	0.0504811
OLB16-1_02750	OLB16-1	DFE_0449	4	0	0.698575	0.222439
OLB16-1_02751	OLB16-1	K03385	5	0	0.445854	0
OLB16-1_03188	OLB16-1	K23300	5	0	6.54203	0
Opitutaceae-1_00508	Opitutaceae-1	PF02335	6	0	0	0
Opitutaceae-1_03179	Opitutaceae-1	DFE_0448	4	0	0	0.568521
Phycisphaerae-1_00370	Phycisphaerae-1	NA	5	0	0	0
Phycisphaerae-1_00612	Phycisphaerae-1	K03385	5	0	0.443214	0
Phycisphaerae-1_00613	Phycisphaerae-1	DFE_0448	4	0	0	0
Phycisphaerae-1_00824	Phycisphaerae-1	NA	6	0	1.62358	0
Phycisphaerae-1_02700	Phycisphaerae-1	K23300	5	0	0	0
Phycisphaerae-1_02818	Phycisphaerae-1	DFE_0461	11	0	0	0
Phycisphaerae-1_03071	Phycisphaerae-1	DFE_0461	20	0	0	0
Phycisphaerae-1_03073	Phycisphaerae-1	K00127	6	0	0.371451	0
Phycisphaerae-1_03075	Phycisphaerae-1	PF02335	8	0	8.60488	0.065168
Phycisphaerae-1_03076	Phycisphaerae-1	TIGR04315	8	0	9.05556	0
Phycisphaerae-1_03077	Phycisphaerae-1	NA	7	0	0	0
Phycisphaerae-1_03078	Phycisphaerae-1	DFE_0451	8	0	0.468009	0
Phycisphaerales-1_00026	Phycisphaerales-1	nitric_oxide_reductase_norC	8	0	0	0.0500082
Phycisphaerales-1_02072	Phycisphaerales-1	NA	4	0	0	0
Phycisphaerales-1_02073	Phycisphaerales-1	NA	6	0	0	0.0946148
Phycisphaerales-1_02390	Phycisphaerales-1	K03385	5	0	0	0
Phycisphaerales-1_02391	Phycisphaerales-1	K15876	4	0	0	0
Phycisphaerales-1_02467	Phycisphaerales-1	NA	5	0	0	0
Phycisphaerales-1_02636	Phycisphaerales-1	NA	4	0	0	0
Phycisphaerales-1_02663	Phycisphaerales-1	NA	4	0	0	0
Phycisphaerales-1_02666	Phycisphaerales-1	K02568	4	0	0	0.0950568
Phycisphaerales-1_03043	Phycisphaerales-1	NA	13	0	0	0
Phycisphaerales-1_03741	Phycisphaerales-1	NA	10	0	0	0
Phycisphaerales-2_00342	Phycisphaerales-2	NA	4	0	0	0.284646
Phycisphaerales-2_00967	Phycisphaerales-2	K02568	4	0	0	0
Phycisphaerales-2_01947	Phycisphaerales-2	NA	5	0	0	0.109048
Phycisphaerales-3_00918	Phycisphaerales-3	K02568	4	0	0	0
Phycisphaerales-3_02217	Phycisphaerales-3	NA	5	0	0	0
Pirellulales-1_01420	Pirellulales-1	NA	4	0	0	0
Pirellulales-1_03056	Pirellulales-1	NA	4	0	0	0
Pirellulales-1_03506	Pirellulales-1	K23300	5	0	0	0
Pirellulales-1_03609	Pirellulales-1	soxX	8	0	0.1161	0
Pirellulales-1_04351	Pirellulales-1	NA	7	0	0	0
Pirellulales-1_04746	Pirellulales-1	soxX	5	0	0	0
Pirellulales-1_05132	Pirellulales-1	PF02335	8	0	0	0
Pirellulales-1_05286	Pirellulales-1	NA	4	0	0	0
Pirellulales-1_06929	Pirellulales-1	NA	4	0	0	0
Pirellulales-1_06932	Pirellulales-1	K10535	8	0	0	0
Pirellulales-1_07012	Pirellulales-1	NA	4	0	0	0
Pirellulales-1_07260	Pirellulales-1	NA	5	0	0	0
Pirellulales-1_07818	Pirellulales-1	TIGR04315	8	0	0.268497	0
Pirellulales-1_07819	Pirellulales-1	NA	7	0	0.317665	0
Pirellulales-2_00677	Pirellulales-2	NA	4	0	0	0
Pirellulales-2_00785	Pirellulales-2	DFE_0449	4	0	0	0
Pirellulales-2_00786	Pirellulales-2	K03385	4	0	0	0.126857
Pirellulales-2_01875	Pirellulales-2	NA	4	0	0	0
Pirellulales-2_03086	Pirellulales-2	NA	4	0	0	0
Pirellulales-2_03180	Pirellulales-2	NA	8	0	0	0
Pirellulales-2_03489	Pirellulales-2	NA	5	0	0	0
Pirellulales-2_03855	Pirellulales-2	NA	4	0	0	0
Pirellulales-2_03874	Pirellulales-2	DFE_0448	14	0	0	0
Pirellulales-2_03876	Pirellulales-2	NA	11	0	0	0
Pirellulales-2_03877	Pirellulales-2	NA	11	0	0	0
Pirellulales-2_03878	Pirellulales-2	NA	11	0	0	0
Pirellulales-2_03879	Pirellulales-2	NA	4	0	0	0
Pirellulales-2_03882	Pirellulales-2	NA	9	0	0	0
Pirellulales-2_04337	Pirellulales-2	soxX	8	0	0	0
Pirellulales-2_04365	Pirellulales-2	NA	5	0	0	0
Pirellulales-2_04832	Pirellulales-2	K23300	5	0	0	0
Pirellulales-2_06665	Pirellulales-2	NA	4	0	0.225146	0
Planctomycetota-1_00778	Planctomycetota-1	NA	5	0	0	0
Planctomycetota-1_00999	Planctomycetota-1	NA	5	0	0	0
Planctomycetota-1_02026	Planctomycetota-1	K10535	8	0	0	0
Planctomycetota-1_04870	Planctomycetota-1	NA	4	0	0.407199	0
Planctomycetota-1_05351	Planctomycetota-1	NA	5	0	0	0
Planctomycetota-2_00774	Planctomycetota-2	NA	5	0	0	0.121691
Planctomycetota-2_00933	Planctomycetota-2	NA	5	0	0	0
Planctomycetota-2_01214	Planctomycetota-2	NA	5	0	0	0
Planctomycetota-2_01707	Planctomycetota-2	NA	4	0	0	0
Planctomycetota-2_01782	Planctomycetota-2	NA	5	0	0	0.0402209
Planctomycetota-2_02953	Planctomycetota-2	NA	4	0	0	0
Promineofilaceae-1_00872	Promineofilaceae-1	DFE_0448	7	0	0	0
Promineofilaceae-1_03084	Promineofilaceae-1	NA	5	0	0	0.60125
Promineofilaceae-1_03841	Promineofilaceae-1	K03385	5	0	0	0.170587
Promineofilaceae-1_03842	Promineofilaceae-1	K15876	4	0	0	0
Rhodocyclaceae-1_01529	Rhodocyclaceae-1	NA	4	0	0	0.321767
Rhodocyclaceae-1_01742	Rhodocyclaceae-1	K02569	4	0	0	0
Roseovarius-1_02322	Roseovarius-1	K03532	5	0	0	0.0614392
Roseovarius-1_02372	Roseovarius-1	K10535	8	0	0	0
Roseovarius-1_02947	Roseovarius-1	TIGR04315	8	0	0.18938	0
Thermoanaerobaculia-1_00040	Thermoanaerobaculia-1	NA	5	0	0	0
Thermoanaerobaculia-1_00968	Thermoanaerobaculia-1	DFE_0461	10	0	12.0004	0
Thermoanaerobaculia-1_01215	Thermoanaerobaculia-1	NA	5	0	0	0
Thermoanaerobaculia-1_01348	Thermoanaerobaculia-1	NA	5	0	0.486105	0
Thermoanaerobaculia-1_01867	Thermoanaerobaculia-1	K03385	5	0	2.47048	0.0619031
Thermoanaerobaculia-1_01868	Thermoanaerobaculia-1	DFE_0448	4	0	0.693713	0
Thermoanaerobaculia-1_02727	Thermoanaerobaculia-1	NA	5	0	0	0
Thermoleophilia-1_00094	Thermoleophilia-1	NA	10	0	0.65387	0
Thermoleophilia-1_00179	Thermoleophilia-1	NA	5	0	1.84126	0
Thermoleophilia-1_00236	Thermoleophilia-1	NA	7	0	2.02156	0
Thermoleophilia-1_00399	Thermoleophilia-1	TIGR00782	8	0	1.78591	0
Thermoleophilia-1_00545	Thermoleophilia-1	DFE_0448	27	0	0.333158	0
Thermoleophilia-1_00546	Thermoleophilia-1	NA	7	0	2.59372	0.0856805
Thermoleophilia-1_00601	Thermoleophilia-1	NA	7	0	1.06712	0
Thermoleophilia-1_00878	Thermoleophilia-1	NA	7	0	0.834812	0
Thermoleophilia-1_01347	Thermoleophilia-1	NA	12	0	0.326579	0
Thermoleophilia-1_01348	Thermoleophilia-1	NA	11	0	0.756019	0
Thermoleophilia-1_01349	Thermoleophilia-1	NA	10	0	3.20543	0
Thermoleophilia-1_01353	Thermoleophilia-1	DFE_0449	7	0	1.35198	0
Thermoleophilia-1_01354	Thermoleophilia-1	NA	12	0	2.47217	0
Thermoleophilia-1_01355	Thermoleophilia-1	NA	6	0	5.22044	0
Thermoleophilia-1_01367	Thermoleophilia-1	NA	15	0	1.39361	0
Thermoleophilia-1_01369	Thermoleophilia-1	NA	10	0	2.86541	0
Thermoleophilia-1_01370	Thermoleophilia-1	NA	20	0	2.03984	0
Thermoleophilia-1_01376	Thermoleophilia-1	NA	11	0	0.583446	0
Thermoleophilia-1_01377	Thermoleophilia-1	NA	12	0	0.681532	0
Thermoleophilia-1_01445	Thermoleophilia-1	NA	10	0	9.96005	0
Thermoleophilia-1_01505	Thermoleophilia-1	NA	4	0	0.546344	0
