# Supplementary material for: Multi-heme cytochrome-mediated extracellular electron transfer by the anaerobic methanotroph ‘Candidatus Methanoperedens nitroreducens’
Source: Nat Commun. 2023 Sep 30;14:6118. doi: 10.1038/s41467-023-41847-w (PMC10542353; doi:10.1038/s41467-023-41847-w)
Supplement: Supplementary file 9 — Supplementary Data 6 [file 41467_2023_41847_MOESM9_ESM.xlsx]

## Sheet: S6 Mnitro MHC
Supplementary Data 6. Methanoperedens MHC details from pSORTb and SignalP
	pSORTb		SignalP-6.0	From Leu et. al 2020
SeqID	Localization	Score	Signal peptide	MK Cluster	CXXCH motifs
Methanoperedens_00190	Unknown	2.5	NO_SP	Group 2	7
Methanoperedens_00214	Extracellular	8.82	SP		16
Methanoperedens_00388	Unknown	3.33	NO_SP		5
Methanoperedens_00391	Extracellular	9.04	SP		5
Methanoperedens_00392	Unknown	2.5	NO_SP		6
Methanoperedens_00394	Unknown	2.5	SP		4
Methanoperedens_00397	Cellwall	9.4	SP		8
Methanoperedens_00400	Extracellular	8.82	NO_SP		12
Methanoperedens_00401	Extracellular	8.82	SP		13
Methanoperedens_00402	Extracellular	9.55	NO_SP		11
Methanoperedens_00403	Unknown	2.5	SP		3
Methanoperedens_00404	Unknown	3.42	NO_SP		5
Methanoperedens_00411	Extracellular	9.04	SP		3
Methanoperedens_00413	Unknown	2.5	SP		5
Methanoperedens_00559	Unknown	3.33	SP		8
Methanoperedens_00568	Cytoplasmic	7.5	SP		4
Methanoperedens_00569	Unknown	4	NO_SP		4
Methanoperedens_00854	Cytoplasmic	7.5	SP		22
Methanoperedens_01167	Unknown	4	SP	Group 5	5
Methanoperedens_01168	Cytoplasmic	7.5	SP	Group 5	5
Methanoperedens_01296	Cytoplasmic	7.5	NO_SP		4
Methanoperedens_01297	Unknown	4	NO_SP		4
Methanoperedens_01960	Cytoplasmic	7.5	NO_SP		3
Methanoperedens_02194	Unknown	2.5	SP		6
Methanoperedens_02195	Extracellular	9.04	SP		8
Methanoperedens_02197	Cellwall	9.4	NO_SP		5
Methanoperedens_02239	Extracellular	8.82	SP		29
Methanoperedens_02260	Unknown	3.33	NO_SP	Group 1	12
Methanoperedens_02261	Cytoplasmic	7.5	SP	Group 1	5
Methanoperedens_02264	Cytoplasmic	7.5	NO_SP	Group 1	3
Methanoperedens_02265	Cytoplasmic	7.5	SP	Group 1	5
Methanoperedens_02442	Unknown	3.33	NO_SP		5
Methanoperedens_02529	Unknown	2.5	SP	Group 3	6
Methanoperedens_02752	Unknown	3.33	SP		8
Methanoperedens_02778	Unknown	2.5	NO_SP		12
Methanoperedens_02779	Cytoplasmic	7.5	SP		16
Methanoperedens_03413	Unknown	4	SP		5
Methanoperedens_03416	Cytoplasmic	7.5	SP		11
