# Supplementary material for: Multi-heme cytochrome-mediated extracellular electron transfer by the anaerobic methanotroph ‘Candidatus Methanoperedens nitroreducens’
Source: Nat Commun. 2023 Sep 30;14:6118. doi: 10.1038/s41467-023-41847-w (PMC10542353; doi:10.1038/s41467-023-41847-w)
Supplement: Supplementary file 11 — Source Data [file 41467_2023_41847_MOESM11_ESM.xlsx]

## Sheet: Fig. 1a
Fig. 1a. Performance of Fe3+ reduction and 13CO2 production (from 13CH4 oxidation) during the iron-reducing incubation
		Fe3+ (nmol)			13CO2 (nmol)
	Time (hours)	Batch Replicate 1	Batch Replicate 2	Batch Replicate 3	Batch Replicate 1	Batch Replicate 2	Batch Replicate 3
	0	7500	7500	7500	561.418	561.287	566.831
	5	6825.92	6802.94	6892.96	654.518	650.051	664.331
	14	5837.69	5797.47	5870.25	780.881	766.729	800.302
	28	4393.71	4236.67	4175.38	926.52	882.665	962.267
	46	2896.18	2819.57	2605.07	1115	1114.51	1093.55
	54	1946.25	2091.8	2137.77	1238.28	1226.94	1254.11

## Sheet: Fig. 1d
Fig. 1d. Congruency (%) of FeRhoNox fluorescence and autofluorescence
Sample ID	Congruency (%)
1	91
2	96
3	92
4	98
5	93
6	94
7	99
8	97
9	97
10	98
11	94
12	90
13	95
14	92
15	93
16	93
17	92
18	94
19	92
20	93
Average	94.15
SD	2.56032

## Sheet: Fig. 3a
Fig. 3a. Representative anodic current responses of the ‘Ca. M. nitroreducens’ enrichment culture to different poised potentials
		+ 400 mV			0 mV			- 200 mV
	Time (hours)	Current density (uA cm-2)		Time (hours)	Current density (uA cm-2)		Time (hours)	Current density (uA cm-2)
	0.04	0.000554		0.04	-0.0015		0.0413	-0.004567
	0.07	0.000389		0.09	-0.00153		0.0788	-0.0037301
	0.11	0.0003		0.13	-0.00158		0.116	-0.00359
	0.15	0.000256		0.18	-0.00158		0.154	-0.003515
	0.19	0.000221		0.22	-0.00162		0.191	-0.00345
	0.22	0.000185		0.27	-0.0016		0.229	-0.00338
	0.26	0.000172		0.31	-0.00158		0.266	-0.003345
	0.3	0.000161		0.36	-0.00158		0.304	-0.00329
	0.33	0.000156		0.4	-0.00155		0.341	-0.0032951
	0.37	0.000151		0.44	-0.00155		0.379	-0.00324
	0.41	0.000148		0.49	-0.00155		0.416	-0.0032351
	0.44	0.000151		0.53	-0.00155		0.454	-0.003185
	0.48	0.000133		0.58	-0.00155		0.491	-0.00318
	0.52	0.000142		0.62	-0.00152		0.529	-0.0031751
	0.56	0.000143		0.67	-0.00152		0.566	-0.00315
	0.59	0.000127		0.71	-0.00151		0.604	-0.003125
	0.63	0.000141		0.76	-0.00152		0.641	-0.003095
	0.67	0.000129		0.8	-0.00151		0.679	-0.0031001
	0.7	0.000133		0.84	-0.00151		0.716	-0.003075
	0.74	0.000126		0.89	-0.00152		0.754	-0.00308
	0.78	0.000128		0.93	-0.0015		0.791	-0.0031151
	0.81	0.000134		0.98	-0.0015		0.829	-0.003075
	0.85	0.000134		1.02	-0.0015		0.866	-0.003035
	0.89	0.000131		1.07	-0.0015		0.904	-0.00303
	0.93	0.000148		1.11	-0.00148		0.941	-0.003
	0.96	0.000143		1.16	-0.00148		0.979	-0.00308
	1	0.000144		1.2	-0.00148		1.02	-0.0030401
	1.04	0.000145		1.24	-0.00148		1.05	-0.003015
	1.07	0.000151		1.29	-0.00147		1.09	-0.003035
	1.11	0.000144		1.33	-0.00144		1.13	-0.003
	1.15	0.000158		1.38	-0.00146		1.17	-0.002985
	1.19	0.000141		1.42	-0.00145		1.2	-0.00297
	1.22	0.00015		1.47	-0.00144		1.24	-0.00293
	1.26	0.000153		1.51	-0.00144		1.28	-0.00294
	1.3	0.000164		1.56	-0.00142		1.32	-0.002945
	1.33	0.000227		1.6	-0.00144		1.35	-0.00297
	1.37	0.000241		1.64	-0.00145		1.39	-0.003045
	1.41	0.000255		1.69	-0.00145		1.43	-0.0029951
	1.44	0.000268		1.73	-0.00143		1.47	-0.00302
	1.48	0.000282		1.78	-0.00143		1.5	-0.0029651
	1.52	0.000296		1.82	-0.00142		1.54	-0.002975
	1.56	0.00031		1.87	-0.0014		1.58	-0.00294
	1.59	0.000382		1.91	-0.0014		1.62	-0.00293
	1.63	0.00041		1.96	-0.00138		1.65	-0.002915
	1.67	0.000412		2	-0.0014		1.69	-0.00294
	1.7	0.000427		2.04	-0.0014		1.73	-0.00293
	1.74	0.000429		2.09	-0.0014		1.77	-0.0029801
	1.78	0.000445		2.13	-0.00139		1.8	-0.00294
	1.81	0.000446		2.18	-0.00139		1.84	-0.002975
	1.85	0.000459		2.22	-0.00137		1.88	-0.00296
	1.89	0.000473		2.27	-0.00135		1.92	-0.0029501
	1.93	0.00048		2.31	-0.00136		1.95	-0.002925
	1.96	0.000499		2.36	-0.00136		1.99	-0.0029651
	2	0.000513		2.4	-0.00136		2.03	-0.003005
	2.04	0.000524		2.44	-0.00136		2.07	-0.0029501
	2.07	0.000555		2.49	-0.00134		2.1	-0.003015
	2.11	0.000582		2.53	-0.00133		2.14	-0.00296
	2.15	0.000591		2.58	-0.00132		2.18	-0.0029801
	2.19	0.00061		2.62	-0.00131		2.22	-0.0029801
	2.22	0.00061		2.67	-0.00133		2.25	-0.002985
	2.26	0.000613		2.71	-0.00132		2.29	-0.0029801
	2.3	0.000627		2.76	-0.0013		2.33	-0.00297
	2.33	0.000638		2.8	-0.00132		2.37	-0.0029651
	2.37	0.000656		2.84	-0.00128		2.4	-0.00296
	2.41	0.000672		2.89	-0.00129		2.44	-0.002985
	2.44	0.00067		2.93	-0.00128		2.48	-0.002975
	2.48	0.000666		2.98	-0.00129		2.52	-0.0030251
	2.52	0.000653		3.02	-0.00129		2.55	-0.002975
	2.56	0.000639		3.07	-0.00127		2.59	-0.002975
	2.59	0.000649		3.11	-0.00127		2.63	-0.0029801
	2.63	0.000653		3.16	-0.00129		2.67	-0.0029951
	2.67	0.000646		3.2	-0.00127		2.7	-0.00297
	2.7	0.000634		3.24	-0.00127		2.74	-0.002985
	2.74	0.00065		3.29	-0.00127		2.78	-0.0030251
	2.78	0.000632		3.33	-0.00125		2.82	-0.0029651
	2.81	0.000654		3.38	-0.00127		2.85	-0.0029801
	2.85	0.000648		3.42	-0.00126		2.89	-0.0029501
	2.89	0.000644		3.47	-0.00124		2.93	-0.0029651
	2.93	0.000662		3.51	-0.00124		2.97	-0.002955
	2.96	0.000679		3.56	-0.00123		3	-0.0029801
	3	0.000704		3.6	-0.00122		3.04	-0.00293
	3.04	0.00073		3.64	-0.00122		3.08	-0.0029501
	3.07	0.000735		3.69	-0.00122		3.12	-0.002925
	3.11	0.000759		3.73	-0.00121		3.15	-0.00293
	3.15	0.000768		3.78	-0.0012		3.19	-0.0029201
	3.19	0.000778		3.82	-0.00119		3.23	-0.0029051
	3.22	0.000807		3.87	-0.00118		3.27	-0.002925
	3.26	0.000807		3.91	-0.00118		3.3	-0.002915
	3.3	0.000827		3.96	-0.00117		3.34	-0.0029201
	3.33	0.000829		4	-0.00117		3.38	-0.0029051
	3.37	0.000862		4.04	-0.00115		3.42	-0.00294
	3.41	0.000874		4.09	-0.00116		3.45	-0.0029051
	3.44	0.000893		4.13	-0.00114		3.49	-0.0028901
	3.48	0.000918		4.18	-0.00114		3.53	-0.002955
	3.52	0.000926		4.22	-0.00114		3.57	-0.0029351
	3.56	0.000939		4.27	-0.00113		3.6	-0.002955
	3.59	0.00096		4.31	-0.00112		3.64	-0.00294
	3.63	0.000972		4.36	-0.00112		3.68	-0.00293
	3.67	0.000984		4.4	-0.00111		3.72	-0.0029501
	3.7	0.000987		4.44	-0.0011		3.75	-0.00293
	3.74	0.00101		4.49	-0.0011		3.79	-0.0029051
	3.78	0.00102		4.53	-0.00108		3.83	-0.0029351
	3.81	0.00104		4.58	-0.00108		3.87	-0.0029651
	3.85	0.00105		4.62	-0.00106		3.9	-0.00296
	3.89	0.00104		4.67	-0.00105		3.94	-0.003
	3.93	0.00106		4.71	-0.00103		3.98	-0.003015
	3.96	0.00107		4.76	-0.00101		4.02	-0.00302
	4	0.0011		4.8	-0.001		4.05	-0.003015
	4.04	0.00109		4.84	-0.000998		4.09	-0.00303
	4.07	0.00112		4.89	-0.000971		4.13	-0.00299
	4.11	0.00113		4.93	-0.000946		4.17	-0.00299
	4.15	0.00114		4.98	-0.000931		4.2	-0.003005
	4.19	0.00114		5.02	-0.00089		4.24	-0.0029651
	4.22	0.00117		5.07	-0.000861		4.28	-0.00302
	4.26	0.00119		5.11	-0.000831		4.32	-0.0029951
	4.3	0.00119		5.16	-0.000801		4.35	-0.00297
	4.33	0.00122		5.2	-0.000777		4.39	-0.0029651
	4.37	0.00121		5.24	-0.000746		4.43	-0.00294
	4.41	0.00124		5.29	-0.000727		4.47	-0.0029801
	4.44	0.00125		5.33	-0.000707		4.5	-0.002945
	4.48	0.00126		5.38	-0.000674		4.54	-0.0029501
	4.52	0.00127		5.42	-0.000643		4.58	-0.002975
	4.56	0.00129		5.47	-0.000615		4.62	-0.00296
	4.59	0.00131		5.51	-0.00059		4.65	-0.003
	4.63	0.00132		5.56	-0.000575		4.69	-0.0029801
	4.67	0.00132		5.6	-0.000543		4.73	-0.0029
	4.7	0.00133		5.64	-0.000534		4.77	-0.003
	4.74	0.00135		5.69	-0.000507		4.8	-0.00299
	4.78	0.00137		5.73	-0.000485		4.84	-0.002985
	4.81	0.00136		5.78	-0.00047		4.88	-0.002945
	4.85	0.00138		5.82	-0.000452		4.92	-0.0029651
	4.89	0.00142		5.87	-0.000442		4.95	-0.002945
	4.93	0.00144		5.91	-0.00043		4.99	-0.00297
	4.96	0.00152		5.96	-0.000416		5.03	-0.00299
	5	0.00156		6	-0.000408		5.07	-0.003
	5.04	0.00162		6.04	-0.000393		5.1	-0.0029651
	5.07	0.00171		6.09	-0.000377		5.14	-0.0029501
	5.11	0.0018		6.13	-0.000351		5.18	-0.003
	5.15	0.00191		6.18	-0.000332		5.22	-0.00297
	5.19	0.00203		6.22	-0.000303		5.25	-0.0029651
	5.22	0.00212		6.27	-0.000282		5.29	-0.003015
	5.26	0.00214		6.31	-0.000263		5.33	-0.0029801
	5.3	0.00218		6.36	-0.000251		5.37	-0.002985
	5.33	0.0022		6.4	-0.000234		5.4	-0.00299
	5.37	0.00223		6.44	-0.000224		5.44	-0.0029801
	5.41	0.00223		6.49	-0.000216		5.48	-0.00297
	5.44	0.00229		6.53	-0.000201		5.52	-0.0030101
	5.48	0.00234		6.58	-0.000184		5.55	-0.002985
	5.52	0.00237		6.62	-0.00017		5.59	-0.0029801
	5.56	0.00242		6.67	-0.000148		5.63	-0.002925
	5.59	0.00248		6.71	-0.000145		5.67	-0.003005
	5.63	0.00258		6.76	-0.000125		5.7	-0.002985
	5.67	0.00263		6.8	-0.000125		5.74	-0.0029801
	5.7	0.00273		6.84	-0.00011		5.78	-0.002975
	5.74	0.0028		6.89	-9.99e-05		5.82	-0.002985
	5.78	0.00289		6.93	-7.99e-05		5.85	-0.002985
	5.81	0.00302		6.98	-7.63e-05		5.89	-0.0029651
	5.85	0.00313		7.02	-6.07e-05		5.93	-0.00299
	5.89	0.0033		7.07	-5.1e-05		5.97	-0.0029951
	5.93	0.00336		7.11	-3.22e-05		6	-0.00293
	5.96	0.00345		7.16	-2.16e-05		6.04	-0.0029501
	6	0.00357		7.2	-9.41e-07		6.08	-0.00299
	6.04	0.0037		7.24	1.16e-05		6.12	-0.0029951
	6.07	0.00379		7.29	1.84e-05		6.15	-0.0030101
	6.11	0.00387		7.33	3.8e-05		6.19	-0.002985
	6.15	0.00403		7.38	5.26e-05		6.23	-0.00299
	6.19	0.00413		7.42	7.21e-05		6.27	-0.0029651
	6.22	0.00427		7.47	8.57e-05		6.3	-0.0030251
	6.26	0.00441		7.51	9.92e-05		6.34	-0.0029951
	6.3	0.00447		7.56	0.000129		6.38	-0.0029651
	6.33	0.00457		7.6	0.000142		6.42	-0.00299
	6.37	0.00461		7.64	0.000164		6.45	-0.002945
	6.41	0.00472		7.69	0.000184		6.49	-0.002915
	6.44	0.00479		7.73	0.000206		6.53	-0.00294
	6.48	0.00489		7.78	0.000218		6.57	-0.0029651
	6.52	0.00496		7.82	0.000233		6.6	-0.00293
	6.56	0.00513		7.87	0.000247		6.64	-0.0029501
	6.59	0.00517		7.91	0.000262		6.68	-0.0029501
	6.63	0.00523		7.96	0.000274		6.72	-0.00302
	6.67	0.00528		8	0.000291		6.75	-0.0029951
	6.7	0.00542		8.04	0.000312		6.79	-0.00296
	6.74	0.00545		8.09	0.000325		6.83	-0.00299
	6.78	0.00548		8.13	0.000341		6.87	-0.0029201
	6.81	0.00554		8.18	0.000337		6.9	-0.0029801
	6.85	0.00557		8.22	0.000355		6.94	-0.002925
	6.89	0.00562		8.27	0.000371		6.98	-0.0029351
	6.93	0.00566		8.31	0.000396		7.02	-0.002885
	6.96	0.00574		8.36	0.00042		7.05	-0.00294
	7	0.00581		8.4	0.000435		7.09	-0.00294
	7.04	0.00585		8.44	0.000446		7.13	-0.00291
	7.07	0.00587		8.49	0.000475		7.17	-0.00288
	7.11	0.00591		8.53	0.000485		7.2	-0.0028901
	7.15	0.00599		8.58	0.000502		7.24	-0.002885
	7.19	0.00602		8.62	0.000517		7.28	-0.002925
	7.22	0.00607		8.67	0.000526		7.32	-0.0028751
	7.26	0.00607		8.71	0.000545		7.35	-0.0028751
	7.3	0.00605		8.76	0.000565		7.39	-0.00288
	7.33	0.00608		8.8	0.000589		7.43	-0.00284
	7.37	0.00613		8.84	0.000599		7.47	-0.002865
	7.41	0.00617		8.89	0.000619		7.5	-0.0028301
	7.44	0.00615		8.93	0.000641		7.54	-0.002805
	7.48	0.00621		8.98	0.000658		7.58	-0.00284
	7.52	0.00624		9.02	0.00068		7.62	-0.002825
	7.56	0.00623		9.07	0.000692		7.65	-0.002825
	7.59	0.00622		9.11	0.000709		7.69	-0.002835
	7.63	0.00622		9.16	0.000729		7.73	-0.002805
	7.67	0.00632		9.2	0.000736		7.77	-0.00281
	7.7	0.00633		9.24	0.000788		7.8	-0.002715
	7.74	0.00636		9.29	0.000778		7.84	-0.00273
	7.78	0.00633		9.33	0.0008		7.88	-0.0027101
	7.81	0.00637		9.38	0.000821		7.92	-0.002675
	7.85	0.00636		9.42	0.000831		7.95	-0.0027
	7.89	0.0064		9.47	0.000856		7.99	-0.0026951
	7.93	0.00643		9.51	0.000862		8.03	-0.002685
	7.96	0.00647		9.56	0.000886		8.07	-0.00267
	8	0.00645		9.6	0.000896		8.1	-0.0026951
	8.04	0.00648		9.64	0.000906		8.14	-0.002655
	8.07	0.00658		9.69	0.000936		8.18	-0.0027
	8.11	0.00672		9.73	0.000951		8.22	-0.002715
	8.15	0.00681		9.78	0.000995		8.25	-0.00267
	8.19	0.00692		9.82	0.00103		8.29	-0.00267
	8.22	0.00698		9.87	0.000996		8.33	-0.00276
	8.26	0.00697		9.91	0.00104		8.37	-0.0027101
	8.3	0.007		9.96	0.00105		8.4	-0.0026951
	8.33	0.00703		10	0.00108		8.44	-0.00269
	8.37	0.00705		10.04	0.00108		8.48	-0.0027
	8.41	0.00713		10.09	0.0011		8.52	-0.002685
	8.44	0.0071		10.13	0.00111		8.55	-0.0026951
	8.48	0.00713		10.18	0.00116		8.59	-0.0026951
	8.52	0.00716		10.22	0.00116		8.63	-0.0026801
	8.56	0.00718		10.27	0.00118		8.67	-0.00272
	8.59	0.00721		10.31	0.00121		8.7	-0.00273
	8.63	0.00725		10.36	0.00125		8.74	-0.0026651
	8.67	0.00736		10.4	0.00126		8.78	-0.0026801
	8.7	0.00733		10.44	0.00128		8.82	-0.00269
	8.74	0.00731		10.49	0.00132		8.85	-0.0026951
	8.78	0.0073		10.53	0.00132		8.89	-0.0026801
	8.81	0.00729		10.58	0.00134		8.93	-0.00272
	8.85	0.00728		10.62	0.00139		8.97	-0.002705
	8.89	0.00727		10.67	0.00137		9	-0.00267
	8.93	0.00727		10.71	0.00148		9.04	-0.002655
	8.96	0.00727		10.76	0.0015		9.08	-0.002675
	9	0.00728		10.8	0.00155		9.12	-0.00269
	9.04	0.00728		10.84	0.00156		9.15	-0.0027
	9.07	0.00731		10.89	0.0016		9.19	-0.00269
	9.11	0.00732		10.93	0.00164		9.23	-0.002685
	9.15	0.00734		10.98	0.00168		9.27	-0.0026501
	9.19	0.00737		11.02	0.00174		9.3	-0.00269
	9.22	0.00741		11.07	0.00175		9.34	-0.0027
	9.26	0.00746		11.11	0.00174		9.38	-0.00264
	9.3	0.0075		11.16	0.00177		9.42	-0.002655
	9.33	0.00756		11.2	0.00183		9.45	-0.0026501
	9.37	0.00763		11.24	0.00185		9.49	-0.00261
	9.41	0.00772		11.29	0.00188		9.53	-0.0026501
	9.44	0.0078		11.33	0.00192		9.57	-0.00264
	9.48	0.00789		11.38	0.00194		9.6	-0.0026051
	9.52	0.00799		11.42	0.00194		9.64	-0.002615
	9.56	0.00809		11.47	0.00197		9.68	-0.002585
	9.59	0.0082		11.51	0.00202		9.72	-0.0025901
	9.63	0.0083		11.56	0.00204		9.75	-0.0026051
	9.67	0.00841		11.6	0.0021		9.79	-0.0026051
	9.7	0.00851		11.64	0.00213		9.83	-0.0026051
	9.74	0.0086		11.69	0.00213		9.87	-0.0026
	9.78	0.00869		11.73	0.00213		9.9	-0.0026051
	9.81	0.00879		11.78	0.00215		9.94	-0.0025751
	9.85	0.00887		11.82	0.00218		9.98	-0.00263
	9.89	0.00896		11.87	0.00221		10	-0.0026051
	9.93	0.00904		11.91	0.0022		10.1	-0.0025451
	9.96	0.00912		11.96	0.00224		10.1	-0.00254
	10	0.0092		12	0.00223		10.1	-0.0025751
	10.04	0.00929		12.04	0.00228		10.2	-0.0026351
	10.07	0.00934		12.09	0.00228		10.2	-0.002655
	10.11	0.00942		12.13	0.0023		10.2	-0.0026351
	10.15	0.0095		12.18	0.00234		10.3	-0.0025901
	10.19	0.00958		12.22	0.00232		10.3	-0.0026
	10.22	0.00964		12.27	0.00239		10.4	-0.002625
	10.26	0.0097		12.31	0.00239		10.4	-0.0025901
	10.3	0.00977		12.36	0.00244		10.4	-0.0026
	10.33	0.00982		12.4	0.00247		10.5	-0.0026051
	10.37	0.00987		12.44	0.00247		10.5	-0.00258
	10.41	0.00996		12.49	0.00252		10.5	-0.0025901
	10.44	0.0101		12.53	0.00253		10.6	-0.0026051
	10.48	0.0101		12.58	0.00258		10.6	-0.0026201
	10.52	0.0102		12.62	0.00255		10.7	-0.0026051
	10.56	0.0102		12.67	0.00255		10.7	-0.0026501
	10.59	0.0103		12.71	0.00258		10.7	-0.0026051
	10.63	0.0104		12.76	0.00263		10.8	-0.0026
	10.67	0.0105		12.8	0.00264		10.8	-0.00267
	10.7	0.0105		12.84	0.00266		10.8	-0.0026201
	10.74	0.0106		12.89	0.00267		10.9	-0.00269
	10.78	0.0107		12.93	0.00269		10.9	-0.0026
	10.81	0.0108		12.98	0.00271		11	-0.0026651
	10.85	0.0108		13.02	0.00278		11	-0.0026051
	10.89	0.0109		13.07	0.00275		11	-0.0026051
	10.93	0.0109		13.11	0.00284		11.1	-0.0026201
	10.96	0.0111		13.16	0.00281		11.1	-0.002565
	11	0.0111		13.2	0.00287		11.1	-0.00264
	11.04	0.0112		13.24	0.00283		11.2	-0.002625
	11.07	0.0113		13.29	0.00288		11.2	-0.0026051
	11.11	0.0113		13.33	0.0029		11.3	-0.0025751
	11.15	0.0114		13.38	0.00291		11.3	-0.002585
	11.19	0.0115		13.42	0.00294		11.3	-0.002555
	11.22	0.0115		13.47	0.00295		11.4	-0.0026051
	11.26	0.0116		13.51	0.00294		11.4	-0.002625
	11.3	0.0116		13.56	0.00302		11.4	-0.0026051
	11.33	0.0117		13.6	0.00299		11.5	-0.00258
	11.37	0.0118		13.64	0.00307		11.5	-0.0025751
	11.41	0.0118		13.69	0.00297		11.6	-0.0025451
	11.44	0.0119		13.73	0.00305		11.6	-0.002535
	11.48	0.012		13.78	0.00315		11.6	-0.00255
	11.52	0.0121		13.82	0.00315		11.7	-0.0025751
	11.56	0.0122		13.87	0.00315		11.7	-0.002595
	11.59	0.0122		13.91	0.00315		11.7	-0.0026
	11.63	0.0123		13.96	0.00322		11.8	-0.00255
	11.67	0.0123		14	0.00318		11.8	-0.002535
	11.7	0.0125		14.04	0.00322		11.9	-0.00255
	11.74	0.0125		14.09	0.0033		11.9	-0.002475
	11.78	0.0126		14.13	0.00334		11.9	-0.00254
	11.81	0.0126		14.18	0.00333		12	-0.0025001
	11.85	0.0127		14.22	0.00331		12	-0.0025451
	11.89	0.0128		14.27	0.00334		12	-0.00252
	11.93	0.0129		14.31	0.00333		12.1	-0.002525
	11.96	0.0129		14.36	0.00337		12.1	-0.002525
	12	0.013		14.4	0.00337		12.2	-0.00251
	12.04	0.0131		14.44	0.00342		12.2	-0.00248
	12.07	0.0131		14.49	0.00341		12.2	-0.002475
	12.11	0.0132		14.53	0.00336		12.3	-0.0025301
	12.15	0.0132		14.58	0.00351		12.3	-0.0025151
	12.19	0.0133		14.62	0.00348		12.3	-0.00248
	12.22	0.0134		14.67	0.00351		12.4	-0.002525
	12.26	0.0135		14.71	0.00358		12.4	-0.0026051
	12.3	0.0135		14.76	0.00352		12.5	-0.00257
	12.33	0.0136		14.8	0.00353		12.5	-0.0025451
	12.37	0.0136		14.84	0.00355		12.5	-0.00254
	12.41	0.0138		14.89	0.00358		12.6	-0.00257
	12.44	0.0138		14.93	0.00364		12.6	-0.00255
	12.48	0.0139		14.98	0.00357		12.6	-0.0025001
	12.52	0.0139		15.02	0.00363		12.7	-0.002505
	12.56	0.014		15.07	0.00364		12.7	-0.00248
	12.59	0.014		15.11	0.00365		12.8	-0.002435
	12.63	0.0142		15.16	0.00368		12.8	-0.0024401
	12.67	0.0142		15.2	0.00371		12.8	-0.00254
	12.7	0.0143		15.24	0.00372		12.9	-0.00255
	12.74	0.0144		15.29	0.00369		12.9	-0.002525
	12.78	0.0144		15.33	0.00376		12.9	-0.0025151
	12.81	0.0145		15.38	0.00377		13	-0.002535
	12.85	0.0145		15.42	0.00376		13	-0.00255
	12.89	0.0147		15.47	0.00382		13.1	-0.00254
	12.93	0.0147		15.51	0.00386		13.1	-0.0025151
	12.96	0.0147		15.56	0.00383		13.1	-0.002555
	13	0.0148		15.6	0.00381		13.2	-0.00251
	13.04	0.0149		15.64	0.00378		13.2	-0.0025151
	13.07	0.015		15.69	0.00393		13.2	-0.0025151
	13.11	0.0151		15.73	0.00391		13.3	-0.0025151
	13.15	0.0151		15.78	0.00391		13.3	-0.0024701
	13.19	0.0152		15.82	0.00391		13.4	-0.002465
	13.22	0.0152		15.87	0.00395		13.4	-0.002495
	13.26	0.0155		15.91	0.00394		13.4	-0.002475
	13.3	0.0154		15.96	0.00399		13.5	-0.0024551
	13.33	0.0156		16	0.00394		13.5	-0.00245
	13.37	0.0156		16.04	0.00403		13.5	-0.00248
	13.41	0.0157		16.09	0.00402		13.6	-0.002445
	13.44	0.0156		16.13	0.00408		13.6	-0.0024401
	13.48	0.0158		16.18	0.00405		13.7	-0.002435
	13.52	0.0158		16.22	0.00405		13.7	-0.00242
	13.56	0.0159		16.27	0.00414		13.7	-0.00237
	13.59	0.016		16.31	0.00412		13.8	-0.002415
	13.63	0.016		16.36	0.00412		13.8	-0.0023951
	13.67	0.016		16.4	0.00415		13.8	-0.0024401
	13.7	0.0162		16.44	0.00416		13.9	-0.0024251
	13.74	0.0163		16.49	0.00411		13.9	-0.0024
	13.78	0.0163		16.53	0.00416		14	-0.0024
	13.81	0.0164		16.58	0.00417		14	-0.0024401
	13.85	0.0165		16.62	0.00418		14	-0.002405
	13.89	0.0165		16.67	0.00424		14.1	-0.002525
	13.93	0.0165		16.71	0.00424		14.1	-0.002495
	13.96	0.0167		16.76	0.00423		14.1	-0.0024701
	14	0.0167		16.8	0.00426		14.2	-0.0024701
	14.04	0.0168		16.84	0.00428		14.2	-0.0024551
	14.07	0.0169		16.89	0.00425		14.3	-0.0024251
	14.11	0.0169		16.93	0.00426		14.3	-0.002435
	14.15	0.0171		16.98	0.00427		14.3	-0.00242
	14.19	0.0171		17.02	0.00426		14.4	-0.0024
	14.22	0.0174		17.07	0.0043		14.4	-0.0023501
	14.26	0.0174		17.11	0.00434		14.4	-0.002405
	14.3	0.0175		17.16	0.00439		14.5	-0.002405
	14.33	0.0175		17.2	0.0043		14.5	-0.002405
	14.37	0.0175		17.24	0.00442		14.6	-0.00239
	14.41	0.0176		17.29	0.00447		14.6	-0.0023651
	14.44	0.0177		17.33	0.00439		14.6	-0.00242
	14.48	0.0178		17.38	0.00441		14.7	-0.00237
	14.52	0.0179		17.42	0.00441		14.7	-0.002415
	14.56	0.018		17.47	0.00444		14.7	-0.002345
	14.59	0.0181		17.51	0.00444		14.8	-0.002625
	14.63	0.0181		17.56	0.00452		14.8	-0.00263
	14.67	0.0182		17.6	0.00447		14.9	-0.00261
	14.7	0.0182		17.64	0.00448		14.9	-0.002585
	14.74	0.0183		17.69	0.0045		14.9	-0.0025601
	14.78	0.0183		17.73	0.00452		15	-0.002565
	14.81	0.0184		17.78	0.0045		15	-0.002555
	14.85	0.0185		17.82	0.00453		15	-0.00254
	14.89	0.0185		17.87	0.00458		15.1	-0.002555
	14.93	0.0187		17.91	0.00462		15.1	-0.002565
	14.96	0.0186		17.96	0.00463		15.2	-0.00257
	15	0.0188		18	0.00464		15.2	-0.002495
	15.04	0.0188		18.04	0.00458		15.2	-0.002505
	15.07	0.019		18.09	0.00466		15.3	-0.002445
	15.11	0.019		18.13	0.00468		15.3	-0.0025751
	15.15	0.019		18.18	0.00468		15.3	-0.00246
	15.19	0.0191		18.22	0.00467		15.4	-0.00248
	15.22	0.0192		18.27	0.00468		15.4	-0.00248
	15.26	0.0193		18.31	0.0047		15.5	-0.00254
	15.3	0.0192		18.36	0.00469		15.5	-0.002505
	15.33	0.0193		18.4	0.00471		15.5	-0.0024701
	15.37	0.0195		18.44	0.00472		15.6	-0.0025301
	15.41	0.0195		18.49	0.00473		15.6	-0.00249
	15.44	0.0195		18.53	0.0048		15.6	-0.002525
	15.48	0.0196		18.58	0.00481		15.7	-0.00249
	15.52	0.0199		18.62	0.0048		15.7	-0.00248
	15.56	0.0199		18.67	0.00483		15.8	-0.00249
	15.59	0.0198		18.71	0.00483		15.8	-0.0025901
	15.63	0.0199		18.76	0.00481		15.8	-0.0025001
	15.67	0.0201		18.8	0.00478		15.9	-0.0025151
	15.7	0.02		18.84	0.00484		15.9	-0.0024701
	15.74	0.0201		18.89	0.0049		15.9	-0.002445
	15.78	0.0202		18.93	0.0049		16	-0.002495
	15.81	0.0203		18.98	0.00485		16	-0.002495
	15.85	0.0203		19.02	0.00484		16.1	-0.0024701
	15.89	0.0204		19.07	0.00489		16.1	-0.002535
	15.93	0.0206		19.11	0.00486		16.1	-0.002555
	15.96	0.0207		19.16	0.00491		16.2	-0.002535
	16	0.0206		19.2	0.00485		16.2	-0.00252
	16.04	0.0206		19.24	0.00493		16.2	-0.002505
	16.07	0.0207		19.29	0.00488		16.3	-0.002565
	16.11	0.0209		19.33	0.00498		16.3	-0.002535
	16.15	0.021		19.38	0.00499		16.4	-0.002495
	16.19	0.0207		19.42	0.00499		16.4	-0.0025151
	16.22	0.0211		19.47	0.00501		16.4	-0.002495
	16.26	0.0211		19.51	0.00492		16.5	-0.0025001
	16.3	0.0211		19.56	0.00497		16.5	-0.0024701
	16.33	0.021		19.6	0.00498		16.5	-0.0024551
	16.37	0.0213		19.64	0.00504		16.6	-0.0024551
	16.41	0.0212		19.69	0.00512		16.6	-0.002465
	16.44	0.0214		19.73	0.0051		16.7	-0.0024551
	16.48	0.0213		19.78	0.00506		16.7	-0.0025001
	16.52	0.0215		19.82	0.0051		16.7	-0.002505
	16.56	0.0215		19.87	0.0051		16.8	-0.002475
	16.59	0.0216		19.91	0.00516		16.8	-0.002445
	16.63	0.0214		19.96	0.00509		16.8	-0.00245
	16.67	0.0217		20	0.00517		16.9	-0.0024851
	16.7	0.0216		20.04	0.00516		16.9	-0.00248
	16.74	0.022		20.09	0.00518		17	-0.0024851
	16.78	0.0219		20.13	0.00512		17	-0.0024551
	16.81	0.0219		20.18	0.00518		17	-0.00248
	16.85	0.0219		20.22	0.00514		17.1	-0.00251
	16.89	0.0221		20.27	0.0051		17.1	-0.00248
	16.93	0.0222		20.31	0.00517		17.1	-0.0024551
	16.96	0.022		20.36	0.00517		17.2	-0.002445
	17	0.0221		20.4	0.00526		17.2	-0.00255
	17.04	0.0222		20.44	0.00526		17.3	-0.0025601
	17.07	0.0224		20.49	0.00536		17.3	-0.00254
	17.11	0.0225		20.53	0.00532		17.3	-0.0025601
	17.15	0.0225		20.58	0.00534		17.4	-0.002465
	17.19	0.0228		20.62	0.00525		17.4	-0.0026201
	17.22	0.0228		20.67	0.00531		17.4	-0.002555
	17.26	0.0229		20.71	0.0053		17.5	-0.00255
	17.3	0.0226		20.76	0.00527		17.5	-0.002505
	17.33	0.0227		20.8	0.00533		17.6	-0.0024551
	17.37	0.0228		20.84	0.00535		17.6	-0.002525
	17.41	0.0228		20.89	0.00528		17.6	-0.002495
	17.44	0.0228		20.93	0.00536		17.7	-0.002495
	17.48	0.0228		20.98	0.00538		17.7	-0.00249
	17.52	0.0229		21.02	0.0054		17.7	-0.002505
	17.56	0.0229		21.07	0.00546		17.8	-0.00255
	17.59	0.0232		21.11	0.00544		17.8	-0.0025451
	17.63	0.0229		21.16	0.00547		17.9	-0.0026201
	17.67	0.0232		21.2	0.00544		17.9	-0.00261
	17.7	0.0231		21.24	0.00539		17.9	-0.00257
	17.74	0.0231		21.29	0.00541		18	-0.002525
	17.78	0.0233		21.33	0.00539		18	-0.0025451
	17.81	0.0232		21.38	0.00541		18	-0.0025601
	17.85	0.0236		21.42	0.0054		18.1	-0.0025451
	17.89	0.0234		21.47	0.0054		18.1	-0.00251
	17.93	0.0234		21.51	0.00529		18.2	-0.002435
	17.96	0.0235		21.56	0.00541		18.2	-0.00248
	18	0.0235		21.6	0.00543		18.2	-0.002465
	18.04	0.0236		21.64	0.00538		18.3	-0.002475
	18.07	0.0239		21.69	0.00544		18.3	-0.00251
	18.11	0.0239		21.73	0.00541		18.3	-0.0024701
	18.15	0.0237		21.78	0.00547		18.4	-0.00246
	18.19	0.0236		21.82	0.00541		18.4	-0.002535
	18.22	0.0238		21.87	0.00547		18.5	-0.0025001
	18.26	0.0237		21.91	0.00556		18.5	-0.00246
	18.3	0.024		21.96	0.00542		18.5	-0.00251
	18.33	0.0239		22	0.00552		18.6	-0.002465
	18.37	0.024		22.04	0.00552		18.6	-0.00243
	18.41	0.0241		22.09	0.00559		18.6	-0.00245
	18.44	0.0239		22.13	0.00561		18.7	-0.0024101
	18.48	0.0241		22.18	0.00557		18.7	-0.0024251
	18.52	0.024		22.22	0.00554		18.8	-0.002405
	18.56	0.0242		22.27	0.0056		18.8	-0.00243
	18.59	0.024		22.31	0.00566		18.8	-0.0023651
	18.63	0.0244		22.36	0.00566		18.9	-0.002385
	18.67	0.0243		22.4	0.00552		18.9	-0.00239
	18.7	0.0243		22.44	0.00561		18.9	-0.0024101
	18.74	0.0245		22.49	0.00567		19	-0.0025151
	18.78	0.0246		22.53	0.00571		19	-0.002465
	18.81	0.0246		22.58	0.00562		19.1	-0.0024251
	18.85	0.0246		22.62	0.00559		19.1	-0.002445
	18.89	0.0243		22.67	0.00563		19.1	-0.002465
	18.93	0.0246		22.71	0.00559		19.2	-0.002445
	18.96	0.0246		22.76	0.00564		19.2	-0.00245
	19	0.0246		22.8	0.00556		19.2	-0.002435
	19.04	0.0244		22.84	0.00564		19.3	-0.0024251
	19.07	0.0247		22.89	0.00563		19.3	-0.00239
	19.11	0.0246		22.93	0.00559		19.4	-0.0024
	19.15	0.0246		22.98	0.00558		19.4	-0.0023801
	19.19	0.0247		23.02	0.00561		19.4	-0.00239
	19.22	0.025		23.07	0.00563		19.5	-0.0023951
	19.26	0.0249		23.11	0.00556		19.5	-0.00245
	19.3	0.0248		23.16	0.00549		19.5	-0.0024
	19.33	0.0248		23.2	0.00556		19.6	-0.00243
	19.37	0.0249		23.24	0.00554		19.6	-0.0024251
	19.41	0.0249		23.29	0.00558		19.7	-0.00245
	19.44	0.0251		23.33	0.00562		19.7	-0.0024401
	19.48	0.0249		23.38	0.00562		19.7	-0.0023801
	19.52	0.0251		23.42	0.00557		19.8	-0.0024
	19.56	0.025		23.47	0.00559		19.8	-0.00245
	19.59	0.0251		23.51	0.00556		19.8	-0.00237
	19.63	0.025		23.56	0.00564		19.9	-0.0024
	19.67	0.025		23.6	0.00567		19.9	-0.0024701
	19.7	0.0251		23.64	0.00569		20	-0.0024
	19.74	0.0252		23.69	0.00566		20	-0.0024251
	19.78	0.025		23.73	0.00571		20	-0.002445
	19.81	0.0253		23.78	0.00572		20.1	-0.0024
	19.85	0.0254		23.82	0.0058		20.1	-0.00243
	19.89	0.0251		23.87	0.00571		20.1	-0.0024401
	19.93	0.0252		23.91	0.0058		20.2	-0.00243
	19.96	0.0251		23.96	0.00574		20.2	-0.00245
	20	0.0253		24	0.00577		20.3	-0.002445
	20.04	0.0251					20.3	-0.0023351
	20.07	0.0252					20.3	-0.0024401
	20.11	0.0252					20.4	-0.0024251
	20.15	0.0254					20.4	-0.00245
	20.19	0.0252					20.4	-0.0023801
	20.22	0.0253					20.5	-0.002445
	20.26	0.0255					20.5	-0.00239
	20.3	0.0253					20.6	-0.0023801
	20.33	0.0254					20.6	-0.002375
	20.37	0.0253					20.6	-0.002355
	20.41	0.0255					20.7	-0.00234
	20.44	0.0254					20.7	-0.002355
	20.48	0.0254					20.7	-0.0024101
	20.52	0.0255					20.8	-0.002355
	20.56	0.0255					20.8	-0.0023201
	20.59	0.0255					20.9	-0.002325
	20.63	0.0256					20.9	-0.002375
	20.67	0.0257					20.9	-0.0023351
	20.7	0.0257					21	-0.002355
	20.74	0.0257					21	-0.00231
	20.78	0.0256					21	-0.002355
	20.81	0.0257					21.1	-0.002325
	20.85	0.0257					21.1	-0.00233
	20.89	0.0257					21.2	-0.0022751
	20.93	0.0258					21.2	-0.002285
	20.96	0.0259					21.2	-0.0023051
	21	0.0256					21.3	-0.0022901
	21.04	0.0255					21.3	-0.002315
	21.07	0.0255					21.3	-0.0023
	21.11	0.0253					21.4	-0.00239
	21.15	0.0256					21.4	-0.00234
	21.19	0.0255					21.5	-0.002375
	21.22	0.0255					21.5	-0.002405
	21.26	0.0255					21.5	-0.002355
	21.3	0.0255					21.6	-0.00237
	21.33	0.0256					21.6	-0.00234
	21.37	0.0255					21.6	-0.00242
	21.41	0.0255					21.7	-0.0023501
	21.44	0.0256					21.7	-0.00242
	21.48	0.0258					21.8	-0.0023801
	21.52	0.0257					21.8	-0.0023951
	21.56	0.0254					21.8	-0.0024
	21.59	0.0256					21.9	-0.0023501
	21.63	0.0255					21.9	-0.002355
	21.67	0.0256					21.9	-0.002385
	21.7	0.0254					22	-0.0023801
	21.74	0.0255					22	-0.00239
	21.78	0.0255					22.1	-0.00234
	21.81	0.0256					22.1	-0.0023501
	21.85	0.0254					22.1	-0.0023351
	21.89	0.0257					22.2	-0.0023501
	21.93	0.0254					22.2	-0.002355
	21.96	0.0255					22.2	-0.0023501
	22	0.0255					22.3	-0.002345
	22.04	0.0255					22.3	-0.00234
	22.07	0.0253					22.4	-0.0023651
	22.11	0.0256					22.4	-0.00231
	22.15	0.0255					22.4	-0.0023201
	22.19	0.0256					22.5	-0.002495
	22.22	0.0256					22.5	-0.002475
	22.26	0.0255					22.5	-0.00245
	22.3	0.0253					22.6	-0.002445
	22.33	0.0255					22.6	-0.00243
	22.37	0.0254					22.7	-0.002465
	22.41	0.0257					22.7	-0.00237
	22.44	0.0258					22.7	-0.002415
	22.48	0.0254					22.8	-0.002385
	22.52	0.0253					22.8	-0.0023801
	22.56	0.0255					22.8	-0.002355
	22.59	0.0254					22.9	-0.0023651
	22.63	0.0253					22.9	-0.0023501
	22.67	0.0254					23	-0.0024251
	22.7	0.0254					23	-0.00242
	22.74	0.0256					23	-0.00239
	22.78	0.0258					23.1	-0.002405
	22.81	0.0256					23.1	-0.002405
	22.85	0.0256					23.1	-0.0023951
	22.89	0.0258					23.2	-0.00234
	22.93	0.0254					23.2	-0.0023651
	22.96	0.0252					23.3	-0.002355
	23	0.0252					23.3	-0.002355
	23.04	0.0254					23.3	-0.002375
	23.07	0.0251					23.4	-0.002345
	23.11	0.0253					23.4	-0.002415
	23.15	0.025					23.4	-0.00237
	23.19	0.0252					23.5	-0.002375
	23.22	0.0251					23.5	-0.0023651
	23.26	0.0253					23.6	-0.00234
	23.3	0.0251					23.6	-0.00233
	23.33	0.0251					23.6	-0.00233
	23.37	0.0251					23.7	-0.00233
	23.41	0.0253					23.7	-0.0023651
	23.44	0.0251					23.7	-0.0023051
	23.48	0.0248					23.8	-0.002295
	23.52	0.0248					23.8	-0.00233
	23.56	0.025					23.9	-0.00228
	23.59	0.0248					23.9	-0.0022751
	23.63	0.0248					23.9	-0.002295
	23.67	0.0249
	23.7	0.0248
	23.74	0.0248
	23.78	0.0249
	23.81	0.025
	23.85	0.025
	23.89	0.0248
	23.93	0.0248
	23.96	0.0247
	24	0.0248

## Sheet: Fig. 3b
Fig. 3b. Whole cell CVs of the ‘Ca. M. nitroreducens’ enrichment culture at different incubation times.
	E/ V vs. SHE	Current density (uA cm-2)
		2h	8h	16 h	24 h
	0.398	0.0265	0.0256	0.0749	0.131
	0.397	-0.0505	-0.0524	-0.00496	0.0483
	0.396	-0.0628	-0.064	-0.0171	0.0363
	0.395	-0.0657	-0.0681	-0.02	0.0327
	0.394	-0.0684	-0.071	-0.0225	0.0297
	0.393	-0.0698	-0.071	-0.0238	0.028
	0.392	-0.0707	-0.0727	-0.0245	0.0269
	0.391	-0.0726	-0.0731	-0.0256	0.0251
	0.39	-0.072	-0.0731	-0.0254	0.0263
	0.389	-0.0743	-0.0757	-0.0285	0.0239
	0.388	-0.0747	-0.0764	-0.0289	0.0227
	0.387	-0.0751	-0.0758	-0.0281	0.0225
	0.386	-0.0766	-0.0775	-0.0302	0.0208
	0.385	-0.0768	-0.078	-0.0301	0.0204
	0.384	-0.077	-0.0778	-0.03	0.0206
	0.383	-0.0784	-0.0786	-0.0311	0.0199
	0.382	-0.0786	-0.0794	-0.0317	0.0191
	0.381	-0.0798	-0.08	-0.0328	0.0176
	0.38	-0.0794	-0.0794	-0.0328	0.017
	0.379	-0.0805	-0.0805	-0.0327	0.0174
	0.378	-0.0817	-0.082	-0.0341	0.0157
	0.377	-0.0822	-0.0821	-0.0353	0.0152
	0.376	-0.0818	-0.0813	-0.0349	0.0153
	0.375	-0.0824	-0.0826	-0.0354	0.0146
	0.374	-0.0818	-0.0824	-0.0346	0.0147
	0.373	-0.0828	-0.0834	-0.0362	0.0135
	0.372	-0.0837	-0.0843	-0.0371	0.013
	0.371	-0.0826	-0.0829	-0.0344	0.0141
	0.37	-0.0845	-0.0841	-0.037	0.0122
	0.369	-0.0842	-0.0848	-0.0372	0.0118
	0.368	-0.0846	-0.0844	-0.0368	0.0118
	0.367	-0.0849	-0.0848	-0.0379	0.0118
	0.366	-0.0856	-0.0851	-0.0382	0.0105
	0.365	-0.0853	-0.0857	-0.0382	0.011
	0.364	-0.0855	-0.0855	-0.0385	0.0108
	0.363	-0.086	-0.0853	-0.0387	0.00982
	0.362	-0.087	-0.0873	-0.0399	0.00852
	0.361	-0.0868	-0.0865	-0.0399	0.00891
	0.36	-0.0869	-0.0865	-0.04	0.00859
	0.359	-0.0878	-0.0876	-0.0397	0.0078
	0.358	-0.0868	-0.0867	-0.0397	0.00862
	0.357	-0.088	-0.088	-0.041	0.00711
	0.356	-0.0884	-0.0878	-0.0416	0.00695
	0.355	-0.0876	-0.0871	-0.0409	0.00721
	0.354	-0.0895	-0.0895	-0.0423	0.0063
	0.353	-0.0893	-0.0894	-0.0423	0.00506
	0.352	-0.088	-0.0883	-0.0408	0.00676
	0.351	-0.0892	-0.0887	-0.0425	0.00524
	0.35	-0.0895	-0.0893	-0.0425	0.00455
	0.349	-0.0903	-0.0891	-0.0428	0.00483
	0.348	-0.0905	-0.0896	-0.0433	0.00412
	0.347	-0.0903	-0.0901	-0.0428	0.00445
	0.346	-0.0908	-0.0908	-0.0441	0.0038
	0.345	-0.0907	-0.0898	-0.0433	0.0036
	0.344	-0.0908	-0.0905	-0.0435	0.00347
	0.343	-0.0917	-0.0912	-0.0443	0.00252
	0.342	-0.091	-0.0904	-0.0449	0.00254
	0.341	-0.0918	-0.0916	-0.0448	0.00109
	0.34	-0.0916	-0.0915	-0.045	0.00143
	0.339	-0.0905	-0.0901	-0.0445	0.00309
	0.338	-0.0924	-0.0919	-0.0456	0.000865
	0.337	-0.0925	-0.092	-0.0464	-0.000121
	0.336	-0.0922	-0.0921	-0.0458	0.000839
	0.335	-0.0928	-0.0925	-0.0468	0.00065
	0.334	-0.0928	-0.0925	-0.0459	-0.000282
	0.333	-0.093	-0.093	-0.0463	-0.000279
	0.332	-0.0928	-0.0921	-0.046	-0.000475
	0.331	-0.0929	-0.0923	-0.0469	-0.00066
	0.33	-0.0942	-0.0938	-0.0484	-0.00168
	0.329	-0.0934	-0.094	-0.0474	-0.00159
	0.328	-0.0938	-0.0938	-0.0478	-0.00148
	0.327	-0.0945	-0.0936	-0.0478	-0.0027
	0.326	-0.0948	-0.0945	-0.0493	-0.00309
	0.325	-0.0953	-0.0944	-0.0487	-0.00398
	0.324	-0.0952	-0.0945	-0.049	-0.00276
	0.323	-0.0942	-0.0935	-0.0482	-0.00249
	0.322	-0.0959	-0.0948	-0.0499	-0.00405
	0.321	-0.096	-0.0949	-0.0495	-0.00434
	0.32	-0.0946	-0.0945	-0.0487	-0.00301
	0.319	-0.0953	-0.0948	-0.0496	-0.00495
	0.318	-0.0956	-0.0951	-0.0503	-0.00421
	0.317	-0.0957	-0.0952	-0.0501	-0.00516
	0.316	-0.0959	-0.0959	-0.0501	-0.00558
	0.315	-0.0953	-0.0951	-0.0502	-0.00468
	0.314	-0.0968	-0.0955	-0.0507	-0.00617
	0.313	-0.0957	-0.0948	-0.0504	-0.00561
	0.312	-0.0958	-0.0958	-0.0504	-0.00601
	0.311	-0.0965	-0.0962	-0.0514	-0.00714
	0.31	-0.0964	-0.0964	-0.0509	-0.00661
	0.309	-0.098	-0.0966	-0.0521	-0.00722
	0.308	-0.0974	-0.0965	-0.0523	-0.00828
	0.307	-0.0962	-0.0952	-0.0505	-0.00645
	0.306	-0.0979	-0.0969	-0.0529	-0.00718
	0.305	-0.0975	-0.0971	-0.0527	-0.0091
	0.304	-0.0978	-0.0972	-0.0522	-0.00764
	0.303	-0.0982	-0.0969	-0.053	-0.00909
	0.302	-0.0979	-0.0976	-0.0528	-0.00935
	0.301	-0.101	-0.0998	-0.0563	-0.0116
	0.3	-0.101	-0.1	-0.0558	-0.0125
	0.299	-0.098	-0.0979	-0.0534	-0.00982
	0.298	-0.0993	-0.0988	-0.0543	-0.0107
	0.297	-0.0992	-0.0982	-0.0532	-0.0107
	0.296	-0.0986	-0.0982	-0.0539	-0.0103
	0.295	-0.0994	-0.0983	-0.0548	-0.011
	0.294	-0.0985	-0.0975	-0.0535	-0.0101
	0.293	-0.0995	-0.0989	-0.0545	-0.0115
	0.292	-0.0996	-0.0989	-0.0555	-0.0123
	0.291	-0.0988	-0.0982	-0.0545	-0.0112
	0.29	-0.1	-0.0991	-0.0558	-0.0128
	0.289	-0.1	-0.0998	-0.0558	-0.0124
	0.288	-0.0988	-0.0979	-0.0548	-0.0112
	0.287	-0.1	-0.0987	-0.055	-0.0125
	0.286	-0.0997	-0.1	-0.0563	-0.0129
	0.285	-0.1	-0.0995	-0.0567	-0.0141
	0.284	-0.101	-0.1	-0.0563	-0.0141
	0.283	-0.1	-0.0993	-0.0558	-0.014
	0.282	-0.101	-0.1	-0.0564	-0.0143
	0.281	-0.101	-0.0998	-0.0564	-0.0138
	0.28	-0.101	-0.1	-0.0568	-0.0149
	0.279	-0.101	-0.101	-0.0578	-0.0151
	0.278	-0.101	-0.1	-0.0563	-0.0152
	0.277	-0.102	-0.101	-0.058	-0.0158
	0.276	-0.102	-0.101	-0.0577	-0.0166
	0.275	-0.102	-0.102	-0.0576	-0.016
	0.274	-0.102	-0.103	-0.0588	-0.0175
	0.273	-0.103	-0.102	-0.059	-0.017
	0.272	-0.102	-0.101	-0.0574	-0.0166
	0.271	-0.102	-0.102	-0.059	-0.0173
	0.27	-0.102	-0.102	-0.059	-0.0172
	0.269	-0.103	-0.101	-0.0585	-0.0173
	0.268	-0.103	-0.101	-0.0593	-0.0184
	0.267	-0.103	-0.101	-0.0588	-0.0176
	0.266	-0.104	-0.103	-0.0598	-0.0188
	0.265	-0.103	-0.103	-0.0593	-0.0187
	0.264	-0.103	-0.103	-0.0596	-0.0186
	0.263	-0.104	-0.103	-0.0601	-0.0194
	0.262	-0.102	-0.101	-0.0588	-0.0188
	0.261	-0.104	-0.103	-0.0605	-0.0207
	0.26	-0.104	-0.103	-0.0616	-0.02
	0.259	-0.103	-0.102	-0.0595	-0.0196
	0.258	-0.104	-0.104	-0.0613	-0.0211
	0.257	-0.105	-0.104	-0.061	-0.0209
	0.256	-0.103	-0.103	-0.0605	-0.0197
	0.255	-0.104	-0.104	-0.0621	-0.0215
	0.254	-0.104	-0.104	-0.0613	-0.0212
	0.253	-0.105	-0.104	-0.0621	-0.0225
	0.252	-0.105	-0.104	-0.0615	-0.0221
	0.251	-0.105	-0.104	-0.0618	-0.0217
	0.25	-0.106	-0.104	-0.0628	-0.0228
	0.249	-0.104	-0.103	-0.0614	-0.0219
	0.248	-0.105	-0.105	-0.0622	-0.0234
	0.247	-0.105	-0.105	-0.063	-0.0235
	0.246	-0.105	-0.105	-0.0626	-0.0233
	0.245	-0.107	-0.105	-0.0635	-0.0247
	0.244	-0.106	-0.105	-0.064	-0.0251
	0.243	-0.105	-0.103	-0.063	-0.0234
	0.242	-0.107	-0.106	-0.0637	-0.0256
	0.241	-0.107	-0.106	-0.064	-0.0255
	0.24	-0.106	-0.105	-0.0639	-0.0244
	0.239	-0.107	-0.105	-0.0646	-0.0264
	0.238	-0.107	-0.106	-0.065	-0.0259
	0.237	-0.107	-0.105	-0.0642	-0.0256
	0.236	-0.106	-0.106	-0.0645	-0.0259
	0.235	-0.107	-0.106	-0.0648	-0.0264
	0.234	-0.108	-0.107	-0.0663	-0.0274
	0.233	-0.107	-0.107	-0.0652	-0.0271
	0.232	-0.107	-0.106	-0.0653	-0.0277
	0.231	-0.108	-0.107	-0.066	-0.0279
	0.23	-0.107	-0.105	-0.0653	-0.0275
	0.229	-0.108	-0.107	-0.0666	-0.0292
	0.228	-0.108	-0.107	-0.0675	-0.0296
	0.227	-0.107	-0.106	-0.0655	-0.0285
	0.226	-0.109	-0.108	-0.067	-0.0294
	0.225	-0.108	-0.108	-0.0675	-0.0301
	0.224	-0.109	-0.109	-0.0676	-0.03
	0.223	-0.109	-0.108	-0.068	-0.0304
	0.222	-0.109	-0.108	-0.0675	-0.0303
	0.221	-0.108	-0.109	-0.0683	-0.0309
	0.22	-0.109	-0.108	-0.0679	-0.0311
	0.219	-0.109	-0.108	-0.0679	-0.0305
	0.218	-0.11	-0.11	-0.069	-0.0324
	0.217	-0.109	-0.108	-0.0682	-0.031
	0.216	-0.109	-0.109	-0.0685	-0.0324
	0.215	-0.109	-0.11	-0.069	-0.0329
	0.214	-0.109	-0.109	-0.0698	-0.0326
	0.213	-0.111	-0.109	-0.0714	-0.0342
	0.212	-0.111	-0.11	-0.0694	-0.0335
	0.211	-0.109	-0.108	-0.0678	-0.0318
	0.21	-0.11	-0.11	-0.0696	-0.0346
	0.209	-0.11	-0.11	-0.0707	-0.035
	0.208	-0.11	-0.11	-0.07	-0.0346
	0.207	-0.111	-0.11	-0.0705	-0.0348
	0.206	-0.111	-0.11	-0.0715	-0.0356
	0.205	-0.111	-0.11	-0.0713	-0.0355
	0.204	-0.111	-0.111	-0.0707	-0.0354
	0.203	-0.111	-0.11	-0.0704	-0.0354
	0.202	-0.112	-0.111	-0.0723	-0.0371
	0.201	-0.111	-0.111	-0.0721	-0.0368
	0.2	-0.112	-0.111	-0.072	-0.0369
	0.199	-0.112	-0.111	-0.0725	-0.0381
	0.198	-0.105	-0.104	-0.0649	-0.0297
	0.197	-0.112	-0.11	-0.0727	-0.0375
	0.196	-0.112	-0.111	-0.0731	-0.0387
	0.195	-0.111	-0.111	-0.0724	-0.0378
	0.194	-0.112	-0.112	-0.0738	-0.0391
	0.193	-0.113	-0.112	-0.0744	-0.0403
	0.192	-0.112	-0.112	-0.0731	-0.0387
	0.191	-0.113	-0.112	-0.0735	-0.0395
	0.19	-0.113	-0.113	-0.0738	-0.0408
	0.189	-0.113	-0.113	-0.0755	-0.0414
	0.188	-0.114	-0.112	-0.0751	-0.041
	0.187	-0.113	-0.113	-0.0745	-0.0412
	0.186	-0.114	-0.114	-0.076	-0.0415
	0.185	-0.113	-0.112	-0.0748	-0.0408
	0.184	-0.114	-0.113	-0.076	-0.0436
	0.183	-0.114	-0.114	-0.0757	-0.0433
	0.182	-0.114	-0.113	-0.0755	-0.0429
	0.181	-0.115	-0.114	-0.0765	-0.044
	0.18	-0.115	-0.115	-0.0769	-0.0443
	0.179	-0.113	-0.112	-0.0753	-0.0431
	0.178	-0.115	-0.115	-0.0779	-0.0451
	0.177	-0.115	-0.115	-0.0778	-0.0457
	0.176	-0.115	-0.114	-0.0769	-0.0448
	0.175	-0.115	-0.115	-0.0783	-0.0454
	0.174	-0.115	-0.115	-0.078	-0.046
	0.173	-0.117	-0.117	-0.0796	-0.0478
	0.172	-0.117	-0.116	-0.0795	-0.047
	0.171	-0.116	-0.115	-0.0781	-0.0477
	0.17	-0.117	-0.117	-0.0793	-0.0477
	0.169	-0.116	-0.116	-0.0791	-0.0474
	0.168	-0.117	-0.116	-0.0797	-0.048
	0.167	-0.117	-0.116	-0.0808	-0.0491
	0.166	-0.115	-0.116	-0.0791	-0.0488
	0.165	-0.117	-0.117	-0.0812	-0.0504
	0.164	-0.117	-0.117	-0.0808	-0.0506
	0.163	-0.117	-0.116	-0.0795	-0.0496
	0.162	-0.118	-0.118	-0.0815	-0.0517
	0.161	-0.118	-0.117	-0.0812	-0.052
	0.16	-0.116	-0.116	-0.0805	-0.0501
	0.159	-0.117	-0.117	-0.0823	-0.0517
	0.158	-0.118	-0.118	-0.0825	-0.0522
	0.157	-0.119	-0.118	-0.0838	-0.0529
	0.156	-0.118	-0.118	-0.0831	-0.0548
	0.155	-0.118	-0.118	-0.0833	-0.0534
	0.154	-0.119	-0.119	-0.0833	-0.055
	0.153	-0.119	-0.117	-0.0826	-0.0545
	0.152	-0.119	-0.118	-0.0842	-0.0556
	0.151	-0.12	-0.119	-0.0843	-0.0551
	0.15	-0.119	-0.119	-0.084	-0.0562
	0.149	-0.12	-0.12	-0.0854	-0.0569
	0.148	-0.12	-0.12	-0.0858	-0.0576
	0.147	-0.119	-0.118	-0.0831	-0.0554
	0.146	-0.12	-0.119	-0.0861	-0.059
	0.145	-0.121	-0.121	-0.0864	-0.059
	0.144	-0.12	-0.12	-0.0861	-0.0583
	0.143	-0.121	-0.121	-0.0867	-0.0599
	0.142	-0.121	-0.121	-0.0874	-0.0601
	0.141	-0.121	-0.12	-0.0874	-0.0605
	0.14	-0.121	-0.121	-0.0875	-0.0605
	0.139	-0.122	-0.12	-0.0873	-0.0613
	0.138	-0.122	-0.122	-0.0897	-0.0631
	0.137	-0.122	-0.121	-0.0885	-0.0632
	0.136	-0.122	-0.122	-0.089	-0.0633
	0.135	-0.122	-0.122	-0.0904	-0.0642
	0.134	-0.122	-0.121	-0.0882	-0.0629
	0.133	-0.123	-0.123	-0.0909	-0.0654
	0.132	-0.123	-0.123	-0.0907	-0.0663
	0.131	-0.123	-0.123	-0.0906	-0.0656
	0.13	-0.123	-0.123	-0.0917	-0.0673
	0.129	-0.124	-0.123	-0.0928	-0.0673
	0.128	-0.123	-0.123	-0.092	-0.0678
	0.127	-0.124	-0.124	-0.0928	-0.0679
	0.126	-0.124	-0.123	-0.0931	-0.0693
	0.125	-0.125	-0.124	-0.095	-0.0709
	0.124	-0.125	-0.125	-0.0943	-0.0708
	0.123	-0.124	-0.124	-0.0942	-0.0717
	0.122	-0.126	-0.125	-0.0958	-0.0723
	0.121	-0.127	-0.127	-0.0976	-0.0742
	0.12	-0.126	-0.126	-0.0961	-0.0737
	0.119	-0.126	-0.126	-0.0976	-0.0752
	0.118	-0.126	-0.126	-0.0975	-0.0751
	0.117	-0.127	-0.126	-0.0979	-0.077
	0.116	-0.127	-0.127	-0.0988	-0.0771
	0.115	-0.126	-0.125	-0.0977	-0.0758
	0.114	-0.128	-0.127	-0.0991	-0.0788
	0.113	-0.128	-0.127	-0.1	-0.0799
	0.112	-0.127	-0.127	-0.1	-0.0795
	0.111	-0.129	-0.127	-0.102	-0.0814
	0.11	-0.128	-0.129	-0.101	-0.0822
	0.109	-0.129	-0.127	-0.102	-0.0822
	0.108	-0.128	-0.128	-0.103	-0.0829
	0.107	-0.128	-0.128	-0.103	-0.0853
	0.106	-0.13	-0.129	-0.105	-0.0859
	0.105	-0.13	-0.129	-0.105	-0.086
	0.104	-0.13	-0.129	-0.105	-0.0871
	0.103	-0.13	-0.13	-0.106	-0.0894
	0.102	-0.129	-0.128	-0.105	-0.0884
	0.101	-0.131	-0.131	-0.108	-0.0912
	0.1	-0.131	-0.131	-0.108	-0.0925
	0.099	-0.13	-0.131	-0.109	-0.093
	0.098	-0.131	-0.132	-0.11	-0.095
	0.097	-0.133	-0.133	-0.111	-0.0963
	0.096	-0.135	-0.136	-0.115	-0.101
	0.095	-0.134	-0.134	-0.114	-0.1
	0.094	-0.134	-0.133	-0.114	-0.0994
	0.093	-0.133	-0.133	-0.115	-0.101
	0.092	-0.134	-0.133	-0.115	-0.101
	0.091	-0.134	-0.133	-0.116	-0.104
	0.09	-0.134	-0.135	-0.117	-0.103
	0.089	-0.134	-0.134	-0.116	-0.106
	0.088	-0.135	-0.134	-0.118	-0.107
	0.087	-0.135	-0.135	-0.12	-0.109
	0.086	-0.134	-0.135	-0.119	-0.11
	0.085	-0.136	-0.137	-0.122	-0.113
	0.084	-0.136	-0.137	-0.123	-0.113
	0.083	-0.134	-0.135	-0.122	-0.113
	0.082	-0.137	-0.137	-0.125	-0.117
	0.081	-0.137	-0.138	-0.126	-0.119
	0.08	-0.137	-0.138	-0.126	-0.119
	0.079	-0.137	-0.139	-0.128	-0.121
	0.078	-0.138	-0.139	-0.129	-0.123
	0.077	-0.138	-0.139	-0.13	-0.124
	0.076	-0.138	-0.139	-0.131	-0.126
	0.075	-0.139	-0.14	-0.132	-0.128
	0.074	-0.14	-0.141	-0.134	-0.132
	0.073	-0.14	-0.141	-0.135	-0.132
	0.072	-0.14	-0.142	-0.136	-0.134
	0.071	-0.14	-0.142	-0.138	-0.137
	0.07	-0.142	-0.143	-0.14	-0.14
	0.069	-0.142	-0.143	-0.141	-0.142
	0.068	-0.143	-0.143	-0.142	-0.143
	0.067	-0.142	-0.143	-0.142	-0.143
	0.066	-0.143	-0.144	-0.145	-0.148
	0.065	-0.143	-0.145	-0.147	-0.15
	0.064	-0.143	-0.144	-0.147	-0.15
	0.063	-0.143	-0.145	-0.149	-0.154
	0.062	-0.144	-0.147	-0.151	-0.156
	0.061	-0.145	-0.147	-0.152	-0.16
	0.06	-0.145	-0.148	-0.154	-0.161
	0.059	-0.145	-0.148	-0.157	-0.164
	0.058	-0.146	-0.15	-0.158	-0.167
	0.057	-0.146	-0.147	-0.159	-0.169
	0.056	-0.147	-0.15	-0.161	-0.172
	0.055	-0.148	-0.15	-0.163	-0.175
	0.054	-0.148	-0.15	-0.164	-0.177
	0.053	-0.149	-0.152	-0.167	-0.182
	0.052	-0.15	-0.152	-0.17	-0.185
	0.051	-0.148	-0.152	-0.169	-0.185
	0.05	-0.15	-0.154	-0.173	-0.191
	0.049	-0.151	-0.154	-0.176	-0.193
	0.048	-0.151	-0.155	-0.176	-0.196
	0.047	-0.151	-0.156	-0.179	-0.2
	0.046	-0.152	-0.155	-0.181	-0.203
	0.045	-0.152	-0.156	-0.183	-0.205
	0.044	-0.152	-0.157	-0.185	-0.208
	0.043	-0.153	-0.157	-0.187	-0.212
	0.042	-0.155	-0.159	-0.19	-0.217
	0.041	-0.154	-0.159	-0.192	-0.22
	0.04	-0.155	-0.161	-0.194	-0.223
	0.039	-0.156	-0.161	-0.197	-0.228
	0.038	-0.155	-0.16	-0.198	-0.229
	0.037	-0.157	-0.162	-0.202	-0.235
	0.036	-0.158	-0.164	-0.204	-0.239
	0.035	-0.157	-0.163	-0.206	-0.241
	0.034	-0.158	-0.165	-0.21	-0.247
	0.033	-0.16	-0.166	-0.213	-0.251
	0.032	-0.158	-0.165	-0.212	-0.253
	0.031	-0.16	-0.167	-0.216	-0.258
	0.03	-0.161	-0.167	-0.219	-0.262
	0.029	-0.162	-0.168	-0.223	-0.267
	0.028	-0.161	-0.17	-0.225	-0.271
	0.027	-0.163	-0.169	-0.227	-0.274
	0.026	-0.163	-0.171	-0.23	-0.279
	0.025	-0.164	-0.171	-0.231	-0.282
	0.024	-0.165	-0.172	-0.236	-0.288
	0.023	-0.165	-0.173	-0.239	-0.293
	0.022	-0.165	-0.174	-0.241	-0.296
	0.021	-0.167	-0.176	-0.244	-0.302
	0.02	-0.168	-0.176	-0.247	-0.306
	0.019	-0.168	-0.177	-0.25	-0.311
	0.018	-0.169	-0.179	-0.254	-0.316
	0.017	-0.17	-0.179	-0.256	-0.319
	0.016	-0.169	-0.179	-0.259	-0.323
	0.015	-0.17	-0.181	-0.262	-0.328
	0.014	-0.172	-0.181	-0.265	-0.332
	0.013	-0.172	-0.181	-0.268	-0.337
	0.012	-0.172	-0.183	-0.269	-0.341
	0.011	-0.173	-0.184	-0.273	-0.346
	0.01	-0.174	-0.185	-0.278	-0.352
	0.009	-0.175	-0.185	-0.279	-0.356
	0.008	-0.175	-0.187	-0.281	-0.36
	0.007	-0.176	-0.187	-0.285	-0.365
	0.006	-0.175	-0.186	-0.285	-0.367
	0.005	-0.177	-0.189	-0.293	-0.374
	0.004	-0.179	-0.191	-0.294	-0.379
	0.003	-0.177	-0.191	-0.296	-0.382
	0.002	-0.18	-0.192	-0.301	-0.388
	0.001	-0.181	-0.193	-0.303	-0.393
	0	-0.18	-0.193	-0.305	-0.396
	-0.001	-0.182	-0.194	-0.308	-0.401
	-0.002	-0.182	-0.194	-0.311	-0.405
	-0.003	-0.183	-0.196	-0.315	-0.412
	-0.004	-0.183	-0.196	-0.317	-0.415
	-0.005	-0.184	-0.197	-0.32	-0.418
	-0.006	-0.185	-0.2	-0.323	-0.424
	-0.007	-0.185	-0.199	-0.325	-0.427
	-0.008	-0.186	-0.199	-0.328	-0.432
	-0.009	-0.187	-0.201	-0.331	-0.438
	-0.01	-0.187	-0.201	-0.331	-0.44
	-0.011	-0.189	-0.203	-0.336	-0.445
	-0.012	-0.189	-0.204	-0.34	-0.448
	-0.013	-0.188	-0.202	-0.339	-0.452
	-0.014	-0.191	-0.205	-0.344	-0.457
	-0.015	-0.191	-0.206	-0.348	-0.461
	-0.016	-0.191	-0.207	-0.348	-0.464
	-0.017	-0.192	-0.206	-0.35	-0.469
	-0.018	-0.192	-0.208	-0.354	-0.473
	-0.019	-0.192	-0.209	-0.355	-0.476
	-0.02	-0.192	-0.208	-0.356	-0.478
	-0.021	-0.194	-0.21	-0.36	-0.483
	-0.022	-0.195	-0.21	-0.363	-0.488
	-0.023	-0.196	-0.212	-0.366	-0.49
	-0.024	-0.195	-0.212	-0.366	-0.494
	-0.025	-0.197	-0.213	-0.37	-0.498
	-0.026	-0.196	-0.211	-0.37	-0.498
	-0.027	-0.198	-0.215	-0.374	-0.503
	-0.028	-0.198	-0.215	-0.375	-0.508
	-0.029	-0.197	-0.214	-0.374	-0.507
	-0.03	-0.2	-0.217	-0.38	-0.513
	-0.031	-0.2	-0.218	-0.382	-0.517
	-0.032	-0.201	-0.216	-0.384	-0.52
	-0.033	-0.202	-0.218	-0.386	-0.522
	-0.034	-0.201	-0.218	-0.386	-0.523
	-0.035	-0.202	-0.219	-0.387	-0.526
	-0.036	-0.201	-0.219	-0.39	-0.528
	-0.037	-0.202	-0.22	-0.39	-0.53
	-0.038	-0.203	-0.221	-0.393	-0.533
	-0.039	-0.202	-0.219	-0.393	-0.535
	-0.04	-0.203	-0.221	-0.395	-0.538
	-0.041	-0.204	-0.222	-0.397	-0.54
	-0.042	-0.203	-0.222	-0.395	-0.54
	-0.043	-0.205	-0.223	-0.399	-0.545
	-0.044	-0.205	-0.223	-0.401	-0.546
	-0.045	-0.203	-0.221	-0.399	-0.543
	-0.046	-0.206	-0.223	-0.402	-0.548
	-0.047	-0.207	-0.224	-0.403	-0.55
	-0.048	-0.206	-0.224	-0.403	-0.55
	-0.049	-0.207	-0.225	-0.407	-0.553
	-0.05	-0.207	-0.225	-0.407	-0.553
	-0.051	-0.207	-0.225	-0.406	-0.555
	-0.052	-0.207	-0.224	-0.406	-0.557
	-0.053	-0.207	-0.227	-0.405	-0.556
	-0.054	-0.209	-0.227	-0.409	-0.559
	-0.055	-0.209	-0.227	-0.409	-0.559
	-0.056	-0.207	-0.225	-0.409	-0.56
	-0.057	-0.21	-0.227	-0.41	-0.561
	-0.058	-0.207	-0.225	-0.407	-0.558
	-0.059	-0.209	-0.228	-0.41	-0.562
	-0.06	-0.21	-0.228	-0.41	-0.563
	-0.061	-0.208	-0.227	-0.411	-0.562
	-0.062	-0.209	-0.228	-0.412	-0.565
	-0.063	-0.21	-0.228	-0.412	-0.565
	-0.064	-0.209	-0.228	-0.409	-0.563
	-0.065	-0.211	-0.229	-0.411	-0.565
	-0.066	-0.211	-0.228	-0.412	-0.564
	-0.067	-0.211	-0.229	-0.412	-0.565
	-0.068	-0.21	-0.229	-0.411	-0.564
	-0.069	-0.21	-0.229	-0.411	-0.563
	-0.07	-0.212	-0.23	-0.411	-0.564
	-0.071	-0.21	-0.228	-0.41	-0.562
	-0.072	-0.21	-0.229	-0.41	-0.563
	-0.073	-0.212	-0.23	-0.411	-0.564
	-0.074	-0.212	-0.229	-0.409	-0.562
	-0.075	-0.212	-0.23	-0.41	-0.563
	-0.076	-0.212	-0.23	-0.41	-0.562
	-0.077	-0.21	-0.229	-0.406	-0.559
	-0.078	-0.212	-0.231	-0.409	-0.561
	-0.079	-0.213	-0.231	-0.408	-0.56
	-0.08	-0.211	-0.229	-0.406	-0.559
	-0.081	-0.213	-0.229	-0.407	-0.558
	-0.082	-0.213	-0.23	-0.405	-0.557
	-0.083	-0.214	-0.232	-0.406	-0.557
	-0.084	-0.213	-0.231	-0.406	-0.557
	-0.085	-0.212	-0.23	-0.404	-0.554
	-0.086	-0.213	-0.231	-0.404	-0.554
	-0.087	-0.213	-0.23	-0.402	-0.553
	-0.088	-0.212	-0.231	-0.401	-0.55
	-0.089	-0.213	-0.23	-0.401	-0.55
	-0.09	-0.212	-0.229	-0.398	-0.546
	-0.091	-0.213	-0.23	-0.399	-0.547
	-0.092	-0.213	-0.231	-0.399	-0.546
	-0.093	-0.213	-0.229	-0.395	-0.543
	-0.094	-0.213	-0.23	-0.396	-0.542
	-0.095	-0.213	-0.231	-0.395	-0.54
	-0.096	-0.212	-0.228	-0.391	-0.537
	-0.097	-0.212	-0.23	-0.392	-0.537
	-0.098	-0.213	-0.229	-0.39	-0.535
	-0.099	-0.213	-0.23	-0.39	-0.534
	-0.1	-0.213	-0.23	-0.389	-0.532
	-0.101	-0.212	-0.229	-0.387	-0.529
	-0.102	-0.213	-0.23	-0.387	-0.528
	-0.103	-0.212	-0.229	-0.384	-0.524
	-0.104	-0.213	-0.229	-0.384	-0.523
	-0.105	-0.213	-0.23	-0.384	-0.523
	-0.106	-0.212	-0.228	-0.38	-0.518
	-0.107	-0.214	-0.229	-0.38	-0.518
	-0.108	-0.212	-0.23	-0.379	-0.515
	-0.109	-0.217	-0.233	-0.383	-0.52
	-0.11	-0.215	-0.231	-0.379	-0.515
	-0.111	-0.214	-0.23	-0.375	-0.51
	-0.112	-0.212	-0.228	-0.373	-0.507
	-0.113	-0.213	-0.228	-0.372	-0.504
	-0.114	-0.213	-0.228	-0.37	-0.501
	-0.115	-0.212	-0.228	-0.369	-0.5
	-0.116	-0.212	-0.228	-0.367	-0.496
	-0.117	-0.211	-0.226	-0.365	-0.493
	-0.118	-0.212	-0.228	-0.364	-0.492
	-0.119	-0.212	-0.228	-0.362	-0.489
	-0.12	-0.212	-0.228	-0.362	-0.485
	-0.121	-0.212	-0.227	-0.36	-0.484
	-0.122	-0.21	-0.225	-0.356	-0.479
	-0.123	-0.212	-0.226	-0.358	-0.478
	-0.124	-0.212	-0.227	-0.355	-0.476
	-0.125	-0.211	-0.225	-0.351	-0.471
	-0.126	-0.212	-0.226	-0.352	-0.47
	-0.127	-0.212	-0.227	-0.35	-0.468
	-0.128	-0.211	-0.225	-0.348	-0.462
	-0.129	-0.211	-0.225	-0.348	-0.46
	-0.13	-0.211	-0.225	-0.345	-0.458
	-0.131	-0.211	-0.225	-0.345	-0.455
	-0.132	-0.21	-0.225	-0.342	-0.453
	-0.133	-0.21	-0.224	-0.34	-0.449
	-0.134	-0.211	-0.225	-0.34	-0.448
	-0.135	-0.212	-0.226	-0.339	-0.446
	-0.136	-0.21	-0.224	-0.335	-0.44
	-0.137	-0.21	-0.224	-0.335	-0.438
	-0.138	-0.209	-0.223	-0.332	-0.434
	-0.139	-0.211	-0.224	-0.331	-0.432
	-0.14	-0.21	-0.223	-0.331	-0.429
	-0.141	-0.208	-0.22	-0.326	-0.423
	-0.142	-0.21	-0.222	-0.326	-0.423
	-0.143	-0.21	-0.222	-0.325	-0.42
	-0.144	-0.209	-0.222	-0.322	-0.416
	-0.145	-0.209	-0.221	-0.321	-0.413
	-0.146	-0.209	-0.221	-0.321	-0.41
	-0.147	-0.209	-0.221	-0.317	-0.406
	-0.148	-0.208	-0.221	-0.315	-0.404
	-0.149	-0.208	-0.22	-0.314	-0.4
	-0.15	-0.21	-0.222	-0.314	-0.398
	-0.151	-0.208	-0.22	-0.311	-0.395
	-0.152	-0.209	-0.22	-0.311	-0.392
	-0.153	-0.208	-0.22	-0.309	-0.389
	-0.154	-0.207	-0.218	-0.306	-0.384
	-0.155	-0.209	-0.22	-0.306	-0.384
	-0.156	-0.208	-0.219	-0.305	-0.381
	-0.157	-0.207	-0.218	-0.301	-0.376
	-0.158	-0.208	-0.219	-0.302	-0.375
	-0.159	-0.209	-0.219	-0.3	-0.372
	-0.16	-0.206	-0.216	-0.296	-0.367
	-0.161	-0.206	-0.217	-0.295	-0.364
	-0.162	-0.207	-0.218	-0.295	-0.364
	-0.163	-0.207	-0.217	-0.296	-0.361
	-0.164	-0.207	-0.217	-0.292	-0.359
	-0.165	-0.207	-0.217	-0.29	-0.354
	-0.166	-0.207	-0.217	-0.29	-0.353
	-0.167	-0.206	-0.216	-0.288	-0.349
	-0.168	-0.206	-0.216	-0.287	-0.347
	-0.169	-0.207	-0.216	-0.287	-0.344
	-0.17	-0.206	-0.215	-0.284	-0.342
	-0.171	-0.206	-0.216	-0.284	-0.34
	-0.172	-0.207	-0.216	-0.283	-0.339
	-0.173	-0.204	-0.213	-0.277	-0.332
	-0.174	-0.205	-0.215	-0.281	-0.332
	-0.175	-0.207	-0.215	-0.278	-0.331
	-0.176	-0.206	-0.213	-0.277	-0.328
	-0.177	-0.205	-0.215	-0.276	-0.325
	-0.178	-0.206	-0.214	-0.275	-0.323
	-0.179	-0.206	-0.214	-0.274	-0.322
	-0.18	-0.204	-0.215	-0.273	-0.319
	-0.181	-0.205	-0.214	-0.271	-0.317
	-0.182	-0.206	-0.214	-0.271	-0.316
	-0.183	-0.205	-0.212	-0.27	-0.314
	-0.184	-0.205	-0.213	-0.269	-0.31
	-0.185	-0.205	-0.213	-0.268	-0.31
	-0.186	-0.206	-0.214	-0.268	-0.309
	-0.187	-0.206	-0.213	-0.267	-0.306
	-0.188	-0.206	-0.213	-0.267	-0.305
	-0.189	-0.204	-0.211	-0.263	-0.302
	-0.19	-0.205	-0.213	-0.264	-0.301
	-0.191	-0.205	-0.212	-0.263	-0.3
	-0.192	-0.204	-0.212	-0.261	-0.297
	-0.193	-0.206	-0.21	-0.261	-0.296
	-0.194	-0.205	-0.211	-0.26	-0.296
	-0.195	-0.205	-0.213	-0.26	-0.294
	-0.196	-0.205	-0.211	-0.259	-0.292
	-0.197	-0.205	-0.211	-0.258	-0.289
	-0.198	-0.205	-0.212	-0.257	-0.289
	-0.199	-0.204	-0.209	-0.256	-0.287
	-0.2	-0.204	-0.21	-0.257	-0.287
	-0.201	-0.205	-0.211	-0.256	-0.286
	-0.202	-0.204	-0.21	-0.253	-0.284
	-0.203	-0.205	-0.211	-0.255	-0.284
	-0.204	-0.205	-0.211	-0.255	-0.283
	-0.205	-0.204	-0.208	-0.25	-0.28
	-0.206	-0.205	-0.211	-0.252	-0.281
	-0.207	-0.206	-0.21	-0.252	-0.281
	-0.208	-0.204	-0.21	-0.251	-0.278
	-0.209	-0.205	-0.211	-0.25	-0.277
	-0.21	-0.205	-0.21	-0.25	-0.276
	-0.211	-0.202	-0.206	-0.246	-0.271
	-0.212	-0.201	-0.205	-0.244	-0.27
	-0.213	-0.204	-0.209	-0.246	-0.271
	-0.214	-0.206	-0.21	-0.248	-0.273
	-0.215	-0.206	-0.211	-0.247	-0.273
	-0.216	-0.205	-0.21	-0.247	-0.27
	-0.217	-0.205	-0.21	-0.246	-0.271
	-0.218	-0.204	-0.207	-0.244	-0.269
	-0.219	-0.206	-0.21	-0.246	-0.27
	-0.22	-0.206	-0.21	-0.245	-0.269
	-0.221	-0.205	-0.209	-0.243	-0.265
	-0.222	-0.206	-0.21	-0.245	-0.267
	-0.223	-0.206	-0.21	-0.244	-0.267
	-0.224	-0.204	-0.208	-0.241	-0.264
	-0.225	-0.206	-0.21	-0.243	-0.263
	-0.226	-0.207	-0.209	-0.242	-0.264
	-0.227	-0.206	-0.211	-0.242	-0.263
	-0.228	-0.206	-0.209	-0.241	-0.263
	-0.229	-0.206	-0.209	-0.239	-0.262
	-0.23	-0.207	-0.21	-0.241	-0.262
	-0.231	-0.206	-0.209	-0.239	-0.26
	-0.232	-0.207	-0.21	-0.24	-0.26
	-0.233	-0.207	-0.21	-0.24	-0.261
	-0.234	-0.206	-0.209	-0.239	-0.259
	-0.235	-0.208	-0.21	-0.239	-0.259
	-0.236	-0.208	-0.21	-0.239	-0.259
	-0.237	-0.208	-0.21	-0.238	-0.258
	-0.238	-0.207	-0.211	-0.238	-0.258
	-0.239	-0.207	-0.211	-0.238	-0.257
	-0.24	-0.206	-0.209	-0.236	-0.256
	-0.241	-0.207	-0.21	-0.237	-0.256
	-0.242	-0.208	-0.21	-0.237	-0.254
	-0.243	-0.207	-0.21	-0.236	-0.254
	-0.244	-0.207	-0.21	-0.236	-0.254
	-0.245	-0.207	-0.21	-0.235	-0.252
	-0.246	-0.208	-0.21	-0.236	-0.254
	-0.247	-0.208	-0.209	-0.235	-0.253
	-0.248	-0.208	-0.211	-0.235	-0.253
	-0.249	-0.208	-0.21	-0.235	-0.252
	-0.25	-0.206	-0.209	-0.232	-0.249
	-0.251	-0.208	-0.211	-0.234	-0.251
	-0.252	-0.208	-0.211	-0.234	-0.251
	-0.253	-0.207	-0.21	-0.233	-0.249
	-0.254	-0.209	-0.212	-0.233	-0.25
	-0.255	-0.21	-0.212	-0.234	-0.25
	-0.256	-0.208	-0.21	-0.231	-0.247
	-0.257	-0.209	-0.212	-0.232	-0.249
	-0.258	-0.211	-0.21	-0.234	-0.249
	-0.259	-0.215	-0.211	-0.232	-0.248
	-0.26	-0.212	-0.211	-0.233	-0.247
	-0.261	-0.211	-0.211	-0.231	-0.247
	-0.262	-0.211	-0.211	-0.231	-0.247
	-0.263	-0.21	-0.21	-0.23	-0.245
	-0.264	-0.211	-0.212	-0.231	-0.246
	-0.265	-0.211	-0.211	-0.232	-0.246
	-0.266	-0.21	-0.211	-0.23	-0.245
	-0.267	-0.211	-0.212	-0.23	-0.246
	-0.268	-0.211	-0.213	-0.231	-0.245
	-0.269	-0.209	-0.21	-0.228	-0.242
	-0.27	-0.211	-0.212	-0.23	-0.245
	-0.271	-0.211	-0.212	-0.23	-0.244
	-0.272	-0.21	-0.211	-0.229	-0.244
	-0.273	-0.212	-0.213	-0.229	-0.244
	-0.274	-0.212	-0.212	-0.229	-0.243
	-0.275	-0.211	-0.213	-0.229	-0.242
	-0.276	-0.211	-0.212	-0.228	-0.241
	-0.277	-0.211	-0.212	-0.229	-0.24
	-0.278	-0.213	-0.213	-0.23	-0.243
	-0.279	-0.212	-0.212	-0.228	-0.242
	-0.28	-0.213	-0.214	-0.228	-0.242
	-0.281	-0.213	-0.214	-0.228	-0.24
	-0.282	-0.211	-0.211	-0.226	-0.238
	-0.283	-0.213	-0.214	-0.229	-0.24
	-0.284	-0.214	-0.214	-0.229	-0.24
	-0.285	-0.212	-0.212	-0.227	-0.238
	-0.286	-0.214	-0.214	-0.228	-0.24
	-0.287	-0.213	-0.214	-0.228	-0.239
	-0.288	-0.214	-0.215	-0.228	-0.24
	-0.289	-0.215	-0.215	-0.228	-0.239
	-0.29	-0.214	-0.214	-0.228	-0.238
	-0.291	-0.214	-0.215	-0.228	-0.238
	-0.292	-0.214	-0.215	-0.227	-0.237
	-0.293	-0.214	-0.213	-0.226	-0.237
	-0.294	-0.215	-0.215	-0.227	-0.237
	-0.295	-0.214	-0.214	-0.226	-0.237
	-0.296	-0.215	-0.214	-0.226	-0.236
	-0.297	-0.216	-0.216	-0.227	-0.236
	-0.298	-0.214	-0.215	-0.226	-0.236
	-0.299	-0.216	-0.216	-0.227	-0.237
	-0.3	-0.216	-0.216	-0.226	-0.236
	-0.301	-0.214	-0.213	-0.224	-0.233
	-0.302	-0.216	-0.216	-0.227	-0.236
	-0.303	-0.216	-0.216	-0.227	-0.236
	-0.304	-0.216	-0.215	-0.225	-0.234
	-0.305	-0.217	-0.216	-0.226	-0.235
	-0.306	-0.217	-0.217	-0.226	-0.234
	-0.307	-0.216	-0.216	-0.226	-0.235
	-0.308	-0.217	-0.216	-0.226	-0.233
	-0.309	-0.217	-0.217	-0.225	-0.233
	-0.31	-0.218	-0.218	-0.226	-0.234
	-0.311	-0.218	-0.217	-0.225	-0.235
	-0.312	-0.218	-0.217	-0.226	-0.234
	-0.313	-0.218	-0.218	-0.226	-0.234
	-0.314	-0.224	-0.224	-0.232	-0.24
	-0.315	-0.222	-0.219	-0.227	-0.235
	-0.316	-0.221	-0.219	-0.226	-0.233
	-0.317	-0.22	-0.217	-0.225	-0.232
	-0.318	-0.221	-0.219	-0.226	-0.234
	-0.319	-0.222	-0.218	-0.227	-0.233
	-0.32	-0.221	-0.217	-0.226	-0.23
	-0.321	-0.221	-0.219	-0.225	-0.232
	-0.322	-0.221	-0.218	-0.225	-0.233
	-0.323	-0.223	-0.219	-0.225	-0.232
	-0.324	-0.221	-0.219	-0.225	-0.233
	-0.325	-0.222	-0.219	-0.226	-0.23
	-0.326	-0.223	-0.22	-0.226	-0.233
	-0.327	-0.222	-0.219	-0.223	-0.229
	-0.328	-0.223	-0.22	-0.225	-0.231
	-0.329	-0.223	-0.221	-0.226	-0.232
	-0.33	-0.223	-0.219	-0.225	-0.231
	-0.331	-0.225	-0.221	-0.226	-0.232
	-0.332	-0.225	-0.221	-0.226	-0.231
	-0.333	-0.223	-0.22	-0.224	-0.23
	-0.334	-0.225	-0.221	-0.226	-0.231
	-0.335	-0.226	-0.222	-0.226	-0.23
	-0.336	-0.223	-0.22	-0.224	-0.23
	-0.337	-0.226	-0.222	-0.226	-0.231
	-0.338	-0.225	-0.222	-0.225	-0.23
	-0.339	-0.227	-0.223	-0.227	-0.231
	-0.34	-0.226	-0.223	-0.227	-0.232
	-0.341	-0.226	-0.222	-0.226	-0.23
	-0.342	-0.227	-0.224	-0.227	-0.231
	-0.343	-0.225	-0.223	-0.226	-0.23
	-0.344	-0.226	-0.222	-0.226	-0.231
	-0.345	-0.227	-0.224	-0.226	-0.231
	-0.346	-0.224	-0.222	-0.225	-0.229
	-0.347	-0.226	-0.223	-0.228	-0.23
	-0.348	-0.227	-0.224	-0.227	-0.231
	-0.349	-0.225	-0.223	-0.225	-0.229
	-0.35	-0.228	-0.225	-0.227	-0.231
	-0.351	-0.228	-0.225	-0.228	-0.231
	-0.352	-0.226	-0.222	-0.225	-0.228
	-0.353	-0.227	-0.225	-0.226	-0.229
	-0.354	-0.228	-0.225	-0.227	-0.23
	-0.355	-0.228	-0.226	-0.227	-0.231
	-0.356	-0.229	-0.225	-0.227	-0.23
	-0.357	-0.228	-0.225	-0.226	-0.229
	-0.358	-0.229	-0.227	-0.227	-0.231
	-0.359	-0.228	-0.224	-0.227	-0.229
	-0.36	-0.228	-0.226	-0.228	-0.23
	-0.361	-0.229	-0.226	-0.228	-0.231
	-0.362	-0.229	-0.226	-0.227	-0.229
	-0.363	-0.23	-0.228	-0.228	-0.231
	-0.364	-0.232	-0.227	-0.228	-0.23
	-0.365	-0.228	-0.224	-0.225	-0.227
	-0.366	-0.231	-0.227	-0.228	-0.231
	-0.367	-0.232	-0.228	-0.229	-0.232
	-0.368	-0.23	-0.227	-0.228	-0.229
	-0.369	-0.232	-0.228	-0.229	-0.23
	-0.37	-0.232	-0.229	-0.229	-0.229
	-0.371	-0.232	-0.228	-0.229	-0.229
	-0.372	-0.232	-0.228	-0.229	-0.231
	-0.373	-0.232	-0.229	-0.228	-0.229
	-0.374	-0.233	-0.23	-0.23	-0.231
	-0.375	-0.233	-0.23	-0.229	-0.23
	-0.376	-0.234	-0.229	-0.229	-0.231
	-0.377	-0.234	-0.231	-0.23	-0.231
	-0.378	-0.231	-0.227	-0.227	-0.228
	-0.379	-0.235	-0.232	-0.231	-0.232
	-0.38	-0.234	-0.231	-0.231	-0.231
	-0.381	-0.234	-0.23	-0.23	-0.229
	-0.382	-0.235	-0.233	-0.231	-0.232
	-0.383	-0.235	-0.233	-0.231	-0.233
	-0.384	-0.234	-0.23	-0.229	-0.229
	-0.385	-0.235	-0.232	-0.232	-0.231
	-0.386	-0.236	-0.232	-0.232	-0.232
	-0.387	-0.237	-0.234	-0.232	-0.232
	-0.388	-0.237	-0.233	-0.232	-0.232
	-0.389	-0.237	-0.233	-0.231	-0.231
	-0.39	-0.238	-0.236	-0.234	-0.234
	-0.391	-0.239	-0.234	-0.234	-0.234
	-0.392	-0.238	-0.234	-0.233	-0.231
	-0.393	-0.239	-0.235	-0.233	-0.233
	-0.394	-0.238	-0.234	-0.233	-0.232
	-0.395	-0.239	-0.237	-0.233	-0.233
	-0.396	-0.24	-0.235	-0.234	-0.233
	-0.397	-0.238	-0.233	-0.232	-0.231
	-0.398	-0.24	-0.237	-0.235	-0.233
	-0.399	-0.241	-0.238	-0.234	-0.234
	-0.4	-0.241	-0.236	-0.234	-0.233
	-0.401	-0.241	-0.237	-0.235	-0.234
	-0.402	-0.241	-0.237	-0.235	-0.234
	-0.403	-0.242	-0.237	-0.235	-0.234
	-0.404	-0.241	-0.237	-0.235	-0.234
	-0.405	-0.242	-0.237	-0.234	-0.234
	-0.406	-0.244	-0.24	-0.237	-0.234
	-0.407	-0.243	-0.239	-0.236	-0.235
	-0.408	-0.244	-0.24	-0.237	-0.235
	-0.409	-0.246	-0.238	-0.238	-0.235
	-0.41	-0.244	-0.238	-0.236	-0.234
	-0.411	-0.246	-0.24	-0.239	-0.236
	-0.412	-0.248	-0.241	-0.238	-0.236
	-0.413	-0.244	-0.24	-0.237	-0.235
	-0.414	-0.246	-0.242	-0.24	-0.236
	-0.415	-0.247	-0.243	-0.24	-0.237
	-0.416	-0.245	-0.24	-0.238	-0.236
	-0.417	-0.247	-0.242	-0.239	-0.237
	-0.418	-0.247	-0.242	-0.239	-0.237
	-0.419	-0.249	-0.244	-0.241	-0.238
	-0.42	-0.249	-0.244	-0.241	-0.238
	-0.421	-0.253	-0.243	-0.24	-0.238
	-0.422	-0.267	-0.245	-0.241	-0.24
	-0.423	-0.254	-0.244	-0.24	-0.239
	-0.424	-0.252	-0.245	-0.242	-0.238
	-0.425	-0.253	-0.246	-0.243	-0.24
	-0.426	-0.251	-0.245	-0.243	-0.239
	-0.427	-0.251	-0.247	-0.244	-0.24
	-0.428	-0.252	-0.247	-0.244	-0.24
	-0.429	-0.25	-0.244	-0.241	-0.238
	-0.43	-0.253	-0.249	-0.245	-0.241
	-0.431	-0.253	-0.249	-0.246	-0.242
	-0.432	-0.252	-0.248	-0.245	-0.241
	-0.433	-0.253	-0.249	-0.246	-0.242
	-0.434	-0.253	-0.25	-0.246	-0.242
	-0.435	-0.255	-0.251	-0.246	-0.242
	-0.436	-0.254	-0.249	-0.246	-0.242
	-0.437	-0.255	-0.25	-0.247	-0.243
	-0.438	-0.256	-0.252	-0.249	-0.244
	-0.439	-0.257	-0.252	-0.249	-0.244
	-0.44	-0.257	-0.252	-0.248	-0.243
	-0.441	-0.259	-0.254	-0.249	-0.245
	-0.442	-0.259	-0.255	-0.25	-0.246
	-0.443	-0.259	-0.255	-0.252	-0.246
	-0.444	-0.26	-0.256	-0.252	-0.247
	-0.445	-0.259	-0.254	-0.249	-0.245
	-0.446	-0.261	-0.256	-0.252	-0.247
	-0.447	-0.262	-0.257	-0.252	-0.247
	-0.448	-0.26	-0.256	-0.251	-0.246
	-0.449	-0.262	-0.256	-0.252	-0.248
	-0.45	-0.262	-0.259	-0.254	-0.248
	-0.451	-0.263	-0.259	-0.255	-0.248
	-0.452	-0.264	-0.26	-0.255	-0.249
	-0.453	-0.263	-0.259	-0.254	-0.249
	-0.454	-0.265	-0.261	-0.256	-0.25
	-0.455	-0.264	-0.261	-0.255	-0.249
	-0.456	-0.266	-0.261	-0.257	-0.251
	-0.457	-0.266	-0.262	-0.257	-0.252
	-0.458	-0.267	-0.263	-0.257	-0.252
	-0.459	-0.268	-0.265	-0.258	-0.253
	-0.46	-0.27	-0.265	-0.259	-0.253
	-0.461	-0.267	-0.262	-0.257	-0.251
	-0.462	-0.27	-0.266	-0.261	-0.255
	-0.463	-0.27	-0.268	-0.261	-0.255
	-0.464	-0.27	-0.266	-0.26	-0.255
	-0.465	-0.271	-0.269	-0.263	-0.256
	-0.466	-0.273	-0.269	-0.262	-0.256
	-0.467	-0.272	-0.268	-0.263	-0.256
	-0.468	-0.272	-0.269	-0.263	-0.257
	-0.469	-0.274	-0.269	-0.263	-0.257
	-0.47	-0.276	-0.272	-0.266	-0.259
	-0.471	-0.276	-0.273	-0.264	-0.259
	-0.472	-0.277	-0.273	-0.266	-0.259
	-0.473	-0.278	-0.274	-0.267	-0.26
	-0.474	-0.277	-0.273	-0.266	-0.258
	-0.475	-0.279	-0.275	-0.268	-0.262
	-0.476	-0.28	-0.277	-0.269	-0.263
	-0.477	-0.28	-0.275	-0.268	-0.261
	-0.478	-0.281	-0.278	-0.271	-0.264
	-0.479	-0.282	-0.279	-0.271	-0.265
	-0.48	-0.279	-0.277	-0.269	-0.262
	-0.481	-0.282	-0.279	-0.273	-0.264
	-0.482	-0.284	-0.28	-0.273	-0.266
	-0.483	-0.286	-0.283	-0.273	-0.266
	-0.484	-0.285	-0.282	-0.274	-0.267
	-0.485	-0.286	-0.283	-0.275	-0.268
	-0.486	-0.287	-0.285	-0.277	-0.268
	-0.487	-0.287	-0.285	-0.275	-0.268
	-0.488	-0.289	-0.286	-0.277	-0.27
	-0.489	-0.29	-0.286	-0.278	-0.271
	-0.49	-0.29	-0.287	-0.278	-0.271
	-0.491	-0.292	-0.291	-0.279	-0.272
	-0.492	-0.292	-0.289	-0.281	-0.273
	-0.493	-0.293	-0.291	-0.281	-0.275
	-0.494	-0.294	-0.292	-0.284	-0.276
	-0.495	-0.295	-0.293	-0.283	-0.275
	-0.496	-0.299	-0.291	-0.283	-0.276
	-0.497	-0.299	-0.295	-0.284	-0.278
	-0.498	-0.3	-0.295	-0.284	-0.277
	-0.499	-0.301	-0.296	-0.286	-0.279
	-0.5	-0.301	-0.296	-0.287	-0.28
	-0.501	-0.299	-0.298	-0.287	-0.28
	-0.502	-0.113	-0.105	-0.0905	-0.0842
	-0.501	0.0368	0.0505	0.0677	0.0739
	-0.5	0.0603	0.0746	0.0931	0.0984
	-0.499	0.0682	0.0862	0.104	0.11
	-0.498	0.0707	0.0919	0.111	0.116
	-0.497	0.0759	0.0959	0.115	0.12
	-0.496	0.085	0.0994	0.118	0.123
	-0.495	0.0897	0.102	0.12	0.126
	-0.494	0.0949	0.108	0.126	0.131
	-0.493	0.0973	0.111	0.127	0.134
	-0.492	0.0982	0.11	0.129	0.134
	-0.491	0.101	0.113	0.133	0.137
	-0.49	0.104	0.114	0.132	0.138
	-0.489	0.105	0.117	0.135	0.14
	-0.488	0.107	0.119	0.136	0.142
	-0.487	0.106	0.119	0.136	0.141
	-0.486	0.111	0.123	0.141	0.146
	-0.485	0.112	0.124	0.141	0.146
	-0.484	0.112	0.123	0.142	0.147
	-0.483	0.115	0.127	0.143	0.149
	-0.482	0.116	0.127	0.145	0.15
	-0.481	0.116	0.128	0.145	0.15
	-0.48	0.117	0.13	0.146	0.151
	-0.479	0.118	0.131	0.147	0.153
	-0.478	0.121	0.132	0.15	0.155
	-0.477	0.122	0.133	0.15	0.154
	-0.476	0.122	0.134	0.149	0.155
	-0.475	0.123	0.136	0.152	0.157
	-0.474	0.122	0.134	0.151	0.157
	-0.473	0.126	0.138	0.153	0.159
	-0.472	0.126	0.136	0.154	0.158
	-0.471	0.126	0.138	0.153	0.158
	-0.47	0.127	0.14	0.156	0.161
	-0.469	0.128	0.142	0.156	0.161
	-0.468	0.126	0.137	0.153	0.158
	-0.467	0.129	0.141	0.157	0.161
	-0.466	0.131	0.142	0.158	0.164
	-0.465	0.131	0.142	0.159	0.163
	-0.464	0.132	0.143	0.159	0.163
	-0.463	0.132	0.143	0.159	0.163
	-0.462	0.135	0.146	0.161	0.165
	-0.461	0.134	0.145	0.159	0.165
	-0.46	0.133	0.145	0.16	0.165
	-0.459	0.135	0.146	0.162	0.165
	-0.458	0.135	0.147	0.161	0.166
	-0.457	0.136	0.148	0.163	0.167
	-0.456	0.137	0.149	0.163	0.168
	-0.455	0.134	0.145	0.16	0.165
	-0.454	0.138	0.149	0.164	0.169
	-0.453	0.138	0.149	0.165	0.169
	-0.452	0.137	0.149	0.163	0.168
	-0.451	0.139	0.15	0.165	0.169
	-0.45	0.14	0.15	0.165	0.17
	-0.449	0.139	0.151	0.165	0.169
	-0.448	0.14	0.151	0.164	0.169
	-0.447	0.141	0.151	0.165	0.17
	-0.446	0.142	0.153	0.167	0.171
	-0.445	0.142	0.152	0.167	0.171
	-0.444	0.142	0.153	0.166	0.17
	-0.443	0.143	0.153	0.168	0.172
	-0.442	0.144	0.155	0.169	0.174
	-0.441	0.144	0.155	0.168	0.173
	-0.44	0.143	0.154	0.168	0.172
	-0.439	0.142	0.153	0.167	0.171
	-0.438	0.145	0.156	0.17	0.174
	-0.437	0.145	0.155	0.169	0.173
	-0.436	0.144	0.153	0.167	0.172
	-0.435	0.146	0.155	0.169	0.173
	-0.434	0.145	0.156	0.17	0.174
	-0.433	0.146	0.156	0.169	0.174
	-0.432	0.146	0.156	0.17	0.174
	-0.431	0.146	0.156	0.168	0.173
	-0.43	0.146	0.156	0.171	0.175
	-0.429	0.145	0.156	0.17	0.173
	-0.428	0.147	0.157	0.169	0.174
	-0.427	0.148	0.157	0.17	0.175
	-0.426	0.148	0.157	0.171	0.175
	-0.425	0.148	0.158	0.173	0.175
	-0.424	0.148	0.158	0.171	0.176
	-0.423	0.146	0.155	0.169	0.173
	-0.422	0.149	0.16	0.173	0.177
	-0.421	0.148	0.159	0.173	0.176
	-0.42	0.147	0.157	0.171	0.174
	-0.419	0.148	0.159	0.172	0.177
	-0.418	0.149	0.159	0.173	0.177
	-0.417	0.149	0.158	0.172	0.176
	-0.416	0.149	0.159	0.172	0.176
	-0.415	0.15	0.158	0.172	0.176
	-0.414	0.151	0.16	0.173	0.177
	-0.413	0.149	0.16	0.173	0.176
	-0.412	0.15	0.159	0.172	0.177
	-0.411	0.151	0.16	0.174	0.178
	-0.41	0.149	0.159	0.172	0.176
	-0.409	0.151	0.161	0.173	0.178
	-0.408	0.15	0.16	0.174	0.177
	-0.407	0.149	0.159	0.172	0.176
	-0.406	0.151	0.161	0.175	0.179
	-0.405	0.152	0.16	0.174	0.179
	-0.404	0.148	0.159	0.171	0.176
	-0.403	0.151	0.16	0.174	0.178
	-0.402	0.151	0.162	0.175	0.179
	-0.401	0.151	0.161	0.175	0.178
	-0.4	0.152	0.16	0.174	0.178
	-0.399	0.15	0.161	0.173	0.178
	-0.398	0.151	0.161	0.175	0.179
	-0.397	0.15	0.161	0.173	0.178
	-0.396	0.151	0.161	0.174	0.178
	-0.395	0.152	0.161	0.176	0.179
	-0.394	0.152	0.161	0.174	0.178
	-0.393	0.152	0.161	0.175	0.179
	-0.392	0.152	0.161	0.175	0.178
	-0.391	0.152	0.162	0.175	0.18
	-0.39	0.153	0.163	0.177	0.181
	-0.389	0.153	0.162	0.175	0.179
	-0.388	0.151	0.161	0.174	0.178
	-0.387	0.152	0.161	0.175	0.18
	-0.386	0.153	0.163	0.176	0.18
	-0.385	0.151	0.161	0.174	0.179
	-0.384	0.152	0.16	0.175	0.178
	-0.383	0.151	0.161	0.174	0.179
	-0.382	0.153	0.163	0.177	0.181
	-0.381	0.152	0.162	0.175	0.179
	-0.38	0.151	0.161	0.175	0.179
	-0.379	0.152	0.163	0.176	0.181
	-0.378	0.15	0.16	0.173	0.178
	-0.377	0.153	0.162	0.176	0.18
	-0.376	0.152	0.161	0.175	0.18
	-0.375	0.152	0.16	0.174	0.179
	-0.374	0.154	0.163	0.177	0.182
	-0.373	0.153	0.163	0.177	0.181
	-0.372	0.151	0.16	0.174	0.178
	-0.371	0.152	0.162	0.176	0.181
	-0.37	0.153	0.161	0.176	0.181
	-0.369	0.152	0.162	0.175	0.181
	-0.368	0.152	0.162	0.175	0.18
	-0.367	0.151	0.161	0.176	0.18
	-0.366	0.152	0.162	0.177	0.18
	-0.365	0.15	0.16	0.174	0.18
	-0.364	0.151	0.161	0.175	0.179
	-0.363	0.152	0.162	0.176	0.181
	-0.362	0.151	0.162	0.176	0.18
	-0.361	0.153	0.162	0.177	0.181
	-0.36	0.152	0.162	0.176	0.182
	-0.359	0.15	0.16	0.174	0.179
	-0.358	0.153	0.162	0.177	0.182
	-0.357	0.153	0.163	0.176	0.183
	-0.356	0.151	0.161	0.175	0.179
	-0.355	0.152	0.162	0.177	0.182
	-0.354	0.153	0.163	0.177	0.181
	-0.353	0.151	0.16	0.175	0.18
	-0.352	0.152	0.161	0.175	0.181
	-0.351	0.151	0.161	0.175	0.181
	-0.35	0.153	0.163	0.177	0.182
	-0.349	0.152	0.162	0.176	0.182
	-0.348	0.151	0.16	0.176	0.181
	-0.347	0.153	0.162	0.177	0.182
	-0.346	0.15	0.161	0.176	0.18
	-0.345	0.153	0.161	0.176	0.181
	-0.344	0.152	0.162	0.176	0.181
	-0.343	0.151	0.16	0.175	0.18
	-0.342	0.153	0.163	0.177	0.183
	-0.341	0.153	0.162	0.177	0.183
	-0.34	0.153	0.162	0.178	0.182
	-0.339	0.154	0.162	0.177	0.183
	-0.338	0.153	0.162	0.177	0.182
	-0.337	0.153	0.161	0.176	0.182
	-0.336	0.151	0.162	0.176	0.182
	-0.335	0.152	0.161	0.175	0.181
	-0.334	0.153	0.161	0.177	0.182
	-0.333	0.152	0.16	0.176	0.181
	-0.332	0.153	0.16	0.176	0.181
	-0.331	0.153	0.161	0.176	0.182
	-0.33	0.15	0.162	0.176	0.182
	-0.329	0.153	0.161	0.176	0.184
	-0.328	0.152	0.161	0.177	0.182
	-0.327	0.15	0.158	0.174	0.18
	-0.326	0.153	0.162	0.177	0.184
	-0.325	0.152	0.162	0.176	0.183
	-0.324	0.152	0.16	0.175	0.181
	-0.323	0.152	0.161	0.177	0.183
	-0.322	0.153	0.162	0.177	0.184
	-0.321	0.151	0.16	0.176	0.183
	-0.32	0.152	0.161	0.176	0.183
	-0.319	0.152	0.161	0.175	0.182
	-0.318	0.153	0.162	0.177	0.184
	-0.317	0.152	0.161	0.176	0.183
	-0.316	0.152	0.161	0.176	0.183
	-0.315	0.153	0.162	0.177	0.183
	-0.314	0.159	0.167	0.183	0.19
	-0.313	0.154	0.162	0.177	0.185
	-0.312	0.153	0.161	0.177	0.184
	-0.311	0.151	0.159	0.175	0.182
	-0.31	0.153	0.161	0.178	0.185
	-0.309	0.153	0.162	0.177	0.184
	-0.308	0.151	0.159	0.174	0.182
	-0.307	0.152	0.16	0.177	0.185
	-0.306	0.152	0.161	0.178	0.185
	-0.305	0.153	0.161	0.177	0.184
	-0.304	0.151	0.16	0.176	0.183
	-0.303	0.151	0.16	0.175	0.183
	-0.302	0.152	0.161	0.177	0.184
	-0.301	0.151	0.159	0.175	0.183
	-0.3	0.151	0.159	0.177	0.184
	-0.299	0.152	0.161	0.176	0.184
	-0.298	0.152	0.16	0.176	0.185
	-0.297	0.152	0.16	0.177	0.185
	-0.296	0.153	0.161	0.177	0.184
	-0.295	0.15	0.157	0.174	0.183
	-0.294	0.152	0.162	0.178	0.185
	-0.293	0.153	0.16	0.178	0.185
	-0.292	0.151	0.159	0.176	0.184
	-0.291	0.152	0.161	0.176	0.185
	-0.29	0.151	0.16	0.177	0.186
	-0.289	0.153	0.162	0.178	0.187
	-0.288	0.152	0.161	0.178	0.187
	-0.287	0.151	0.159	0.177	0.185
	-0.286	0.152	0.161	0.178	0.187
	-0.285	0.152	0.161	0.177	0.185
	-0.284	0.151	0.159	0.176	0.185
	-0.283	0.151	0.16	0.178	0.186
	-0.282	0.151	0.159	0.175	0.185
	-0.281	0.152	0.159	0.177	0.186
	-0.28	0.152	0.16	0.178	0.186
	-0.279	0.152	0.158	0.176	0.185
	-0.278	0.153	0.161	0.179	0.187
	-0.277	0.154	0.159	0.178	0.187
	-0.276	0.15	0.157	0.175	0.184
	-0.275	0.153	0.16	0.177	0.187
	-0.274	0.153	0.16	0.178	0.187
	-0.273	0.152	0.159	0.177	0.187
	-0.272	0.153	0.16	0.177	0.187
	-0.271	0.152	0.158	0.177	0.186
	-0.27	0.153	0.159	0.178	0.188
	-0.269	0.151	0.159	0.176	0.187
	-0.268	0.152	0.159	0.177	0.187
	-0.267	0.153	0.16	0.178	0.188
	-0.266	0.152	0.159	0.177	0.187
	-0.265	0.153	0.159	0.178	0.187
	-0.264	0.153	0.158	0.178	0.189
	-0.263	0.151	0.157	0.174	0.185
	-0.262	0.152	0.16	0.179	0.189
	-0.261	0.153	0.159	0.179	0.188
	-0.26	0.151	0.157	0.176	0.187
	-0.259	0.152	0.16	0.178	0.189
	-0.258	0.153	0.161	0.179	0.189
	-0.257	0.152	0.158	0.177	0.189
	-0.256	0.151	0.158	0.178	0.189
	-0.255	0.15	0.158	0.177	0.189
	-0.254	0.152	0.159	0.179	0.191
	-0.253	0.152	0.159	0.178	0.191
	-0.252	0.151	0.158	0.178	0.189
	-0.251	0.152	0.158	0.179	0.19
	-0.25	0.15	0.157	0.176	0.189
	-0.249	0.152	0.159	0.179	0.191
	-0.248	0.152	0.16	0.179	0.19
	-0.247	0.15	0.156	0.177	0.19
	-0.246	0.152	0.16	0.18	0.192
	-0.245	0.152	0.159	0.18	0.192
	-0.244	0.151	0.156	0.178	0.19
	-0.243	0.152	0.159	0.178	0.191
	-0.242	0.152	0.158	0.18	0.192
	-0.241	0.152	0.158	0.179	0.192
	-0.24	0.152	0.159	0.179	0.193
	-0.239	0.151	0.158	0.179	0.191
	-0.238	0.154	0.16	0.181	0.195
	-0.237	0.153	0.16	0.181	0.194
	-0.236	0.152	0.158	0.179	0.193
	-0.235	0.152	0.16	0.18	0.194
	-0.234	0.152	0.158	0.18	0.193
	-0.233	0.152	0.158	0.18	0.194
	-0.232	0.152	0.159	0.18	0.193
	-0.231	0.15	0.156	0.179	0.192
	-0.23	0.152	0.159	0.182	0.195
	-0.229	0.152	0.159	0.181	0.194
	-0.228	0.151	0.158	0.179	0.193
	-0.227	0.152	0.158	0.181	0.196
	-0.226	0.151	0.158	0.181	0.195
	-0.225	0.149	0.157	0.18	0.194
	-0.224	0.149	0.157	0.181	0.194
	-0.223	0.149	0.157	0.18	0.195
	-0.222	0.151	0.159	0.183	0.197
	-0.221	0.151	0.158	0.181	0.196
	-0.22	0.151	0.157	0.18	0.196
	-0.219	0.152	0.158	0.182	0.197
	-0.218	0.15	0.157	0.181	0.196
	-0.217	0.151	0.158	0.183	0.197
	-0.216	0.151	0.158	0.182	0.198
	-0.215	0.15	0.157	0.181	0.197
	-0.214	0.153	0.158	0.184	0.198
	-0.213	0.151	0.158	0.184	0.198
	-0.212	0.144	0.151	0.175	0.191
	-0.211	0.149	0.157	0.18	0.196
	-0.21	0.151	0.158	0.183	0.198
	-0.209	0.152	0.157	0.183	0.199
	-0.208	0.151	0.157	0.183	0.198
	-0.207	0.151	0.157	0.183	0.199
	-0.206	0.152	0.159	0.184	0.199
	-0.205	0.151	0.157	0.184	0.199
	-0.204	0.151	0.156	0.183	0.201
	-0.203	0.151	0.158	0.183	0.201
	-0.202	0.152	0.158	0.184	0.2
	-0.201	0.152	0.157	0.185	0.202
	-0.2	0.151	0.158	0.185	0.201
	-0.199	0.149	0.156	0.183	0.199
	-0.198	0.152	0.159	0.185	0.203
	-0.197	0.152	0.157	0.186	0.202
	-0.196	0.15	0.157	0.185	0.202
	-0.195	0.152	0.158	0.186	0.204
	-0.194	0.152	0.159	0.186	0.203
	-0.193	0.151	0.157	0.186	0.203
	-0.192	0.151	0.157	0.186	0.204
	-0.191	0.15	0.156	0.185	0.203
	-0.19	0.152	0.158	0.188	0.205
	-0.189	0.151	0.158	0.187	0.205
	-0.188	0.151	0.157	0.186	0.205
	-0.187	0.152	0.159	0.189	0.206
	-0.186	0.152	0.158	0.19	0.207
	-0.185	0.152	0.158	0.188	0.207
	-0.184	0.152	0.159	0.188	0.206
	-0.183	0.15	0.157	0.188	0.205
	-0.182	0.152	0.159	0.19	0.209
	-0.181	0.152	0.159	0.189	0.207
	-0.18	0.149	0.156	0.187	0.206
	-0.179	0.151	0.158	0.19	0.207
	-0.178	0.151	0.158	0.19	0.209
	-0.177	0.152	0.158	0.19	0.209
	-0.176	0.151	0.158	0.19	0.209
	-0.175	0.15	0.157	0.19	0.209
	-0.174	0.151	0.159	0.191	0.211
	-0.173	0.15	0.157	0.19	0.209
	-0.172	0.15	0.157	0.19	0.21
	-0.171	0.151	0.159	0.192	0.211
	-0.17	0.151	0.158	0.191	0.212
	-0.169	0.151	0.158	0.193	0.212
	-0.168	0.152	0.158	0.193	0.212
	-0.167	0.149	0.157	0.191	0.21
	-0.166	0.152	0.159	0.194	0.214
	-0.165	0.151	0.159	0.194	0.214
	-0.164	0.15	0.157	0.193	0.213
	-0.163	0.151	0.158	0.195	0.215
	-0.162	0.152	0.159	0.195	0.215
	-0.161	0.15	0.157	0.194	0.213
	-0.16	0.151	0.158	0.194	0.214
	-0.159	0.151	0.157	0.195	0.214
	-0.158	0.152	0.16	0.197	0.218
	-0.157	0.151	0.158	0.196	0.217
	-0.156	0.151	0.158	0.196	0.217
	-0.155	0.152	0.159	0.197	0.217
	-0.154	0.151	0.158	0.196	0.217
	-0.153	0.151	0.16	0.197	0.218
	-0.152	0.152	0.159	0.198	0.219
	-0.151	0.151	0.158	0.197	0.218
	-0.15	0.152	0.161	0.2	0.221
	-0.149	0.152	0.158	0.199	0.221
	-0.148	0.15	0.157	0.197	0.218
	-0.147	0.152	0.159	0.199	0.221
	-0.146	0.152	0.159	0.2	0.223
	-0.145	0.152	0.159	0.201	0.223
	-0.144	0.152	0.159	0.201	0.223
	-0.143	0.151	0.16	0.2	0.223
	-0.142	0.153	0.16	0.202	0.225
	-0.141	0.151	0.159	0.201	0.224
	-0.14	0.151	0.16	0.202	0.225
	-0.139	0.152	0.159	0.203	0.226
	-0.138	0.152	0.159	0.203	0.226
	-0.137	0.153	0.161	0.204	0.227
	-0.136	0.152	0.16	0.204	0.228
	-0.135	0.153	0.161	0.206	0.229
	-0.134	0.153	0.161	0.206	0.23
	-0.133	0.152	0.161	0.206	0.229
	-0.132	0.152	0.159	0.205	0.229
	-0.131	0.153	0.16	0.207	0.23
	-0.13	0.153	0.161	0.207	0.232
	-0.129	0.152	0.161	0.206	0.231
	-0.128	0.151	0.16	0.207	0.231
	-0.127	0.152	0.161	0.207	0.231
	-0.126	0.153	0.162	0.209	0.234
	-0.125	0.153	0.161	0.21	0.233
	-0.124	0.153	0.161	0.21	0.234
	-0.123	0.153	0.162	0.21	0.236
	-0.122	0.151	0.16	0.209	0.233
	-0.121	0.153	0.161	0.211	0.236
	-0.12	0.153	0.161	0.212	0.237
	-0.119	0.152	0.161	0.211	0.236
	-0.118	0.153	0.163	0.213	0.238
	-0.117	0.153	0.163	0.214	0.239
	-0.116	0.151	0.161	0.212	0.238
	-0.115	0.153	0.163	0.213	0.24
	-0.114	0.154	0.163	0.215	0.241
	-0.113	0.154	0.162	0.215	0.242
	-0.112	0.154	0.162	0.215	0.242
	-0.111	0.153	0.163	0.215	0.242
	-0.11	0.156	0.166	0.221	0.249
	-0.109	0.157	0.168	0.223	0.25
	-0.108	0.154	0.163	0.218	0.246
	-0.107	0.154	0.165	0.218	0.247
	-0.106	0.153	0.163	0.218	0.247
	-0.105	0.155	0.165	0.221	0.248
	-0.104	0.153	0.164	0.22	0.249
	-0.103	0.152	0.162	0.218	0.247
	-0.102	0.154	0.164	0.222	0.252
	-0.101	0.155	0.166	0.222	0.252
	-0.1	0.153	0.163	0.222	0.251
	-0.099	0.154	0.166	0.223	0.253
	-0.098	0.154	0.165	0.223	0.255
	-0.097	0.153	0.165	0.224	0.254
	-0.096	0.154	0.164	0.223	0.254
	-0.095	0.154	0.165	0.225	0.256
	-0.094	0.155	0.166	0.227	0.259
	-0.093	0.155	0.166	0.227	0.258
	-0.092	0.154	0.166	0.228	0.259
	-0.091	0.155	0.166	0.228	0.261
	-0.09	0.155	0.166	0.228	0.261
	-0.089	0.156	0.166	0.229	0.263
	-0.088	0.156	0.167	0.23	0.263
	-0.087	0.155	0.166	0.228	0.263
	-0.086	0.156	0.168	0.231	0.267
	-0.085	0.157	0.167	0.232	0.268
	-0.084	0.157	0.168	0.233	0.269
	-0.083	0.157	0.168	0.233	0.269
	-0.082	0.158	0.169	0.234	0.271
	-0.081	0.158	0.168	0.234	0.271
	-0.08	0.157	0.168	0.235	0.272
	-0.079	0.156	0.168	0.235	0.274
	-0.078	0.158	0.168	0.237	0.275
	-0.077	0.157	0.169	0.237	0.275
	-0.076	0.158	0.167	0.238	0.276
	-0.075	0.158	0.17	0.239	0.278
	-0.074	0.158	0.169	0.24	0.279
	-0.073	0.158	0.17	0.24	0.281
	-0.072	0.158	0.169	0.241	0.282
	-0.071	0.157	0.168	0.239	0.28
	-0.07	0.159	0.17	0.243	0.285
	-0.069	0.159	0.169	0.243	0.287
	-0.068	0.158	0.171	0.243	0.287
	-0.067	0.159	0.171	0.246	0.288
	-0.066	0.159	0.171	0.247	0.29
	-0.065	0.159	0.17	0.246	0.291
	-0.064	0.159	0.171	0.247	0.292
	-0.063	0.159	0.171	0.247	0.293
	-0.062	0.16	0.172	0.25	0.296
	-0.061	0.16	0.171	0.249	0.298
	-0.06	0.16	0.171	0.25	0.298
	-0.059	0.16	0.173	0.251	0.3
	-0.058	0.158	0.17	0.249	0.298
	-0.057	0.16	0.172	0.253	0.303
	-0.056	0.16	0.174	0.253	0.304
	-0.055	0.159	0.172	0.253	0.304
	-0.054	0.162	0.173	0.256	0.309
	-0.053	0.162	0.174	0.256	0.309
	-0.052	0.16	0.172	0.255	0.307
	-0.051	0.161	0.174	0.258	0.312
	-0.05	0.162	0.174	0.259	0.314
	-0.049	0.162	0.175	0.26	0.316
	-0.048	0.161	0.174	0.26	0.317
	-0.047	0.161	0.174	0.26	0.319
	-0.046	0.162	0.176	0.263	0.322
	-0.045	0.161	0.174	0.262	0.321
	-0.044	0.161	0.175	0.263	0.323
	-0.043	0.162	0.176	0.264	0.326
	-0.042	0.162	0.175	0.265	0.327
	-0.041	0.163	0.176	0.266	0.331
	-0.04	0.163	0.176	0.268	0.332
	-0.039	0.161	0.175	0.266	0.332
	-0.038	0.163	0.178	0.27	0.337
	-0.037	0.163	0.178	0.27	0.338
	-0.036	0.162	0.177	0.269	0.337
	-0.035	0.164	0.176	0.272	0.342
	-0.034	0.164	0.178	0.272	0.342
	-0.033	0.164	0.179	0.274	0.346
	-0.032	0.164	0.178	0.275	0.347
	-0.031	0.164	0.177	0.274	0.347
	-0.03	0.165	0.179	0.277	0.351
	-0.029	0.163	0.178	0.276	0.352
	-0.028	0.163	0.178	0.276	0.353
	-0.027	0.165	0.179	0.278	0.357
	-0.026	0.164	0.178	0.278	0.356
	-0.025	0.164	0.179	0.28	0.36
	-0.024	0.165	0.179	0.281	0.362
	-0.023	0.164	0.178	0.28	0.363
	-0.022	0.166	0.18	0.283	0.366
	-0.021	0.165	0.179	0.284	0.368
	-0.02	0.163	0.178	0.281	0.366
	-0.019	0.165	0.18	0.285	0.37
	-0.018	0.165	0.18	0.285	0.373
	-0.017	0.165	0.18	0.285	0.376
	-0.016	0.165	0.18	0.286	0.376
	-0.015	0.165	0.18	0.286	0.377
	-0.014	0.166	0.18	0.289	0.381
	-0.013	0.165	0.18	0.289	0.381
	-0.012	0.165	0.18	0.289	0.383
	-0.011	0.167	0.181	0.29	0.385
	-0.01	0.166	0.181	0.29	0.387
	-0.009	0.165	0.181	0.291	0.39
	-0.008	0.165	0.181	0.293	0.391
	-0.007	0.164	0.179	0.29	0.391
	-0.006	0.166	0.182	0.295	0.394
	-0.005	0.166	0.181	0.295	0.396
	-0.004	0.166	0.181	0.293	0.395
	-0.003	0.166	0.182	0.295	0.399
	-0.002	0.167	0.182	0.296	0.401
	-0.001	0.166	0.181	0.296	0.4
	0	0.166	0.181	0.295	0.402
	0.001	0.166	0.181	0.297	0.405
	0.002	0.167	0.183	0.299	0.406
	0.003	0.166	0.182	0.298	0.408
	0.004	0.166	0.181	0.297	0.408
	0.005	0.166	0.182	0.299	0.41
	0.006	0.165	0.18	0.297	0.409
	0.007	0.166	0.181	0.3	0.412
	0.008	0.166	0.182	0.299	0.413
	0.009	0.165	0.181	0.299	0.412
	0.01	0.167	0.183	0.301	0.416
	0.011	0.167	0.183	0.301	0.416
	0.012	0.165	0.179	0.3	0.414
	0.013	0.166	0.182	0.301	0.417
	0.014	0.167	0.183	0.301	0.418
	0.015	0.166	0.181	0.301	0.418
	0.016	0.166	0.182	0.302	0.419
	0.017	0.165	0.181	0.301	0.419
	0.018	0.167	0.182	0.304	0.423
	0.019	0.167	0.182	0.303	0.423
	0.02	0.164	0.182	0.302	0.422
	0.021	0.164	0.182	0.303	0.422
	0.022	0.163	0.181	0.301	0.423
	0.023	0.165	0.182	0.303	0.423
	0.024	0.166	0.181	0.302	0.424
	0.025	0.164	0.179	0.299	0.422
	0.026	0.163	0.182	0.302	0.424
	0.027	0.161	0.182	0.302	0.423
	0.028	0.159	0.18	0.301	0.423
	0.029	0.157	0.18	0.302	0.424
	0.03	0.156	0.181	0.301	0.425
	0.031	0.153	0.179	0.3	0.423
	0.032	0.153	0.18	0.3	0.423
	0.033	0.153	0.18	0.299	0.423
	0.034	0.154	0.18	0.301	0.423
	0.035	0.153	0.18	0.3	0.423
	0.036	0.154	0.179	0.299	0.422
	0.037	0.154	0.179	0.299	0.423
	0.038	0.152	0.178	0.298	0.421
	0.039	0.154	0.179	0.299	0.421
	0.04	0.155	0.179	0.299	0.422
	0.041	0.153	0.178	0.296	0.419
	0.042	0.156	0.179	0.298	0.42
	0.043	0.157	0.179	0.297	0.419
	0.044	0.153	0.176	0.294	0.415
	0.045	0.155	0.178	0.295	0.417
	0.046	0.154	0.178	0.296	0.418
	0.047	0.154	0.177	0.295	0.417
	0.048	0.154	0.177	0.294	0.415
	0.049	0.154	0.177	0.293	0.415
	0.05	0.155	0.178	0.294	0.414
	0.051	0.154	0.175	0.292	0.412
	0.052	0.157	0.176	0.292	0.412
	0.053	0.161	0.177	0.292	0.411
	0.054	0.161	0.176	0.291	0.41
	0.055	0.162	0.176	0.291	0.41
	0.056	0.161	0.175	0.29	0.408
	0.057	0.159	0.173	0.287	0.405
	0.058	0.162	0.176	0.289	0.408
	0.059	0.161	0.175	0.288	0.407
	0.06	0.16	0.174	0.286	0.404
	0.061	0.161	0.175	0.286	0.404
	0.062	0.161	0.175	0.286	0.404
	0.063	0.16	0.173	0.285	0.401
	0.064	0.16	0.174	0.284	0.4
	0.065	0.159	0.173	0.284	0.399
	0.066	0.161	0.174	0.284	0.4
	0.067	0.16	0.174	0.283	0.397
	0.068	0.159	0.173	0.28	0.396
	0.069	0.16	0.173	0.281	0.396
	0.07	0.16	0.174	0.282	0.396
	0.071	0.16	0.173	0.281	0.393
	0.072	0.158	0.172	0.279	0.392
	0.073	0.158	0.17	0.278	0.39
	0.074	0.159	0.172	0.278	0.391
	0.075	0.158	0.172	0.277	0.388
	0.076	0.156	0.17	0.275	0.386
	0.077	0.158	0.171	0.275	0.387
	0.078	0.158	0.171	0.275	0.386
	0.079	0.158	0.17	0.274	0.384
	0.08	0.158	0.171	0.272	0.382
	0.081	0.157	0.169	0.272	0.381
	0.082	0.158	0.17	0.272	0.381
	0.083	0.156	0.169	0.27	0.378
	0.084	0.156	0.168	0.27	0.377
	0.085	0.157	0.17	0.27	0.377
	0.086	0.156	0.168	0.268	0.375
	0.087	0.158	0.169	0.269	0.375
	0.088	0.155	0.168	0.268	0.374
	0.089	0.154	0.166	0.265	0.37
	0.09	0.156	0.168	0.266	0.372
	0.091	0.155	0.168	0.266	0.37
	0.092	0.154	0.166	0.264	0.368
	0.093	0.155	0.168	0.264	0.367
	0.094	0.155	0.167	0.264	0.367
	0.095	0.158	0.17	0.266	0.37
	0.096	0.157	0.168	0.264	0.367
	0.097	0.155	0.166	0.261	0.362
	0.098	0.155	0.167	0.261	0.363
	0.099	0.154	0.165	0.259	0.361
	0.1	0.154	0.165	0.259	0.359
	0.101	0.154	0.165	0.259	0.359
	0.102	0.153	0.164	0.257	0.357
	0.103	0.153	0.165	0.258	0.357
	0.104	0.154	0.165	0.256	0.355
	0.105	0.151	0.163	0.255	0.353
	0.106	0.154	0.165	0.256	0.355
	0.107	0.152	0.164	0.255	0.353
	0.108	0.151	0.162	0.252	0.349
	0.109	0.153	0.163	0.252	0.351
	0.11	0.153	0.164	0.252	0.35
	0.111	0.152	0.163	0.252	0.348
	0.112	0.152	0.163	0.251	0.348
	0.113	0.151	0.161	0.25	0.345
	0.114	0.152	0.163	0.25	0.346
	0.115	0.151	0.16	0.249	0.344
	0.116	0.15	0.161	0.248	0.343
	0.117	0.151	0.162	0.248	0.342
	0.118	0.15	0.161	0.247	0.341
	0.119	0.151	0.161	0.247	0.341
	0.12	0.15	0.161	0.247	0.339
	0.121	0.151	0.161	0.246	0.339
	0.122	0.152	0.161	0.246	0.339
	0.123	0.15	0.161	0.244	0.337
	0.124	0.149	0.159	0.243	0.335
	0.125	0.15	0.16	0.244	0.334
	0.126	0.15	0.159	0.243	0.334
	0.127	0.149	0.159	0.241	0.333
	0.128	0.149	0.158	0.241	0.332
	0.129	0.149	0.158	0.24	0.33
	0.13	0.149	0.159	0.241	0.331
	0.131	0.148	0.158	0.241	0.329
	0.132	0.148	0.158	0.239	0.328
	0.133	0.148	0.158	0.239	0.328
	0.134	0.147	0.157	0.237	0.325
	0.135	0.148	0.158	0.238	0.326
	0.136	0.148	0.158	0.237	0.325
	0.137	0.147	0.156	0.236	0.323
	0.138	0.148	0.158	0.238	0.325
	0.139	0.147	0.157	0.237	0.323
	0.14	0.145	0.155	0.233	0.32
	0.141	0.147	0.157	0.234	0.321
	0.142	0.147	0.156	0.235	0.32
	0.143	0.146	0.156	0.233	0.319
	0.144	0.146	0.155	0.233	0.318
	0.145	0.146	0.155	0.232	0.317
	0.146	0.147	0.155	0.232	0.317
	0.147	0.146	0.155	0.231	0.315
	0.148	0.145	0.155	0.231	0.315
	0.149	0.146	0.155	0.231	0.315
	0.15	0.145	0.154	0.23	0.314
	0.151	0.146	0.155	0.23	0.313
	0.152	0.146	0.154	0.23	0.313
	0.153	0.143	0.152	0.227	0.31
	0.154	0.146	0.155	0.229	0.311
	0.155	0.145	0.153	0.228	0.311
	0.156	0.144	0.153	0.227	0.309
	0.157	0.144	0.152	0.227	0.31
	0.158	0.145	0.153	0.228	0.308
	0.159	0.143	0.152	0.226	0.307
	0.16	0.143	0.152	0.225	0.306
	0.161	0.142	0.151	0.225	0.306
	0.162	0.144	0.153	0.225	0.306
	0.163	0.143	0.152	0.225	0.305
	0.164	0.143	0.152	0.223	0.304
	0.165	0.143	0.152	0.224	0.304
	0.166	0.142	0.15	0.222	0.303
	0.167	0.143	0.151	0.223	0.303
	0.168	0.142	0.151	0.222	0.302
	0.169	0.141	0.151	0.221	0.3
	0.17	0.143	0.151	0.222	0.301
	0.171	0.142	0.151	0.222	0.3
	0.172	0.142	0.151	0.221	0.3
	0.173	0.142	0.151	0.221	0.299
	0.174	0.142	0.151	0.22	0.299
	0.175	0.141	0.151	0.219	0.298
	0.176	0.14	0.15	0.219	0.297
	0.177	0.141	0.149	0.218	0.296
	0.178	0.141	0.149	0.218	0.296
	0.179	0.14	0.148	0.218	0.295
	0.18	0.14	0.148	0.217	0.294
	0.181	0.141	0.149	0.218	0.294
	0.182	0.14	0.149	0.216	0.293
	0.183	0.14	0.149	0.217	0.293
	0.184	0.139	0.149	0.217	0.293
	0.185	0.138	0.146	0.213	0.29
	0.186	0.14	0.148	0.216	0.291
	0.187	0.14	0.148	0.216	0.291
	0.188	0.14	0.147	0.213	0.29
	0.189	0.14	0.148	0.216	0.289
	0.19	0.139	0.147	0.214	0.289
	0.191	0.139	0.146	0.213	0.288
	0.192	0.138	0.147	0.213	0.287
	0.193	0.138	0.148	0.213	0.286
	0.194	0.14	0.147	0.213	0.288
	0.195	0.139	0.146	0.213	0.287
	0.196	0.138	0.146	0.212	0.285
	0.197	0.139	0.146	0.212	0.286
	0.198	0.131	0.139	0.203	0.276
	0.199	0.138	0.146	0.21	0.284
	0.2	0.138	0.146	0.211	0.284
	0.201	0.137	0.145	0.209	0.282
	0.202	0.139	0.146	0.211	0.284
	0.203	0.138	0.146	0.21	0.283
	0.204	0.137	0.144	0.208	0.28
	0.205	0.138	0.145	0.209	0.282
	0.206	0.137	0.145	0.209	0.281
	0.207	0.138	0.144	0.208	0.281
	0.208	0.136	0.145	0.208	0.28
	0.209	0.137	0.144	0.208	0.28
	0.21	0.137	0.145	0.208	0.279
	0.211	0.136	0.143	0.207	0.278
	0.212	0.136	0.144	0.207	0.277
	0.213	0.137	0.144	0.207	0.278
	0.214	0.137	0.144	0.206	0.277
	0.215	0.137	0.143	0.207	0.277
	0.216	0.136	0.143	0.206	0.277
	0.217	0.135	0.142	0.204	0.274
	0.218	0.137	0.144	0.206	0.276
	0.219	0.136	0.144	0.205	0.276
	0.22	0.136	0.142	0.204	0.273
	0.221	0.136	0.143	0.205	0.274
	0.222	0.136	0.143	0.205	0.274
	0.223	0.137	0.143	0.205	0.274
	0.224	0.136	0.143	0.204	0.273
	0.225	0.135	0.142	0.204	0.272
	0.226	0.136	0.143	0.203	0.272
	0.227	0.135	0.142	0.204	0.271
	0.228	0.135	0.142	0.202	0.271
	0.229	0.135	0.142	0.203	0.271
	0.23	0.135	0.141	0.201	0.27
	0.231	0.135	0.141	0.202	0.27
	0.232	0.135	0.142	0.202	0.269
	0.233	0.134	0.14	0.201	0.269
	0.234	0.135	0.141	0.202	0.27
	0.235	0.135	0.141	0.201	0.269
	0.236	0.133	0.139	0.199	0.266
	0.237	0.134	0.14	0.2	0.268
	0.238	0.135	0.141	0.201	0.267
	0.239	0.134	0.141	0.2	0.267
	0.24	0.134	0.14	0.2	0.267
	0.241	0.133	0.14	0.199	0.266
	0.242	0.134	0.141	0.199	0.267
	0.243	0.133	0.14	0.199	0.265
	0.244	0.133	0.139	0.198	0.265
	0.245	0.134	0.14	0.199	0.265
	0.246	0.133	0.139	0.198	0.264
	0.247	0.133	0.139	0.198	0.265
	0.248	0.133	0.14	0.198	0.263
	0.249	0.131	0.137	0.195	0.261
	0.25	0.133	0.139	0.198	0.263
	0.251	0.133	0.139	0.198	0.263
	0.252	0.132	0.139	0.196	0.262
	0.253	0.133	0.139	0.197	0.262
	0.254	0.133	0.139	0.197	0.262
	0.255	0.132	0.138	0.196	0.261
	0.256	0.133	0.138	0.196	0.261
	0.257	0.132	0.137	0.195	0.261
	0.258	0.133	0.139	0.196	0.26
	0.259	0.132	0.138	0.196	0.26
	0.26	0.131	0.138	0.195	0.26
	0.261	0.133	0.138	0.195	0.26
	0.262	0.131	0.137	0.194	0.257
	0.263	0.133	0.138	0.195	0.258
	0.264	0.132	0.137	0.194	0.259
	0.265	0.132	0.136	0.193	0.257
	0.266	0.133	0.138	0.195	0.259
	0.267	0.132	0.137	0.194	0.258
	0.268	0.131	0.136	0.192	0.256
	0.269	0.131	0.137	0.194	0.257
	0.27	0.132	0.137	0.193	0.258
	0.271	0.131	0.137	0.193	0.256
	0.272	0.131	0.136	0.192	0.256
	0.273	0.13	0.136	0.192	0.255
	0.274	0.133	0.137	0.194	0.256
	0.275	0.132	0.137	0.193	0.256
	0.276	0.131	0.136	0.191	0.254
	0.277	0.132	0.137	0.191	0.254
	0.278	0.13	0.136	0.192	0.255
	0.279	0.131	0.137	0.192	0.254
	0.28	0.131	0.136	0.191	0.253
	0.281	0.129	0.134	0.19	0.252
	0.282	0.13	0.137	0.192	0.254
	0.283	0.131	0.136	0.19	0.254
	0.284	0.13	0.135	0.19	0.251
	0.285	0.131	0.136	0.19	0.253
	0.286	0.13	0.135	0.191	0.253
	0.287	0.13	0.135	0.189	0.251
	0.288	0.129	0.135	0.189	0.251
	0.289	0.129	0.134	0.19	0.25
	0.29	0.131	0.135	0.19	0.251
	0.291	0.13	0.135	0.189	0.251
	0.292	0.129	0.135	0.19	0.251
	0.293	0.13	0.135	0.189	0.25
	0.294	0.129	0.134	0.187	0.249
	0.295	0.13	0.135	0.189	0.249
	0.296	0.13	0.135	0.188	0.25
	0.297	0.128	0.134	0.188	0.248
	0.298	0.13	0.135	0.189	0.25
	0.299	0.13	0.135	0.188	0.248
	0.3	0.132	0.137	0.191	0.251
	0.301	0.131	0.136	0.189	0.25
	0.302	0.13	0.135	0.188	0.249
	0.303	0.129	0.134	0.187	0.247
	0.304	0.129	0.134	0.187	0.247
	0.305	0.129	0.134	0.187	0.247
	0.306	0.13	0.134	0.187	0.248
	0.307	0.129	0.133	0.186	0.246
	0.308	0.129	0.134	0.186	0.246
	0.309	0.128	0.134	0.187	0.246
	0.31	0.129	0.133	0.186	0.246
	0.311	0.129	0.134	0.186	0.247
	0.312	0.13	0.134	0.187	0.245
	0.313	0.127	0.131	0.184	0.244
	0.314	0.13	0.134	0.186	0.246
	0.315	0.129	0.134	0.186	0.245
	0.316	0.128	0.133	0.185	0.244
	0.317	0.129	0.133	0.185	0.245
	0.318	0.129	0.133	0.185	0.244
	0.319	0.128	0.133	0.184	0.244
	0.32	0.128	0.133	0.184	0.244
	0.321	0.129	0.133	0.184	0.244
	0.322	0.129	0.134	0.185	0.244
	0.323	0.129	0.132	0.185	0.243
	0.324	0.128	0.132	0.184	0.243
	0.325	0.129	0.133	0.184	0.244
	0.326	0.129	0.134	0.185	0.244
	0.327	0.129	0.133	0.184	0.243
	0.328	0.129	0.132	0.184	0.242
	0.329	0.127	0.132	0.183	0.241
	0.33	0.129	0.134	0.184	0.242
	0.331	0.129	0.133	0.184	0.242
	0.332	0.127	0.131	0.182	0.241
	0.333	0.128	0.132	0.183	0.241
	0.334	0.129	0.132	0.183	0.241
	0.335	0.128	0.132	0.183	0.241
	0.336	0.128	0.132	0.183	0.24
	0.337	0.128	0.132	0.182	0.24
	0.338	0.128	0.132	0.183	0.242
	0.339	0.127	0.131	0.182	0.24
	0.34	0.128	0.132	0.182	0.239
	0.341	0.128	0.132	0.182	0.24
	0.342	0.127	0.132	0.181	0.24
	0.343	0.128	0.133	0.182	0.239
	0.344	0.128	0.132	0.182	0.24
	0.345	0.126	0.13	0.18	0.238
	0.346	0.128	0.132	0.182	0.24
	0.347	0.128	0.131	0.182	0.238
	0.348	0.128	0.131	0.181	0.238
	0.349	0.128	0.131	0.181	0.239
	0.35	0.127	0.132	0.181	0.239
	0.351	0.127	0.131	0.18	0.237
	0.352	0.127	0.13	0.181	0.237
	0.353	0.127	0.13	0.181	0.238
	0.354	0.128	0.132	0.181	0.238
	0.355	0.127	0.131	0.181	0.237
	0.356	0.128	0.131	0.181	0.237
	0.357	0.128	0.131	0.181	0.238
	0.358	0.126	0.13	0.18	0.237
	0.359	0.128	0.131	0.18	0.238
	0.36	0.128	0.131	0.18	0.237
	0.361	0.126	0.13	0.179	0.235
	0.362	0.128	0.131	0.181	0.238
	0.363	0.127	0.131	0.181	0.236
	0.364	0.126	0.129	0.178	0.235
	0.365	0.127	0.13	0.179	0.236
	0.366	0.127	0.13	0.18	0.236
	0.367	0.127	0.13	0.18	0.236
	0.368	0.127	0.131	0.18	0.235
	0.369	0.127	0.13	0.179	0.235
	0.37	0.127	0.131	0.18	0.236
	0.371	0.127	0.13	0.179	0.234
	0.372	0.127	0.13	0.179	0.234
	0.373	0.127	0.131	0.179	0.235
	0.374	0.127	0.13	0.178	0.235
	0.375	0.127	0.13	0.179	0.235
	0.376	0.127	0.13	0.178	0.235
	0.377	0.127	0.13	0.179	0.235
	0.378	0.128	0.131	0.179	0.235
	0.379	0.127	0.131	0.178	0.234
	0.38	0.127	0.129	0.178	0.233
	0.381	0.126	0.13	0.179	0.234
	0.382	0.127	0.13	0.178	0.234
	0.383	0.126	0.13	0.178	0.234
	0.384	0.127	0.13	0.178	0.233
	0.385	0.127	0.129	0.177	0.233
	0.386	0.127	0.13	0.179	0.234
	0.387	0.127	0.13	0.178	0.233
	0.388	0.126	0.129	0.178	0.233
	0.389	0.126	0.129	0.178	0.233
	0.39	0.126	0.129	0.177	0.232
	0.391	0.127	0.13	0.177	0.233
	0.392	0.127	0.129	0.177	0.233
	0.393	0.125	0.129	0.176	0.232
	0.394	0.127	0.13	0.177	0.233
	0.395	0.127	0.13	0.177	0.233
	0.396	0.125	0.128	0.176	0.231
	0.397	0.126	0.129	0.177	0.232
	0.398	0.0268	0.0266	0.0709	0.125

## Sheet: Fig. 3c
Fig. 3c. Whole cell CVs of the ‘Ca. M. nitroreducens’ enrichment culture with and without AcMet.
	Without AcMet			With AcMet	With AcMet
	E/ V vs. SHE	Current density (uA cm-2)		E/ V vs. SHE	Current density (uA cm-2)
	0.395	-0.0273106		-0.201	-0.0377
	0.393	-0.0336515		-0.199	-0.00324
	0.391	-0.0377121		-0.197	0.0174
	0.389	-0.0418182		-0.195	0.0306
	0.387	-0.0433485		-0.193	0.0408
	0.385	-0.0474015		-0.191	0.0493
	0.383	-0.0481667		-0.189	0.0597
	0.381	-0.05275		-0.187	0.0672
	0.379	-0.0544545		-0.185	0.0737
	0.377	-0.0568636		-0.183	0.0769
	0.375	-0.0599773		-0.181	0.0857
	0.373	-0.0620303		-0.179	0.0891
	0.371	-0.0617955		-0.177	0.0945
	0.369	-0.0644394		-0.175	0.0976
	0.367	-0.0669091		-0.173	0.101
	0.365	-0.0652652		-0.171	0.107
	0.363	-0.0699621		-0.169	0.111
	0.361	-0.0707879		-0.167	0.109
	0.359	-0.0726061		-0.165	0.116
	0.357	-0.0719621		-0.163	0.119
	0.355	-0.0721364		-0.161	0.121
	0.353	-0.077197		-0.159	0.123
	0.351	-0.0770455		-0.157	0.127
	0.349	-0.0755455		-0.155	0.131
	0.347	-0.0781061		-0.153	0.132
	0.345	-0.08		-0.151	0.133
	0.343	-0.0787879		-0.149	0.137
	0.341	-0.0803788		-0.147	0.138
	0.339	-0.0790909		-0.145	0.141
	0.337	-0.0819697		-0.143	0.142
	0.335	-0.082803		-0.141	0.143
	0.333	-0.0814394		-0.139	0.147
	0.331	-0.0822727		-0.137	0.149
	0.329	-0.0848485		-0.135	0.15
	0.327	-0.0862879		-0.133	0.153
	0.325	-0.0856061		-0.131	0.153
	0.323	-0.0856818		-0.129	0.155
	0.321	-0.0875		-0.127	0.156
	0.319	-0.0877273		-0.125	0.158
	0.317	-0.0865152		-0.123	0.159
	0.315	-0.0884091		-0.121	0.162
	0.313	-0.0896212		-0.119	0.16
	0.311	-0.0899242		-0.117	0.164
	0.309	-0.0912121		-0.115	0.165
	0.307	-0.089697		-0.113	0.166
	0.305	-0.0929545		-0.111	0.166
	0.303	-0.0905303		-0.109	0.174
	0.301	-0.0966667		-0.107	0.17
	0.299	-0.0915152		-0.105	0.171
	0.297	-0.0948485		-0.103	0.169
	0.295	-0.0937121		-0.101	0.174
	0.293	-0.0927273		-0.099	0.174
	0.291	-0.0929545		-0.097	0.174
	0.289	-0.0950758		-0.095	0.175
	0.287	-0.0940909		-0.093	0.176
	0.285	-0.0956061		-0.091	0.178
	0.283	-0.0958333		-0.089	0.178
	0.281	-0.0976515		-0.087	0.177
	0.279	-0.0976515		-0.085	0.181
	0.277	-0.0977273		-0.083	0.182
	0.275	-0.0990152		-0.081	0.18
	0.273	-0.099697		-0.079	0.182
	0.271	-0.0991667		-0.077	0.182
	0.269	-0.0992424		-0.075	0.184
	0.267	-0.0992424		-0.073	0.185
	0.265	-0.101667		-0.071	0.182
	0.263	-0.100379		-0.069	0.187
	0.261	-0.101591		-0.067	0.187
	0.259	-0.100303		-0.065	0.187
	0.257	-0.102803		-0.063	0.186
	0.255	-0.102803		-0.061	0.188
	0.253	-0.103561		-0.059	0.189
	0.251	-0.104773		-0.057	0.189
	0.249	-0.105		-0.055	0.188
	0.247	-0.106288		-0.053	0.192
	0.245	-0.106591		-0.051	0.19
	0.243	-0.104848		-0.049	0.191
	0.241	-0.108485		-0.047	0.191
	0.239	-0.108712		-0.045	0.191
	0.237	-0.10553		-0.043	0.192
	0.235	-0.107121		-0.041	0.194
	0.233	-0.109924		-0.039	0.19
	0.231	-0.110227		-0.037	0.194
	0.229	-0.110758		-0.035	0.194
	0.227	-0.109697		-0.033	0.195
	0.225	-0.112652		-0.031	0.194
	0.223	-0.111894		-0.029	0.195
	0.221	-0.111212		-0.027	0.196
	0.219	-0.112652		-0.025	0.197
	0.217	-0.114394		-0.023	0.194
	0.215	-0.113636		-0.021	0.197
	0.213	-0.115833		-0.019	0.196
	0.211	-0.113485		-0.017	0.196
	0.209	-0.117121		-0.015	0.196
	0.207	-0.114924		-0.013	0.196
	0.205	-0.117273		-0.011	0.198
	0.203	-0.117955		-0.009	0.198
	0.201	-0.11803		-0.007	0.194
	0.199	-0.11947		-0.005	0.197
	0.197	-0.12		-0.003	0.197
	0.195	-0.118258		-0.001	0.196
	0.193	-0.120682		0.001	0.197
	0.191	-0.119242		0.003	0.196
	0.189	-0.122046		0.005	0.197
	0.187	-0.122879		0.007	0.197
	0.185	-0.123106		0.009	0.195
	0.183	-0.122954		0.011	0.197
	0.181	-0.122727		0.013	0.197
	0.179	-0.121515		0.015	0.196
	0.177	-0.124546		0.017	0.196
	0.175	-0.123864		0.019	0.198
	0.173	-0.126742		0.021	0.196
	0.171	-0.12303		0.023	0.197
	0.169	-0.125606		0.025	0.194
	0.167	-0.125227		0.027	0.196
	0.165	-0.127652		0.029	0.196
	0.163	-0.126894		0.031	0.195
	0.161	-0.128864		0.033	0.196
	0.159	-0.130076		0.035	0.195
	0.157	-0.1275		0.037	0.195
	0.155	-0.129242		0.039	0.195
	0.153	-0.131742		0.041	0.193
	0.151	-0.130909		0.043	0.194
	0.149	-0.131818		0.045	0.193
	0.147	-0.130379		0.047	0.193
	0.145	-0.133333		0.049	0.192
	0.143	-0.134242		0.051	0.192
	0.141	-0.132727		0.053	0.192
	0.139	-0.135152		0.055	0.193
	0.137	-0.138258		0.057	0.189
	0.135	-0.138636		0.059	0.193
	0.133	-0.138712		0.061	0.192
	0.131	-0.137652		0.063	0.19
	0.129	-0.140909		0.065	0.19
	0.127	-0.141667		0.067	0.19
	0.125	-0.142197		0.069	0.19
	0.123	-0.144167		0.071	0.19
	0.121	-0.144697		0.073	0.189
	0.119	-0.146818		0.075	0.19
	0.117	-0.147803		0.077	0.189
	0.115	-0.148409		0.079	0.188
	0.113	-0.15		0.081	0.188
	0.111	-0.14947		0.083	0.187
	0.109	-0.149015		0.085	0.188
	0.107	-0.151894		0.087	0.187
	0.105	-0.153712		0.089	0.185
	0.103	-0.155151		0.091	0.188
	0.101	-0.157424		0.093	0.186
	0.099	-0.156515		0.095	0.191
	0.097	-0.159773		0.097	0.186
	0.095	-0.163409		0.099	0.186
	0.093	-0.163333		0.101	0.186
	0.091	-0.164091		0.103	0.186
	0.089	-0.168864		0.105	0.183
	0.087	-0.169697		0.107	0.184
	0.085	-0.172273		0.109	0.183
	0.083	-0.171364		0.111	0.183
	0.081	-0.177424		0.113	0.183
	0.079	-0.179394		0.115	0.183
	0.077	-0.178333		0.117	0.182
	0.075	-0.181288		0.119	0.183
	0.073	-0.186439		0.121	0.183
	0.071	-0.19053		0.123	0.183
	0.069	-0.192576		0.125	0.182
	0.067	-0.196364		0.127	0.182
	0.065	-0.200833		0.129	0.181
	0.063	-0.203409		0.131	0.181
	0.061	-0.205985		0.133	0.182
	0.059	-0.210682		0.135	0.181
	0.057	-0.212954		0.137	0.179
	0.055	-0.220454		0.139	0.181
	0.053	-0.223182		0.141	0.18
	0.051	-0.222727		0.143	0.179
	0.049	-0.230606		0.145	0.179
	0.047	-0.236212		0.147	0.177
	0.045	-0.236894		0.149	0.179
	0.043	-0.242197		0.151	0.179
	0.041	-0.251591		0.153	0.177
	0.039	-0.254924		0.155	0.179
	0.037	-0.258788		0.157	0.179
	0.035	-0.262045		0.159	0.178
	0.033	-0.271818		0.161	0.177
	0.031	-0.2775		0.163	0.177
	0.029	-0.28197		0.165	0.178
	0.027	-0.288485		0.167	0.177
	0.025	-0.296667		0.169	0.177
	0.023	-0.3025		0.171	0.177
	0.021	-0.308636		0.173	0.177
	0.019	-0.317424		0.175	0.177
	0.017	-0.321364		0.177	0.177
	0.015	-0.331212		0.179	0.175
	0.013	-0.333106		0.181	0.178
	0.011	-0.345076		0.183	0.177
	0.009	-0.35197		0.185	0.173
	0.007	-0.358939		0.187	0.176
	0.005	-0.364394		0.189	0.176
	0.003	-0.371061		0.191	0.176
	0.001	-0.381667		0.193	0.175
	-0.001	-0.387121		0.195	0.175
	-0.003	-0.394318		0.197	0.176
	-0.005	-0.401742		0.199	0.175
	-0.007	-0.411212		0.201	0.175
	-0.009	-0.417955		0.203	0.176
	-0.011	-0.424015		0.205	0.175
	-0.013	-0.431667		0.207	0.175
	-0.015	-0.441061		0.209	0.175
	-0.017	-0.447954		0.211	0.176
	-0.019	-0.452954		0.213	0.177
	-0.021	-0.46197		0.215	0.176
	-0.023	-0.471364		0.217	0.174
	-0.025	-0.481061		0.219	0.178
	-0.027	-0.483182		0.221	0.176
	-0.029	-0.4875		0.223	0.177
	-0.031	-0.500076		0.225	0.176
	-0.033	-0.505682		0.227	0.177
	-0.035	-0.511818		0.229	0.176
	-0.037	-0.516667		0.231	0.177
	-0.039	-0.525		0.233	0.177
	-0.041	-0.528182		0.235	0.178
	-0.043	-0.534621		0.237	0.178
	-0.045	-0.532803		0.239	0.178
	-0.047	-0.54447		0.241	0.178
	-0.049	-0.550303		0.243	0.179
	-0.051	-0.552424		0.245	0.18
	-0.053	-0.555076		0.247	0.179
	-0.055	-0.562727		0.249	0.178
	-0.057	-0.566061		0.251	0.18
	-0.059	-0.564848		0.253	0.181
	-0.061	-0.567955		0.255	0.182
	-0.063	-0.575		0.257	0.181
	-0.065	-0.57697		0.259	0.184
	-0.067	-0.573864		0.261	0.183
	-0.069	-0.578258		0.263	0.183
	-0.071	-0.578258		0.265	0.183
	-0.073	-0.58197		0.267	0.186
	-0.075	-0.580227		0.269	0.186
	-0.077	-0.577727		0.271	0.187
	-0.079	-0.582349		0.273	0.186
	-0.081	-0.581288		0.275	0.19
	-0.083	-0.58447		0.277	0.19
	-0.085	-0.576212		0.279	0.19
	-0.087	-0.579773		0.281	0.19
	-0.089	-0.578409		0.283	0.192
	-0.091	-0.577349		0.285	0.193
	-0.093	-0.574242		0.287	0.193
	-0.095	-0.573182		0.289	0.195
	-0.097	-0.57053		0.291	0.197
	-0.099	-0.567197		0.293	0.199
	-0.101	-0.564697		0.295	0.199
	-0.103	-0.562576		0.297	0.199
	-0.105	-0.559167		0.299	0.202
	-0.107	-0.555152		0.301	0.206
	-0.109	-0.560985		0.303	0.205
	-0.111	-0.55053		0.305	0.205
	-0.113	-0.546742		0.307	0.209
	-0.115	-0.539924		0.309	0.211
	-0.117	-0.537576		0.311	0.212
	-0.119	-0.535227		0.313	0.21
	-0.121	-0.531591		0.315	0.215
	-0.123	-0.525		0.317	0.216
	-0.125	-0.521894		0.319	0.218
	-0.127	-0.52053		0.321	0.22
	-0.129	-0.515303		0.323	0.223
	-0.131	-0.508788		0.325	0.225
	-0.133	-0.503561		0.327	0.227
	-0.135	-0.503182		0.329	0.23
	-0.137	-0.497045		0.331	0.232
	-0.139	-0.493182		0.333	0.234
	-0.141	-0.486061		0.335	0.236
	-0.143	-0.487652		0.337	0.238
	-0.145	-0.479242		0.339	0.24
	-0.147	-0.472273		0.341	0.244
	-0.149	-0.471212		0.343	0.247
	-0.151	-0.468258		0.345	0.246
	-0.153	-0.465		0.347	0.252
	-0.155	-0.46053		0.349	0.254
	-0.157	-0.45197		0.351	0.256
	-0.159	-0.453939		0.353	0.26
	-0.161	-0.45		0.355	0.263
	-0.163	-0.442045		0.357	0.266
	-0.165	-0.440833		0.359	0.269
	-0.167	-0.438106		0.361	0.271
	-0.169	-0.435682		0.363	0.274
	-0.171	-0.430606		0.365	0.278
	-0.173	-0.423106		0.367	0.281
	-0.175	-0.426515		0.369	0.283
	-0.177	-0.420379		0.371	0.286
	-0.179	-0.413106		0.373	0.29
	-0.181	-0.4125		0.375	0.293
	-0.183	-0.410985		0.377	0.297
	-0.185	-0.406742		0.379	0.299
	-0.187	-0.404091		0.381	0.302
	-0.189	-0.400076		0.383	0.305
	-0.191	-0.400303		0.385	0.306
	-0.193	-0.393864		0.387	0.311
	-0.195	-0.3925		0.389	0.313
	-0.197	-0.388939		0.391	0.316
	-0.199	-0.388939		0.393	0.317
	-0.201	-0.385833		0.395	0.321
	-0.203	-0.382803		0.397	0.324
	-0.205	-0.378788		0.399	0.326
	-0.207	-0.377727		0.401	0.328
	-0.209	-0.376894		0.403	0.331
	-0.211	-0.365303		0.405	0.333
	-0.213	-0.369318		0.407	0.336
	-0.215	-0.369849		0.409	0.335
	-0.217	-0.365833		0.411	0.339
	-0.219	-0.365303		0.413	0.34
	-0.221	-0.363333		0.415	0.343
	-0.223	-0.361591		0.417	0.344
	-0.225	-0.361288		0.419	0.346
	-0.227	-0.358939		0.421	0.348
	-0.229	-0.355682		0.423	0.349
	-0.231	-0.356212		0.425	0.349
	-0.233	-0.354015		0.427	0.351
	-0.235	-0.350758		0.429	0.352
	-0.237	-0.349924		0.431	0.352
	-0.239	-0.351591		0.433	0.353
	-0.241	-0.348636		0.435	0.352
	-0.243	-0.343939		0.437	0.355
	-0.245	-0.344773		0.439	0.355
	-0.247	-0.34447		0.441	0.352
	-0.249	-0.344091		0.443	0.355
	-0.251	-0.340985		0.445	0.354
	-0.253	-0.336894		0.447	0.354
	-0.255	-0.339697		0.449	0.353
	-0.257	-0.338409		0.451	0.354
	-0.259	-0.337424		0.453	0.352
	-0.261	-0.334545		0.455	0.353
	-0.263	-0.335833		0.457	0.352
	-0.265	-0.335303		0.459	0.352
	-0.267	-0.329924		0.461	0.351
	-0.269	-0.329773		0.463	0.349
	-0.271	-0.331894		0.465	0.349
	-0.273	-0.330606		0.467	0.347
	-0.275	-0.3275		0.469	0.347
	-0.277	-0.325909		0.471	0.347
	-0.279	-0.327651		0.473	0.343
	-0.281	-0.325682		0.475	0.345
	-0.283	-0.32553		0.477	0.343
	-0.285	-0.322121		0.479	0.342
	-0.287	-0.325076		0.481	0.34
	-0.289	-0.322121		0.483	0.339
	-0.291	-0.321591		0.485	0.338
	-0.293	-0.320985		0.487	0.337
	-0.295	-0.322348		0.489	0.334
	-0.297	-0.322121		0.491	0.334
	-0.299	-0.318485		0.493	0.332
	-0.301	-0.316742		0.495	0.331
	-0.303	-0.320379		0.497	0.33
	-0.305	-0.316212		0.499	0.328
	-0.307	-0.314621		0.501	0.328
	-0.309	-0.315909		0.503	0.326
	-0.311	-0.3175		0.505	0.33
	-0.313	-0.317273		0.507	0.325
	-0.315	-0.313636		0.509	0.323
	-0.317	-0.313106		0.511	0.321
	-0.319	-0.316212		0.513	0.319
	-0.321	-0.315909		0.515	0.319
	-0.323	-0.315303		0.517	0.319
	-0.325	-0.314621		0.519	0.317
	-0.327	-0.313409		0.521	0.315
	-0.329	-0.313106		0.523	0.315
	-0.331	-0.314697		0.525	0.314
	-0.333	-0.309849		0.527	0.313
	-0.335	-0.313864		0.529	0.31
	-0.337	-0.313333		0.531	0.312
	-0.339	-0.312273		0.533	0.31
	-0.341	-0.312424		0.535	0.31
	-0.343	-0.313864		0.537	0.305
	-0.345	-0.311364		0.539	0.307
	-0.347	-0.312197		0.541	0.306
	-0.349	-0.309697		0.543	0.304
	-0.351	-0.312273		0.545	0.304
	-0.353	-0.312576		0.547	0.304
	-0.355	-0.308864		0.549	0.303
	-0.357	-0.311212		0.551	0.302
	-0.359	-0.311894		0.553	0.3
	-0.361	-0.30947		0.555	0.301
	-0.363	-0.310303		0.557	0.3
	-0.365	-0.306136		0.559	0.299
	-0.367	-0.31303		0.561	0.298
	-0.369	-0.313864		0.563	0.296
	-0.371	-0.31		0.565	0.298
	-0.373	-0.311818		0.567	0.296
	-0.375	-0.313485		0.569	0.293
	-0.377	-0.310152		0.571	0.296
	-0.379	-0.310682		0.573	0.295
	-0.381	-0.310909		0.575	0.293
	-0.383	-0.315		0.577	0.293
	-0.385	-0.313864		0.579	0.293
	-0.387	-0.311439		0.581	0.293
	-0.389	-0.311136		0.583	0.292
	-0.391	-0.312955		0.585	0.291
	-0.393	-0.313561		0.587	0.291
	-0.395	-0.31197		0.589	0.291
	-0.397	-0.311818		0.591	0.289
	-0.399	-0.316288		0.593	0.289
	-0.401	-0.313561		0.595	0.288
	-0.403	-0.311667		0.597	0.289
	-0.405	-0.314924		0.599	0.288
	-0.407	-0.314848		0.601	0.287
	-0.409	-0.315833		0.603	0.287
	-0.411	-0.313939		0.605	0.287
	-0.413	-0.313864		0.607	0.279
	-0.415	-0.319091		0.609	0.285
	-0.417	-0.317879		0.611	0.285
	-0.419	-0.317576		0.613	0.285
	-0.421	-0.318182		0.615	0.286
	-0.423	-0.320454		0.617	0.284
	-0.425	-0.317045		0.619	0.285
	-0.427	-0.318864		0.621	0.284
	-0.429	-0.316591		0.623	0.285
	-0.431	-0.322273		0.625	0.284
	-0.433	-0.322576		0.627	0.282
	-0.435	-0.320985		0.629	0.283
	-0.437	-0.323788		0.631	0.282
	-0.439	-0.325909		0.633	0.282
	-0.441	-0.325758		0.635	0.282
	-0.443	-0.324848		0.637	0.283
	-0.445	-0.326136		0.639	0.281
	-0.447	-0.328561		0.641	0.282
	-0.449	-0.329091		0.643	0.282
	-0.451	-0.328409		0.645	0.282
	-0.453	-0.330606		0.647	0.281
	-0.455	-0.32947		0.649	0.28
	-0.457	-0.332045		0.651	0.281
	-0.459	-0.333712		0.653	0.28
	-0.461	-0.329394		0.655	0.28
	-0.463	-0.337651		0.657	0.28
	-0.465	-0.337045		0.659	0.278
	-0.467	-0.336364		0.661	0.28
	-0.469	-0.338333		0.663	0.279
	-0.471	-0.342879		0.665	0.277
	-0.473	-0.342727		0.667	0.28
	-0.475	-0.341288		0.669	0.279
	-0.477	-0.344167		0.671	0.278
	-0.479	-0.345682		0.673	0.278
	-0.481	-0.348258		0.675	0.279
	-0.483	-0.345909		0.677	0.279
	-0.485	-0.348258		0.679	0.278
	-0.487	-0.353409		0.681	0.278
	-0.489	-0.353939		0.683	0.278
	-0.491	-0.356364		0.685	0.278
	-0.493	-0.357424		0.687	0.278
	-0.495	-0.361136		0.689	0.277
	-0.497	-0.363182		0.691	0.277
	-0.499	-0.360606		0.693	0.278
	-0.501	-0.36553		0.695	0.277
	-0.501	-0.009803		0.697	0.274
	-0.499	0.00652727		0.699	0.277
	-0.497	0.0169848		0.701	0.277
	-0.495	0.0275		0.703	0.276
	-0.493	0.0349621		0.705	0.276
	-0.491	0.04125		0.707	0.277
	-0.489	0.0426591		0.709	0.277
	-0.487	0.0456515		0.711	0.278
	-0.485	0.0528182		0.713	0.275
	-0.483	0.0545227		0.715	0.276
	-0.481	0.0541136		0.717	0.277
	-0.479	0.0594621		0.719	0.277
	-0.477	0.0669242		0.721	0.276
	-0.475	0.0677424		0.723	0.276
	-0.473	0.0695076		0.725	0.276
	-0.471	0.0699773		0.727	0.276
	-0.469	0.0735		0.729	0.274
	-0.467	0.0762879		0.731	0.276
	-0.465	0.0750909		0.733	0.276
	-0.463	0.08		0.735	0.276
	-0.461	0.0824242		0.737	0.275
	-0.459	0.0825758		0.739	0.275
	-0.457	0.0809848		0.741	0.277
	-0.455	0.0809091		0.743	0.276
	-0.453	0.0841667		0.745	0.274
	-0.451	0.0882576		0.747	0.277
	-0.449	0.0873485		0.749	0.275
	-0.447	0.0860606		0.751	0.276
	-0.445	0.0890909		0.753	0.276
	-0.443	0.0918182		0.755	0.275
	-0.441	0.0909091		0.757	0.275
	-0.439	0.0883333		0.759	0.275
	-0.437	0.0951515		0.761	0.274
	-0.435	0.0941667		0.763	0.275
	-0.433	0.0922727		0.765	0.276
	-0.431	0.0942424		0.767	0.276
	-0.429	0.0959091		0.769	0.275
	-0.427	0.0975		0.771	0.276
	-0.425	0.0959091		0.773	0.277
	-0.423	0.0956061		0.775	0.276
	-0.421	0.0982576		0.777	0.276
	-0.419	0.0990909		0.779	0.277
	-0.417	0.0956818		0.781	0.276
	-0.415	0.0951515		0.783	0.277
	-0.413	0.0993182		0.785	0.277
	-0.411	0.100909		0.787	0.278
	-0.409	0.099697		0.789	0.278
	-0.407	0.097803		0.791	0.278
	-0.405	0.101061		0.793	0.276
	-0.403	0.103485		0.795	0.278
	-0.401	0.100909		0.797	0.278
	-0.399	0.0999242		0.797	0.046
	-0.397	0.104318		0.795	0.025
	-0.395	0.102273		0.793	0.0185
	-0.393	0.102121		0.791	0.0126
	-0.391	0.104848		0.789	0.0077
	-0.389	0.104394		0.787	0.00364
	-0.387	0.104318		0.785	0.000308
	-0.385	0.102197		0.783	-0.00323
	-0.383	0.1025		0.781	-0.00494
	-0.381	0.104848		0.779	-0.00824
	-0.379	0.105303		0.777	-0.0115
	-0.377	0.105606		0.775	-0.0137
	-0.375	0.105909		0.773	-0.0165
	-0.373	0.107197		0.771	-0.0169
	-0.371	0.107348		0.769	-0.0196
	-0.369	0.105152		0.767	-0.0214
	-0.367	0.107197		0.765	-0.0238
	-0.365	0.106136		0.763	-0.0242
	-0.363	0.1075		0.761	-0.0263
	-0.361	0.107879		0.759	-0.0289
	-0.359	0.104848		0.757	-0.0293
	-0.357	0.108864		0.755	-0.0296
	-0.355	0.109015		0.753	-0.0327
	-0.353	0.10697		0.751	-0.0337
	-0.351	0.107197		0.749	-0.0346
	-0.349	0.109924		0.747	-0.0361
	-0.347	0.111136		0.745	-0.0376
	-0.345	0.106136		0.743	-0.039
	-0.343	0.108258		0.741	-0.0399
	-0.341	0.109697		0.739	-0.0394
	-0.339	0.110076		0.737	-0.0412
	-0.337	0.11		0.735	-0.0433
	-0.335	0.109394		0.733	-0.0434
	-0.333	0.110303		0.731	-0.0447
	-0.331	0.112121		0.729	-0.0449
	-0.329	0.11		0.727	-0.0462
	-0.327	0.107652		0.725	-0.047
	-0.325	0.114015		0.723	-0.046
	-0.323	0.113485		0.721	-0.049
	-0.321	0.111364		0.719	-0.0496
	-0.319	0.110833		0.717	-0.0499
	-0.317	0.112273		0.715	-0.0509
	-0.315	0.114091		0.713	-0.0518
	-0.313	0.112652		0.711	-0.0528
	-0.311	0.111667		0.709	-0.0539
	-0.309	0.112955		0.707	-0.0532
	-0.307	0.11553		0.705	-0.0549
	-0.305	0.114545		0.703	-0.0547
	-0.303	0.114848		0.701	-0.0567
	-0.301	0.115606		0.699	-0.056
	-0.299	0.116061		0.697	-0.0569
	-0.297	0.115833		0.695	-0.0582
	-0.295	0.11303		0.693	-0.0585
	-0.293	0.118712		0.691	-0.0572
	-0.291	0.116667		0.689	-0.0604
	-0.289	0.119167		0.687	-0.0611
	-0.287	0.11697		0.685	-0.0626
	-0.285	0.116061		0.683	-0.0612
	-0.283	0.120455		0.681	-0.0622
	-0.281	0.117879		0.679	-0.0627
	-0.279	0.117045		0.677	-0.0632
	-0.277	0.119167		0.675	-0.0631
	-0.275	0.121061		0.673	-0.0652
	-0.273	0.117348		0.671	-0.0638
	-0.271	0.118409		0.669	-0.0661
	-0.269	0.122348		0.667	-0.0649
	-0.267	0.12053		0.665	-0.0654
	-0.265	0.12		0.663	-0.0672
	-0.263	0.117652		0.661	-0.0679
	-0.261	0.122424		0.659	-0.0657
	-0.259	0.121212		0.657	-0.0683
	-0.257	0.120379		0.655	-0.0688
	-0.255	0.122576		0.653	-0.0694
	-0.253	0.124015		0.651	-0.069
	-0.251	0.12553		0.649	-0.0699
	-0.249	0.120985		0.647	-0.0709
	-0.247	0.123182		0.645	-0.0717
	-0.245	0.125303		0.643	-0.0704
	-0.243	0.125985		0.641	-0.0723
	-0.241	0.125758		0.639	-0.0727
	-0.239	0.125303		0.637	-0.0728
	-0.237	0.128106		0.635	-0.0728
	-0.235	0.127045		0.633	-0.074
	-0.233	0.129697		0.631	-0.0741
	-0.231	0.12553		0.629	-0.0755
	-0.229	0.130909		0.627	-0.074
	-0.227	0.132121		0.625	-0.0754
	-0.225	0.130455		0.623	-0.0757
	-0.223	0.131515		0.621	-0.076
	-0.221	0.132803		0.619	-0.0765
	-0.219	0.133333		0.617	-0.0765
	-0.217	0.134924		0.615	-0.0772
	-0.215	0.134091		0.613	-0.0782
	-0.213	0.137121		0.611	-0.0771
	-0.211	0.134697		0.609	-0.0792
	-0.209	0.134924		0.607	-0.0747
	-0.207	0.136439		0.605	-0.0797
	-0.205	0.139015		0.603	-0.0792
	-0.203	0.138485		0.601	-0.0796
	-0.201	0.137045		0.599	-0.0807
	-0.199	0.138182		0.597	-0.0824
	-0.197	0.142121		0.595	-0.079
	-0.195	0.1425		0.593	-0.0827
	-0.193	0.139773		0.591	-0.0825
	-0.191	0.142576		0.589	-0.0827
	-0.189	0.146439		0.587	-0.0827
	-0.187	0.146136		0.585	-0.0835
	-0.185	0.146818		0.583	-0.0842
	-0.183	0.147197		0.581	-0.0849
	-0.181	0.149848		0.579	-0.0843
	-0.179	0.149015		0.577	-0.0849
	-0.177	0.150985		0.575	-0.0861
	-0.175	0.154167		0.573	-0.0877
	-0.173	0.151667		0.571	-0.0866
	-0.171	0.154697		0.569	-0.086
	-0.169	0.155		0.567	-0.0871
	-0.167	0.154545		0.565	-0.0883
	-0.165	0.155606		0.563	-0.0864
	-0.163	0.159697		0.561	-0.0893
	-0.161	0.157803		0.559	-0.0896
	-0.159	0.162424		0.557	-0.0883
	-0.157	0.162121		0.555	-0.0904
	-0.155	0.165152		0.553	-0.0911
	-0.153	0.166061		0.551	-0.0914
	-0.151	0.164697		0.549	-0.0925
	-0.149	0.169621		0.547	-0.0918
	-0.147	0.172197		0.545	-0.0938
	-0.145	0.171742		0.543	-0.0929
	-0.143	0.174545		0.541	-0.0939
	-0.141	0.177045		0.539	-0.0938
	-0.139	0.177879		0.537	-0.0944
	-0.137	0.179091		0.535	-0.0962
	-0.135	0.178788		0.533	-0.0969
	-0.133	0.184621		0.531	-0.0973
	-0.131	0.185		0.529	-0.0991
	-0.129	0.184545		0.527	-0.0976
	-0.127	0.188258		0.525	-0.0995
	-0.125	0.190682		0.523	-0.0995
	-0.123	0.193258		0.521	-0.101
	-0.121	0.194697		0.519	-0.102
	-0.119	0.195833		0.517	-0.103
	-0.117	0.201061		0.515	-0.103
	-0.115	0.203485		0.513	-0.105
	-0.113	0.202727		0.511	-0.106
	-0.111	0.206591		0.509	-0.106
	-0.109	0.211894		0.507	-0.107
	-0.107	0.212121		0.505	-0.113
	-0.105	0.214697		0.503	-0.11
	-0.103	0.213106		0.501	-0.11
	-0.101	0.220758		0.499	-0.111
	-0.099	0.224924		0.497	-0.113
	-0.097	0.22303		0.495	-0.114
	-0.095	0.229167		0.493	-0.114
	-0.093	0.231212		0.491	-0.116
	-0.091	0.236136		0.489	-0.118
	-0.089	0.235985		0.487	-0.12
	-0.087	0.23947		0.485	-0.121
	-0.085	0.243712		0.483	-0.121
	-0.083	0.25		0.481	-0.125
	-0.081	0.248333		0.479	-0.127
	-0.079	0.255		0.477	-0.128
	-0.077	0.258106		0.475	-0.129
	-0.075	0.262348		0.473	-0.13
	-0.073	0.264697		0.471	-0.134
	-0.071	0.264924		0.469	-0.136
	-0.069	0.274394		0.467	-0.135
	-0.067	0.277955		0.465	-0.14
	-0.065	0.277273		0.463	-0.143
	-0.063	0.282879		0.461	-0.145
	-0.061	0.2875		0.459	-0.147
	-0.059	0.293485		0.457	-0.149
	-0.057	0.293106		0.455	-0.153
	-0.055	0.295303		0.453	-0.155
	-0.053	0.304545		0.451	-0.157
	-0.051	0.308258		0.449	-0.162
	-0.049	0.309394		0.447	-0.164
	-0.047	0.315758		0.445	-0.167
	-0.045	0.318333		0.443	-0.17
	-0.043	0.324091		0.441	-0.172
	-0.041	0.327348		0.439	-0.177
	-0.039	0.3275		0.437	-0.183
	-0.037	0.335758		0.435	-0.183
	-0.035	0.339318		0.433	-0.189
	-0.033	0.344015		0.431	-0.193
	-0.031	0.346591		0.429	-0.197
	-0.029	0.351894		0.427	-0.2
	-0.027	0.357045		0.425	-0.205
	-0.025	0.358409		0.423	-0.21
	-0.023	0.359697		0.421	-0.213
	-0.021	0.368561		0.419	-0.216
	-0.019	0.370985		0.417	-0.222
	-0.017	0.371515		0.415	-0.225
	-0.015	0.375152		0.413	-0.232
	-0.013	0.377424		0.411	-0.234
	-0.011	0.382273		0.409	-0.24
	-0.009	0.382348		0.407	-0.246
	-0.007	0.383636		0.405	-0.25
	-0.005	0.389242		0.403	-0.253
	-0.003	0.392121		0.401	-0.261
	-0.001	0.390455		0.399	-0.263
	0.001	0.391818		0.397	-0.269
	0.003	0.396212		0.395	-0.273
	0.005	0.396439		0.393	-0.277
	0.007	0.395985		0.391	-0.284
	0.009	0.396742		0.389	-0.288
	0.011	0.399773		0.387	-0.291
	0.013	0.401061		0.385	-0.297
	0.015	0.398258		0.383	-0.301
	0.017	0.395833		0.381	-0.305
	0.019	0.401515		0.379	-0.309
	0.021	0.397576		0.377	-0.315
	0.023	0.394848		0.375	-0.318
	0.025	0.389924		0.373	-0.323
	0.027	0.395455		0.371	-0.325
	0.029	0.391591		0.369	-0.33
	0.031	0.385606		0.367	-0.333
	0.033	0.384167		0.365	-0.337
	0.035	0.383258		0.363	-0.339
	0.037	0.380909		0.361	-0.344
	0.039	0.378864		0.359	-0.347
	0.041	0.374091		0.357	-0.35
	0.043	0.375985		0.355	-0.351
	0.045	0.370379		0.353	-0.354
	0.047	0.366212		0.351	-0.356
	0.049	0.362803		0.349	-0.359
	0.051	0.362197		0.347	-0.36
	0.053	0.360909		0.345	-0.362
	0.055	0.352652		0.343	-0.365
	0.057	0.347879		0.341	-0.368
	0.059	0.349848		0.339	-0.366
	0.061	0.345		0.337	-0.37
	0.063	0.337197		0.335	-0.372
	0.065	0.336364		0.333	-0.371
	0.067	0.334091		0.331	-0.371
	0.069	0.33053		0.329	-0.373
	0.071	0.326364		0.327	-0.373
	0.073	0.320606		0.325	-0.374
	0.075	0.319924		0.323	-0.372
	0.077	0.317803		0.321	-0.373
	0.079	0.310227		0.319	-0.373
	0.081	0.309773		0.317	-0.373
	0.083	0.306288		0.315	-0.372
	0.085	0.301894		0.313	-0.37
	0.087	0.299015		0.311	-0.371
	0.089	0.294773		0.309	-0.371
	0.091	0.295		0.307	-0.367
	0.093	0.290606		0.305	-0.369
	0.095	0.291591		0.303	-0.367
	0.097	0.284545		0.301	-0.37
	0.099	0.2825		0.299	-0.365
	0.101	0.278788		0.297	-0.364
	0.103	0.275379		0.295	-0.362
	0.105	0.269167		0.293	-0.36
	0.107	0.271742		0.291	-0.358
	0.109	0.266136		0.289	-0.357
	0.111	0.263333		0.287	-0.355
	0.113	0.262652		0.285	-0.354
	0.115	0.259242		0.283	-0.352
	0.117	0.258939		0.281	-0.349
	0.119	0.254167		0.279	-0.348
	0.121	0.252955		0.277	-0.346
	0.123	0.250152		0.275	-0.345
	0.125	0.249394		0.273	-0.343
	0.127	0.24197		0.271	-0.339
	0.129	0.241439		0.269	-0.338
	0.131	0.241667		0.267	-0.335
	0.133	0.241667		0.265	-0.333
	0.135	0.235985		0.263	-0.333
	0.137	0.235076		0.261	-0.329
	0.139	0.234924		0.259	-0.326
	0.141	0.2325		0.257	-0.325
	0.143	0.229242		0.255	-0.323
	0.145	0.227045		0.253	-0.321
	0.147	0.227803		0.251	-0.318
	0.149	0.228258		0.249	-0.315
	0.151	0.223864		0.247	-0.315
	0.153	0.219091		0.245	-0.313
	0.155	0.221742		0.243	-0.308
	0.157	0.220152		0.241	-0.308
	0.159	0.213864		0.239	-0.308
	0.161	0.213106		0.237	-0.305
	0.163	0.213333		0.235	-0.302
	0.165	0.214091		0.233	-0.302
	0.167	0.210076		0.231	-0.3
	0.169	0.208258		0.229	-0.298
	0.171	0.208788		0.227	-0.295
	0.173	0.208485		0.225	-0.296
	0.175	0.204773		0.223	-0.293
	0.177	0.201439		0.221	-0.291
	0.179	0.203258		0.219	-0.289
	0.181	0.200379		0.217	-0.288
	0.183	0.198712		0.215	-0.287
	0.185	0.19553		0.213	-0.286
	0.187	0.196439		0.211	-0.281
	0.189	0.197273		0.209	-0.283
	0.191	0.19303		0.207	-0.281
	0.193	0.193409		0.205	-0.28
	0.195	0.192576		0.203	-0.278
	0.197	0.193409		0.201	-0.278
	0.199	0.190606		0.199	-0.276
	0.201	0.190152		0.197	-0.274
	0.203	0.190455		0.195	-0.273
	0.205	0.18803		0.193	-0.273
	0.207	0.184621		0.191	-0.271
	0.209	0.187273		0.189	-0.271
	0.211	0.183636		0.187	-0.269
	0.213	0.183712		0.185	-0.269
	0.215	0.182955		0.183	-0.268
	0.217	0.180682		0.181	-0.267
	0.219	0.180303		0.179	-0.264
	0.221	0.181894		0.177	-0.266
	0.223	0.179848		0.175	-0.264
	0.225	0.177652		0.173	-0.265
	0.227	0.178788		0.171	-0.263
	0.229	0.177879		0.169	-0.262
	0.231	0.175303		0.167	-0.263
	0.233	0.173485		0.165	-0.262
	0.235	0.172803		0.163	-0.26
	0.237	0.173939		0.161	-0.26
	0.239	0.17		0.159	-0.259
	0.241	0.169697		0.157	-0.26
	0.243	0.171061		0.155	-0.258
	0.245	0.170076		0.153	-0.257
	0.247	0.169773		0.151	-0.257
	0.249	0.167121		0.149	-0.257
	0.251	0.17		0.147	-0.253
	0.253	0.168864		0.145	-0.257
	0.255	0.164318		0.143	-0.256
	0.257	0.167121		0.141	-0.255
	0.259	0.167273		0.139	-0.254
	0.261	0.16553		0.137	-0.256
	0.263	0.16447		0.135	-0.256
	0.265	0.162348		0.133	-0.256
	0.267	0.162955		0.131	-0.253
	0.269	0.163409		0.129	-0.255
	0.271	0.162803		0.127	-0.253
	0.273	0.161364		0.125	-0.254
	0.275	0.1625		0.123	-0.254
	0.277	0.161742		0.121	-0.255
	0.279	0.159545		0.119	-0.254
	0.281	0.156894		0.117	-0.253
	0.283	0.159848		0.115	-0.251
	0.285	0.158485		0.113	-0.255
	0.287	0.155379		0.111	-0.253
	0.289	0.157424		0.109	-0.253
	0.291	0.156667		0.107	-0.253
	0.293	0.157273		0.105	-0.254
	0.295	0.155985		0.103	-0.254
	0.297	0.155985		0.101	-0.253
	0.299	0.156364		0.099	-0.251
	0.301	0.156364		0.097	-0.254
	0.303	0.153864		0.095	-0.256
	0.305	0.153561		0.093	-0.254
	0.307	0.1525		0.091	-0.254
	0.309	0.153258		0.089	-0.254
	0.311	0.152424		0.087	-0.255
	0.313	0.149848		0.085	-0.256
	0.315	0.1525		0.083	-0.252
	0.317	0.152348		0.081	-0.255
	0.319	0.147652		0.079	-0.254
	0.321	0.151212		0.077	-0.254
	0.323	0.149924		0.075	-0.254
	0.325	0.149697		0.073	-0.257
	0.327	0.148788		0.071	-0.256
	0.329	0.147576		0.069	-0.257
	0.331	0.149545		0.067	-0.254
	0.333	0.149848		0.065	-0.258
	0.335	0.148182		0.063	-0.256
	0.337	0.147879		0.061	-0.258
	0.339	0.146667		0.059	-0.257
	0.341	0.148561		0.057	-0.256
	0.343	0.147576		0.055	-0.259
	0.345	0.14553		0.053	-0.259
	0.347	0.14697		0.051	-0.257
	0.349	0.147652		0.049	-0.261
	0.351	0.145909		0.047	-0.259
	0.353	0.145909		0.045	-0.259
	0.355	0.146894		0.043	-0.26
	0.357	0.147197		0.041	-0.261
	0.359	0.146061		0.039	-0.262
	0.361	0.146136		0.037	-0.263
	0.363	0.149091		0.035	-0.261
	0.365	0.148258		0.033	-0.264
	0.367	0.146439		0.031	-0.264
	0.369	0.146364		0.029	-0.264
	0.371	0.146515		0.027	-0.264
	0.373	0.147727		0.025	-0.265
	0.375	0.145379		0.023	-0.266
	0.377	0.147121		0.021	-0.267
	0.379	0.146667		0.019	-0.268
	0.381	0.148409		0.017	-0.27
	0.383	0.143939		0.015	-0.269
	0.385	0.145		0.013	-0.27
	0.387	0.147121		0.011	-0.269
	0.389	0.145379		0.009	-0.27
	0.391	0.144848		0.007	-0.272
	0.393	0.143864		0.005	-0.273
	0.395	0.146288		0.003	-0.272
	0.397	0.145833		0.001	-0.274
	0.398	-0.0028583		-0.001	-0.275
	0.397	-0.0126667		-0.003	-0.276
	0.396	-0.0166667		-0.005	-0.276
				-0.007	-0.276
				-0.009	-0.279
				-0.011	-0.28
				-0.013	-0.277
				-0.015	-0.282
				-0.017	-0.283
				-0.019	-0.283
				-0.021	-0.284
				-0.023	-0.286
				-0.025	-0.287
				-0.027	-0.289
				-0.029	-0.289
				-0.031	-0.291
				-0.033	-0.293
				-0.035	-0.294
				-0.037	-0.293
				-0.039	-0.295
				-0.041	-0.298
				-0.043	-0.299
				-0.045	-0.296
				-0.047	-0.303
				-0.049	-0.302
				-0.051	-0.304
				-0.053	-0.305
				-0.055	-0.306
				-0.057	-0.309
				-0.059	-0.31
				-0.061	-0.309
				-0.063	-0.313
				-0.065	-0.315
				-0.067	-0.315
				-0.069	-0.316
				-0.071	-0.316
				-0.073	-0.321
				-0.075	-0.322
				-0.077	-0.321
				-0.079	-0.326
				-0.081	-0.325
				-0.083	-0.328
				-0.085	-0.328
				-0.087	-0.33
				-0.089	-0.332
				-0.091	-0.333
				-0.093	-0.333
				-0.095	-0.337
				-0.097	-0.338
				-0.099	-0.339
				-0.101	-0.34
				-0.103	-0.342
				-0.105	-0.344
				-0.107	-0.345
				-0.109	-0.353
				-0.111	-0.35
				-0.113	-0.349
				-0.115	-0.352
				-0.117	-0.351
				-0.119	-0.354
				-0.121	-0.356
				-0.123	-0.358
				-0.125	-0.358
				-0.127	-0.362
				-0.129	-0.362
				-0.131	-0.365
				-0.133	-0.365
				-0.135	-0.37
				-0.137	-0.37
				-0.139	-0.371
				-0.141	-0.37
				-0.143	-0.374
				-0.145	-0.376
				-0.147	-0.376
				-0.149	-0.378
				-0.151	-0.381
				-0.153	-0.384
				-0.155	-0.385
				-0.157	-0.385
				-0.159	-0.39
				-0.161	-0.39
				-0.163	-0.394
				-0.165	-0.394
				-0.167	-0.396
				-0.169	-0.4
				-0.171	-0.403
				-0.173	-0.401
				-0.175	-0.407
				-0.177	-0.409
				-0.179	-0.411
				-0.181	-0.414
				-0.183	-0.417
				-0.185	-0.421
				-0.187	-0.424
				-0.189	-0.424
				-0.191	-0.43
				-0.193	-0.432
				-0.195	-0.436
				-0.197	-0.437
				-0.199	-0.441
				-0.201	-0.447
				-0.201	-0.0155

## Sheet: Fig. 3d
Fig. 3d. Representative anodic current of the ‘Ca. M. nitroreducens’ enrichment culture with and without acetyl methionine (AcMet) treatment
	With AcMet			Without AcMet	Without AcMet
	Time (hours)	Current density (uA cm-2)		Time (hours)	Current density (uA cm-2)
	0	0.001144		0	0.000619
	0.372222	0.00135536		0.055556	0.000626
	0.558333	0.0016724		0.111111	0.000625
	0.744444	0.00205329		0.166667	0.000629
	0.930556	0.00246835		0.222222	0.000632
	1.11667	0.00286789		0.277778	0.000635
	1.30278	0.00332364		0.333333	0.000637
	1.48889	0.0037823		0.388889	0.000642
	1.675	0.0042991		0.444444	0.000648
	1.86111	0.00476098		0.5	0.000648
	2.04722	0.00531654		0.555556	0.000651
	2.23333	0.00583333		0.611111	0.000657
	2.41944	0.00645349		0.666667	0.00066
	2.60556	0.00709302		0.722222	0.00066
	2.79167	0.00755168		0.777778	0.000666
	2.97778	0.00804264		0.833333	0.00067
	3.16389	0.00863049		0.888889	0.00067
	3.35	0.00895995		0.944444	0.000679
	3.53611	0.00915052		1	0.000681
	3.72222	0.00941537		1.05556	0.000683
	3.90833	0.00958333		1.11111	0.000688
	4.09444	0.0097739		1.16667	0.000692
	4.28056	0.0101938		1.22222	0.000696
	4.46667	0.0103811		1.27778	0.000701
	4.65278	0.0107332		1.33333	0.000705
	4.83889	0.0109335		1.38889	0.00071
	5.025	0.0113598		1.44444	0.000713
	5.21111	0.0115762		1.5	0.000721
	5.39722	0.0118476		1.55556	0.000726
	5.58333	0.0120866		1.61111	0.000731
	5.76944	0.0122868		1.66667	0.000734
	5.95556	0.0125129		1.72222	0.000742
	6.14167	0.0127649		1.77778	0.000746
	6.32778	0.0129974		1.83333	0.000751
	6.51389	0.0132074		1.88889	0.000759
	6.7	0.0134496		1.94444	0.000765
	6.88611	0.0135917		2	0.000771
	7.07222	0.0138372		2.05556	0.000773
	7.25833	0.014031		2.11111	0.000779
	7.44444	0.0143895		2.16667	0.000784
	7.63056	0.0145962		2.22222	0.000794
	7.81667	0.0148159		2.27778	0.000801
	8.00278	0.0150743		2.33333	0.000809
	8.18889	0.0154716		2.38889	0.00082
	8.375	0.0157106		2.44444	0.000824
	8.56111	0.016095		2.5	0.000831
	8.74722	0.0160562		2.55556	0.000838
	8.93333	0.0162629		2.61111	0.000848
	9.11944	0.0164922		2.66667	0.000859
	9.30556	0.0167603		2.72222	0.00087
	9.49167	0.0169993		2.77778	0.000874
	9.67778	0.0172481		2.83333	0.000885
	9.86389	0.0174935		2.88889	0.000891
	10.05	0.0177713		2.94444	0.000902
	10.2361	0.017991		3	0.000914
	10.4222	0.0183075		3.05556	0.000924
	10.6083	0.0186305		3.11111	0.000937
	10.7944	0.0188695		3.16667	0.000945
	10.9806	0.0192054		3.22222	0.000955
	11.1667	0.0194315		3.27778	0.000965
	11.3528	0.0197028		3.33333	0.000978
	11.5389	0.0199871		3.38889	0.00099
	11.725	0.0203133		3.44444	0.001003
	11.9111	0.0205653		3.5	0.001019
	12.0972	0.0205879		3.55556	0.001025
	12.2833	0.0206395		3.61111	0.001043
	12.4694	0.0206977		3.66667	0.001054
	12.6556	0.0207461		3.72222	0.001068
	12.8417	0.0208463		3.77778	0.001084
	13.0278	0.0209109		3.83333	0.001098
	13.2139	0.021011		3.88889	0.001115
	13.4	0.0210465		3.94444	0.001131
	13.5861	0.0211111		4	0.001144
	13.7722	0.0211499		4.05556	0.001164
	13.9583	0.0212048		4.11111	0.001181
	14.1444	0.0211886		4.16667	0.001196
	14.3306	0.0212112		4.22222	0.001216
	14.5167	0.0212662		4.27778	0.001236
	14.7028	0.0212597		4.33333	0.00126
	14.8889	0.0212791		4.38889	0.001284
	15.075	0.021334		4.44444	0.001305
	15.2611	0.0213437		4.5	0.001325
	15.4472	0.0213986		4.55556	0.001355
	15.6333	0.0213889		4.61111	0.001384
	15.8194	0.021447		4.66667	0.001407
	16.0056	0.0214438		4.72222	0.001436
	16.1917	0.0214696		4.77778	0.001466
	16.3778	0.0215019		4.83333	0.001494
	16.5639	0.0215245		4.88889	0.001528
	16.75	0.0215245		4.94444	0.001563
	16.9361	0.021489		5	0.001596
	17.1222	0.021489		5.05556	0.00163
	17.3083	0.0214696		5.11111	0.001671
	17.4944	0.0214696		5.16667	0.001712
	17.6806	0.0214664		5.22222	0.001758
	17.8667	0.0214729		5.27778	0.001801
	18.0528	0.0214599		5.33333	0.001849
	18.2389	0.0214793		5.38889	0.001898
	18.425	0.021447		5.44444	0.001943
	18.6111	0.0213824		5.5	0.001995
	18.7972	0.0213921		5.55556	0.00205
	18.9833	0.0213501		5.61111	0.002105
	19.1694	0.0212726		5.66667	0.002159
	19.3556	0.0212242		5.72222	0.002218
	19.5417	0.0211596		5.77778	0.00228
	19.7278	0.0211273		5.83333	0.002343
	19.9139	0.0210724		5.88889	0.00241
	20.1	0.0210174		5.94444	0.002473
	20.2861	0.0209916		6	0.002544
	20.4722	0.0209302		6.05556	0.002614
	20.6583	0.020885		6.11111	0.00269
	20.8444	0.0208721		6.16667	0.002768
	21.0306	0.0175355		6.22222	0.002841
	21.2167	0.00503553		6.27778	0.002921
	21.4028	0.00380976		6.33333	0.003001
	21.5889	0.00355935		6.38889	0.00309
	21.775	0.0035935		6.44444	0.003175
	21.9611	0.00330447		6.5	0.003267
	22.1472	0.00320935		6.55556	0.003358
	22.3333	0.00316098		6.61111	0.003455
	22.5194	0.00308699		6.66667	0.003547
	22.7056	0.0029687		6.72222	0.003642
	22.8917	0.00285		6.77778	0.00374
	23.0778	0.0028061		6.83333	0.003838
	23.2639	0.00274837		6.88889	0.003942
	23.45	0.00274634		6.94444	0.004048
	23.6361	0.00277073		7	0.004157
	23.8222	0.0027435		7.05556	0.004267
	24.0083	0.0026939		7.11111	0.004375
	24.0417	0.00256138		7.16667	0.004496
	24.075	0.00259228		7.22222	0.004604
	24.1083	0.00250407		7.27778	0.004725
	24.1417	0.00244756		7.33333	0.004846
	24.175	0.00246423		7.38889	0.004967
	24.2083	0.00246707		7.44444	0.005092
	24.2417	0.00246057		7.5	0.005217
	24.275	0.00245854		7.55556	0.005338
	24.3083	0.00244024		7.61111	0.005467
	24.3417	0.00240285		7.66667	0.0056
	24.375	0.00235041		7.72222	0.005733
	24.4083	0.00225935		7.77778	0.005867
	24.4417	0.00229065		7.83333	0.006004
	24.475	0.0022874		7.88889	0.006142
	24.5083	0.00222683		7.94444	0.006275
	24.5417	0.00224268		8	0.006425
	24.575	0.00226911		8.05556	0.006567
	24.6083	0.00223049		8.11111	0.006713
	24.6417	0.00216138		8.16667	0.006867
	24.675	0.00213984		8.22222	0.007013
	24.7083	0.00213211		8.27778	0.007163
	24.7417	0.00213211		8.33333	0.007313
	24.775	0.00210894		8.38889	0.007467
	24.8083	0.00210081		8.44444	0.007625
	24.8417	0.00200894		8.5	0.007783
	24.875	0.00210407		8.55556	0.007942
	24.9083	0.00208293		8.61111	0.0081
	24.9417	0.00206463		8.66667	0.008263
	24.975	0.00209309		8.72222	0.008421
	25.0083	0.00201341		8.77778	0.008588
	25.0417	0.00206707		8.83333	0.00875
	25.075	0.00207114		8.88889	0.008921
	25.1083	0.00200569		8.94444	0.009092
	25.1417	0.00201545		9	0.009258
	25.175	0.00195772		9.05556	0.009433
	25.2083	0.00202195		9.11111	0.0096
	25.2417	0.00195894		9.16667	0.009779
	25.275	0.00196911		9.22222	0.009942
	25.3083	0.0019252		9.27778	0.010117
	25.3417	0.0019939		9.33333	0.0103
	25.375	0.00193659		9.38889	0.010479
	25.4083	0.00190894		9.44444	0.010658
	25.4417	0.00189797		9.5	0.010842
	25.475	0.00192398		9.55556	0.011021
	25.5083	0.00188577		9.61111	0.011204
	25.5417	0.00190366		9.66667	0.011383
	25.575	0.00190081		9.72222	0.011571
	25.6083	0.00188943		9.77778	0.01175
	25.6417	0.00185854		9.83333	0.011929
	25.675	0.00179024		9.88889	0.012113
	25.7083	0.00179472		9.94444	0.012296
	25.7417	0.00176585		10	0.012483
	25.775	0.00182886		10.0556	0.012671
	25.8083	0.00178943		10.1111	0.012854
	25.8417	0.00183171		10.1667	0.013033
	25.875	0.00183618		10.2222	0.013217
	25.9083	0.00183008		10.2778	0.013396
	25.9417	0.00182967		10.3333	0.013571
	25.975	0.00178455		10.3889	0.013742
	26.0083	0.00175122		10.4444	0.013917
	26.0417	0.00182886		10.5	0.014083
	26.075	0.00178171		10.5556	0.014254
	26.1083	0.00174309		10.6111	0.014417
	26.1417	0.00176382		10.6667	0.014579
	26.175	0.00172358		10.7222	0.014754
	26.2083	0.00173293		10.7778	0.014904
	26.2417	0.0017187		10.8333	0.015071
	26.275	0.00170854		10.8889	0.015229
	26.3083	0.0017374		10.9444	0.015383
	26.3417	0.00176585		11	0.015538
	26.375	0.00169593		11.0556	0.015679
	26.4083	0.00170163		11.1111	0.015833
	26.4417	0.00170366		11.1667	0.015979
	26.475	0.00168049		11.2222	0.016121
	26.5083	0.00167358		11.2778	0.016271
	26.5417	0.00171301		11.3333	0.016408
	26.575	0.00171789		11.3889	0.016546
	26.6083	0.00162846		11.4444	0.016688
	26.6417	0.00163211		11.5	0.016821
	26.675	0.00165894		11.5556	0.016954
	26.7083	0.0016622		11.6111	0.017083
	26.7417	0.00164024		11.6667	0.017213
	26.775	0.00166098		11.7222	0.017346
	26.8083	0.00161545		11.7778	0.017467
	26.8417	0.00163821		11.8333	0.017588
	26.875	0.00162724		11.8889	0.017708
	26.9083	0.00161951		11.9444	0.017825
	26.9417	0.00159878		12	0.017938
	26.975	0.00161179		12.0556	0.018046
	27.0083	0.00162317		12.1111	0.018158
	27.0417	0.00160203		12.1667	0.018258
	27.075	0.00165569		12.2222	0.018358
	27.1083	0.00163049		12.2778	0.018463
	27.1417	0.00163008		12.3333	0.01855
	27.175	0.00165325		12.3889	0.018646
	27.2083	0.00160488		12.4444	0.018733
	27.2417	0.00162033		12.5	0.018817
	27.275	0.00167561		12.5556	0.0189
	27.3083	0.00163089		12.6111	0.018983
	27.3417	0.00158537		12.6667	0.019058
	27.375	0.00159512		12.7222	0.019142
	27.4083	0.0015874		12.7778	0.019213
	27.4417	0.00157033		12.8333	0.019288
	27.475	0.00157073		12.8889	0.01935
	27.5083	0.00157236		12.9444	0.019417
	27.5417	0.00159837		13	0.019479
	27.575	0.00157195		13.0556	0.019542
	27.6083	0.00157276		13.1111	0.019596
	27.6417	0.0015622		13.1667	0.019654
	27.675	0.00156057		13.2222	0.019708
	27.7083	0.00154715		13.2778	0.019763
	27.7417	0.00155691		13.3333	0.019808
	27.775	0.00156829		13.3889	0.019854
	27.8083	0.00154431		13.4444	0.019908
	27.8417	0.00156057		13.5	0.01995
	27.875	0.00153455		13.5556	0.019992
	27.9083	0.00150244		13.6111	0.020029
	27.9417	0.00153577		13.6667	0.020071
	27.975	0.00152967		13.7222	0.020108
	28.0083	0.0015061		13.7778	0.020142
	28.0417	0.00153537		13.8333	0.020183
	28.075	0.0015065		13.8889	0.020217
	28.1083	0.00150976		13.9444	0.02025
	28.1417	0.00151992		14	0.020279
	28.175	0.00148618		14.0556	0.020317
	28.2083	0.00147033		14.1111	0.020346
	28.2417	0.00149593		14.1667	0.020375
	28.275	0.00150325		14.2222	0.020396
	28.3083	0.00148252		14.2778	0.020429
	28.3417	0.0014874		14.3333	0.02045
	28.375	0.00144919		14.3889	0.020483
	28.4083	0.00148374		14.4444	0.020504
	28.4417	0.00146626		14.5	0.020525
	28.475	0.00143821		14.5556	0.02055
	28.5083	0.00148455		14.6111	0.020575
	28.5417	0.00142561		14.6667	0.020596
	28.575	0.00144512		14.7222	0.020617
	28.6083	0.00145244		14.7778	0.020633
	28.6417	0.00146992		14.8333	0.020654
	28.675	0.0014565		14.8889	0.020675
	28.7083	0.0014439		14.9444	0.020692
	28.7417	0.00146463		15	0.020713
	28.775	0.00145447		15.0556	0.020725
	28.8083	0.00144919		15.1111	0.020746
	28.8417	0.00144756		15.1667	0.020763
	28.875	0.00140203		15.2222	0.020771
	28.9083	0.00138089		15.2778	0.020792
	28.9417	0.0014435		15.3333	0.020808
	28.975	0.00147073		15.3889	0.020817
	29.0083	0.00148537		15.4444	0.020829
	29.0417	0.00141301		15.5	0.020842
	29.075	0.00142276		15.5556	0.020854
	29.1083	0.00145122		15.6111	0.020867
	29.1417	0.0014752		15.6667	0.020879
	29.175	0.00139593		15.7222	0.020892
	29.2083	0.0014065		15.7778	0.020896
	29.2417	0.00140488		15.8333	0.020904
	29.275	0.00139593		15.8889	0.020917
	29.3083	0.0013687		15.9444	0.020925
	29.3417	0.00141301		16	0.020933
	29.375	0.00138943		16.0556	0.020942
	29.4083	0.00140285		16.1111	0.02095
	29.4417	0.00138659		16.1667	0.020954
	29.475	0.00139106		16.2222	0.020963
	29.5083	0.00135488		16.2778	0.020971
	29.5417	0.00139959		16.3333	0.020979
	29.575	0.00139756		16.3889	0.020983
	29.6083	0.00139268		16.4444	0.020988
	29.6417	0.00135528		16.5	0.020992
	29.675	0.00137561		16.5556	0.020992
	29.7083	0.00137846		16.6111	0.021004
	29.7417	0.00138415		16.6667	0.021
	29.775	0.00137886		16.7222	0.021013
	29.8083	0.00134309		16.7778	0.021008
	29.8417	0.00136138		16.8333	0.021017
	29.875	0.00134837		16.8889	0.021013
	29.9083	0.00134878		16.9444	0.021017
	29.9417	0.00135488		17	0.021025
	29.975	0.00134065		17.0556	0.021025
	30.0083	0.00133943		17.1111	0.021029
	30.0417	0.00136016		17.1667	0.021029
	30.075	0.00135813		17.2222	0.021029
	30.1083	0.00136707		17.2778	0.021029
	30.1417	0.00136301		17.3333	0.021029
	30.175	0.00135488		17.3889	0.021029
	30.2083	0.00136098		17.4444	0.021038
	30.2417	0.00133455		17.5	0.021033
	30.275	0.00132967		17.5556	0.021033
	30.3083	0.00134797		17.6111	0.021033
	30.3417	0.00133902		17.6667	0.021033
	30.375	0.00135528		17.7222	0.021033
	30.4083	0.00137195		17.7778	0.021033
	30.4417	0.00132642		17.8333	0.021029
	30.475	0.0013313		17.8889	0.021033
	30.5083	0.00132927		17.9444	0.021033
	30.5417	0.00134919		18	0.021029
	30.575	0.00133252		18.0556	0.021033
	30.6083	0.00137154		18.1111	0.021025
	30.6417	0.00136707		18.1667	0.021025
	30.675	0.00137195		18.2222	0.021021
	30.7083	0.00137724		18.2778	0.021021
	30.7417	0.00134675		18.3333	0.021021
	30.775	0.00134512		18.3889	0.021017
	30.8083	0.00131707		18.4444	0.021017
	30.8417	0.00134024		18.5	0.021013
	30.875	0.00133333		18.5556	0.021008
	30.9083	0.00134431		18.6111	0.021008
	30.9417	0.00134634		18.6667	0.021008
	30.975	0.0013065		18.7222	0.021004
	31.0083	0.00131057		18.7778	0.021
	31.0417	0.0013439		18.8333	0.021
	31.075	0.00129675		18.8889	0.021
	31.1083	0.00133943		18.9444	0.021
	31.1417	0.00132033		19	0.020996
	31.175	0.00132805		19.0556	0.020996
	31.2083	0.00131748		19.1111	0.020996
	31.2417	0.00131667		19.1667	0.020992
	31.275	0.00130569		19.2222	0.020996
	31.3083	0.0013248		19.2778	0.020992
	31.3417	0.00131789		19.3333	0.020992
	31.375	0.00133333		19.3889	0.020996
	31.4083	0.00130732		19.4444	0.020992
	31.4417	0.00129146		19.5	0.020992
	31.475	0.00130122		19.5556	0.020992
	31.5083	0.00132398		19.6111	0.020988
	31.5417	0.00131463		19.6667	0.020983
	31.575	0.0013313		19.7222	0.020979
	31.6083	0.00131707		19.7778	0.020979
	31.6417	0.0013065		19.8333	0.020983
	31.675	0.00132276		19.8889	0.020979
	31.7083	0.00131992		19.9444	0.020979
	31.7417	0.00130732		20	0.020975
	31.775	0.0013252		20.0556	0.020975
	31.8083	0.00130976		20.1111	0.020975
	31.8417	0.0013248		20.1667	0.020975
	31.875	0.00135285		20.2222	0.020979
	31.9083	0.00129512		20.2778	0.020979
	31.9417	0.00133211		20.3333	0.020979
	31.975	0.00132033		20.3889	0.020975
	32.0083	0.00129187		20.4444	0.020979
	32.0417	0.00128496		20.5	0.020979
	32.075	0.00131016		20.5556	0.020988
	32.1083	0.00132154		20.6111	0.020988
	32.1417	0.00131423		20.6667	0.020992
	32.175	0.00127724		20.7222	0.020996
	32.2083	0.00128577		20.7778	0.021004
	32.2417	0.00128455		20.8333	0.021
	32.275	0.00132073		20.8889	0.021004
	32.3083	0.0012874		20.9444	0.021008
	32.3417	0.00129715		21	0.021017
	32.375	0.00128211		21.0556	0.021013
	32.4083	0.00128821		21.1111	0.021017
	32.4417	0.00128333		21.1667	0.021021
	32.475	0.00125163		21.2222	0.021025
	32.5083	0.00130854		21.2778	0.021029
	32.5417	0.00128902		21.3333	0.021029
	32.575	0.00128537		21.3889	0.021033
	32.6083	0.00127683		21.4444	0.021038
	32.6417	0.00129065		21.5	0.021042
	32.675	0.00128415		21.5556	0.021042
	32.7083	0.00126748		21.6111	0.021042
	32.7417	0.00129797		21.6667	0.02105
	32.775	0.00126179		21.7222	0.021046
	32.8083	0.00126382		21.7778	0.021054
	32.8417	0.00127724		21.8333	0.021058
	32.875	0.0012813		21.8889	0.021054
	32.9083	0.00128699		21.9444	0.021058
	32.9417	0.00129472		22	0.021067
	32.975	0.00126667		22.0556	0.021067
	33.0083	0.00127967		22.1111	0.021071
	33.0417	0.00127602		22.1667	0.021071
	33.075	0.00127154		22.2222	0.021067
	33.1083	0.00128496		22.2778	0.021071
	33.1417	0.00125691		22.3333	0.021075
	33.175	0.00126911		22.3889	0.021088
	33.2083	0.00125772		22.4444	0.021088
	33.2417	0.00127805		22.5	0.021092
	33.275	0.00126301		22.5556	0.0211
	33.3083	0.00123049		22.6111	0.0211
	33.3417	0.00125854		22.6667	0.0211
	33.375	0.00124878		22.7222	0.021108
	33.4083	0.0012561		22.7778	0.021108
	33.4417	0.00124472		22.8333	0.021117
	33.475	0.00126382		22.8889	0.021117
	33.5083	0.00124024		22.9444	0.021117
	33.5417	0.00123333		23	0.021117
	33.575	0.00123049		23.0556	0.021121
	33.6083	0.00121829		23.1111	0.021125
	33.6417	0.00124512		23.1667	0.021125
	33.675	0.00122967		23.2222	0.021125
	33.7083	0.00123374		23.2778	0.021133
	33.7417	0.00123049		23.3333	0.021138
	33.775	0.00125935		23.3889	0.021138
	33.8083	0.00124309		23.4444	0.021142
	33.8417	0.00122439		23.5	0.021146
	33.875	0.00121951		23.5556	0.02115
	33.9083	0.00121545		23.6111	0.021154
	33.9417	0.00123659		23.6667	0.021163
	33.975	0.00123496		23.7222	0.021171
	34.0083	0.0012		23.7778	0.021175
	34.0417	0.00120813		23.8333	0.021179
	34.075	0.00120894		23.8889	0.021188
	34.1083	0.00122033		23.9444	0.021196
	34.1417	0.00124106		24	0.0212
	34.175	0.00119472		24.0556	0.021204
	34.2083	0.00119959		24.1111	0.021204
	34.2417	0.00119919		24.1667	0.0212
	34.275	0.00121382		24.2222	0.021204
	34.3083	0.00118374		24.2778	0.021204
	34.3417	0.0011939		24.3333	0.0212
	34.375	0.00120691		24.3889	0.0212
	34.4083	0.00117846		24.4444	0.021204
	34.4417	0.00115447		24.5	0.021204
	34.475	0.00120976		24.5556	0.021208
	34.5083	0.00119431		24.6111	0.021208
	34.5417	0.00118455		24.6667	0.021208
	34.575	0.0011748		24.7222	0.021208
	34.6083	0.0011748		24.7778	0.021208
	34.6417	0.00118374		24.8333	0.021212
	34.675	0.00118537		24.8889	0.021212
	34.7083	0.0011561		24.9444	0.021212
	34.7417	0.00116667		25	0.021208
	34.775	0.00116626		25.0556	0.021212
	34.8083	0.00116829		25.1111	0.021216
	34.8417	0.00117033		25.1667	0.021216
	34.875	0.00116707		25.2222	0.021221
	34.9083	0.00116992		25.2778	0.021216
	34.9417	0.00116748		25.3333	0.021225
	34.975	0.00117154		25.3889	0.021225
	35.0083	0.00115203		25.4444	0.021225
	35.0417	0.00116748		25.5	0.021229
	35.075	0.00115285		25.5556	0.021229
	35.1083	0.00117276		25.6111	0.021233
	35.1417	0.00114106		25.6667	0.021233
	35.175	0.00114634		25.7222	0.021237
	35.2083	0.00115772		25.7778	0.021233
	35.2417	0.00116992		25.8333	0.021237
	35.275	0.00116748		25.8889	0.021233
	35.3083	0.00114431		25.9444	0.021246
	35.3417	0.0011622		26	0.021246
	35.375	0.00115772		26.0556	0.02125
	35.4083	0.00115366		26.1111	0.021246
	35.4417	0.00114878		26.1667	0.02125
	35.475	0.00113333		26.2222	0.021254
	35.5083	0.00114187		26.2778	0.021258
	35.5417	0.00114187		26.3333	0.021254
	35.575	0.00114024		26.3889	0.021262
	35.6083	0.00112073		26.4444	0.021258
	35.6417	0.00114024		26.5	0.021258
	35.675	0.00113699		26.5556	0.021254
	35.7083	0.00114024		26.6111	0.021254
	35.7417	0.00111667		26.6667	0.021258
	35.775	0.00112642		26.7222	0.021254
	35.8083	0.00112683		26.7778	0.021254
	35.8417	0.00111545		26.8333	0.021254
	35.875	0.00111585		26.8889	0.02125
	35.9083	0.00111341		26.9444	0.02125
	35.9417	0.00112033		27	0.02125
	35.975	0.00112805		27.0556	0.021246
	36.0083	0.00112642		27.1111	0.021237
	36.0417	0.00112358		27.1667	0.021237
	36.075	0.00110569		27.2222	0.021233
	36.1083	0.00110041		27.2778	0.021229
	36.1417	0.00110122		27.3333	0.021225
	36.175	0.00110935		27.3889	0.021216
	36.2083	0.00108699		27.4444	0.021208
	36.2417	0.00110203		27.5	0.021204
	36.275	0.0011061		27.5556	0.021196
	36.3083	0.00109675		27.6111	0.021187
	36.3417	0.00110285		27.6667	0.021183
	36.375	0.00109919		27.7222	0.021175
	36.4083	0.00111423		27.7778	0.021171
	36.4417	0.0011065		27.8333	0.021158
	36.475	0.00110081		27.8889	0.02115
	36.5083	0.00109919		27.9444	0.021141
	36.5417	0.00108374		28	0.021133
	36.575	0.00108537		28.0556	0.021116
	36.6083	0.0010939		28.1111	0.021112
	36.6417	0.00109553		28.1667	0.0211
	36.675	0.00108659		28.2222	0.021083
	36.7083	0.00107886		28.2778	0.021066
	36.7417	0.00108537		28.3333	0.021054
	36.775	0.00107724		28.3889	0.021041
	36.8083	0.00107642		28.4444	0.021029
	36.8417	0.00109024		28.5	0.021008
	36.875	0.00107602		28.5556	0.020996
	36.9083	0.00109715		28.6111	0.020979
	36.9417	0.00108049		28.6667	0.020971
	36.975	0.00108455		28.7222	0.020954
	37.0083	0.00108415		28.7778	0.020941
	37.0417	0.00107276		28.8333	0.020937
	37.075	0.00107276		28.8889	0.020929
	37.1083	0.00106626		28.9444	0.020916
	37.1417	0.00107724		29	0.020904
	37.175	0.00106992		29.0556	0.0209
	37.2083	0.00106829		29.1111	0.020891
	37.2417	0.00106951		29.1667	0.020887
	37.275	0.00106382		29.2222	0.020883
	37.3083	0.00105732		29.2778	0.020879
	37.3417	0.00107073		29.3333	0.020879
	37.375	0.00106829		29.3889	0.020875
	37.4083	0.00105813		29.4444	0.020871
	37.4417	0.00106341		29.5	0.020866
	37.475	0.00105772		29.5556	0.020866
	37.5083	0.00105325		29.6111	0.020862
	37.5417	0.00106626		29.6667	0.020866
	37.575	0.00105447		29.7222	0.020862
	37.6083	0.00104431		29.7778	0.020858
	37.6417	0.00104024		29.8333	0.020858
	37.675	0.00104919		29.8889	0.020854
	37.7083	0.00104268		29.9444	0.020858
	37.7417	0.00102764		30	0.020858
	37.775	0.00104228		30.0556	0.02085
	37.8083	0.00103415		30.1111	0.020846
	37.8417	0.00104837		30.1667	0.020846
	37.875	0.0010435		30.2222	0.020841
	37.9083	0.00103984		30.2778	0.020841
	37.9417	0.00104106		30.3333	0.020837
	37.975	0.00103943		30.3889	0.020833
	38.0083	0.00103008		30.4444	0.020829
	38.0417	0.0010313		30.5	0.020825
	38.075	0.0010248		30.5556	0.020821
	38.1083	0.0010439		30.6111	0.020812
	38.1417	0.00103618		30.6667	0.020812
	38.175	0.00103862		30.7222	0.020808
	38.2083	0.00102967		30.7778	0.0208
	38.2417	0.00103293		30.8333	0.020791
	38.275	0.00102927		30.8889	0.020796
	38.3083	0.00103984		30.9444	0.020787
	38.3417	0.00102683		31	0.020787
	38.375	0.00103008		31.0556	0.020787
	38.4083	0.00103252		31.1111	0.020787
	38.4417	0.00102642		31.1667	0.020791
	38.475	0.00102114		31.2222	0.020787
	38.5083	0.00101789		31.2778	0.020791
	38.5417	0.00102886		31.3333	0.020787
	38.575	0.0010252		31.3889	0.020787
	38.6083	0.00102439		31.4444	0.020791
	38.6417	0.00102602		31.5	0.020783
	38.675	0.00103455		31.5556	0.020796
	38.7083	0.0010126		31.6111	0.020796
	38.7417	0.00103089		31.6667	0.020796
	38.775	0.00101707		31.7222	0.020796
	38.8083	0.00102398		31.7778	0.020796
	38.8417	0.00102683		31.8333	0.020796
	38.875	0.00103537		31.8889	0.020796
	38.9083	0.00103049		31.9444	0.0208
	38.9417	0.00102439		32	0.020791
	38.975	0.00101707		32.0556	0.020796
	39.0083	0.00102724		32.1111	0.020787
	39.0417	0.00102561		32.1667	0.020791
	39.075	0.00100528		32.2222	0.020791
	39.1083	0.00100325		32.2778	0.020791
	39.1417	0.0010061		32.3333	0.020787
	39.175	0.00100854		32.3889	0.020787
	39.2083	0.00100244		32.4444	0.020787
	39.2417	0.00100244		32.5	0.020787
	39.275	0.00100691		32.5556	0.020787
	39.3083	0.00101301		32.6111	0.020787
	39.3417	0.00100691		32.6667	0.020787
	39.375	0.00102236		32.7222	0.020791
	39.4083	0.00100569		32.7778	0.020783
	39.4417	0.0010126		32.8333	0.020783
	39.475	0.0010065		32.8889	0.020783
	39.5083	0.0010122		32.9444	0.020787
	39.5417	0.00099797		33	0.020787
	39.575	0.0009935		33.0556	0.020783
	39.6083	0.00099675		33.1111	0.020775
	39.6417	0.00100244		33.1667	0.020779
	39.675	0.00100041		33.2222	0.020779
	39.7083	0.00099553		33.2778	0.020775
	39.7417	0.00100488		33.3333	0.020775
	39.775	0.00099959		33.3889	0.020771
	39.8083	0.00099959		33.4444	0.020771
	39.8417	0.00098943		33.5	0.020766
	39.875	0.00099634		33.5556	0.020758
	39.9083	0.00098618		33.6111	0.020758
	39.9417	0.0009874		33.6667	0.020754
	39.975	0.00098374		33.7222	0.020746
	40.0083	0.00098333		33.7778	0.020741
	40.0417	0.00097724		33.8333	0.020741
	40.075	0.0009748		33.8889	0.020737
	40.1083	0.00097724		33.9444	0.020729
	40.1417	0.00097236		34	0.020725
	40.175	0.00097764		34.0556	0.020725
	40.2083	0.00098333		34.1111	0.020721
	40.2417	0.00097236		34.1667	0.020721
	40.275	0.0009626		34.2222	0.020716
	40.3083	0.00098618		34.2778	0.020712
	40.3417	0.00097317		34.3333	0.020716
	40.375	0.00097154		34.3889	0.020712
	40.4083	0.00098537		34.4444	0.020712
	40.4417	0.00097398		34.5	0.020712
	40.475	0.00097358		34.5556	0.020712
	40.5083	0.00097398		34.6111	0.020708
	40.5417	0.00097683		34.6667	0.020708
	40.575	0.00096911		34.7222	0.020704
	40.6083	0.00097967		34.7778	0.020708
	40.6417	0.00097846		34.8333	0.020708
	40.675	0.00097561		34.8889	0.020704
	40.7083	0.00097927		34.9444	0.020704
	40.7417	0.00096829		35	0.0207
	40.775	0.00097276		35.0556	0.020696
	40.8083	0.0009752		35.1111	0.020691
	40.8417	0.00097805		35.1667	0.020691
	40.875	0.00097764		35.2222	0.020691
	40.9083	0.0009752		35.2778	0.020687
	40.9417	0.00096992		35.3333	0.020683
	40.975	0.00097642		35.3889	0.020679
	41.0083	0.00097358		35.4444	0.020679
	41.0417	0.00096667		35.5	0.020679
	41.075	0.00097439		35.5556	0.020671
	41.1083	0.0009748		35.6111	0.020666
	41.1417	0.00096382		35.6667	0.020675
	41.175	0.00097358		35.7222	0.020671
	41.2083	0.00096951		35.7778	0.020671
	41.2417	0.00097114		35.8333	0.020671
	41.275	0.00096951		35.8889	0.020675
	41.3083	0.00096585		35.9444	0.020675
	41.3417	0.00096301		36	0.020671
	41.375	0.00096423		36.0556	0.020671
	41.4083	0.0009622		36.1111	0.020679
	41.4417	0.00096057		36.1667	0.020683
	41.475	0.00095041		36.2222	0.020679
	41.5083	0.00096748		36.2778	0.020683
	41.5417	0.00096545		36.3333	0.020683
	41.575	0.00095244		36.3889	0.020683
	41.6083	0.00095528		36.4444	0.020679
	41.6417	0.00096057		36.5	0.020683
	41.675	0.00095366		36.5556	0.020683
	41.7083	0.00095528		36.6111	0.020683
	41.7417	0.0009622		36.6667	0.020683
	41.775	0.00095447		36.7222	0.020679
	41.8083	0.0009622		36.7778	0.020683
	41.8417	0.00094512		36.8333	0.020679
	41.875	0.00094268		36.8889	0.020679
	41.9083	0.00095325		36.9444	0.020679
	41.9417	0.00094634		37	0.020675
	41.975	0.00094797		37.0556	0.020671
	42.0083	0.00095122		37.1111	0.020666
	42.0417	0.0009439		37.1667	0.020666
	42.075	0.00095285		37.2222	0.020666
	42.1083	0.00094228		37.2778	0.020666
	42.1417	0.00093862		37.3333	0.020666
	42.175	0.00093699		37.3889	0.020666
	42.2083	0.00093537		37.4444	0.020666
	42.2417	0.00094512		37.5	0.020671
	42.275	0.00093618		37.5556	0.020675
	42.3083	0.0009374		37.6111	0.020675
	42.3417	0.00092642		37.6667	0.020675
	42.375	0.00093374		37.7222	0.020675
	42.4083	0.00093211		37.7778	0.020679
	42.4417	0.00093333		37.8333	0.020675
	42.475	0.00093293		37.8889	0.020671
	42.5083	0.00093252		37.9444	0.020675
	42.5417	0.00093293		38	0.020675
	42.575	0.00091992		38.0556	0.020675
	42.6083	0.00092358		38.1111	0.020675
	42.6417	0.00093496		38.1667	0.020671
	42.675	0.00092073		38.2222	0.020671
	42.7083	0.00092236		38.2778	0.020671
	42.7417	0.00092236		38.3333	0.020666
	42.775	0.00092195		38.3889	0.020666
	42.8083	0.00090366		38.4444	0.020658
	42.8417	0.00091463		38.5	0.020654
	42.875	0.00091057		38.5556	0.02065
	42.9083	0.00090894		38.6111	0.020654
	42.9417	0.00090447		38.6667	0.020646
	42.975	0.00091911		38.7222	0.020646
	43.0083	0.00090407		38.7778	0.020641
	43.0417	0.00091301		38.8333	0.020633
	43.075	0.00090772		38.8889	0.020633
	43.1083	0.00091057		38.9444	0.020633
	43.1417	0.00091667		39	0.020633
	43.175	0.00091098		39.0556	0.020633
	43.2083	0.00090854		39.1111	0.020629
	43.2417	0.0009065		39.1667	0.020629
	43.275	0.00091098		39.2222	0.020625
	43.3083	0.00091098		39.2778	0.020629
	43.3417	0.00090691		39.3333	0.020633
	43.375	0.00090976		39.3889	0.020633
	43.4083	0.00090732		39.4444	0.020633
	43.4417	0.00091057		39.5	0.020629
	43.475	0.00091382		39.5556	0.020633
	43.5083	0.00090854		39.6111	0.020633
	43.5417	0.00091138		39.6667	0.020625
	43.575	0.00090325		39.7222	0.020633
	43.6083	0.00090813		39.7778	0.020625
	43.6417	0.0009061		39.8333	0.020621
	43.675	0.00091179		39.8889	0.020621
	43.7083	0.00090325		39.9444	0.020612
	43.7417	0.00089715		40	0.020612
	43.775	0.00090203		40.0556	0.020612
	43.8083	0.00089634		40.1111	0.020608
	43.8417	0.00088699		40.1667	0.020612
	43.875	0.00089512		40.2222	0.020587
	43.9083	0.00089228		40.2778	0.020583
	43.9417	0.00089309		40.3333	0.020583
	43.975	0.00089553		40.3889	0.020575
	44.0083	0.00088984		40.4444	0.020571
	44.0417	0.00088862		40.5	0.020571
	44.075	0.0008878		40.5556	0.020566
	44.1083	0.00088252		40.6111	0.020571
	44.1417	0.00087805		40.6667	0.020566
	44.175	0.00089024		40.7222	0.020566
	44.2083	0.00089309		40.7778	0.020562
	44.2417	0.00088984		40.8333	0.020566
	44.275	0.00088943		40.8889	0.020562
	44.3083	0.00088496		40.9444	0.020562
	44.3417	0.00088455		41	0.020562
	44.375	0.00088496		41.0556	0.020558
	44.4083	0.00088496		41.1111	0.020554
	44.4417	0.00088171		41.1667	0.02055
	44.475	0.00087358		41.2222	0.02055
	44.5083	0.00088008		41.2778	0.020546
	44.5417	0.0008748		41.3333	0.020541
	44.575	0.0008748		41.3889	0.020541
	44.6083	0.00087967		41.4444	0.020529
	44.6417	0.0008752		41.5	0.020533
	44.675	0.00087764		41.5556	0.020525
	44.7083	0.00087073		41.6111	0.020525
	44.7417	0.00086951		41.6667	0.020521
	44.775	0.0008687		41.7222	0.020512
	44.8083	0.00087561		41.7778	0.020504
	44.8417	0.00086098		41.8333	0.020504
	44.875	0.0008687		41.8889	0.020496
	44.9083	0.00086341		41.9444	0.020496
	44.9417	0.00086301		42	0.020487
	44.975	0.00086179		42.0556	0.020483
	45.0083	0.0008622		42.1111	0.020479
	45.0417	0.00086789		42.1667	0.020483
	45.075	0.00085732		42.2222	0.020475
	45.1083	0.00086382		42.2778	0.020475
	45.1417	0.00086748		42.3333	0.020466
	45.175	0.00086382		42.3889	0.020466
	45.2083	0.00086585		42.4444	0.020462
	45.2417	0.00085569		42.5	0.020462
	45.275	0.0008626		42.5556	0.020458
	45.3083	0.00086138		42.6111	0.020454
	45.3417	0.0008622		42.6667	0.020454
	45.375	0.00086463		42.7222	0.020454
	45.4083	0.00085854		42.7778	0.020441
	45.4417	0.00085569		42.8333	0.020437
	45.475	0.00086179		42.8889	0.020433
	45.5083	0.0008626		42.9444	0.020429
	45.5417	0.0008561		43	0.020429
	45.575	0.00085163		43.0556	0.020425
	45.6083	0.0008565		43.1111	0.020416
	45.6417	0.00085528		43.1667	0.020408
	45.675	0.0008561		43.2222	0.0204
	45.7083	0.00085122		43.2778	0.020391
	45.7417	0.0008565		43.3333	0.020387
	45.775	0.00085447		43.3889	0.020375
	45.8083	0.00085		43.4444	0.020371
	45.8417	0.00084553		43.5	0.020366
	45.875	0.00084715		43.5556	0.020354
	45.9083	0.00085244		43.6111	0.02035
	45.9417	0.00084919		43.6667	0.020346
	45.975	0.00085366		43.7222	0.020337
	46.0083	0.00084472		43.7778	0.020329
	46.0417	0.00084715		43.8333	0.020329
	46.075	0.00084431		43.8889	0.020329
	46.1083	0.00084756		43.9444	0.020325
	46.1417	0.00084715		44	0.020321
	46.175	0.00084959		44.0556	0.020316
	46.2083	0.00084675		44.1111	0.020312
	46.2417	0.0008439		44.1667	0.020304
	46.275	0.00084553		44.2222	0.0203
	46.3083	0.00084512		44.2778	0.020291
	46.3417	0.00084593		44.3333	0.020291
	46.375	0.00084797		44.3889	0.020283
	46.4083	0.00084146		44.4444	0.020279
	46.4417	0.00084106		44.5	0.020271
	46.475	0.0008378		44.5556	0.020258
	46.5083	0.00083374		44.6111	0.02025
	46.5417	0.00082886		44.6667	0.02025
	46.575	0.00083821		44.7222	0.020237
	46.6083	0.00083293		44.7778	0.020229
	46.6417	0.00083333		44.8333	0.020221
	46.675	0.00083252		44.8889	0.020212
	46.7083	0.00082967		44.9444	0.0202
	46.7417	0.00083374		45	0.020196
	46.775	0.00083577		45.0556	0.020187
	46.8083	0.00083821		45.1111	0.020179
	46.8417	0.00082561		45.1667	0.020166
	46.875	0.00083659		45.2222	0.020162
	46.9083	0.00082764		45.2778	0.020154
	46.9417	0.00083699		45.3333	0.020154
	46.975	0.00082724		45.3889	0.020141
	47.0083	0.00083252		45.4444	0.020137
	47.0417	0.00083008		45.5	0.020129
	47.075	0.00082642		45.5556	0.020121
	47.1083	0.00083008		45.6111	0.020116
	47.1417	0.00083211		45.6667	0.020112
	47.175	0.00082764		45.7222	0.020104
	47.2083	0.00083333		45.7778	0.020096
	47.2417	0.00082886		45.8333	0.020083
	47.275	0.00082561		45.8889	0.020083
	47.3083	0.0008252		45.9444	0.020075
	47.3417	0.00082927		46	0.020062
	47.375	0.00082236		46.0556	0.020058
	47.4083	0.00082358		46.1111	0.02005
	47.4417	0.00082195		46.1667	0.020037
				46.2222	0.020033
				46.2778	0.020021
				46.3333	0.020012
				46.3889	0.020004
				46.4444	0.020004
				46.5	0.019987
				46.5556	0.019979
				46.6111	0.019971
				46.6667	0.019958
				46.7222	0.01995
				46.7778	0.019937
				46.8333	0.019933
				46.8889	0.019925
				46.9444	0.019921
				47	0.019912
				47.0556	0.0199
				47.1111	0.0199
				47.1667	0.019887
				47.2222	0.019883
				47.2778	0.019875
				47.3333	0.019866
				47.3889	0.019862
				47.4444	0.019854

## Sheet: Fig. 3e
Fig. 3e.Resonance Raman spectra of the ‘Ca. M. nitroreducens’-dominant biofilm acquired at + 0.4 V and -0.3 V
	Electrode-1											Electrode-2														Electrode-3											Electrode-4
		+ 0.4 V	-0.3 V		+ 0.4 V	-0.3 V		+ 0.4 V	-0.3 V				+ 0.4 V	-0.3 V		+ 0.4 V	-0.3 V		+ 0.4 V	-0.3 V		+ 0.4 V	-0.3 V				+ 0.4 V	-0.3 V		+ 0.4 V	-0.3 V		+ 0.4 V	-0.3 V				+ 0.4 V	-0.3 V		+ 0.4 V	-0.3 V		+ 0.4 V	-0.3 V
	Raman shift (cm-1)	I / arb. units	I / arb. Units		I / arb. units	I / arb. Units		I / arb. units	I / arb. Units			Raman shift (cm-1)	I / arb. units	I / arb. Units		I / arb. units	I / arb. Units		I / arb. units	I / arb. Units		I / arb. units	I / arb. Units			Raman shift (cm-1)	I / arb. units	I / arb. Units		I / arb. units	I / arb. Units		I / arb. units	I / arb. Units			Raman shift (cm-1)	I / arb. units	I / arb. Units		I / arb. units	I / arb. Units		I / arb. units	I / arb. Units
	122.721	901.3	898.6		1094.65	1111.1		864.875	1152.9			122.721	1090.65	865.05		2067.55	1633.45		939	862.55		1136.55	945.7			122.721	1329.48	1234.19		902.9	1115.6		958.2	1010.65			122.721	1158.1	984.308		1105.88	1209.25		1076.75	1201.95
	125.663	864.8	933.2		1092.05	1059		900.475	1142.9			125.663	1055.9	896.9		2115.6	1584.9		954.5	910.3		1143.3	937.25			125.663	1332.02	1234.84		986.2	1080.4		941.2	1007.6			125.663	1153	963.208		1110.64	1179.25		1092.72	1207.75
	128.605	840.8	880		1140.4	1015.2		896.175	1154.7			128.605	1083.45	915.15		2110	1623.3		927.95	892.65		1122.9	927.4			128.605	1353.08	1206.81		934.6	1090		983	1015.1			128.605	1169.55	968.325		1113.65	1167.35		1085.05	1188.7
	131.546	890	850.7		1137.2	1052.1		882.475	1141.3			131.546	1060.25	906.2		2129.1	1672.55		969.95	893.25		1138.4	927.35			131.546	1336.5	1271.93		922.4	1074.4		983.15	983.8			131.546	1208.25	989.425		1130.05	1183.7		1095.99	1223.55
	134.485	864.4	838.7		1119.15	1061		885.775	1122.3			134.485	1045.25	912.85		2112.8	1587		952.3	882.5		1125.4	921.1			134.485	1348.9	1254.96		959.95	1135.7		1005.75	1002.6			134.485	1252.8	1003.05		1107.51	1215.05		1085.31	1228.15
	137.424	870.4	824.2		1148.6	1049.3		874.8	1193.7			137.424	1059.25	874.65		2048.2	1617.15		893.3	873.55		1156.55	927.65			137.424	1346.66	1255.84		972.9	1093.45		958.1	992.15			137.424	1202.8	1002.39		1136.2	1219.65		1054.25	1161.7
	140.362	885.3	880.4		1127.7	973.3		867.475	1156.5			140.362	1075.05	847.45		2013.7	1677.05		979.55	859.2		1069.05	943.55			140.362	1391.16	1252.24		881.9	1094		973.65	955.9			140.362	1220.75	986.058		1110.75	1194.4		1070.99	1203.95
	143.299	850.3	867.2		1154.2	1071.9		868.175	1105.1			143.299	1075.2	875.2		2027.35	1569.7		964.6	871.3		1095.9	929.65			143.299	1355.48	1253.96		936.7	1132		952	987.9			143.299	1156.45	981.375		1121.29	1232		1102.44	1165.8
	146.234	828.6	867.3		1133.35	994.4		864.95	1129.1			146.234	1021.25	896.8		2084.95	1580.95		883.15	872.85		1075	964.5			146.234	1351.36	1275.03		930.45	1135.95		956.7	1013.85			146.234	1176.2	985.967		1098.09	1206.2		1074.38	1155.1
	149.169	891.7	901.2		1105.3	1013.4		872.475	1140.8			149.169	1029.05	812.55		2004.15	1497		914.75	844.95		1050.25	942.4			149.169	1326.72	1253.21		946.55	1085.35		1010.8	981.7			149.169	1189.35	987.85		1105.16	1234.75		1091.26	1179.7
	152.103	867.1	836.5		1134.65	1017.8		825.65	1144.3			152.103	1044.65	838.25		2002.15	1488.55		928.05	851.7		1131.5	923.1			152.103	1382.7	1197.51		974.4	1101.85		946.35	1026.65			152.103	1212.4	990.658		1112.03	1185.4		1086.38	1179.7
	155.036	844.1	843.2		1086.45	948.2		838.025	1117.1			155.036	1017.65	844.5		2072.95	1585.55		892.45	794.2		1045.55	961.4			155.036	1349.56	1166.27		1026.4	1110.15		1002.5	992.6			155.036	1236.05	991.875		1094.43	1169.8		1065.61	1120.2
	157.968	835.4	889.6		1115.95	993.3		859.45	1044.6			157.968	1072.5	810.7		2099.85	1479.95		903.45	862.6		1062.35	935.85			157.968	1364.12	1237.51		964.1	1040.05		932.7	1071.15			157.968	1154.6	1001.53		1091.22	1171.5		1044.78	1189.9
	160.899	847.3	848.6		1070.9	987.6		862.45	1145.7			160.899	1044.15	852.2		1995.7	1631.75		905.9	855.35		1067	927.4			160.899	1347.98	1259.6		997.85	1061.6		950.75	1024.05			160.899	1214.7	979.758		1108.55	1206.15		1065.1	1167.3
	163.829	864.7	831.8		1105.65	976		838.425	1128			163.829	965.35	879.55		1973.95	1567.35		934.35	851.2		1054.8	902.65			163.829	1325.26	1233.89		964.25	1093.8		920.3	1053.25			163.829	1198.75	975.533		1131.64	1204.5		1074.71	1152.15
	166.758	791.4	888.2		1150.9	984.6		852.725	1090.7			166.758	1082.65	881.45		2006.7	1473.85		915.65	838.45		1052.75	931.15			166.758	1355.04	1232.93		930.35	1090.1		947	981.9			166.758	1220.05	984.642		1103.36	1242.15		1055.34	1110.3
	169.686	807.7	849.6		1103.35	967.4		879.35	1105			169.686	1056	857.05		1991.2	1548.6		881.6	882.25		1093.85	943.3			169.686	1343.24	1260.16		959.8	1109.25		982.9	1022.4			169.686	1235.05	999.908		1131.34	1241.15		1066.38	1134.15
	172.613	840	872.4		1088.75	1007.2		837.5	1104.8			172.613	1034.6	832.55		1980.1	1568.5		936.7	852.05		1039.3	918.6			172.613	1356.96	1216.81		961.05	1098.9		956.85	1005.35			172.613	1167.2	993.342		1128.72	1190.5		1066.61	1105.85
	175.539	853.2	857.6		1089.45	946		876.65	1086.5			175.539	989.1	849.2		1944.5	1506.65		873.55	838.5		1053.2	935.9			175.539	1355.12	1239.31		935.7	1104.1		949.95	976.6			175.539	1135.5	1007.97		1123.56	1221		1057.51	1184.45
	178.464	827.5	868.7		1108.65	1027.7		834.275	1132.1			178.464	1068.7	848.45		1976.85	1508.3		880.1	844.9		1039.75	930.05			178.464	1387.88	1220.53		1010.45	1116.75		950.55	1044.05			178.464	1190.85	1028.77		1107.1	1260.05		1073.34	1196.45
	181.389	830.5	851.4		1101.95	979.7		830.25	1135.9			181.389	1042.2	826.4		1969.05	1519.95		882.3	869.6		1053.6	953.2			181.389	1390.82	1226.89		951.55	1039.75		976.4	1020.8			181.389	1224.25	1034.77		1124.21	1246.45		1099.75	1140.65
	184.312	848.8	870.5		1060.4	1006.4		837.075	1089.6			184.312	1021.1	843.1		1973.8	1562.3		904.2	846.95		1062	975.2			184.312	1365.22	1262.36		958.8	1134.15		1020.85	1042.95			184.312	1250.05	1036.24		1125.22	1275.9		1116.85	1125.9
	187.234	832.9	889.7		1104.85	1003.7		847.875	1066.4			187.234	1008.75	839.15		1954.15	1541.45		880.9	869.1		1078.45	962.8			187.234	1411.54	1281.26		959.3	1118.15		965.6	1023.8			187.234	1268.95	1033.67		1151.53	1257.1		1068.96	1165.25
	190.155	833.8	895.1		1094.25	1044.1		859.1	1120.1			190.155	1028.4	848.9		1969.75	1564.5		891	843.4		1016.15	961.8			190.155	1386.48	1270.71		917.9	1051.55		964.25	1071.45			190.155	1273.85	1041.93		1122.74	1263.05		1082.59	1122.05
	193.076	836	867.7		1120.45	961.9		835.65	1100.5			193.076	1022.5	839		1948.4	1539.05		857.75	857		998.1	954.55			193.076	1360.8	1259.91		971.55	1122.7		976.85	985.15			193.076	1244.95	988		1131.75	1296.7		1134.24	1139.2
	195.995	827.8	810.6		1100.2	935.4		825.55	1049.2			195.995	969.75	823.75		1969.15	1489.15		850.25	804.9		991.85	935			195.995	1353.8	1264.19		952	1127.95		965.6	1017.85			195.995	1194.45	1033.45		1119.2	1233.45		1096.69	1219.65
	198.913	855	866.3		1060.05	940		819.925	1039.7			198.913	1030.7	821.7		1963.35	1395.55		922.65	856.15		1043.3	918.8			198.913	1375.34	1285.74		972.4	1109		963.25	1023.45			198.913	1210.2	1037.45		1111.93	1288.6		1103.09	1124
	201.831	785.8	888.5		1055.5	913.1		799.825	1099.2			201.831	1049.85	845.5		1922	1431.1		906	851.75		1021.75	914.05			201.831	1373.5	1246.81		993.25	1033.8		976.8	1031.35			201.831	1252.95	1046.96		1152.7	1239.1		1096.03	1128.35
	204.747	793.2	875.5		1056.95	967.3		794.7	1028.1			204.747	1005.55	831.05		1896.1	1436.65		860.2	842.3		997.05	942			204.747	1414.38	1266.21		953.1	1084.05		976.7	1040.65			204.747	1183.35	1051.59		1128.21	1333.1		1107.21	1137.75
	207.663	838.8	863.3		1045	863.3		793.2	1084.4			207.663	1003.4	789.55		1856.55	1396.4		831.85	875.7		1001.65	979.75			207.663	1371.54	1263.96		1013.1	1098.8		983.2	985.7			207.663	1234.55	1043.82		1130.76	1282.35		1082.47	1100.8
	210.577	815.8	847.8		1004	956.8		784.5	1057.1			210.577	978.6	783.85		1842.55	1413.15		848.4	843.7		1026.4	973.25			210.577	1370.5	1254.64		1001.15	1150.4		966.85	1022.15			210.577	1265.8	1054.4		1124.88	1292.9		1104.2	1125.9
	213.491	819.3	835.9		1029.45	907.1		785	1111.8			213.491	967.1	800.55		1880.05	1424.65		821.6	842.8		1033	1005.55			213.491	1373.42	1272.74		976	1061		965.65	974.8			213.491	1195.1	1070.84		1121.82	1338.9		1115.54	1115.95
	216.404	768.5	846		1079.4	909.2		765.025	1037			216.404	1023.85	781.5		1835.6	1394.45		866.6	830.95		1033.5	957.05			216.404	1403.16	1243.89		986.85	1075.55		960.5	1068.95			216.404	1239.2	1046.91		1132.84	1261.95		1093.7	1101.1
	219.315	793.1	831.3		1039.95	865.3		766.975	1012.7			219.315	965.65	783.85		1840.7	1376.55		852.9	848.6		989.5	968.9			219.315	1323.3	1212.23		1016.7	1108.85		1001.95	1042.25			219.315	1183.05	1047.12		1147.5	1278.55		1098.25	1150.4
	222.226	786.2	875.3		993.05	871.4		765	961.3			222.226	988.45	768.1		1784.8	1350.35		842.8	832.1		983.4	967.85			222.226	1369.9	1250.44		956.75	1085.15		1020.1	1016.25			222.226	1229.45	1058.02		1111.34	1268.45		1088.65	1122.45
	225.136	827.4	828.4		995	773.9		758.075	1049.6			225.136	924.2	783.55		1818.35	1372.75		806.8	855.65		951.85	944.55			225.136	1413.84	1252.83		959.35	1095.4		1010.3	1083.25			225.136	1223.9	1052.57		1112.04	1305.25		1066.06	1083.8
	228.045	738.7	766.1		989.95	851.9		757	1024.1			228.045	942	762.5		1793	1315.2		865.9	842.4		989.95	1000.75			228.045	1389.64	1243.66		981.55	1132.9		972.95	1004.3			228.045	1249.05	1070.83		1123.74	1289.35		1069.5	1071.2
	230.953	757.6	839.4		969.95	852.9		771.35	1021.7			230.953	940.3	764.85		1731.45	1287.45		893.25	851.15		954	963.15			230.953	1340.98	1208.13		962.05	1063.8		988.15	1018.05			230.953	1211.8	1033.76		1137.35	1321		1075.34	1040.5
	233.859	715	824.8		1012.15	824.5		737.6	988.4			233.859	912.75	761.9		1704.85	1334.5		781.35	831.5		967.3	924.55			233.859	1364.2	1261.53		978.15	1086.35		1020.6	1042.8			233.859	1231.1	1053.27		1123.29	1268.6		1058.51	1066.55
	236.765	750.6	810.2		975.05	802.3		743.875	1013.4			236.765	956.2	767.5		1663.1	1324.9		799.05	814.4		936.2	951.55			236.765	1352.18	1220.83		986.25	1089.25		959.05	1069.55			236.765	1189.7	1067.58		1117.6	1279.25		1092.99	1076.6
	239.67	759.1	789.2		982	822.6		730.425	1008.6			239.67	931.45	736.95		1638.6	1269		792.05	850.55		924.8	921.3			239.67	1341.06	1216.13		1008.25	1044.35		984.8	1080.7			239.67	1191.7	1042.23		1094.25	1302		1073.22	1053.95
	242.574	733.3	786.8		994.85	793.2		728.9	1000.9			242.574	908.55	726.15		1672.75	1324.8		774.8	790.05		925.35	945.45			242.574	1356.92	1200.99		959.7	1081.05		939.25	1020.35			242.574	1217.05	1061.92		1088.74	1291.7		1068.93	1117.75
	245.477	722.2	849.3		946.25	792.7		728.9	937.2			245.477	915.15	759.5		1681.25	1257.4		792.3	826.7		890.55	902.75			245.477	1370.62	1218.16		984.15	1107.7		1003.2	1006.2			245.477	1159.05	1040.92		1117.95	1288.45		1072.03	1033.25
	248.38	732.2	808.7		944.1	802.7		726.875	1012.9			248.38	916.45	711.35		1678.45	1244.1		784.25	814.75		890.9	962.4			248.38	1379.22	1223.1		946.55	1100.6		1030.5	1048.55			248.38	1237	1059.41		1099.29	1309.95		1061.16	1066.25
	251.281	700.1	827.7		938.7	832.1		730.25	918.4			251.281	916.25	719.4		1663.75	1243.65		786.45	818.65		877.95	971.4			251.281	1374.26	1236.43		993.15	1107.15		990.6	1046.05			251.281	1191	1055.39		1125.26	1336.8		1070.29	1047.05
	254.181	716.4	806.7		982.25	799.2		704.25	950.3			254.181	930	704.4		1641.65	1219.4		794.2	850.1		912.1	961.4			254.181	1398.1	1201.43		1006.5	1051.75		949.05	1056.2			254.181	1228.95	1052.49		1127.49	1322.65		1081.89	1039.25
	257.08	744.2	841.8		931.4	788.7		698.6	976.5			257.08	879.7	693.2		1665.3	1223		815.25	829.55		869.25	943.65			257.08	1438.3	1222		1038.25	1086.15		991.9	1051.9			257.08	1204.1	1096.85		1140.11	1306.2		1104.88	1067.95
	259.978	725.4	876		962.6	783.6		719.575	967.9			259.978	900.8	714.6		1636.8	1215.85		847.3	847.2		901.7	946.7			259.978	1402.88	1265.8		1011.4	1075.6		995.85	1016.75			259.978	1207	1097.33		1090.19	1303.35		1124.26	1054.55
	262.876	678.7	787.6		969.05	779.3		709.275	944.4			262.876	920.6	684.5		1630.9	1228.2		799.85	843.55		881.45	939.9			262.876	1406.36	1250.94		929	1125.45		1042.85	1045.1			262.876	1221.85	1086.1		1127.97	1304.05		1089.68	1087.85
	265.772	752.6	863.4		935.55	734.2		691.975	875.5			265.772	874.25	712.75		1638.8	1209.75		771.6	874		897.05	992.1			265.772	1402.72	1248.69		1026.35	1042.35		985.15	1072.65			265.772	1229.05	1086.12		1143.22	1256.3		1088.31	1028.15
	268.668	755.6	840.1		950.75	791.6		734.425	944.3			268.668	853.25	647.15		1672.25	1236.95		806	839.3		881.75	963.35			268.668	1398.46	1221		967.95	1078.75		950.35	1045.9			268.668	1218.45	1089.92		1138.57	1306.75		1091.66	1016.7
	271.562	766.8	774.6		899.3	767.8		709.85	880.7			271.562	947.5	653.95		1641.75	1234.6		774.7	818.7		844.7	996.5			271.562	1384.8	1238.3		949.9	1093.9		1011.95	1026			271.562	1256.15	1089.98		1128.96	1312.65		1077.05	1007.75
	274.456	700.2	808.8		917.25	762.7		674.4	904.2			274.456	882.5	664.9		1661.2	1218.65		815.2	783		867.5	933.8			274.456	1375.42	1234.06		972.1	1138.1		1021.85	1090.1			274.456	1271.2	1103.97		1162.81	1276.35		1082.21	1035.8
	277.348	729	863.4		923.7	770.1		698.625	934.7			277.348	941.2	690.2		1596.65	1185.6		831.75	832.85		896.3	917.15			277.348	1412.58	1257.97		948.9	1149.7		1016.65	1064.15			277.348	1201.5	1116.11		1156.47	1361.9		1102.59	1027.2
	280.24	708.8	791.2		891.5	778		663.35	949.6			280.24	894.7	697.85		1546.25	1201.4		782.95	799.95		926.5	923.8			280.24	1422.6	1266.44		990.5	1154		1023.2	1094.1			280.24	1246.7	1141.5		1166.14	1311.5		1112.6	1020.85
	283.13	659.2	842.9		946.1	781.7		686.725	943.4			283.13	908.8	703.7		1646.4	1179.8		736.75	815.9		856.55	963.1			283.13	1442.04	1240.16		989.95	1109.4		1006.9	1064.55			283.13	1249.45	1093.71		1119.43	1313.75		1093.32	998.65
	286.02	687.6	792.1		960	742.7		688.575	920.1			286.02	898.95	726		1674.4	1192.15		740.45	821.3		867.75	963.3			286.02	1369.08	1263.4		979.9	1103.1		1032.75	1102.55			286.02	1258	1109.28		1133.05	1328.1		1113.96	1007.15
	288.909	679.2	811.9		882.75	768.6		673.4	912.8			288.909	870.95	672.95		1594.35	1146.85		767.15	823.2		904.2	939.15			288.909	1408.68	1240.33		1027.5	1049.3		993	1040.5			288.909	1207.95	1126.3		1148.61	1368.95		1095.14	1030
	291.797	664.9	862.2		918.4	744.1		693.475	926.8			291.797	916.05	674.5		1604	1130.95		757.6	821.1		863.65	950.15			291.797	1374.44	1261.53		978.25	1111.55		1010.45	1041.05			291.797	1261.65	1101.52		1156.75	1330.85		1102.93	959.3
	294.684	648.9	779.8		912.25	767.1		679.5	881.5			294.684	883.25	690.2		1531.5	1127.6		735.45	816.55		890.2	940.85			294.684	1413.08	1246.3		1006.1	1118.45		1021.85	1086.5			294.684	1219.35	1107.41		1163.51	1324.4		1093	1028.55
	297.57	708.2	867.9		857.75	725		673.475	905.4			297.57	900.55	681.75		1571.8	1160.55		766.1	805.75		868.8	928.4			297.57	1438.64	1236.81		1040.25	1077.1		1026.25	1057.95			297.57	1214.45	1112.38		1179.79	1371		1094	1009.8
	300.455	664	790.9		922.3	719.7		669.65	859.9			300.455	846.35	653.6		1579.7	1136.95		779	838.25		871.05	988.7			300.455	1415.68	1243.87		977.45	1133.35		1041.85	1050.75			300.455	1206.15	1109.38		1187.35	1336.95		1111.18	1009.85
	303.339	680.3	819.1		897.9	711.3		656.95	874.7			303.339	878.25	669.05		1577.75	1123.75		768.95	831.85		829	960.15			303.339	1385	1265.2		1009	1054.4		1021.05	1097			303.339	1237.1	1118.3		1170.89	1325.5		1141.29	964.55
	306.222	717.4	834.4		896.1	773		651.85	948.1			306.222	864.2	665.4		1578.35	1191.8		770.95	836.8		855.05	1011.95			306.222	1445.04	1260.43		982.55	1097.8		1011.8	1110.7			306.222	1198.35	1089.28		1156.78	1314.35		1132.11	1064.2
	309.104	684.1	818.7		862.4	736		650.2	876			309.104	856.55	666.1		1551.9	1144.2		786	824.25		858.85	1016			309.104	1385.88	1263.8		1044.9	1128		1020.35	1076.3			309.104	1239.35	1110.42		1159.28	1367.6		1143.1	1016.55
	311.985	692.9	855.3		849.1	694.5		657.025	833.7			311.985	836.45	660.05		1610.95	1128.7		753.25	867.65		805.45	965.25			311.985	1432.3	1274.91		1026.75	1079.2		991.9	1075.6			311.985	1303.7	1116.32		1148.12	1398.3		1133.9	1059.6
	314.865	707.2	831.8		860.9	687.1		655.75	928.7			314.865	859.45	682.7		1592.15	1130.45		757.1	832.3		866.95	983			314.865	1453.9	1277.69		1041.65	1057.15		1034.7	1073.5			314.865	1233.9	1130.08		1141.68	1318.2		1122.22	1036.05
	317.745	705.3	858.7		870.7	738.7		660.025	872			317.745	868.85	704.1		1547	1128.3		747.15	846.8		870.8	994.6			317.745	1454.38	1308.33		1003.1	1102.85		1002.25	1084.3			317.745	1256.9	1160.27		1162.91	1364.25		1130.54	1045.5
	320.623	656.5	882.7		874.55	711.8		663.325	874.4			320.623	850.75	655.05		1528.35	1074.05		756.5	853.9		846.8	961.45			320.623	1450.48	1267.8		1036.55	1117.55		984.4	1108			320.623	1228.95	1149.47		1172.61	1373.4		1109.43	1010.55
	323.5	677	813.2		855.4	714		670.575	913.6			323.5	906.9	710.05		1548.95	1143.9		752.1	822.35		817.85	996.25			323.5	1447.98	1297.4		986.45	1080.45		965.45	1097.7			323.5	1253.75	1129.05		1179.22	1400.35		1100	1016.35
	326.377	677.3	830.5		870.5	738.2		679.825	895.6			326.377	886.4	648		1599.7	1141.65		773.25	836.35		853	956			326.377	1497.94	1325.07		1018.95	1088.8		1012.75	1122.4			326.377	1258.25	1177.52		1211.4	1421.35		1152.09	1004.55
	329.252	712.3	868.8		923.1	716.9		685.575	882			329.252	881.15	681.25		1570.5	1116.05		744.75	807.6		844.55	979.05			329.252	1435.36	1334.11		1063.55	1168.4		1017.45	1061.2			329.252	1278.6	1165.59		1175.32	1422.45		1139.53	1020.95
	332.127	649.7	803.3		898.8	740.8		665.675	898.2			332.127	917	679.65		1581.7	1119.75		771.55	851.65		847.3	946.1			332.127	1494.18	1301.43		1008.65	1125.6		1067.2	1080.55			332.127	1300	1174.98		1217.57	1425.8		1155.39	1014.55
	335.001	628	828.5		892	724.4		672.625	941.7			335.001	908.25	665.85		1610.9	1218.25		745.55	879.85		834.3	942			335.001	1505.72	1333.33		1063.05	1196.9		1025.75	1120.1			335.001	1299.65	1171.11		1184.71	1417.75		1154.11	995.05
	337.873	650.8	845.4		889.35	733.6		660.675	836.9			337.873	910.2	677.2		1607.45	1164.95		776.05	847.85		867.75	963.15			337.873	1499.92	1327.13		1000.1	1145.25		1055	1131.15			337.873	1299.55	1173.05		1222.81	1380.35		1167.35	1037.4
	340.745	638	807.7		890.8	701.7		671.225	942.4			340.745	891.75	677.85		1595.05	1196.5		780.5	849.35		862.05	944.3			340.745	1505.94	1344.13		967.15	1158.9		1074.95	1124.05			340.745	1279.55	1186.84		1212.03	1397.95		1161.29	1028.75
	343.616	679.7	844		912.65	733.5		671.325	984			343.616	866.45	690.15		1700.75	1225		739.2	875.1		852.85	1030.1			343.616	1498.46	1323.14		1016.5	1107		1092.5	1118.55			343.616	1335.75	1208.87		1214.56	1422.05		1145.56	1033.15
	346.486	645.2	874.1		896.95	754.4		657.075	971			346.486	937.35	694.6		1579.35	1174.25		796.5	899.8		855.8	1028.1			346.486	1500.34	1351.46		1064.35	1166.65		1065.9	1093.45			346.486	1344.6	1207.74		1230.75	1493.9		1185.68	1031.9
	349.355	685.1	900.9		920	700.9		690.2	952.2			349.355	903	694.25		1544.8	1207.1		763	891.65		865.15	1016.4			349.355	1540.42	1330.96		1050.35	1182.55		1075.7	1149.45			349.355	1314.85	1193.78		1205.46	1490		1199.2	1030.65
	352.223	664.8	829.3		940.15	776.7		674.5	950.6			352.223	893.95	699.95		1613.2	1219.45		783.9	912.45		892.75	1032.35			352.223	1545.7	1324.53		1044.1	1214.35		1117.05	1151.85			352.223	1282.7	1216.56		1254.12	1475.3		1160.06	1044.3
	355.09	679.6	834.5		976	729.1		673.575	936.5			355.09	872.5	702.8		1583.8	1263.4		758.6	931.85		906.5	1016.8			355.09	1546.54	1376.81		1044.95	1248.4		1080.35	1140			355.09	1348.55	1237.85		1255.46	1465.45		1194.15	1038.7
	357.956	655.1	1008.3		1002.45	777.1		653.7	939.6			357.956	922.25	686.5		1670.6	1207.45		772.25	930.6		874.15	1037.05			357.956	1551	1393.11		1047.45	1159.75		1093.15	1151.05			357.956	1374.35	1230.13		1266.95	1501.5		1191.69	1028.3
	360.821	643.6	954.5		973.15	716		671.325	938.3			360.821	893.05	697.65		1685.05	1196.25		794.9	904.65		892.75	1073.25			360.821	1547.84	1352.17		1088.8	1138.95		1096.6	1129.1			360.821	1329.4	1216.32		1252.68	1468.65		1217.39	1118.7
	363.685	631.1	812.8		917.6	751		665.2	935.3			363.685	900.65	690.95		1606.25	1180.35		790.5	942.75		872.65	1012.3			363.685	1571.5	1413.21		1095.55	1219.7		1067.85	1129.3			363.685	1320.25	1255.81		1248.53	1435.75		1209.85	1038.7
	366.549	692.8	911.1		942.1	784.7		653.125	952.2			366.549	954.1	672.6		1663.5	1224.9		751.05	873.25		873.25	1035.65			366.549	1551.54	1357.14		1046.75	1164		1093.85	1162.2			366.549	1373.65	1241.32		1263.78	1418.35		1231.39	1069.7
	369.411	696.5	883.1		972.2	759.8		665.85	868.2			369.411	941.65	703.15		1667.15	1200.45		766.85	913.65		875.95	1016.95			369.411	1542.78	1388.61		1016.8	1143.5		1083.25	1133.5			369.411	1316.65	1233.34		1215.24	1498.6		1205.71	1050.4
	372.273	676	869.3		936.55	767.3		657.925	924.7			372.273	927.8	660.2		1634.8	1215.2		781.5	905.3		869.35	1037			372.273	1555.64	1380.79		1060.4	1175.9		1053.95	1115.9			372.273	1369.75	1234.4		1248.46	1473.5		1165.28	1065.35
	375.133	665.8	849.5		930	763.8		662.75	902.3			375.133	907.8	670.3		1597.3	1222.05		761.9	904.15		824.1	1039.55			375.133	1556.58	1397.46		1101.1	1168		1069.7	1177.2			375.133	1327.6	1242.86		1245.18	1470.4		1203.8	1109.25
	377.993	693.9	883.6		963.05	781.6		657.125	924.3			377.993	865.4	650.75		1641.15	1171.3		792.1	918.95		869.05	1012.7			377.993	1529.54	1393.34		1084.9	1169.65		1119.7	1159.8			377.993	1326.8	1251.86		1244.03	1435.05		1200.34	994.1
	380.851	712.1	909.4		953.8	717.8		664.6	929.7			380.851	898.3	688.95		1629.35	1238.45		775.95	935.85		881.5	1064.45			380.851	1533.3	1376.51		1065.2	1167.35		1063.9	1198.9			380.851	1353.4	1259.37		1250.51	1456.8		1208.36	1112.4
	383.709	727.6	903.6		919.35	795.4		682.65	955			383.709	891	690.4		1639.15	1245.1		788.3	924.1		892.9	1073.45			383.709	1592.58	1383.47		1010.1	1152.75		1074	1202.75			383.709	1336.6	1284.05		1299.6	1490.25		1212.85	1062.15
	386.566	717.1	888.9		921.5	742.5		681.725	973			386.566	930.7	665.35		1710.1	1167.65		813.3	942.9		882.55	989.5			386.566	1612.68	1405.83		1073.45	1209.1		1146.05	1167.05			386.566	1329.75	1275.27		1299.31	1517.35		1252.21	1067.6
	389.421	658.3	949.8		901.15	763.1		647.975	939.2			389.421	924.6	704.6		1713.7	1236.95		794.6	933.3		905.95	1050.1			389.421	1617.54	1450.23		1054.85	1178.2		1145.4	1156.05			389.421	1290.2	1267.2		1282.78	1497.5		1259.34	1042.3
	392.276	696.2	895.3		959.4	707.9		665.9	868.9			392.276	937.8	729		1658.1	1221.05		850.15	931.25		888.5	1035.05			392.276	1590.52	1419.83		1079.8	1217.95		1123	1181.45			392.276	1383.25	1294.28		1266.38	1492.1		1221.45	1108.7
	395.13	664.8	898.4		926.7	798.4		680.45	941.3			395.13	967.65	706.05		1678.35	1214.4		790.2	931.7		902.15	1075.2			395.13	1642.4	1444.83		1065.65	1265.65		1137.25	1222.3			395.13	1345.4	1291.55		1320.81	1497.5		1219.62	1053.75
	397.983	706.1	939.4		988.55	736.7		675.025	932			397.983	903.8	696.25		1747.3	1219.9		792.3	916.4		886.3	1047.2			397.983	1607.02	1412.13		1144.15	1147.7		1104	1259.45			397.983	1351.45	1309.45		1305.57	1500		1245.53	1058.45
	400.835	727.5	890.8		949.35	723.4		680.575	944.6			400.835	891.8	712.15		1724.6	1248.6		794.8	926.6		871.8	1089.55			400.835	1600.02	1422.8		1082.5	1163.65		1097.4	1185.6			400.835	1340.7	1279.98		1300.6	1515.65		1277.19	1078.6
	403.687	695.5	937.8		967.45	777.1		708.95	1027.1			403.687	878.15	691.6		1651.75	1239.5		815.15	941.3		869.5	1047.45			403.687	1630.82	1436.81		1105.75	1222.7		1106.6	1192.55			403.687	1422.55	1296.48		1300.91	1490.3		1244.22	1103.5
	406.537	723	901.5		971.05	768.4		680.525	1015.6			406.537	951.45	691.2		1598.35	1303.05		797.2	961.4		908.6	1052.05			406.537	1645.52	1410.31		1054.1	1225.8		1125.55	1194.7			406.537	1449.95	1303.94		1306.9	1501.9		1246.79	1102.45
	409.386	711.1	911		1015.1	760.3		688.375	912.6			409.386	924.55	725.95		1693.05	1373.9		799.05	905.45		922.3	1093.15			409.386	1586.74	1447.86		1058.6	1215.8		1113.3	1196			409.386	1435.7	1299.43		1299.1	1518.45		1274	1081.9
	412.235	689	978.5		1006.75	787.8		684.2	991.1			412.235	911.6	727.45		1747.5	1328.75		768.3	948.05		894.55	1050			412.235	1617.62	1450.06		1129.55	1238.55		1094.9	1233.75			412.235	1396.35	1299.18		1308.75	1411.25		1258.31	1117.5
	415.082	678.8	949.8		989.45	729.4		688.9	951.8			415.082	936.8	722.65		1712.65	1287.05		804	943.65		864.1	1124.8			415.082	1573.78	1456.63		1067.9	1241.1		1106.35	1183.6			415.082	1423.1	1288.11		1298.18	1516.95		1249.3	1070.25
	417.928	726.7	966		1006.7	724.5		685.675	953			417.928	915.5	726.85		1708.3	1323.25		795.75	971.6		871.05	1059.85			417.928	1601.46	1467.51		1126.1	1229.3		1067.3	1224.9			417.928	1422.25	1294.88		1286.15	1510.8		1253.68	1083.5
	420.774	676.3	965		1008.25	819.4		707.55	971.6			420.774	918.3	714.2		1677.95	1328.5		787.45	964.45		857.2	1099.05			420.774	1621.38	1468.73		1135.5	1243.5		1116.3	1214.5			420.774	1335.4	1299.76		1310.3	1528.85		1269.57	1038.05
	423.619	704.7	969		1041.75	807		682.675	1041.9			423.619	920.3	712.2		1705.8	1313.8		802.15	933.35		851.9	1066.55			423.619	1640.28	1493.17		1106.95	1254.95		1153.15	1197.8			423.619	1395.15	1314.53		1348.54	1523.2		1240.03	1122.85
	426.462	675.8	992.2		1017.05	803.2		689.25	955			426.462	934.1	739.65		1692	1268.65		771.3	953.95		882.25	1079.95			426.462	1624.52	1472.8		1068.55	1227.7		1097.95	1235.1			426.462	1405.05	1294.46		1335.5	1585		1256.66	1111.1
	429.305	676.6	957.6		1009.1	787.5		688.05	978.6			429.305	957.35	735.95		1754.5	1284.75		811.4	935.1		879.6	1075.3			429.305	1617.56	1477.06		1088.65	1230.9		1145.6	1184.7			429.305	1465.2	1329.09		1313.75	1557.8		1280.03	1095.2
	432.147	672.5	884.9		1002.2	727.3		686	1012.2			432.147	916.7	712		1714.65	1381.6		819.85	973.45		938.25	1107.95			432.147	1664.68	1472.04		1094.3	1272.4		1110.25	1233.95			432.147	1422.55	1353.53		1310.29	1528.05		1280.26	1156
	434.988	714.7	972.2		1011.65	767.2		669.475	1041.9			434.988	940.2	743.4		1661.3	1289.95		810.05	973.75		934.5	1077.85			434.988	1603.32	1465.53		1111.4	1207.8		1163.2	1157.45			434.988	1370.85	1343.94		1348.53	1560.35		1271.07	1066.4
	437.828	713	893.6		985.95	740.1		714.375	1051.8			437.828	937.2	733.35		1665	1329.7		827.9	935.95		873.1	1068.4			437.828	1674.38	1483.06		1115.7	1252.55		1111.4	1244.8			437.828	1416.95	1329.88		1362.78	1507.2		1257.51	1072.15
	440.667	734.5	992.8		987.45	793		714.35	965.7			440.667	918.15	718.1		1681.5	1237.25		776.6	935.1		867.2	1122.6			440.667	1667.36	1504.13		1108.9	1240.3		1080.25	1189.05			440.667	1450.4	1343.3		1337.4	1609.6		1288.55	1121.95
	443.505	755.1	896.8		965.85	727.4		683.4	975			443.505	958.4	738.4		1714.7	1260.25		797.65	941.35		914.55	1087.7			443.505	1635.22	1474.3		1120.5	1228.65		1118.7	1235.3			443.505	1361.1	1310.42		1352.5	1582.8		1298.28	1111.85
	446.343	643.3	938.1		997.05	756.8		690.225	989.4			446.343	919.55	745.5		1742.6	1267.6		795.45	950.4		875.75	1121.35			446.343	1638.44	1460.91		1074.7	1255.05		1123.1	1197.35			446.343	1436.9	1328.95		1322.54	1531.3		1296.3	1121.25
	449.179	693.4	920.1		998.6	767.8		696.725	975.1			449.179	942.95	711.1		1742	1291.85		785.1	973.9		911.2	1090.5			449.179	1701.54	1525.44		1112.2	1238		1184.15	1227.7			449.179	1419.45	1340.3		1329.44	1568.5		1313.95	1130.65
	452.014	702	918.2		998.25	800.6		683.4	1038.1			452.014	919.55	714.1		1644.2	1327.35		814.45	959.7		877.55	1144.5			452.014	1713.64	1486.06		1149.3	1290.65		1173.75	1213.1			452.014	1437.65	1332.62		1346.84	1566.8		1299.75	1194.15
	454.849	713.1	925.8		1017.65	793.1		700.2	1052			454.849	933.55	700.15		1666.95	1315.4		782.6	1009.95		914.95	1099.95			454.849	1689.42	1492.69		1138.65	1267.8		1196	1234.95			454.849	1408.3	1335.58		1372.44	1571.95		1319.7	1151.55
	457.682	744.8	1007.7		1044.55	802.5		735.7	1005			457.682	941.1	726.5		1754.7	1374.4		785.2	957.6		941.15	1147.1			457.682	1682.08	1501.43		1147.25	1286.8		1202.65	1250.05			457.682	1482.45	1369.74		1364.2	1670.9		1316.22	1087.3
	460.515	731.3	1015.9		1029.75	776.1		703.775	994.9			460.515	949.4	721.4		1683.15	1347		811.2	984.9		902.4	1121.15			460.515	1697.48	1510.89		1114.8	1220.95		1223.7	1204.9			460.515	1449.2	1403.22		1373.65	1618.7		1310.51	1131.55
	463.346	742.4	951.9		977.85	785.8		698.6	1026.7			463.346	938.8	721.5		1703.1	1328.25		852.6	981.35		915.75	1175.5			463.346	1662.62	1527.56		1135.35	1255.5		1165.7	1285.7			463.346	1460.9	1387.31		1350.19	1583.5		1342.66	1134.3
	466.177	699.9	1018.6		1000.95	762.2		702.925	988.8			466.177	953.9	731.35		1790.9	1364.75		828.05	1018.45		930.25	1163.7			466.177	1709.92	1540.83		1136.25	1304.1		1174	1286.4			466.177	1420.05	1372.83		1392.09	1626.7		1359.47	1116.95
	469.007	704.7	1008.1		1031	809.6		693.625	1018.1			469.007	920.15	721.95		1806.4	1324.35		806.55	990.75		962.4	1126.3			469.007	1713.9	1565.77		1132.15	1294.45		1148.5	1277.15			469.007	1493.55	1410.54		1404.12	1651.8		1347	1100
	471.836	743.5	1046.5		1065.75	778.3		731.325	1048.1			471.836	979.15	739.55		1690.65	1393.15		804.1	1003.7		894.9	1099.45			471.836	1749.54	1592.56		1129.85	1252.35		1081.25	1310.95			471.836	1493.25	1435.1		1425.57	1641.95		1345.93	1136.9
	474.664	717.2	1046.5		1113.9	794.5		706.425	1067.1			474.664	968.8	730.5		1775.9	1413.25		786.6	1022.25		916.35	1149.2			474.664	1737.62	1587.53		1148.8	1304.8		1158.65	1321.95			474.664	1510.05	1428.95		1396.15	1658.25		1330.12	1147.35
	477.491	722.2	1021.5		1104.35	782.5		728.675	1076.3			477.491	944.25	762.1		1795	1490.5		840.2	1073.6		926.1	1181.85			477.491	1748.34	1601.96		1165.3	1345		1156	1312.25			477.491	1455.8	1436.62		1446.76	1606.6		1360.66	1203.6
	480.317	754.7	1087.4		1080.35	831.5		713.2	1071.6			480.317	958.6	783.6		1768	1449.3		826	1069.3		907.5	1177.85			480.317	1760.9	1620.83		1225.45	1374.9		1176.8	1244.7			480.317	1462.6	1433.75		1425.31	1675.3		1323.71	1143.4
	483.143	696.7	1036.1		1131.6	773.9		728.55	1036.7			483.143	951.15	761.2		1720.15	1473.45		824.4	1026.25		913.95	1221.75			483.143	1734.92	1562.21		1186.35	1314.15		1184	1330.2			483.143	1518.8	1458.14		1413.01	1633.5		1336.59	1224.05
	485.967	741.8	1073.1		1045.15	813.4		683.675	1094.4			485.967	978.4	771.35		1717.65	1436.75		797.55	1053.65		926.2	1191.3			485.967	1765.5	1619.89		1171.6	1342.65		1204.7	1308.75			485.967	1474.4	1430.15		1435.8	1585.1		1338.46	1181.5
	488.79	681.5	1073.9		1072.05	817.5		734.1	1057.1			488.79	955.9	791.75		1726.55	1399.9		815.5	1057		922.25	1200.25			488.79	1748	1591.29		1133.85	1275.85		1195.4	1289			488.79	1424.65	1400.97		1432.05	1620.15		1340.44	1132.6
	491.613	718.4	994.4		1075.75	819.9		726.675	1088.3			491.613	920.5	786.65		1740.45	1382.05		796.85	1018.15		915.2	1184.5			491.613	1774.72	1569.84		1152.8	1323.05		1170.25	1266.05			491.613	1497.35	1391.04		1401.19	1633		1366.95	1160.15
	494.434	748.1	1075.8		1104.7	798.6		696.625	1016.6			494.434	960.2	750.8		1752.7	1367.85		818.05	1052.6		905.45	1140.35			494.434	1747.26	1592.5		1180.6	1353.65		1248.3	1292.6			494.434	1468.7	1403.53		1433.6	1608.4		1371.4	1170.2
	497.255	715.9	1104.4		1063.75	813		698.8	1089.4			497.255	960.4	739.9		1774.05	1387.8		799.4	985.2		928.5	1182.3			497.255	1757.46	1567.27		1161.15	1275		1218.8	1290.6			497.255	1446.05	1418.4		1371.94	1663		1338.68	1111.75
	500.075	675.7	980.7		1116.6	747.7		719.1	1074.4			500.075	969.15	742.25		1756.8	1402.25		819	1015.1		941.6	1190.65			500.075	1733.2	1593.4		1187.25	1317.55		1170.9	1301.4			500.075	1435.55	1404.58		1395.25	1644.6		1376.99	1149
	502.893	710.1	1056.5		1108.45	770.2		704.7	1056.8			502.893	973.75	740.7		1806.25	1400.85		811.2	1061.25		932.35	1134.7			502.893	1808.32	1627.6		1149.4	1338.75		1145.75	1296.05			502.893	1451.9	1429.97		1400.79	1572		1355.71	1191.6
	505.711	720.3	1068.1		1043.55	813.3		736.3	1118.7			505.711	996.05	788.45		1753.05	1353.05		815.15	1057.6		944.65	1177.3			505.711	1752.1	1592.69		1130.7	1312.25		1176.7	1307.4			505.711	1475.4	1446.26		1442.93	1672.8		1359.85	1185.35
	508.528	721.6	1098		1118.85	854.9		704.125	1067			508.528	938.5	768.65		1711.1	1448.8		839.1	1026.5		964.75	1129.3			508.528	1804.42	1613.26		1177.05	1355.1		1206.8	1277.8			508.528	1478.95	1451.18		1415.36	1667		1388.64	1187.05
	511.344	769.8	1122.5		1100.95	787.3		716.175	1137.8			511.344	953.15	749.3		1754.5	1427.35		839.45	1061.4		933.95	1212.75			511.344	1789.58	1620.76		1183.7	1349.2		1267.5	1326.75			511.344	1550	1443.35		1426.64	1705.1		1400.86	1139.05
	514.16	722.4	1074.6		1103.15	745.7		729.275	1072.6			514.16	973.3	785.6		1737.8	1441.65		822.5	1041.6		905.85	1211.55			514.16	1771.94	1616.61		1200.75	1348.7		1177.8	1345.45			514.16	1510.4	1448.14		1469.64	1699.4		1370.94	1189.3
	516.974	695	1066.8		1176.35	822.2		728.6	1188.7			516.974	1008.65	815.9		1860.4	1494.35		859.1	1010.3		921.6	1215.85			516.974	1862.36	1671.49		1178	1374.1		1222.9	1331.9			516.974	1484.7	1482.88		1475.05	1727		1401.4	1187.25
	519.787	740.6	1121.3		1135.95	835.3		701.8	1094.4			519.787	987.1	798.1		1826.7	1510.65		830.5	1109.45		942.65	1303.05			519.787	1839.98	1660.5		1166.1	1334.4		1264.15	1363.35			519.787	1492.35	1498.72		1473.3	1675.6		1418.22	1205.8
	522.6	736.3	1153.8		1139.3	800.3		757.15	1184.3			522.6	946.3	862.35		1816.2	1523.7		833.55	1059.55		972.6	1216.45			522.6	1824.32	1668.3		1224	1390.85		1224.6	1365.85			522.6	1533.95	1476.14		1434.28	1650		1410.65	1221.5
	525.411	705.4	1134.3		1140.6	824.3		701.25	1103.2			525.411	978.15	744.95		1850.95	1524.25		816	1130.9		952	1282.35			525.411	1841.52	1676.43		1230.65	1374.85		1201.55	1413.3			525.411	1525.85	1488.63		1479.06	1752		1404.36	1218.55
	528.222	732.2	1142.5		1201.4	728.8		731.8	1173.4			528.222	984.3	804.75		1813.1	1519.85		808.5	1154.5		933.75	1260			528.222	1831.8	1670.11		1221.75	1411.6		1277.45	1373.55			528.222	1518.7	1491.92		1452.49	1670.75		1423.64	1188.3
	531.031	705.7	1111.2		1185.75	852		704.2	1189.2			531.031	991.85	765.6		1766.15	1578.35		850.05	1137.9		931.45	1279.25			531.031	1841.42	1731.49		1204.85	1426.7		1283.3	1372.9			531.031	1576.45	1532.76		1483.4	1771.1		1408.56	1172.6
	533.84	755.1	1139		1115.95	806.4		731.3	1186.1			533.84	954.25	808		1776.25	1597.9		802.8	1135.55		985.55	1259.3			533.84	1813.32	1725.74		1221.95	1414.65		1258.55	1318.25			533.84	1551.8	1527.58		1486.22	1770.35		1445.84	1229.95
	536.648	789.1	1113.2		1214.75	830.4		736.125	1169.8			536.648	999.15	795.95		1805.45	1586.55		847.85	1114.8		952.1	1294.85			536.648	1859.18	1740.11		1197.8	1395.15		1228.7	1370.45			536.648	1579.6	1524.41		1497.53	1739.85		1450.88	1240.4
	539.455	743.7	1163.3		1180.5	832.1		747.25	1130			539.455	993.3	781.2		1800.95	1575.3		846.65	1126.8		922.5	1318.55			539.455	1790.64	1745.27		1254.6	1423.5		1264.9	1352.5			539.455	1564.1	1512.17		1488.04	1795.5		1415.35	1226.1
	542.261	722.5	1151.7		1204.85	829.2		729.1	1192.5			542.261	983.6	814		1730.15	1564.65		826.15	1102.6		968.35	1316.15			542.261	1816.08	1726.9		1224.8	1436.2		1237.95	1406.9			542.261	1569.2	1497.64		1480.96	1734.65		1446.19	1254.45
	545.066	738.5	1189.9		1174.95	779.3		724.525	1159.9			545.066	971.25	817.95		1784.65	1503.6		868.05	1137.55		931.7	1309.2			545.066	1872.28	1712.21		1221.6	1402.65		1262.4	1374.75			545.066	1565.45	1556.98		1492.01	1769.55		1457.49	1260.05
	547.87	750.1	1134.7		1176.75	812.9		716.875	1153.5			547.87	971.7	822.55		1842.45	1526		864.75	1111.3		902.35	1272			547.87	1893.64	1770.39		1267.8	1450.9		1291.85	1424.8			547.87	1580.05	1551.25		1548.72	1768.45		1438.03	1210.35
	550.673	726.5	1220.8		1191.7	806		716.05	1178.8			550.673	986.05	853.05		1858.75	1568.15		850.25	1181.95		957.65	1295.45			550.673	1884.34	1801.34		1212.35	1408.05		1261.6	1407.75			550.673	1559.7	1552.73		1531.22	1830.8		1454.54	1209.25
	553.476	744.3	1178.6		1186.2	792.1		719.95	1237.8			553.476	1001.3	861.6		1869.6	1584.6		880.1	1207.95		964.55	1298			553.476	1933.54	1771.13		1251.95	1469.85		1249.35	1435.15			553.476	1603.35	1570.66		1520.47	1808.65		1506.6	1297.85
	556.277	747.3	1223.8		1240.85	846.6		726.975	1316.5			556.277	966	846.15		1907.55	1621.3		853.7	1214.1		925.05	1331.6			556.277	1904.06	1810.04		1215.05	1413.35		1231.15	1359.8			556.277	1536.95	1604.17		1549.82	1794.95		1484.29	1285.1
	559.078	725.5	1193.2		1243.65	809.9		735.725	1230.2			559.078	1038.7	871.55		1854.65	1652.85		855.15	1157.6		960.95	1407.6			559.078	1882.86	1812.24		1212.65	1401.8		1264.2	1412.35			559.078	1556.55	1597.36		1558.18	1763.25		1483.38	1349.05
	561.877	759.4	1238.2		1273.7	795.8		720.675	1210.3			561.877	1009.8	843.65		1751.35	1665.05		870.55	1187.15		962.6	1374.85			561.877	1867.86	1812.1		1280	1440.15		1300.45	1379.15			561.877	1530.25	1594.4		1522.39	1810.9		1451.91	1232.7
	564.676	762.5	1256.4		1302.3	774.3		751.5	1263.7			564.676	1000.5	893.05		1818.7	1740.45		873.2	1180.45		934.45	1331.65			564.676	1912.22	1826.31		1246.05	1456.4		1258.65	1428.9			564.676	1607.2	1628.06		1562.61	1785.9		1501.95	1217.6
	567.474	755.5	1272.3		1272.6	813.9		739.65	1292.6			567.474	999.95	868.4		1838.05	1645.75		869.7	1222.4		993.15	1365.4			567.474	1925.66	1826.11		1256.3	1474.4		1304.45	1455.4			567.474	1562.75	1603.74		1519.38	1894.35		1474.62	1216.65
	570.271	753.3	1260.5		1278.25	800.4		719.8	1263.6			570.271	964.9	861.65		1837.8	1675.4		840.25	1214.6		926.75	1341.15			570.271	1903.5	1826.14		1295.85	1460.4		1320.85	1467.45			570.271	1544.85	1618.53		1557.47	1818.9		1497.57	1241.65
	573.067	724.8	1338.5		1325.2	816.3		746	1328.4			573.067	980.55	888.05		1833.25	1639.05		900.95	1247.15		915.85	1370.6			573.067	1922.08	1885.87		1278.5	1489.1		1219.95	1465.1			573.067	1666.2	1622.99		1585.4	1875.2		1492.69	1270.85
	575.862	726.1	1320.4		1276.15	852.3		743.05	1253.7			575.862	987.45	865.8		1821.8	1715.15		869.55	1223.8		933.55	1362.35			575.862	1943.72	1840		1287.1	1565.4		1356.8	1516.2			575.862	1582.45	1653.61		1590.18	1861.15		1495.01	1288.95
	578.656	821.3	1225.4		1292.1	853		791.425	1335.1			578.656	1023.55	880.5		1912.65	1711		889.9	1221		925.5	1402.35			578.656	1949.2	1865.57		1306.65	1538.55		1278.55	1529.55			578.656	1553.2	1670.21		1588.49	1906.05		1519.85	1265.75
	581.45	724.5	1300.1		1254.8	843.1		770.65	1258			581.45	994.75	837.25		1876.85	1733.8		831.75	1279.05		1006.15	1405.25			581.45	2013.76	1896.77		1240.35	1523.65		1336	1456.9			581.45	1560	1682.93		1590.16	1860.1		1532.5	1301.9
	584.242	822.4	1399		1300.35	889.8		781.425	1289.3			584.242	1019.85	847.2		1905	1706.15		853	1293.25		931.05	1478.3			584.242	2016.4	1918.31		1251.4	1431.1		1297.3	1464.6			584.242	1618.95	1663.7		1606.79	1880.6		1529.7	1283.5
	587.034	698.5	1289.9		1323.15	826.8		751.9	1344.5			587.034	993.45	849.1		1846.25	1773.25		825.05	1209.95		919.95	1462.15			587.034	1973.8	1919.1		1279	1525.15		1284.55	1409.95			587.034	1699.1	1636.75		1619.51	1970.65		1521.64	1298.3
	589.824	766	1319		1295.4	813.5		752.725	1276.9			589.824	974.25	836.65		1801.45	1776.4		846.05	1260.95		998.85	1400.55			589.824	1985.5	1897.76		1293.45	1564.65		1348.5	1538.3			589.824	1637.75	1668.36		1602.01	1860.4		1541.81	1331.5
	592.614	747.2	1329.9		1377.9	794.8		737.225	1352.4			592.614	1031.05	921.75		1812.25	1771.3		862.5	1300.9		944.6	1431.85			592.614	2021.32	1966.67		1239.5	1553.9		1324.35	1529.25			592.614	1617.7	1692.27		1630.55	1840.9		1546.32	1327.3
	595.403	847.6	1391.1		1379.5	819.3		772.8	1419.7			595.403	997.3	938.3		1875.55	1834.4		922.3	1327.95		963.8	1529.75			595.403	2026.98	1958.53		1295.5	1625.45		1360.5	1460.7			595.403	1669.3	1737.2		1631.61	1966.5		1573.85	1399.1
	598.19	762.4	1448.3		1352.45	834.4		764.35	1451.4			598.19	1030.95	924.55		1807.45	1818.55		886.65	1343.5		942.25	1517.9			598.19	2052.02	1939.21		1295.25	1530.8		1380.05	1529.8			598.19	1708.55	1733.78		1665.36	1919.15		1575.5	1376.4
	600.977	787.4	1409		1472.1	840.3		760.975	1402.9			600.977	1048.4	956		1883.5	1885.85		867.3	1360		992.05	1564.85			600.977	2072.14	1997.44		1283.85	1546.85		1385.9	1548.25			600.977	1657.55	1776.01		1668.36	1982.65		1559.55	1326.35
	603.764	769.5	1523.9		1499.5	885.2		764.25	1390.8			603.764	995.8	967.4		1888.15	1948.1		863.5	1448.7		973.4	1578.2			603.764	2124.92	2028.6		1315	1590		1370.3	1516.15			603.764	1698.55	1765.87		1643.74	2025.6		1617.43	1344.7
	606.549	839.4	1489.1		1456.9	834.1		759.2	1417.6			606.549	1022.15	959.05		1845.1	1960.65		871.8	1402.65		953.2	1604.75			606.549	2094.5	2072.23		1324.3	1632.45		1379.8	1581.8			606.549	1661.65	1792.42		1688.09	2049.4		1628.24	1400.65
	609.333	783.7	1468.6		1522.1	844.3		780.175	1390.4			609.333	1038.25	999.3		2005.05	1979.35		904.8	1422.85		990.2	1632.6			609.333	2071.88	2071.14		1363.25	1663.15		1471.85	1632.3			609.333	1715	1809		1678.01	2043.25		1656.32	1435.1
	612.116	783	1583.8		1513.4	812.3		783.675	1530.7			612.116	1066.35	1003.95		1961	2007.15		922.5	1453.95		1007.9	1610.7			612.116	2161.7	2130.53		1291.5	1658.95		1469.55	1637.9			612.116	1765.7	1844.19		1691.89	2104.3		1640.24	1409.2
	614.899	786.8	1537		1565.15	868.4		779.45	1585.3			614.899	1039.55	994.1		1938.25	1977.4		898.3	1463.25		996.2	1656.65			614.899	2139.54	2080.53		1314.2	1623.1		1380.1	1631.35			614.899	1708.9	1855.66		1727.57	2147.8		1615.8	1488.65
	617.68	792.4	1585.2		1599.3	897.7		792.625	1566.7			617.68	1039.5	977.3		2002	2045.2		870.4	1416.2		963.35	1724.85			617.68	2135.94	2055.99		1367.45	1594.15		1426.4	1720.65			617.68	1746.95	1855.2		1727.55	2100.85		1652.76	1444.45
	620.461	784.5	1592.6		1525.7	879.2		754.275	1557.7			620.461	1037.95	972.65		1889.2	1972.6		874.95	1423.1		1009.3	1638.15			620.461	2130.04	2057.11		1383.45	1573.35		1429.45	1635.85			620.461	1687.45	1819.4		1697.05	2087.6		1627.49	1420.2
	623.241	810.7	1612.2		1553.25	876.7		786.45	1501			623.241	1062.45	926		1971.65	1937.95		855.8	1402.2		984.3	1552.6			623.241	2149.8	2018.49		1329.6	1679.5		1376.4	1630.4			623.241	1730.4	1794.94		1711.29	2073.2		1609.86	1440.7
	626.02	768.9	1558.5		1478.05	880		741.925	1529.4			626.02	1057.5	978.4		1900.5	1941.95		843.75	1362.4		964.2	1682			626.02	2100.08	2071.17		1339.1	1600.3		1397.85	1642			626.02	1726.6	1825.79		1678.41	2008.9		1613.47	1408.4
	628.798	788	1492		1552.3	925.8		771.9	1587.4			628.798	1003.9	971.15		1946.05	1900.1		915.45	1389		955.5	1591.7			628.798	2164.72	2068.33		1405.85	1679.7		1477.6	1575.2			628.798	1709.3	1834.58		1712.57	2058.35		1650.05	1406
	631.575	782.7	1553.7		1546.3	841.1		777.1	1555.3			631.575	1013.3	982.2		1976.6	1975.1		898.55	1475.7		1009	1690.65			631.575	2152.4	2084.63		1372.55	1637.2		1415	1646.95			631.575	1711.7	1841.16		1730.36	2122.6		1647.09	1408.9
	634.351	747.1	1527.6		1591.9	853		802.475	1575.8			634.351	1023.05	1002.35		1937.65	2049.4		890.4	1492.45		963.55	1610.1			634.351	2171	2092.46		1360.2	1694.7		1447.45	1665.8			634.351	1727.7	1886.67		1742.55	2091.45		1662.53	1420.45
	637.126	783.2	1541.7		1528.9	931.4		797.4	1558.9			637.126	1021.4	1005.35		1942.05	2003.9		868.25	1463.3		947.9	1600.5			637.126	2123.5	2113.4		1387.25	1680.85		1426.15	1685.75			637.126	1746	1869.72		1728.9	2094.15		1661.9	1456.35
	639.901	807.4	1644.6		1589.8	900		766.275	1636.5			639.901	1094.15	1030		1946.35	2079.3		895.25	1521.15		1027.5	1669.5			639.901	2088.22	2148.74		1393.55	1711.4		1442.2	1712.05			639.901	1745.75	1911.5		1765.64	2071.6		1661.99	1387.3
	642.674	797.4	1654.3		1696.65	909.9		792.1	1715.7			642.674	1036.8	1013.25		1982.75	2161.5		896.3	1543.65		1007.85	1660.55			642.674	2181.48	2238.09		1421.5	1703.9		1402.9	1654.1			642.674	1731.05	1917.81		1795.88	2081.95		1674.24	1452.55
	645.447	777.4	1707.9		1632.35	854.1		791.775	1664.8			645.447	1055.35	1063.3		1999.9	2171.55		894.3	1611.05		991.2	1694.3			645.447	2288.68	2197.59		1454.45	1717.45		1414.75	1659.85			645.447	1815.45	1924.53		1757.86	2173.65		1680.8	1432.35
	648.218	757.6	1680.2		1689.75	848.9		770.1	1631.5			648.218	1042.3	1004.1		1940.15	2220.35		905.3	1522.9		968.25	1689.65			648.218	2271.94	2199.1		1355.4	1712.55		1453.45	1687.6			648.218	1794.7	1924.31		1773.69	2220.3		1688.81	1451.2
	650.989	774.5	1653.4		1688.45	826.5		796.175	1694.1			650.989	1065.35	1036.6		1940.25	2228.45		895.7	1550.7		1011.05	1762.3			650.989	2238.8	2187.03		1437.3	1717.35		1443.95	1784.1			650.989	1877.5	1934.02		1799.53	2121.75		1718.97	1435.55
	653.759	821.9	1699.4		1688.8	908.4		811.1	1665.9			653.759	1064.75	1051.7		2006.25	2160.4		919.85	1611.65		1043.75	1743.8			653.759	2274.34	2238.8		1444.75	1654.6		1486.85	1684.45			653.759	1760.8	1957.89		1773.79	2182.9		1712.1	1442.55
	656.528	810.2	1689.7		1647.05	850.4		823.3	1740.6			656.528	1098.2	1038.45		1947.85	2201.7		903.7	1586.2		985.75	1760.9			656.528	2228.12	2232.94		1400.7	1748.65		1476.8	1744.65			656.528	1831.85	1978.45		1786.19	2221.2		1734.7	1474
	659.296	827	1687.4		1727.95	947.6		810.425	1599.5			659.296	1113.6	1067.3		2043.85	2229.9		875.9	1558.1		978.4	1785.1			659.296	2278.42	2181.1		1424.6	1809		1452.6	1796.85			659.296	1864.65	1964.31		1805.93	2199.6		1679.43	1530
	662.064	789.8	1713.6		1666	887.7		802.45	1789.8			662.064	1036.55	1083.6		2013.4	2185.7		889.95	1505.15		1048.4	1751.85			662.064	2209.48	2228.37		1390.15	1776.3		1524.5	1790.7			662.064	1801.35	1975.33		1808.34	2180.45		1702.61	1420.95
	664.83	817.4	1775.4		1705.45	917.8		815.8	1670.1			664.83	1122.45	1057.95		2005.85	2189.65		915	1573.2		1022.85	1728.2			664.83	2263.54	2234.06		1387.75	1751.65		1423.65	1768.4			664.83	1832.95	1985.36		1783.97	2243.6		1701.85	1543.7
	667.595	840.3	1770.5		1782.1	935.5		791.475	1671.9			667.595	1095.65	1102.15		2055.6	2259.2		931.75	1570.1		991.25	1803.35			667.595	2302.06	2303.8		1447.25	1787.7		1496.2	1776.05			667.595	1908.45	1999.28		1829.94	2251.6		1776.65	1511.75
	670.36	825.8	1710.7		1754	869.7		837.75	1719.9			670.36	1079.55	1035.95		2095.05	2299.9		935.85	1592.5		1030.65	1823.55			670.36	2329.24	2296.86		1425.65	1803.15		1492.6	1839.05			670.36	1856.15	2035.19		1892.47	2271.1		1783.09	1533.15
	673.123	790.1	1770.3		1720.35	871.7		815.9	1737.6			673.123	1059.55	1134.5		2073.75	2280.65		929.65	1700.3		1051.35	1835.2			673.123	2377.56	2347.79		1374.7	1833.35		1476.5	1831.25			673.123	1841.6	2055.23		1861.84	2351.65		1787.81	1523.45
	675.886	817.6	1748		1707.15	910.3		812.15	1769.3			675.886	1138.7	1038.2		2076.7	2362.75		969.95	1619.95		1010.55	1826.9			675.886	2388.12	2348.33		1463.2	1843.7		1456.35	1834.35			675.886	1892.35	2069.36		1882.31	2313.1		1764.59	1538.05
	678.648	848.5	1801.6		1743.1	944.3		809.625	1752.2			678.648	1095.15	1089.25		2030.15	2371.3		924.5	1642.35		1070.05	1828.95			678.648	2362.14	2376.74		1433.75	1922.6		1480.05	1857.9			678.648	1909.2	2089.39		1852.95	2329.65		1764.12	1590.6
	681.409	780.4	1809.5		1813.05	895.8		820.825	1814.9			681.409	1122.8	1120.6		2046.2	2360.55		930.35	1697.85		1002.15	1878.5			681.409	2353.02	2390.93		1456.95	1853.5		1494.2	1869.6			681.409	1914.75	2072.17		1857.81	2219.75		1836.2	1561.45
	684.169	770.6	1845.5		1808.4	913.3		827.9	1882.2			684.169	1074.55	1129.65		2077.75	2407.4		969.55	1727.7		1029.25	1900.2			684.169	2397.9	2403.63		1517.55	1877.95		1490.9	1865.3			684.169	1891.65	2104.8		1902.57	2293.5		1816.2	1543.15
	686.928	824.8	1870.8		1854.3	877.4		837.25	1784			686.928	1088.7	1150.2		2139.35	2425.3		971.45	1752.35		997.55	1995.75			686.928	2441.34	2423.91		1525.85	1889.6		1486.65	1924.25			686.928	1927.2	2124.33		1894	2313.6		1815.79	1591.85
	689.687	842.3	2030.8		1846.6	946.3		837.05	1842.1			689.687	1124.95	1167.75		2076.9	2557.55		917.75	1786.1		1018.45	1974.6			689.687	2442.72	2446.76		1477.4	1873.45		1504.6	1947.95			689.687	1852.2	2172.34		1919.19	2357.7		1851.64	1634.75
	692.444	851.6	2057.3		1928.75	902.8		812.625	1890.2			692.444	1094.1	1208		2168.75	2650.1		947.5	1820.05		1053.2	1982.15			692.444	2449.92	2472.1		1466.7	1971.55		1627.55	1977.1			692.444	1921.9	2176.62		1952.35	2410.55		1820	1608.55
	695.201	809.5	2093.2		2024.3	943.3		830.65	2056.5			695.201	1084.8	1203.1		2078.35	2725.15		931.55	1828.25		1007.05	2027.85			695.201	2477.08	2558.5		1558.2	1987.5		1593.5	1919.5			695.201	1987.25	2193.92		1960.14	2343.2		1875.12	1699.65
	697.956	804.7	2169.3		1969.15	952.9		855.125	2051			697.956	1078.9	1219.6		2048.6	2764.6		1007.25	1827		1109.05	2074.2			697.956	2497.2	2588.09		1561.15	2006.55		1585.5	1920.75			697.956	1918.7	2197.97		1966.25	2429.75		1910.62	1620.5
	700.711	848.5	2035.9		2028.8	1009.1		845.425	2033.3			700.711	1111.7	1252.9		2114.05	2708.9		944.05	1888.15		1003.9	2124.8			700.711	2571.34	2561.9		1541.75	1943.75		1564.95	1951.45			700.711	1950.95	2236.8		1978.04	2482.7		1931.21	1667.05
	703.465	852.3	2127.6		2078.25	972.6		855.05	1935			703.465	1122.1	1246.6		2067.95	2687.85		943.4	1889.15		1043.15	2000			703.465	2489.84	2570.14		1554.6	1977.6		1584.5	1935.5			703.465	1949.7	2238.49		1950.59	2524.2		1915.62	1671.25
	706.218	846.1	2171.2		1962.95	875.2		823.225	1916.4			706.218	1156.4	1237.2		2140.5	2719.2		956	1827.4		1028.95	2058.2			706.218	2502.66	2533.11		1513.95	2034.9		1608.3	1946.85			706.218	1931.6	2193.82		1991.26	2404.7		1906.16	1679.45
	708.97	852.9	1989.2		1998.5	938.7		832.75	1943.6			708.97	1124.8	1186.75		2146.2	2681.4		937.05	1865.2		1029.25	1996.25			708.97	2448.42	2545.49		1514.2	1952.55		1566.75	1957.05			708.97	1930.25	2199.85		1983.47	2361		1871.46	1583.5
	711.721	818.6	2076.5		2052.1	955.2		843.775	1955.6			711.721	1093	1200.9		2134.7	2631.35		963.55	1816.5		1031.9	2119.45			711.721	2496.44	2542.6		1557.75	1980.5		1578.8	1946.75			711.721	1939.5	2190.28		1956.22	2442.5		1863.05	1617.75
	714.472	799.8	1990.8		1965	971		838.15	1947.2			714.472	1138.45	1214.65		2189.8	2581.8		970	1890.1		1040	2101.35			714.472	2457.46	2582.3		1480.75	1910.9		1615.5	1977.75			714.472	1920.25	2228.1		1972.96	2391.05		1924.18	1608.7
	717.221	843.8	1970.1		1939.95	981.9		843.15	1947			717.221	1174.8	1142.35		2160.4	2553.15		969.85	1847.55		1052.3	2076.25			717.221	2487	2553.51		1564.05	1901.3		1593.3	1945.2			717.221	1974.75	2244.08		2009.49	2416.1		1918.54	1631.6
	719.97	838.8	1938.8		1915.4	963.3		846.025	1925.7			719.97	1118.85	1210.75		2119.25	2566.95		963.4	1837.95		1032.25	2011			719.97	2476.66	2555.36		1495.1	1968.35		1581.95	1937.7			719.97	1964.8	2247.7		1964.1	2358.95		1901.7	1645.7
	722.717	794.5	1937		1967.6	981.5		821	1951.3			722.717	1138.7	1165.4		2226.65	2674.6		922.45	1849.15		1056.4	2095.8			722.717	2511.46	2581.91		1523.3	2008.75		1567.9	1987.55			722.717	1885.1	2256.18		2016.18	2408.55		1891.49	1600.8
	725.464	814	1890.4		2083.85	932.8		841.625	1904.3			725.464	1121.1	1204.75		2169.65	2659.5		950.6	1857.9		1057.45	2019.95			725.464	2582.02	2543.36		1499.8	1965.05		1577.25	1997.9			725.464	1909.15	2235.08		1956.7	2418.2		1898.64	1681.75
	728.21	789	2026.2		2001	943.9		810.65	2045.9			728.21	1110.85	1224.55		2071.45	2590.65		957.25	1910.9		1058.65	2069.25			728.21	2538.78	2549		1600.85	1981.4		1623.45	1984.45			728.21	1983.75	2240.02		1974.94	2395.4		1944.6	1670.25
	730.955	841.7	2076.5		1975.45	931.2		823.35	2054.5			730.955	1125.9	1218		2209.2	2686.1		1002.35	1857.3		1026.3	2102.15			730.955	2575.84	2555.7		1506.55	2018.95		1591.4	2058.4			730.955	2000.9	2275.88		2035.82	2388.35		1915.89	1629.35
	733.699	858.2	2134.8		1914.85	943.8		861.45	2000.2			733.699	1105.65	1235.55		2090	2691.3		910.75	1835.35		1044.9	2042.3			733.699	2553.86	2601.07		1508.1	1952.25		1569.1	2123.9			733.699	2028.15	2308		1986.39	2350.4		1931.74	1660.15
	736.442	846.8	2185.4		2100.15	916.5		861.425	1960.8			736.442	1150.05	1221.15		2257.15	2756.15		980.8	1887.95		1067.65	2132.1			736.442	2596.62	2645.09		1571.75	1970.45		1603.05	2062.95			736.442	2033.6	2295.72		2005.55	2432.25		1939.75	1698.4
	739.185	789.6	2175.3		1993.85	916.1		863	2109.3			739.185	1149.45	1287		2178.9	2809.95		972.8	2019.7		1059.25	2203.95			739.185	2594.56	2659.8		1585.65	2004.15		1637.95	2039.2			739.185	2057.5	2317.41		2058.61	2508.85		1971.8	1714.5
	741.926	881.1	2145.3		2131.95	1033.7		879.375	2130.5			741.926	1192.65	1320.1		2212.65	3017.3		985.05	2003.85		1036.3	2231.25			741.926	2671.94	2744.1		1540.75	2072.3		1654.05	2054.85			741.926	2098.9	2352.44		2066.96	2593.7		1978.46	1709.3
	744.667	935.4	2262.1		2220.2	1016.6		890.8	2094.8			744.667	1153.4	1323.35		2219.45	3115.5		1002.55	2016.7		1037.4	2339.65			744.667	2719.22	2832.69		1626.75	2203.8		1708.2	2086.45			744.667	2067.7	2396.21		2101.65	2646.2		2077.91	1786.25
	747.407	906.9	2319.9		2343.2	1007.5		907.225	2320			747.407	1187.1	1384		2307.8	3089.7		1012.05	2185.85		1018.35	2435.5			747.407	2812.58	2947.26		1728.35	2117		1780.8	2234			747.407	2150.85	2521.05		2190.7	2696.2		2158.81	1817.3
	750.146	887.8	2771.6		2554.45	987.6		898.9	2413.4			750.146	1227.35	1579.05		2404.3	3534.05		1039.3	2363.2		1135.75	2563.1			750.146	2969.4	3214.97		1798.6	2352.4		1844.85	2467.75			750.146	2256.1	2705.81		2360.45	2873		2248.19	1984.8
	752.883	937.1	3146.9		2911.9	1078.2		946.025	2806.1			752.883	1298.25	1717.85		2438.65	4075.65		1060.5	2618.3		1094.8	2864.35			752.883	3117.22	3393.63		1936.75	2584.35		2006.45	2599.85			752.883	2359.6	2891.82		2454.9	3186.65		2338.38	2128.45
	755.621	1049.9	3110.9		3217.85	1142.8		984.1	3081.8			755.621	1323.5	1797.95		2518.65	4421.15		1096.35	2797.3		1103.5	3070.95			755.621	3284.78	3587.41		1904.8	2760.7		2004.05	2673.65			755.621	2435.4	3010.31		2538.4	3243.05		2407.57	2197.95
	758.357	1036.4	3104.1		3301.35	1156.4		982.325	3068.1			758.357	1301.6	1770.05		2529.2	4390.2		1111.15	2878.45		1110.35	3184.6			758.357	3304.88	3654.27		1969.8	2775.2		2006.8	2712.45			758.357	2469.7	3075.58		2556.99	3228.1		2443.56	2166.3
	761.092	996.8	3078		3127.8	1143.7		974.9	2904.3			761.092	1292.15	1772.5		2551.1	4199.35		1094.35	2777.9		1077.85	3140.05			761.092	3336.08	3566.19		1917.05	2640.95		2045.2	2750.45			761.092	2500.2	3046.58		2570.89	3303.6		2442.2	2145
	763.827	988.5	2909.1		2859.8	1062.4		963.475	2769.7			763.827	1256.95	1673.6		2572.05	3962.8		1017.35	2710.4		1111.6	2974.35			763.827	3241.7	3416.36		1847.05	2564.7		1939.8	2631.1			763.827	2435.85	2938.62		2494.74	3147.45		2374.3	2094.85
	766.56	912.6	2652		2607.1	1021.5		884.875	2598.6			766.56	1250.4	1539.4		2390.95	3536		1087.75	2418.75		1110.1	2690.9			766.56	3073.34	3193.36		1760.5	2442.7		1860.05	2434.05			766.56	2248.05	2778.6		2382.29	2977.3		2267.66	1989.9
	769.293	930	2432.2		2322.75	979.4		889.175	2248.2			769.293	1198.4	1403.25		2322.6	3175.55		1068.45	2168.55		1047.7	2389.65			769.293	2871.24	3015.53		1724.65	2256.55		1795.1	2274.75			769.293	2139.3	2589.43		2277.74	2849.25		2099.94	1844.9
	772.025	911.2	2155		2202.95	966.2		885.825	2139.5			772.025	1235.7	1282.5		2381.8	2937.3		984	1977.1		1081.2	2233.25			772.025	2697.2	2814.47		1721.25	2128.45		1732.95	2139.9			772.025	2173.85	2474.5		2194.4	2685.3		2066.35	1799.6
	774.756	895.7	2047.8		2092	1049.9		872.825	1890.6			774.756	1257.7	1267.35		2309.55	2783.65		983.7	1955.65		1082.2	2149.35			774.756	2735.84	2747.07		1648.2	2100.6		1691.7	2164.45			774.756	2098.3	2388.07		2119.91	2678.25		2095.55	1729.25
	777.486	911.7	2053.6		2019.45	969.5		893.625	1970.1			777.486	1145.8	1288		2296	2716.4		994.45	1888.9		1049.65	2102.25			777.486	2716.9	2732.11		1606.25	2133.15		1664.25	2148.35			777.486	2065.55	2366.68		2160.24	2505.6		2071.45	1669.9
	780.215	939.7	2118.2		1992.85	981.5		859.1	2019.1			780.215	1212.7	1257.85		2257	2747.55		996.55	1936.8		1127.4	2079.45			780.215	2677.78	2720.43		1605	2106.65		1647.95	2090.7			780.215	2059.15	2363.33		2100.98	2609.8		2079.75	1751.8
	782.943	906.5	2026.1		1882.55	902.7		875.55	1990.4			782.943	1155	1195.4		2224.7	2699.4		995.95	1848.9		1098.45	2019.95			782.943	2726.94	2721.34		1593.45	2078.5		1711.4	2080.5			782.943	2053.05	2360.48		2141.06	2527.4		2039.04	1796.35
	785.671	862	1951.5		1961.35	977.1		860.7	1954.3			785.671	1182.8	1218.5		2215.95	2635.3		1007.3	1878.9		1114.25	2079			785.671	2700.32	2738.3		1707.2	2148.65		1599.4	2056.8			785.671	2071.6	2405.54		2100.23	2581.9		2001.93	1716.25
	788.397	906.1	2010		1949.1	1057.5		873.4	1965.5			788.397	1183.75	1220.1		2238.7	2665.35		1011.2	1853		1115.7	2080.7			788.397	2731.26	2794.4		1634.65	2051.9		1691.45	2043.95			788.397	2037.1	2391.35		2150.26	2621.05		2122.27	1729.05
	791.123	814	2070.1		1970	977.9		857.375	1916.4			791.123	1221.8	1221		2314.5	2675.1		998.85	1925.85		1057.9	2129.05			791.123	2719.98	2774.94		1640.75	2068.95		1631.25	2032.85			791.123	2055.35	2404.75		2165.18	2607.9		2050.62	1756.65
	793.848	861.6	2055.6		1974.8	1029.6		854.225	1958.1			793.848	1191.95	1229.05		2360.4	2690.95		981.3	1887.05		1113	2194.75			793.848	2704	2736.07		1660.85	2092.3		1700.9	2071.45			793.848	2119.8	2442.7		2165.9	2603.1		2083.43	1694.9
	796.572	830	2054.7		2078.25	994.3		876.95	1958.6			796.572	1223.25	1240.7		2229.65	2768.55		988.25	1909.45		1076.6	2139.8			796.572	2744.52	2785.89		1691.6	2046.7		1735.95	2062.45			796.572	2104.95	2462.08		2176.84	2590.3		2036.05	1750.2
	799.295	899.9	1983.8		2008.5	985.7		867.775	1924.3			799.295	1183.25	1241.05		2266.65	2789.6		1000.35	1859.7		1103.4	2055.35			799.295	2694.12	2787.33		1587.35	2054.25		1669.1	2115.8			799.295	2053.25	2420.88		2151.31	2587.7		2008.51	1742.85
	802.017	870.4	1955		1950.7	1023.2		823.025	1963			802.017	1180.25	1223.4		2240.7	2708.8		1039.45	1963.95		1083.2	2136.85			802.017	2706.24	2749.47		1605.9	2047.3		1738.85	2032.7			802.017	2131.95	2391.95		2104.56	2484.85		2038.01	1735.3
	804.738	910.7	1999.1		1923.2	1040.8		860.725	1939.2			804.738	1177.5	1258.85		2230.3	2610.5		1038	1877.65		1069.5	2155.45			804.738	2668.14	2757.19		1573	2011.15		1697.05	2058.7			804.738	2164.25	2371.31		2114.89	2492.35		2076.66	1714.3
	807.459	888.5	1976.2		1962.6	1022.4		845.575	1953.1			807.459	1152.6	1210.75		2268.4	2602.75		996.2	1873.4		1135.65	2068.4			807.459	2670.64	2701.3		1592.65	2085.75		1667.25	2074.25			807.459	2028.55	2373.69		2124.64	2505.45		2047.4	1697.75
	810.178	844.6	2013.2		1843.7	916.2		862.125	1909.6			810.178	1161.15	1234.65		2290.95	2622.5		1018.25	1845.55		1096.95	2088.85			810.178	2689.08	2725.17		1691.75	2046.7		1684.4	2039.65			810.178	2082.95	2381.45		2128.39	2585.7		2071.8	1680.2
	812.897	885.8	1900.2		1860.7	953		831.225	1901.7			812.897	1119	1203		2214.95	2553.4		1006.8	1858.9		1047.2	2143.6			812.897	2684.4	2715.03		1602.75	2136.45		1699.15	2063.7			812.897	2063.75	2382.46		2161.07	2540.1		2028.59	1635.4
	815.615	815.3	1885.3		1962.25	962.2		874.75	1861.6			815.615	1201.4	1201.6		2249.95	2616.6		1040	1838.8		1113.6	1988.3			815.615	2740.66	2731.3		1606.45	2081.05		1652.25	2075.95			815.615	2053	2402.01		2150.82	2593.95		2049.24	1623.2
	818.332	887.5	1902.4		1838.95	929.7		845.575	1928.2			818.332	1150.8	1186.55		2359.7	2607.5		972.95	1807.5		1128.9	1983.15			818.332	2694.84	2779.8		1691.7	2074.4		1667.95	2072.45			818.332	2001.55	2393.08		2156.23	2627.7		2051.5	1731.55
	821.048	885.9	1967.8		1943	932.9		825.95	1896.9			821.048	1203.8	1171.6		2317.15	2580.3		1003.3	1841.75		1099.25	2047.4			821.048	2708.52	2734.39		1695.35	2051.8		1640.55	2099.35			821.048	2149.2	2415.78		2183.09	2546.6		2071.55	1668.35
	823.763	836.5	1851.9		1864.9	949.5		869.625	1919.9			823.763	1136	1197.25		2251.1	2557.1		1006.1	1875.85		1085.75	2013.1			823.763	2678.42	2700.21		1670.05	2095.95		1728.8	2003.95			823.763	2072.8	2378.9		2135.18	2560.05		2042.55	1674.95
	826.477	846.9	1858.7		1876.45	939.2		864.55	1837.9			826.477	1171.7	1180.35		2246.85	2550.15		991.3	1782.2		1081.8	2094.9			826.477	2718.08	2689.24		1619.45	2083.35		1679.6	2092.8			826.477	2062.4	2426.47		2153.85	2654.4		2088.76	1599.1
	829.191	882.9	1946.4		1891.2	959.9		858.625	1866.2			829.191	1151.35	1183.2		2266.4	2545.3		1029.1	1788.8		1058.45	2016.5			829.191	2722.4	2723.77		1649.35	2065.75		1689.3	2053.5			829.191	2103.8	2422.97		2120.9	2563.4		2032.91	1683.1
	831.904	892	1875		1898.45	1015.1		846.85	1881.2			831.904	1229.25	1202.9		2212.55	2480.05		1045	1840.3		1098.05	2050.45			831.904	2756.16	2747.26		1661.6	2131.45		1683.85	2102.1			831.904	2129.5	2397.59		2103.62	2592.95		2073	1645.45
	834.615	885.3	2010		1892.9	951.9		848.2	1967.6			834.615	1163.85	1177.5		2175.05	2605.8		1000.8	1778.45		1095.55	1989.65			834.615	2717.34	2750.07		1654.9	2055.8		1648.8	2005.9			834.615	2122.45	2387.46		2155.09	2551.85		2095.25	1693.2
	837.326	875.2	2007.6		1844.05	978.9		867.5	1726.4			837.326	1191.35	1165.85		2265.1	2554.35		1022.3	1837.55		1106.85	2069.45			837.326	2764.6	2758.13		1677.6	2152.25		1629.8	2046.65			837.326	2151.35	2385.95		2193.25	2582.4		2075.27	1660.75
	840.036	849.9	2100		1868.75	950.1		860.7	1902.3			840.036	1170.8	1180		2297.15	2512.15		1043.65	1785.2		1066.35	1985			840.036	2806.6	2747.39		1654.55	2045.8		1678.5	2085.65			840.036	2077.1	2424.25		2212.32	2673.4		2085.77	1654.75
	842.745	858.8	1879.1		1811.25	954.9		862.925	1916			842.745	1191.45	1198		2269	2442.5		1023.8	1738.7		1081.5	2013.95			842.745	2766.22	2760.6		1667.4	2157.85		1780.4	2090.85			842.745	2125.15	2415.11		2176.62	2595.95		2101.86	1702.55
	845.454	886.9	1849.8		1836.25	968.2		851.225	1893.1			845.454	1181.9	1152.75		2225.9	2447.7		1021.05	1718.15		1101.95	2030.9			845.454	2713.92	2732.66		1648.05	2140.3		1690.45	2129.1			845.454	2122.45	2410.92		2140.64	2547.6		2087.2	1702.6
	848.161	871.1	1877.2		1815.5	933.6		862.4	1857			848.161	1187.3	1141.75		2263.15	2457.45		1036.5	1786.85		1152.35	2008.65			848.161	2714.16	2705.31		1633.75	2062.25		1739.5	2093.15			848.161	2217.6	2412.14		2114.39	2505.75		2115.89	1653.05
	850.868	861.2	1915		1771.7	920.6		866.15	1833.8			850.868	1206.25	1126.25		2294.05	2530.85		1004.55	1727.3		1126.9	2010.9			850.868	2740.82	2717.16		1647.75	2007.9		1758.35	1990.1			850.868	2070.85	2412.4		2166.39	2630.15		2129.54	1671.45
	853.573	905.4	1898.3		1794.45	942.7		838.275	1789.8			853.573	1171	1147.25		2301.9	2459.55		1013.25	1771.15		1076.1	1979.25			853.573	2753	2786.91		1635.45	2071.35		1765.3	2065.3			853.573	2077.7	2403.51		2154.54	2618.2		2133.99	1711.65
	856.278	875.1	1913		1801.3	937.2		874.375	1844.4			856.278	1163.55	1156.65		2192.1	2512.5		977.9	1784.1		1120.55	1996.85			856.278	2813.96	2707.03		1639.3	2055.8		1660.15	1995.75			856.278	2116.2	2424.76		2165.06	2566.85		2116.91	1654.95
	858.982	884.7	1860.4		1837.3	1013.9		863.525	1797.6			858.982	1207.3	1134.25		2222.15	2448.15		991.5	1751.15		1111.55	1941.75			858.982	2814.78	2755.19		1676.25	2103.65		1720.85	2073.65			858.982	2084.15	2405.89		2167.76	2577.45		2100.44	1658.3
	861.685	866.6	1878.2		1787.6	908.9		833.775	1788.6			861.685	1203.5	1170.75		2287.95	2488.4		1025.75	1741.45		1087.7	1966.25			861.685	2746.88	2750.99		1719	2112.65		1665.9	2160.95			861.685	2235.55	2436.21		2196.07	2602.5		2121.09	1714.75
	864.387	886.6	1879.1		1802.25	989.4		894.525	1822.7			864.387	1203.95	1126.35		2306.6	2378.85		997.65	1746.35		1076.05	1933.55			864.387	2841.24	2694.31		1682.45	2080.8		1669.45	2086.15			864.387	2089.7	2407.25		2165.96	2564.85		2114.74	1658.05
	867.089	860.1	1734.4		1779.4	975.1		854.775	1792.1			867.089	1184.4	1088.45		2338.3	2402.35		989.15	1728		1092	1981.4			867.089	2817.62	2682.91		1676.05	2016.05		1744	2129.45			867.089	2105.7	2423.38		2193.27	2503.4		2130.01	1659
	869.789	872.8	1803.5		1800.6	923.6		872.025	1778.5			869.789	1202.55	1144.4		2365.4	2317.45		1049.2	1669.1		1101.35	1918.1			869.789	2767.68	2677.5		1703	2091.85		1732.55	2131			869.789	2070.35	2374.07		2193.09	2578.15		2130	1629
	872.489	918.4	1917.7		1822.65	962.6		864	1740.2			872.489	1184.25	1115.6		2361.05	2332.55		962.35	1733.6		1077.3	1975.2			872.489	2799.32	2691.61		1640.3	2053.6		1748.7	2054.2			872.489	2117.15	2392.65		2208.98	2619.7		2107.76	1671.3
	875.188	871.7	1785.7		1683.05	979.5		853.2	1697.6			875.188	1238.5	1113.5		2334.65	2397.85		1023.8	1723.85		1142.1	1887.8			875.188	2767.4	2737.5		1597.85	2073.45		1742.95	2070.6			875.188	2102.65	2392.72		2217.98	2571.75		2137.51	1655.1
	877.885	854.4	1839.6		1691.7	1026.3		882.4	1761.4			877.885	1217.9	1160.6		2358.1	2364.7		995.3	1728.4		1114.3	1935.35			877.885	2773.7	2751.27		1701.5	2110.6		1687.6	2057.35			877.885	2145.85	2438.58		2214.48	2663.45		2136.57	1688.4
	880.583	835.5	1796.3		1760.75	931.1		847.8	1705			880.583	1263	1123.95		2333.55	2354.5		1016	1760.25		1189.75	1964.95			880.583	2785.9	2735.31		1713.15	2035.4		1696.2	2089.85			880.583	2153.15	2428.62		2234.56	2670.25		2163.25	1599.75
	883.279	828	1813.4		1793.45	976.2		860.5	1704.5			883.279	1238.55	1098.9		2336.4	2441.8		1035.95	1694.2		1135.65	1956			883.279	2792.42	2673.29		1717.4	2122.35		1684.25	2045.7			883.279	2129.35	2415.9		2218.61	2582.6		2139.54	1625.8
	885.974	825.6	1771.6		1691.65	1039.1		843.575	1736.2			885.974	1245.35	1100		2380.85	2308.2		1028.1	1774.7		1152.05	1945.85			885.974	2749.7	2698.44		1693.45	2084.6		1763.9	2131.6			885.974	2123.2	2399.39		2223.29	2627.2		2143.44	1674.35
	888.669	862.4	1773.5		1673.3	940.7		816.65	1757.5			888.669	1183.85	1108.6		2336	2316.1		1024.75	1718.8		1147.35	1953.55			888.669	2767.98	2708.3		1742.55	2039.55		1711.75	2064.45			888.669	2122.15	2400.85		2230.41	2539.9		2153.29	1684.55
	891.362	875.3	1822.4		1758.5	965.8		840.575	1727.1			891.362	1205.45	1081.5		2307.7	2312.2		995.45	1670.2		1098.35	1862.5			891.362	2819.84	2681.99		1722.25	2050.8		1780.75	2031.3			891.362	2151.75	2392.93		2201.39	2557.75		2128.04	1646.95
	894.055	868.9	1736.3		1753.55	949		820.025	1741.5			894.055	1197.7	1067.85		2252.4	2343.75		966.65	1711.7		1128.15	1936.4			894.055	2784.92	2717.93		1673.1	2073.3		1741.75	2068.9			894.055	2122	2395.65		2179.45	2567.95		2128.76	1665
	896.747	867	1787		1689.7	980.6		855.875	1713.1			896.747	1205.7	1047.9		2299.8	2244.8		1046.2	1654.3		1124.9	1874.75			896.747	2818.8	2683.23		1641.25	2124.4		1737.9	2053.75			896.747	2189.2	2375.94		2186.64	2613.55		2108.99	1590.55
	899.438	826.1	1796.7		1757.3	967.6		852.8	1675.9			899.438	1212.25	1055.75		2281.5	2264.05		1069.85	1674.75		1124.5	1976.75			899.438	2835.8	2667.53		1675.15	2072.85		1772.9	2080.4			899.438	2100.15	2391.17		2168.9	2598.95		2106.32	1584.75
	902.128	866.8	1866.8		1718.9	864.1		848.475	1584.6			902.128	1226.75	1075.85		2316.05	2192.1		1051.1	1652.05		1057.45	1938.45			902.128	2778.12	2654.06		1693.95	2009.65		1710.7	2087.7			902.128	2126.4	2401.38		2198.25	2611.2		2109.06	1634.15
	904.817	867.2	1714.5		1742.05	968.9		827.025	1679.2			904.817	1223.65	1051.9		2396.65	2274.7		1039.2	1640.4		1118	1875.95			904.817	2824.24	2697.26		1692.55	2010.9		1767.75	2047.7			904.817	2113.5	2401.94		2228.69	2617.8		2113.11	1636.1
	907.506	858.1	1694.4		1680.15	951.1		826.275	1600.9			907.506	1270.1	1061.75		2391.35	2339.25		992.25	1677.4		1127.6	1966.1			907.506	2788.08	2677.31		1661.95	2110.6		1766.15	2033.45			907.506	2173.85	2376.28		2182.64	2593.55		2145.82	1574.55
	910.193	830.7	1717.6		1667.95	947.7		837.775	1691.1			910.193	1196.95	1092.35		2286.65	2263.25		1051.95	1669.6		1147.1	1914.85			910.193	2783.94	2709.33		1626.8	2067.8		1722.05	1999.45			910.193	2187.4	2404.39		2222.49	2725.35		2083.86	1631.6
	912.88	860.3	1691.9		1651.95	912.6		866.325	1650.1			912.88	1180.4	1079.65		2361.3	2261.9		1030.25	1722.6		1113.55	1941.1			912.88	2814.58	2674.24		1647.8	2135.5		1707	2005.9			912.88	2187.05	2427.14		2231.3	2626.8		2117.36	1564.05
	915.566	839.2	1797.6		1730.2	991.9		856.6	1622.2			915.566	1228.4	1104.4		2330.35	2283.4		1037.85	1647.4		1136.35	1906.65			915.566	2837.94	2732.16		1736.6	2067.75		1744.65	2098.8			915.566	2193.3	2420.82		2216.93	2539.75		2153.18	1724.35
	918.251	848.2	1798.1		1756.1	945.6		827.975	1649.4			918.251	1247.35	1093		2379.15	2290.45		1023.6	1661.6		1107.5	1940.15			918.251	2812.28	2713.21		1729	2127.85		1805.85	2114.7			918.251	2159.25	2431.23		2250.54	2530.7		2149.15	1572.85
	920.935	896.6	1845.7		1803.3	941.9		862.45	1672.5			920.935	1222.25	1047.2		2335.8	2392.75		1025.9	1672.75		1126.8	1961.8			920.935	2822.86	2765.01		1696.5	2149.25		1759.9	2131.45			920.935	2112.4	2452.42		2222.36	2694.95		2165.71	1585.05
	923.618	886.8	1855.4		1780.4	949.6		843.975	1763.1			923.618	1220.95	1123.75		2353.85	2368.35		1026.05	1723.75		1093.55	2001.8			923.618	2843.5	2754.23		1746.75	2087.3		1807.85	2078.65			923.618	2168.9	2451.65		2273.43	2626.6		2157.48	1599.8
	926.301	860	1818		1770.6	948.3		874.6	1811.6			926.301	1229.1	1133.8		2334.4	2382.15		1023	1757.05		1096.9	1972.35			926.301	2852.02	2799.26		1814.15	2129.8		1713.6	2090.85			926.301	2195.8	2450.11		2227.16	2742.9		2209.31	1593.1
	928.982	883.5	1868.4		1785.55	904		870	1743.2			928.982	1184.95	1132.55		2406.25	2305.1		1001.25	1737.85		1137.85	1982.35			928.982	2896.96	2760.87		1730.4	2088.9		1839.85	2163.35			928.982	2221.85	2474.39		2278.04	2655.55		2233.26	1667.35
	931.663	829.7	1763.6		1758.2	968.1		847.7	1638.8			931.663	1237.6	1081.15		2374.05	2368.5		1042.5	1766.6		1147.85	1962.35			931.663	2837.68	2755.49		1741.45	2067.2		1752.15	2161.85			931.663	2195.8	2474.12		2249.75	2719.4		2174.77	1687.95
	934.343	930.6	1860.9		1758.4	927.1		886.125	1674.8			934.343	1297.35	1121.3		2384.95	2333.2		1038.25	1698.05		1115.85	1887.75			934.343	2891.32	2764.61		1712.5	2056.7		1757.8	2124.35			934.343	2239.95	2445.42		2277.85	2652.65		2179.98	1645.1
	937.022	925.9	1813.6		1658.25	970		855.525	1747.7			937.022	1229.75	1063.6		2350.5	2282.25		1038.7	1727.9		1122.7	1964.9			937.022	2935.98	2758.03		1780	2170.15		1773.85	2155.75			937.022	2244.9	2453.67		2293.11	2640.65		2207.76	1654.7
	939.7	914	1728.1		1708.6	992.4		849.975	1658			939.7	1210.05	1098.85		2311.9	2198.45		1041.7	1690.95		1185.4	1933.4			939.7	2915.72	2741		1684.45	2078.35		1832	2182.1			939.7	2230.15	2444.55		2316.77	2668.65		2179.51	1607.55
	942.378	876.1	1733.9		1682.65	1011.9		861.575	1736.5			942.378	1294.65	1105.4		2370.4	2232.1		1063.05	1716.05		1161.75	1930.55			942.378	2891.76	2805.79		1749.1	2121.75		1812	2097.05			942.378	2240.2	2466.61		2274.94	2748.35		2205.3	1631.3
	945.054	851.6	1770.6		1704.6	986.8		809.025	1618.9			945.054	1271.35	1045.35		2463.25	2237.9		1038.55	1731.05		1136.95	1911.6			945.054	2889.74	2796.44		1774.8	2069.95		1790.6	2045.65			945.054	2207.4	2450.64		2323.15	2633.9		2211.4	1603.35
	947.73	894.1	1585.9		1707.6	932.7		867.6	1709.6			947.73	1263.55	1057.9		2430.9	2216.15		1069.35	1671.15		1106.6	1969.4			947.73	2922.84	2738.79		1691.3	2040.5		1768.35	2045.95			947.73	2274.15	2478.73		2244.88	2596.2		2199.95	1660.6
	950.405	859	1724.4		1654.5	941.1		880.875	1677.5			950.405	1279.8	1039.85		2422.5	2207.3		1037.1	1599.35		1112.4	1915.6			950.405	2948.24	2754.57		1647.05	2101.3		1769.25	2101			950.405	2274.7	2471.87		2300.14	2628.15		2195.52	1655.65
	953.078	858.9	1735.3		1675.05	958.6		853.875	1687.1			953.078	1256.4	1056.2		2385.45	2207.2		1025.25	1617.15		1211	1968.35			953.078	2968.66	2751.67		1700.5	2118		1836.65	2008.2			953.078	2190.75	2462.22		2243.56	2651.45		2191.46	1597.05
	955.752	875.5	1721.7		1625.4	1045.7		861.025	1743.7			955.752	1226.35	1074.7		2400.25	2194.6		1048	1637.7		1182.6	1922.7			955.752	2835.68	2736.79		1796.2	2060.7		1822.95	2081.9			955.752	2209.1	2481.35		2303.68	2646		2207.4	1570.25
	958.424	818.3	1803.5		1639.75	930		852.5	1597.2			958.424	1264.8	1054.45		2427.9	2227.75		1051.45	1615.95		1151.45	1964.25			958.424	2858.36	2762.43		1732.8	2174.35		1843.45	2137.05			958.424	2266.7	2485.66		2314.04	2672.85		2251.26	1604.75
	961.095	866.6	1664.5		1609.7	1021.1		860.175	1691.9			961.095	1303.45	1060.35		2487	2266.85		1058.45	1682		1187.8	1891.75			961.095	2962.66	2817.73		1761.1	2111.35		1813.8	2087.85			961.095	2239.15	2489.88		2329.81	2689.1		2247.11	1625.05
	963.766	844.2	1668.4		1609.05	986.8		858.675	1584.5			963.766	1246.9	1072.05		2463.6	2251.95		1036.1	1640.15		1150.1	1864.85			963.766	2963.62	2824.63		1813.85	2137.85		1835.75	2091.8			963.766	2260.15	2502.21		2350.62	2727.7		2239.75	1681.15
	966.435	879.9	1743.9		1631.35	966.7		869.85	1580.4			966.435	1242	1075.65		2493.45	2278.7		1110.1	1710.55		1162	1825.2			966.435	2925.32	2804.24		1795.2	2090.3		1882.95	2094.4			966.435	2219.65	2520.59		2345.1	2665.95		2243.3	1665.45
	969.104	905.9	1733.8		1624	939.8		872.525	1637.4			969.104	1250.45	1034.85		2489.7	2312.4		1075.2	1581.35		1147	1870.4			969.104	3006.26	2846.6		1879.5	2077.8		1822.3	2195.1			969.104	2322.9	2548.13		2387.14	2711.75		2278.73	1586.55
	971.772	890.7	1770.3		1669.4	979.3		888.6	1657.7			971.772	1316.6	1065.1		2487.9	2188.8		1053.55	1722.5		1208.4	1902.55			971.772	2986.24	2832.64		1813.9	2161.8		1872.7	2087.3			971.772	2269.3	2526.88		2378.74	2775.25		2277.5	1688.95
	974.439	878	1775		1661.15	966.6		873.075	1650.6			974.439	1334.3	1064.3		2516.3	2278.1		1080.8	1716.45		1209.65	1871.15			974.439	2978.06	2823.31		1802.1	2185.65		1865.45	2118.85			974.439	2259.2	2524.68		2353.69	2685.75		2277.59	1665.55
	977.106	897.1	1697.7		1650.35	992.7		871.75	1630.1			977.106	1243.4	1099.35		2522.55	2197.95		1076.45	1651.45		1182.1	2012.2			977.106	2934.78	2815.56		1770.2	2135.85		1884.65	2132.45			977.106	2316.7	2566.68		2331.1	2758.35		2280.2	1547.75
	979.771	902.5	1726.8		1683.75	1048.2		863.325	1676			979.771	1331.65	1071.7		2560.25	2304.05		1081.1	1669.45		1176.1	1937.6			979.771	2980.5	2813.71		1810	2207.05		1860.1	2165.5			979.771	2323	2578.09		2390.18	2703.95		2263.02	1618.25
	982.436	941.1	1735.8		1719.9	1076.3		884.05	1695			982.436	1346.75	1112.9		2516	2275.45		1075.65	1662.9		1179.85	1838.05			982.436	3014.28	2802.64		1782.05	2230.1		1911.25	2243.35			982.436	2227.55	2554.05		2367.44	2700.4		2284.14	1688.55
	985.099	950.1	1717.8		1635.85	992.7		892.3	1599.7			985.099	1324.5	1092.5		2621.85	2197.1		1143.3	1652.7		1169.5	1856.4			985.099	3035.62	2879.84		1834.6	2224.3		1843.85	2117.05			985.099	2380	2517.31		2385.25	2696.25		2307.8	1670.25
	987.762	880.4	1741.1		1532.15	1002.3		880.25	1646.7			987.762	1303.65	1066.4		2610.15	2181.5		1076.2	1732.05		1160.75	1823.6			987.762	3073.5	2849.7		1801.7	2134.3		1895.4	2057.1			987.762	2307.75	2538.97		2357.76	2814.7		2269.85	1626.7
	990.424	956.6	1603.7		1625.1	1009.2		910.825	1672.9			990.424	1369.7	1068.85		2540.8	2212.2		1103.5	1656.95		1178.35	1929			990.424	3078.88	2839.84		1771.4	2136.3		1859.65	2187.85			990.424	2260.55	2563.07		2408.25	2802.1		2309.61	1625.95
	993.085	912.9	1701.8		1656.45	1006		912.9	1564.7			993.085	1318.45	1080.1		2626.85	2222.95		1140.05	1671.35		1215.65	2003.25			993.085	3096.06	2809.6		1829.4	2139.25		1891.85	2184.05			993.085	2286.3	2582.25		2416.68	2749.95		2238.82	1664.15
	995.746	859.7	1710.4		1689.9	1031.6		900.725	1614.9			995.746	1344.3	998.7		2600.15	2320.45		1133.55	1671.35		1210.5	1903.2			995.746	3150.38	2835.09		1773.35	2161.2		1879.55	2130.65			995.746	2273.15	2581.61		2404.81	2737.15		2299.1	1675.1
	998.405	943.9	1648.1		1619.25	951.7		892.275	1653.8			998.405	1380.45	1051.75		2659.75	2200.8		1112.1	1628.65		1156.5	1851			998.405	3156.54	2838.03		1811.35	2148		1889.8	2143.5			998.405	2322.1	2530.78		2400.94	2652.4		2320.76	1718.25
	1001.06	929.3	1740.6		1639.85	1063.7		891.725	1696.9			1001.06	1342.5	1055.05		2611.35	2284.55		1131.7	1650		1220.95	1912.2			1001.06	3037.04	2855.24		1901.15	2110.55		1871.45	2001.05			1001.06	2295.4	2534.79		2400.44	2654.8		2308.88	1638.4
	1003.72	883.5	1636.5		1630.9	1071.4		874.35	1602.3			1003.72	1363.2	1050.35		2671.05	2193.35		1152.95	1651.95		1326.25	1960			1003.72	3008.78	2869.09		1811.05	2107		1872.3	2085.2			1003.72	2244.35	2510.02		2371.56	2787.9		2331.91	1762.7
	1006.38	912.6	1586		1604.9	1003.9		900.025	1605.7			1006.38	1329.95	1058.5		2626.3	2222.9		1144.25	1620.05		1213.2	1968.65			1006.38	3083.64	2817.71		1804.2	2077.7		1884.25	2081.1			1006.38	2303.2	2519.75		2425.45	2718.55		2317.73	1655
	1009.03	914.1	1629.6		1625.35	1016.5		927.6	1635.7			1009.03	1371.2	975.05		2689.9	2128.15		1099.05	1613.2		1207.95	1859.3			1009.03	3095.36	2825.13		1797.95	2139.35		1837.7	2076.75			1009.03	2272.2	2556.23		2378.7	2709.8		2327.01	1674.75
	1011.69	914.2	1580.1		1593.55	1009.8		901.25	1662.9			1011.69	1346	1057.25		2606.55	2134.45		1147.4	1548		1183.3	1877.6			1011.69	3110.16	2848.73		1832.75	2141.2		1946.95	2133			1011.69	2212.1	2565.67		2404.15	2734.85		2298.14	1714.1
	1014.34	874.5	1636.9		1653	978.3		900.3	1495			1014.34	1374.3	1027		2596.85	2139.3		1107.7	1641.85		1220.7	1973.7			1014.34	3073.14	2813.81		1849.7	2163.9		1871.55	2089.9			1014.34	2249	2524.65		2435.74	2700.3		2323	1758.5
	1017	846.2	1663.7		1590.8	955.9		878.975	1491.6			1017	1387.25	1029.7		2578.65	2104.95		1149.7	1604.05		1186.35	1865.1			1017	3060.68	2787.93		1796.6	2148.15		1884.75	2133.8			1017	2350.8	2555.39		2450.55	2780.2		2326.9	1734.3
	1019.65	903.4	1556.7		1602.1	1065		878.025	1631.8			1019.65	1341.75	1042.95		2597.9	2156		1172.2	1685.15		1206.65	1843.75			1019.65	3050.62	2810.87		1811.95	2128.25		1903.7	2148.35			1019.65	2339.25	2521.62		2410.24	2830.65		2330.19	1694.4
	1022.3	874.9	1617.2		1527.45	1037.1		857.775	1637.5			1022.3	1278.1	1047.85		2568.65	2114.05		1196.9	1602.45		1197.15	1900.7			1022.3	2982.64	2810.8		1823.4	2132		1884.2	2109.1			1022.3	2278.4	2535.46		2395.76	2705.2		2309.6	1703.1
	1024.95	887.4	1588.8		1645.5	1019.6		888.3	1633.5			1024.95	1361.15	1043.3		2590.85	2091.75		1137.3	1635.95		1189.8	1824.65			1024.95	2998.68	2806.54		1826	2073.7		1867	2169.1			1024.95	2292.2	2503.06		2367	2613.45		2282.82	1602.3
	1027.6	858.9	1631.9		1631.9	1031.5		893.45	1650.5			1027.6	1334	1002.65		2560.45	2104.9		1088.05	1619.15		1172.65	1915.75			1027.6	2998.66	2801.51		1820.2	2112.15		1882.6	2118.25			1027.6	2279	2539.61		2350.98	2656.2		2311.94	1587.8
	1030.25	880.1	1549.8		1584.95	943.7		879.9	1555.4			1030.25	1307.6	982.85		2490.35	2117.7		1071.35	1600.65		1135	1884.9			1030.25	3020.62	2732.43		1831.9	2072.7		1904.75	2111.85			1030.25	2342.25	2500.25		2336.04	2752.6		2310.7	1618.6
	1032.9	879.4	1605.6		1571.2	972		873.975	1488.8			1032.9	1326.3	999.8		2537.3	2053.8		1085.15	1520.25		1162.4	1871.8			1032.9	3010.4	2826.53		1867.05	2089.6		1889.15	2104.25			1032.9	2273.8	2525.23		2374.5	2618.45		2300.84	1627.9
	1035.55	913.4	1629.6		1524.9	943.7		891.8	1524.2			1035.55	1324	1022.35		2483.35	2070.45		1087.35	1506.95		1133.55	1833.55			1035.55	3041.42	2807.91		1820.05	2059		1823.55	2243.9			1035.55	2312.3	2517.23		2413.15	2674.4		2310.44	1631
	1038.2	839.5	1573.9		1530.65	955.8		891.975	1558.7			1038.2	1341.85	965.95		2533.3	2001.45		1104.5	1578.95		1181.7	1776.85			1038.2	3090.28	2811.37		1830.85	2100.65		1888.6	2073.7			1038.2	2275.9	2491.05		2373.64	2653.05		2248.43	1641.6
	1040.84	935	1574.6		1505.35	938.2		885.675	1500.7			1040.84	1312.8	1052.4		2533.5	1995.7		1123.75	1528.65		1201.4	1854.25			1040.84	3064.32	2797.53		1718.4	2016.1		1840.1	2117.6			1040.84	2260.15	2491.92		2407.93	2682		2302.07	1683.3
	1043.49	885	1517.5		1466.4	959.4		887.025	1408.2			1043.49	1352.55	1012.4		2530.45	1986		1078.1	1566.25		1193.85	1795.9			1043.49	3100.74	2771.66		1826.65	2189.35		1862.35	2105.7			1043.49	2295.45	2520.88		2395.9	2673.75		2320.26	1692.3
	1046.13	884.4	1513.6		1489.15	993.8		892.025	1443.1			1046.13	1258.9	979		2507.8	1986.4		1069.3	1588.85		1213.6	1826.05			1046.13	3013.36	2735.13		1853	2081.75		1878.95	2070.7			1046.13	2247.5	2533.01		2366.84	2695.15		2286.81	1673.85
	1048.78	827.1	1524.8		1445.85	941.8		866.35	1440.7			1048.78	1308.9	970.05		2461.95	1970.7		1082.15	1582.35		1137.45	1730.1			1048.78	3018.12	2750.01		1822.45	2111.8		1961.2	2026.9			1048.78	2340.15	2511.62		2348.95	2629.4		2281.41	1626.35
	1051.42	835.9	1557.7		1468.9	1040.8		878.375	1456.1			1051.42	1284.75	958.55		2488.95	1957.9		1047	1535.45		1132.05	1676			1051.42	2999.78	2774.16		1794.9	2080.4		1950.45	2069.35			1051.42	2371	2495.71		2348.34	2656.1		2297.52	1543.8
	1054.06	961.9	1574.1		1524.45	984.6		893.7	1418.3			1054.06	1290.9	937.25		2483.2	2074.85		1053.8	1537.8		1170.95	1696.6			1054.06	3006.04	2779.36		1727.45	2030.7		1863.9	2075.05			1054.06	2288.85	2496.55		2381.77	2623.75		2309.64	1559.45
	1056.7	930.3	1553.5		1463.65	961.9		852.275	1530.3			1056.7	1265.5	956.3		2568.9	2025.55		1104.3	1498		1223.3	1761.95			1056.7	2998.2	2769.06		1779.6	2133.15		1854.85	2093			1056.7	2293.55	2507.25		2372.45	2623.1		2243.31	1556.7
	1059.34	863.5	1509.4		1465.65	956.2		870.775	1494.2			1059.34	1290.4	991.45		2455.4	1910.85		1061.95	1531.65		1206.1	1759.2			1059.34	2997.04	2751.14		1779.55	2045.75		1872.5	2082.15			1059.34	2334.75	2478.91		2375.01	2661.1		2285.94	1600.8
	1061.98	930.2	1514.5		1481.55	930.6		865.175	1441.9			1061.98	1248.45	966.75		2405.45	1974.55		1071.05	1439.15		1208.5	1739			1061.98	2995.88	2727.29		1765.7	2039.45		1912.3	2102.3			1061.98	2272.1	2483.34		2355.66	2669.15		2263.36	1612.75
	1064.62	902.6	1484		1494.35	989.3		884.175	1434.3			1064.62	1232.85	960.8		2452.05	1849.6		1034.9	1437.8		1179.75	1790.9			1064.62	3041.64	2777.83		1816.1	2145.6		1856	2113.8			1064.62	2307.8	2491.05		2337.55	2741.15		2272.75	1679.25
	1067.26	918.5	1603.3		1517.6	971.1		901.2	1445.1			1067.26	1265.85	972		2512.45	1913.65		1126.6	1511.75		1173.8	1778.65			1067.26	3006.68	2765.2		1782.55	2103.65		1862.9	2098.75			1067.26	2349.8	2509.47		2385.62	2618.35		2319	1614.2
	1069.89	908.1	1573.7		1411	943.5		869.125	1437.3			1069.89	1259.65	1004.4		2494.45	1920.9		1073	1577.95		1217.65	1737.4			1069.89	3042.56	2770.9		1796.55	2086.65		1888.95	2104.1			1069.89	2332.85	2502.64		2424.48	2710.7		2316.25	1605.15
	1072.53	917.9	1508.5		1470.05	974.3		855.25	1456			1072.53	1337.05	950.65		2475.55	2001.2		1112.95	1557.55		1180.7	1694.05			1072.53	3058.54	2801.84		1822.9	2067.4		1909.35	2065.4			1072.53	2375.75	2517.97		2445.59	2712.5		2291.11	1583.45
	1075.17	891.9	1528.8		1466.8	954.7		907.675	1440.1			1075.17	1273.05	959.75		2538.9	1977.8		1092.85	1493.55		1187.1	1787.55			1075.17	3047.02	2762.53		1782.15	2148.5		1867.85	2074.55			1075.17	2339.1	2531.41		2436.65	2684.3		2328.71	1606.4
	1077.8	949.1	1513.5		1540.2	986.5		917.325	1441			1077.8	1350.65	1022.25		2454.7	1938		1077.75	1514.7		1191.95	1722.1			1077.8	3009.88	2780.64		1795.65	2122.05		1815.5	2067.8			1077.8	2263.6	2493.25		2436.2	2591.4		2316.73	1624.5
	1080.43	896.2	1600.4		1489.3	993.5		880.025	1425.9			1080.43	1318.45	1027.65		2526.4	1955.8		1084.25	1551.05		1194.15	1792.25			1080.43	3109.68	2786.64		1820.3	2169.2		1874.1	2150.9			1080.43	2321.9	2538.88		2444.59	2662.8		2315.91	1620.95
	1083.07	915.1	1583.4		1527.85	978.3		884.9	1458.2			1083.07	1313.4	957.35		2465.8	1971.15		1100.2	1632.8		1243.55	1723.6			1083.07	3053.42	2852.16		1878.65	2134.3		1851.9	2135.65			1083.07	2348.7	2551.91		2408.79	2672.65		2301.91	1611.9
	1085.7	950.1	1617.4		1483.25	1024		911.925	1523.3			1085.7	1295.75	981.35		2519.6	1957.25		1072.15	1522.35		1196.55	1716.75			1085.7	3109.02	2825.16		1849.75	2139.65		1881.35	1986.5			1085.7	2368.05	2503.53		2425.64	2670.1		2345.24	1609.85
	1088.33	868.7	1513.9		1535.45	1068		898.4	1441.9			1088.33	1329.5	1016.95		2520.2	1975.9		1100.1	1534.65		1198.4	1740.75			1088.33	3050.74	2802.81		1825.25	2190.2		1885.2	2040.5			1088.33	2375.8	2535.23		2442	2656.95		2329.51	1558.8
	1090.96	903.7	1552.5		1480.05	965.5		895.425	1523.6			1090.96	1301.55	983.3		2593.2	1992.65		1157.25	1522.5		1241.65	1780.4			1090.96	3056.9	2797.86		1817.6	2129.6		1894.5	2107.9			1090.96	2257.55	2545.17		2442.3	2748.9		2356.65	1622.75
	1093.59	902.4	1589.4		1477.45	987.5		879.25	1440.3			1093.59	1292.6	965.6		2576.85	1923.55		1118.65	1569.1		1233.85	1798.25			1093.59	3092.88	2854.36		1921.65	2100.15		1941.45	2136.05			1093.59	2399.05	2538.02		2398.05	2679.3		2331.96	1608.8
	1096.22	864.8	1620.6		1493.4	963.1		909.15	1454.2			1096.22	1302.45	970.6		2471.6	1966.25		1036	1520.75		1171.55	1773.2			1096.22	3111.5	2803.63		1824.05	2071.45		1880.2	2116.55			1096.22	2364.25	2563.58		2432.34	2762.05		2326.27	1571.65
	1098.84	897.4	1516.8		1464.6	996.7		864	1493.7			1098.84	1317.2	973.85		2563.2	1933.35		1154.8	1502.45		1215.6	1739.7			1098.84	3145.82	2836.9		1889.25	2205.75		1898.6	2145.75			1098.84	2323.75	2544.89		2495.51	2640.15		2347.75	1612.1
	1101.47	866.3	1516.9		1501	1042		900.375	1484.2			1101.47	1330.4	962.25		2593.25	2015.3		1100.65	1528.5		1227.55	1735.4			1101.47	3166.02	2836.09		1848.15	2115.85		1884.4	2072.85			1101.47	2312.7	2570.99		2463.41	2756.95		2376.02	1593.2
	1104.1	866.4	1492.9		1467	1021.3		887.9	1510.7			1104.1	1249.4	979.2		2506.9	2007.15		1094.15	1544.9		1266.7	1762.95			1104.1	3108.42	2850.51		1817.9	2212.45		1878.75	2114.8			1104.1	2306.75	2567.51		2435.89	2715.8		2352.43	1607.15
	1106.72	948	1557.6		1422.95	962.1		890.7	1511.2			1106.72	1305.35	944.35		2619.75	1951.2		1138.5	1499.1		1230.75	1795.45			1106.72	3124.42	2811.46		1842.85	2115.85		1862.4	2096.15			1106.72	2343.2	2554.58		2381.2	2714.75		2378.11	1612.4
	1109.35	901.1	1532.9		1500.8	960.8		910.05	1473.5			1109.35	1306.65	962.55		2565.65	2018.2		1123.4	1501.6		1166.05	1743.7			1109.35	3063.5	2806.36		1879.15	2106.45		1885.3	2118.45			1109.35	2413.7	2538		2406.91	2676		2366.19	1621.1
	1111.97	898.2	1478.7		1364.65	1023.5		866.775	1473.3			1111.97	1341.9	969.7		2521.15	1924.45		1107.85	1523.25		1177.7	1714.25			1111.97	3104.44	2798.9		1872.65	2174.15		1794.95	2152.7			1111.97	2259.35	2513.12		2417.15	2646.45		2327.23	1613.2
	1114.59	883.2	1452.6		1429.2	1044.8		880.675	1384.9			1114.59	1374.15	971.25		2544.5	1934.6		1095.65	1532.75		1222.65	1839.1			1114.59	3160.1	2806.07		1937.55	2168.95		1940.7	2045.4			1114.59	2348.2	2576.46		2472.02	2793.85		2381.85	1583.85
	1117.21	968.3	1513		1501.4	1063		884.125	1476.3			1117.21	1441.05	984.15		2562.4	1992.8		1125.3	1616.75		1257.3	1788.35			1117.21	3108.84	2795.27		1883.55	2083.7		1904.15	2186.9			1117.21	2376.1	2613.64		2498.27	2837.85		2371.57	1635.1
	1119.84	941.4	1594.7		1490	1078.4		861.2	1503.6			1119.84	1316.35	998.8		2636.9	2025.95		1130.3	1528.95		1242.05	1776.8			1119.84	3214.12	2884.7		1887.45	2165.8		1930.2	2116.4			1119.84	2384.25	2601.48		2500.89	2803.05		2401.65	1628.4
	1122.46	922.1	1594.4		1556.05	1055.2		921.475	1505.8			1122.46	1443.45	979.9		2649.5	2046.25		1087.65	1624.25		1241.25	1884.55			1122.46	3223.14	2914.33		1840.1	2181.7		1999.7	2165.85			1122.46	2373.5	2648.7		2541.68	2745.8		2426.21	1600.45
	1125.08	950.9	1544.4		1631.75	1025.4		943.5	1537.4			1125.08	1365.7	991.55		2746.75	2143.8		1144.7	1636.9		1227.95	1866.45			1125.08	3239.48	2898.9		1889.8	2190.5		2005.35	2164.6			1125.08	2396.5	2685.41		2537.93	2803.8		2394.35	1708.2
	1127.69	997.7	1707.6		1691.3	1104.1		920	1591.9			1127.69	1396.75	1025.55		2696.75	2143.7		1157.3	1758.25		1223.45	1874.2			1127.69	3276.18	2949.39		1892.85	2195.65		2002.6	2208.4			1127.69	2430.05	2699.9		2559.11	2776		2451.82	1736.75
	1130.31	1007.2	1852.3		1725.9	1046.9		980.825	1624.7			1130.31	1395.55	1085.7		2775.85	2307.6		1168.3	1806.3		1210.75	1996.4			1130.31	3361	3074.09		2054.2	2286.75		2038.6	2278.5			1130.31	2444.4	2774.93		2597.29	2922		2572.52	1751.9
	1132.93	1011.9	1944.2		1939.8	1085.5		976.5	1885.3			1132.93	1448.75	1111.55		2820.5	2547.55		1210.9	1911.5		1303.45	2142.7			1132.93	3448.02	3216.34		2032.55	2469.7		2005.6	2422.25			1132.93	2678.4	2902.38		2732.99	3084.4		2647.73	1811.05
	1135.54	975.5	2104.6		1998.3	1078.1		994.25	2012.8			1135.54	1411.4	1218.1		2940.05	2675.05		1231.4	2035.5		1252.95	2308.7			1135.54	3613.12	3299.59		2038.95	2458.25		2168.9	2467.25			1135.54	2638.6	2984.63		2769	3169.5		2651.15	1956.05
	1138.16	1079.3	2167.9		2073.85	1047.1		1054.12	2034.3			1138.16	1411.15	1247		2900.6	2774.65		1257.45	2021.45		1250.15	2326.4			1138.16	3644.1	3346.03		2156.45	2483.85		2089.9	2469.55			1138.16	2599.45	3050.74		2830.76	3185.6		2702.69	1993.55
	1140.77	971.9	2045.3		2120.05	1186.7		1018.35	1976.5			1140.77	1501.55	1230.3		2969.4	2855.7		1213.15	2095.25		1247.7	2368.45			1140.77	3637.76	3393.44		2069.3	2581.5		2173.15	2519.15			1140.77	2732.85	3072.28		2813.26	3141.35		2738.45	1968.75
	1143.39	1057.5	2035.5		2017.2	1080.5		1001.38	2029.9			1143.39	1452	1239.25		2921.45	2670.7		1241.15	2000.55		1277.9	2333.55			1143.39	3568.26	3339.06		2052.7	2494.95		2137.25	2486.65			1143.39	2652.2	2996.09		2811.45	3085.95		2699.31	1898.3
	1146	1030	1907.9		1924.75	1106.3		973.95	1955.7			1146	1409.4	1152.9		2934.4	2527.8		1231	1880.05		1255.4	2154.6			1146	3493.54	3294.89		2056.65	2485.65		2082.35	2463.2			1146	2507.1	2931.05		2746.35	3122.7		2604.07	1876.05
	1148.61	1010.2	1897.5		1810	1070.9		919.525	1733			1148.61	1494.9	1069.9		2858.7	2300.95		1161.45	1790.65		1264.45	2057.35			1148.61	3415.52	3133.56		1973.3	2387.15		2082.95	2323.2			1148.61	2547.75	2845.38		2692.76	3038.9		2571.86	1882.45
	1151.22	998.1	1779.3		1782.8	1086.9		929.2	1721.7			1151.22	1484.2	1079.05		2942.1	2267.5		1182.15	1710.25		1307.5	2066.95			1151.22	3282.82	3008.63		1992.95	2367		1980.65	2279.95			1151.22	2576.85	2812.93		2627.26	3015.8		2564.15	1890.9
	1153.83	970.5	1711.5		1762.5	1002.3		951.075	1705.6			1153.83	1520.4	1017		3015.95	2269.55		1181.25	1714.5		1338	2072.35			1153.83	3279.38	2991.31		1967.4	2190.95		1911.45	2242.85			1153.83	2537.75	2775.88		2630.89	2919.4		2538.94	1816.9
	1156.44	980.2	1721		1817.4	1100.5		938.6	1651.5			1156.44	1550.65	1040.8		2959.55	2146.95		1244.55	1753.05		1296.7	2088.35			1156.44	3389.46	3057.54		1934.95	2263.1		2038.25	2287.8			1156.44	2489.25	2758.05		2641.74	2881.15		2560.26	1937.6
	1159.05	957.7	1637.2		1736.3	1088.3		965.125	1808.8			1159.05	1539.6	1045.55		3022.7	2216.1		1197.6	1699.95		1390.2	2075.95			1159.05	3316.78	3007.43		1961.3	2278.3		2057.95	2265.65			1159.05	2513.1	2769.68		2655.04	2871		2480.89	1970.95
	1161.66	987.9	1551.3		1830.5	1074.5		965.325	1771.4			1161.66	1604.4	1015.55		3110.3	2275.55		1193.6	1725.3		1381.35	2143.2			1161.66	3370.32	2965.97		1913.8	2313.4		2060	2160.05			1161.66	2509.65	2779.03		2642.55	3004.85		2506.5	1933.95
	1164.27	1024.6	1659.5		1739.45	1098.6		954.2	1766.7			1164.27	1520.25	1006.1		3089.6	2227.05		1250.2	1685		1355.3	2153.7			1164.27	3342.14	2931.74		1997.4	2201.8		2054.35	2251.15			1164.27	2462.2	2795.93		2591.99	2899.35		2553.93	1864.6
	1166.87	1025.9	1595.5		1755.95	1076.3		971.85	1578.6			1166.87	1573.15	981.95		3109.35	2154.85		1183.9	1631.8		1375.05	2077.4			1166.87	3309.78	2975.61		1992.95	2238.85		2040.6	2236.2			1166.87	2452.05	2745.02		2566.74	2977.35		2529.55	1852.3
	1169.48	1024.3	1541.8		1795.35	1080.7		974.55	1667.3			1169.48	1517.05	995.1		3017.4	2047.85		1203.3	1676.5		1333.8	2085.3			1169.48	3292.48	3003.8		1908.75	2213.75		1963.35	2168.15			1169.48	2450	2753.66		2601.73	2830.4		2485.24	1814.85
	1172.08	1007.9	1576.3		1608.85	1069.5		977.075	1667.4			1172.08	1549.25	976.25		2960.95	2087.05		1209	1640.5		1365.35	1927.2			1172.08	3258.14	2970.7		1917.4	2120.25		1966.95	2176.9			1172.08	2470.25	2726.48		2567.06	2809.4		2454.45	1815.1
	1174.69	938.3	1537.9		1619.1	1056.8		980.5	1527.6			1174.69	1497.8	994.6		2860.35	2080.75		1190.55	1602.65		1218.9	1932			1174.69	3290.14	2914.77		1880.9	2191.7		2046.65	2154.35			1174.69	2519.6	2692.78		2638.01	2856.15		2460.25	1827.25
	1177.29	960.4	1602.5		1575.8	1126.8		982.4	1598.6			1177.29	1463.1	1035.6		2873.35	1983.55		1201.45	1628.45		1279.65	1827.4			1177.29	3275.38	2884.19		1902.8	2220.65		1974.9	2177.2			1177.29	2483.8	2672.27		2613.04	2870.15		2485.34	1723.15
	1179.89	975.8	1653.6		1621.7	1014.7		988.375	1602.3			1179.89	1433.35	1019.6		2848.15	2080.95		1208.7	1611.75		1232.75	1942.25			1179.89	3275.96	2893.14		2049.9	2284.5		2018.9	2131.4			1179.89	2536	2731.83		2583.48	2893.25		2520.84	1730.3
	1182.49	986.1	1614		1534.05	1014.5		973.25	1539.2			1182.49	1464.05	1036.15		2844.4	2092.7		1184.7	1650.8		1215.15	1935.6			1182.49	3252.12	2961.7		1978.55	2165.9		2072.75	2180.05			1182.49	2379.65	2655.67		2605.4	2804.45		2495.24	1662.25
	1185.09	974.5	1494.1		1488	1030.6		944.9	1516.2			1185.09	1425.55	1030.75		2867.55	2102.4		1163.9	1576.7		1275.45	1906.45			1185.09	3272.06	2970.89		1955.15	2143.85		2065.8	2169.5			1185.09	2382.8	2661.08		2618.62	2795.8		2498.77	1725.65
	1187.69	1009.3	1576.9		1504.1	1031.8		918.75	1509.4			1187.69	1388.55	1018.45		2860.75	2052.5		1144.15	1571.15		1302.1	1827.15			1187.69	3266.92	2928.94		1912.45	2143.35		1968.45	2068.45			1187.69	2397.6	2615.25		2520.18	2862.4		2466.34	1721
	1190.29	945.8	1579.4		1498.1	1080		912	1524.4			1190.29	1369.65	946.9		2817.65	1986.4		1213.1	1477.4		1248.85	1794.15			1190.29	3242.12	2909.21		1836.6	2173.8		1951.2	2099.05			1190.29	2383.45	2598.14		2554.55	2718.6		2458.24	1668.75
	1192.89	910	1514.9		1431.7	1077.3		925.325	1459.9			1192.89	1406.4	957.35		2723.2	1879.25		1087.8	1558.2		1248.65	1770.55			1192.89	3188.26	2833.94		1894.6	2159.85		1979.45	2134.95			1192.89	2428.9	2622.15		2562.62	2756.95		2414.88	1668.35
	1195.49	921.3	1438.5		1471.55	1047.8		912.375	1448.7			1195.49	1391.6	953.65		2715.25	1794.6		1171.2	1412.1		1232.85	1752.25			1195.49	3164.96	2804.76		1847.95	2110		1884.4	2069.95			1195.49	2520.2	2566.47		2495.93	2719.55		2410.43	1698.15
	1198.08	955.7	1584.2		1462.85	1032		891.675	1491.2			1198.08	1323.15	922.75		2623.25	1887.7		1093.4	1493.6		1286.5	1652.3			1198.08	3126.08	2756.33		1891.15	2086.95		1873.7	2105.85			1198.08	2328.4	2561.33		2509.34	2732.9		2373.66	1607.4
	1200.68	876.2	1452		1398.85	1025.2		891	1365.1			1200.68	1356.5	885.45		2638.5	1858.5		1167.85	1439.85		1189.25	1735.6			1200.68	3103.12	2752.94		1874.65	2096.35		1917.2	1974.3			1200.68	2294.85	2571.91		2497.86	2652		2403.16	1589.95
	1203.27	922.8	1431.3		1399.5	974.5		905.55	1375.2			1203.27	1365.55	921.2		2638.55	1916.15		1175.55	1485.05		1212.95	1695.9			1203.27	3131.46	2775.86		1827.9	2010.35		1897.75	1985.9			1203.27	2344.4	2601.97		2486.3	2725.25		2406.27	1645.45
	1205.87	974.7	1490.1		1368.35	999		927.65	1368			1205.87	1326.75	887.85		2721.45	1892.85		1107.1	1482.3		1303.45	1758.25			1205.87	3153.78	2762.59		1796.8	2094.4		1919.3	2080.4			1205.87	2339.7	2552.72		2464.56	2714.15		2363.69	1631.95
	1208.46	894	1445.8		1468.7	1009.7		909.675	1453.9			1208.46	1356.95	941.05		2625.8	1866.55		1134.65	1443.05		1253.4	1643.05			1208.46	3136.56	2770.07		1873.85	2084.25		1880	2062.35			1208.46	2373.2	2527.21		2482.76	2768.95		2358.12	1592.9
	1211.05	895.5	1455.2		1377.95	983.2		917.75	1371.2			1211.05	1414.7	956.65		2615.15	1797.05		1163.3	1518.65		1266.5	1735.8			1211.05	3112.86	2817.53		1826.25	2061.3		1865.25	2101.35			1211.05	2412.4	2568.28		2472.24	2670.6		2423.46	1593.35
	1213.65	933.3	1511.9		1382.75	993.4		910.225	1334.1			1213.65	1345.75	975.8		2599.85	1872.35		1164.9	1474.9		1229.75	1658.25			1213.65	3101.92	2781.43		1822.65	2034.7		1898.75	2106.4			1213.65	2422.5	2527.99		2489.68	2738.75		2331.1	1568.7
	1216.24	887.5	1561.4		1402.4	962.9		926.8	1455.9			1216.24	1386.85	968.8		2659.05	1822.55		1120.45	1437.1		1230.5	1665.4			1216.24	3172.8	2793.5		1896.9	2116.9		1942.65	2064.55			1216.24	2441.1	2572.05		2469.55	2697.65		2352	1572.25
	1218.83	955.2	1529.9		1420.2	976.7		898.075	1343.3			1218.83	1399.2	968.35		2672.15	1873.95		1182.85	1460.25		1273.5	1728.95			1218.83	3114.66	2710.76		1849.95	2054.25		1890.55	2042.6			1218.83	2403.75	2559.63		2456.93	2731.95		2370.5	1662.3
	1221.42	929	1501.8		1388.15	999.8		888.55	1365.6			1221.42	1380.5	906.65		2650.15	1851.35		1131.2	1481.05		1223.4	1768.15			1221.42	3065.46	2790.26		1808.7	2072.1		1880.5	2082.55			1221.42	2347.7	2554.12		2467.39	2731.05		2340.31	1584.65
	1224	896.9	1410.3		1392.3	1001.8		906.7	1459.2			1224	1321.6	924.3		2733.05	1842.2		1144.6	1499.15		1246.05	1706.95			1224	3176.32	2779.59		1764.3	2038.9		1889.9	2070.75			1224	2451.05	2557.82		2486.19	2735.55		2363.59	1597.95
	1226.59	880.9	1509.4		1359.05	990.6		901.5	1409			1226.59	1374.55	912.9		2691.85	1861.55		1146.05	1530.05		1212.85	1726.45			1226.59	3146.76	2782.33		1857.95	2083.35		1941.65	2071.05			1226.59	2536.75	2592.75		2537.95	2805.6		2437.56	1607.1
	1229.18	928.2	1461.6		1370.7	1022.7		911.375	1424.6			1229.18	1363.35	913.75		2635.55	1822.3		1120.2	1508.75		1274.65	1721.95			1229.18	3155.5	2842.29		1906.2	2070.15		1955.1	2157.9			1229.18	2471.85	2608.89		2551.5	2694.1		2397.23	1657.6
	1231.76	992.9	1519.3		1455.35	1046.5		935.975	1421.9			1231.76	1338.15	923.95		2678.8	1847.85		1092.7	1487.85		1285.75	1702			1231.76	3097.34	2834		1935.4	2065.45		1881.9	2075.2			1231.76	2378.85	2564.22		2521	2681.9		2411.06	1561.75
	1234.35	910.4	1502		1440.75	1040.3		945.975	1408.9			1234.35	1311.3	956.15		2684.75	1918.35		1099.2	1455.75		1266.25	1769.5			1234.35	3086.76	2811.26		1931.2	2077.3		1922.65	2064.2			1234.35	2406.8	2594.13		2509.99	2667.95		2358.39	1643.1
	1236.93	917.4	1472.9		1426.9	1068.1		937.55	1395.1			1236.93	1345.8	947.2		2654.2	1826.45		1093.7	1436		1259.3	1747.15			1236.93	3134.06	2880.31		1933.1	2094.15		1895.2	2113.3			1236.93	2415.6	2595.08		2497.55	2715.55		2390.41	1647.9
	1239.52	945.1	1514.3		1388.5	1051.8		924.55	1394.6			1239.52	1350.9	929.05		2711.3	1903.25		1159.5	1436.45		1277.15	1668.25			1239.52	3145.96	2808.6		1979.2	2188.95		1894.2	2074.7			1239.52	2373.3	2597.04		2522.23	2857.3		2386.76	1659.05
	1242.1	993.3	1435.9		1446.9	1071.3		934.2	1362.6			1242.1	1355.85	938.1		2630.05	1859.7		1112.05	1454.4		1208.4	1687.1			1242.1	3215.76	2885.57		1915.2	2092.15		1954	2103.55			1242.1	2501.6	2586.73		2563.16	2831.7		2428.59	1701.75
	1244.68	957.3	1444.4		1423.7	996.9		927.075	1447.4			1244.68	1281.45	947.75		2709.05	1876.8		1128.3	1510.1		1287.95	1709.3			1244.68	3134.38	2824.76		1955.95	2241.85		1952.9	2053.55			1244.68	2418.2	2638.97		2562.86	2751.2		2440.88	1651.8
	1247.26	910.6	1531		1404.65	1074.8		951.95	1347.1			1247.26	1425.8	958.55		2713.6	1843.1		1164.85	1503.6		1272.9	1783			1247.26	3156.9	2847.56		1958.15	2185.1		1958.7	2168.45			1247.26	2546.35	2599.13		2604.26	2799.3		2427.84	1632
	1249.84	982.1	1489.7		1415.6	1005.8		923.2	1339.2			1249.84	1356.15	943.8		2754.35	1848.25		1150	1489.55		1267.9	1676.3			1249.84	3170.62	2797.43		1878.3	2147.4		1920.95	2079.55			1249.84	2393.55	2603.28		2540.85	2722.2		2416.43	1655.9
	1252.42	925.2	1425		1408.85	1030.6		914.825	1369.7			1252.42	1345.25	971.4		2610.2	1840.45		1170.5	1460.7		1248	1635.8			1252.42	3115.6	2712.43		1889.65	2130.05		1969.15	2085.3			1252.42	2449	2590.79		2520.26	2724.5		2390.64	1611.95
	1255	933.9	1402.3		1398.85	1038.8		953.05	1398			1255	1350.65	935.1		2663.05	1896.75		1126.65	1498.6		1348.55	1643.1			1255	3141.2	2774.09		1925.9	2095.55		1961.45	2038.5			1255	2431.15	2598.51		2531.15	2770.15		2411.71	1636
	1257.58	938	1412.1		1469.4	1011.6		941.025	1292.6			1257.58	1366.95	931.15		2674.45	1848.1		1064.75	1449.9		1272.5	1673.2			1257.58	3182.16	2789.06		1868.7	2085.05		1898.8	2006.5			1257.58	2415.95	2632.83		2555.31	2726.7		2386.7	1644.25
	1260.15	916.2	1476.8		1387.1	1053.4		931.675	1352.7			1260.15	1355.95	919.2		2614.75	1867.35		1097.25	1441.3		1280.4	1628.4			1260.15	3170.26	2772.49		1932.05	2132.75		1964.95	2037.45			1260.15	2411.65	2634.42		2562.74	2763.35		2446.31	1597.5
	1262.73	910.2	1498.1		1422.2	1044.9		911.55	1384.1			1262.73	1384.2	921.95		2692.95	1881.15		1144.1	1437		1275.3	1708.6			1262.73	3149.28	2804.44		1896.85	2139.45		1887.5	2093.95			1262.73	2382.2	2609.88		2539.84	2725.6		2442.35	1703.4
	1265.3	966.1	1405.7		1404.25	1106.1		939.975	1377.2			1265.3	1380.9	951.45		2649.5	1783.1		1141.6	1460.8		1286.95	1653.75			1265.3	3155.98	2775.64		1882.3	2153.2		1992.2	2093.15			1265.3	2411.3	2585.36		2526.4	2698.75		2407.02	1657.35
	1267.88	931.2	1558.1		1412.3	1034		923.35	1425.2			1267.88	1334.9	921.35		2669.05	1814.6		1126.8	1458.45		1315.35	1666.95			1267.88	3110.64	2794.49		1893.85	2156.35		1928.7	2101.4			1267.88	2422.05	2588.02		2499.05	2691.8		2422.2	1600.55
	1270.45	952.2	1447.1		1376.65	996.7		943.95	1344.8			1270.45	1322.1	934.75		2618.45	1829.95		1165.85	1426.4		1308.05	1694.35			1270.45	3090.4	2780.04		1837.05	2109.7		1883.25	2124.9			1270.45	2398.55	2559.04		2502.29	2671.25		2395.96	1559.65
	1273.03	918.5	1431.4		1430.65	1003.4		942.4	1379.5			1273.03	1397.1	934.1		2604.3	1846.4		1143.7	1464.85		1254.7	1692.9			1273.03	3081.46	2770.66		1862.65	2089.15		1880.85	2078.15			1273.03	2348.65	2578.21		2493.34	2664.9		2393.66	1646.1
	1275.6	958.5	1479.3		1384.85	1033.3		924.7	1312.5			1275.6	1359.65	890.65		2645.35	1872.55		1159.95	1437.75		1236.45	1674.9			1275.6	3041.26	2718.37		1889.1	2103.5		1965.35	2062.25			1275.6	2392.5	2590.23		2501.14	2684.1		2353.1	1582.65
	1278.17	949	1498.3		1390.95	972.2		907.625	1454			1278.17	1363.5	915.5		2621.25	1772.75		1182.15	1409.35		1230.25	1696.2			1278.17	3120.9	2689.83		1883.8	1974.6		1863.8	2049.6			1278.17	2379.75	2559.71		2508	2674.65		2386.31	1635.85
	1280.74	906.9	1415.3		1388.1	1023.3		947.3	1353			1280.74	1376.35	952.6		2670.4	1846.9		1125.7	1450.6		1256.3	1704.45			1280.74	3123.32	2757.23		1850.45	1996		1889.95	2078.3			1280.74	2535.1	2566.43		2520.82	2659.9		2369.38	1528.85
	1283.31	970	1417.9		1373.45	1002.5		955.175	1369			1283.31	1378.9	876.15		2682.85	1817.5		1178.2	1491.95		1241.05	1713.5			1283.31	3067.08	2740.23		1867.15	2095.25		1804.45	2058.4			1283.31	2309	2586.51		2468.55	2727.35		2362.66	1587.05
	1285.88	877.6	1421.4		1400.3	1044		939.25	1379.1			1285.88	1405.4	916.3		2615.1	1791.4		1208.65	1437.1		1253.65	1698.9			1285.88	3143.38	2772.47		1803.4	2059.3		1926.85	2045.7			1285.88	2384.25	2583.38		2527.31	2711.75		2367.7	1655.4
	1288.45	906.1	1487.9		1391.2	1059.2		909.1	1393.5			1288.45	1354.3	898.65		2701.15	1844.7		1198.85	1446.1		1284.65	1641.5			1288.45	3093.04	2796.46		1770.4	2148.7		1868.5	2047.55			1288.45	2468.15	2582.61		2513.94	2743.45		2352.56	1649.95
	1291.01	899.7	1456.1		1353.1	1014.3		946.075	1406			1291.01	1354.75	947.6		2714.15	1771.3		1165.35	1421.15		1264.75	1671.25			1291.01	3104.02	2830.87		1856.9	2077.5		1887.45	2027.1			1291.01	2472.5	2583.3		2552.79	2684.5		2386.69	1685.35
	1293.58	970.2	1451.3		1445.9	1019.3		911.975	1376.5			1293.58	1331.95	984.05		2768.25	1886.5		1165.85	1442.05		1263.35	1687.25			1293.58	3083.08	2800.91		1846.6	2057.8		1899.1	2025.6			1293.58	2342.5	2580.26		2503.74	2750.05		2387.7	1635.9
	1296.15	935.1	1436.6		1398.7	990.8		926.675	1419.7			1296.15	1401.75	974.45		2621.75	1840.3		1162.8	1495.5		1285	1750.45			1296.15	3138.94	2778.06		1880.2	2123.45		1907.7	2034.05			1296.15	2389.25	2582.37		2472.15	2748		2334.93	1723.2
	1298.71	964.2	1524.3		1399.45	1053		952.2	1381.4			1298.71	1381.7	937.4		2728.8	1894.2		1186.3	1513.25		1286.25	1724.15			1298.71	3058.08	2805.11		1828.3	2081.15		1957.15	2075.4			1298.71	2484.85	2591.85		2512.95	2781.85		2414.89	1685.95
	1301.27	975.3	1584.1		1451.5	1094.8		948.925	1431.3			1301.27	1377.15	986.95		2748.7	1867.3		1170.4	1453.4		1267.85	1722.7			1301.27	3187.7	2836.81		1833.6	2120.85		1964.85	2074.3			1301.27	2496.3	2608.02		2502.9	2755.4		2382.39	1662
	1303.84	986.3	1492.5		1433.25	989.9		969.65	1463.3			1303.84	1355.1	946.75		2627.95	1889.3		1142.05	1459.95		1280.45	1737.3			1303.84	3120	2855.46		1880.4	2206.45		1924.5	2116.35			1303.84	2427.35	2608.94		2534.95	2809.3		2379.51	1731.3
	1306.4	985.1	1536.6		1482	1016.1		950.75	1473.2			1306.4	1401.05	958.95		2778.15	1893.05		1160.4	1482.6		1310.65	1732.95			1306.4	3188.22	2900.21		1904.3	2122.25		2033.1	2155.25			1306.4	2469.25	2635.69		2536.24	2855		2467.11	1672.1
	1308.96	966.9	1608.9		1517	1013.7		932.15	1500.2			1308.96	1397.75	962.5		2725.75	1993.6		1166.5	1522.65		1327.75	1754.75			1308.96	3272.66	2912.6		1919.15	2113.55		2023.1	2096.9			1308.96	2490.75	2678.75		2576.23	2955.4		2495.93	1685.35
	1311.52	970.1	1660.9		1583.8	1107.5		951.05	1642.2			1311.52	1413.45	1041.85		2899.2	2134.5		1171.55	1532.65		1321.5	1856.85			1311.52	3332	2956.07		2034.3	2267.2		2043.75	2133.8			1311.52	2468.65	2748.18		2614.14	3008.5		2526.84	1685.95
	1314.08	1007.3	1760.4		1705.7	1096.2		982.75	1699.7			1314.08	1406.6	1107.6		2810	2300.5		1186.6	1696.85		1356	1859.2			1314.08	3366.24	3022.43		1972.95	2359.45		2004.8	2302.05			1314.08	2596.85	2793.56		2652.36	2980.1		2558.06	1809.4
	1316.64	1033	1943.2		1761.95	1126.4		1018.08	1921.8			1316.64	1505.65	1186.55		2844.85	2476.75		1230.3	1784.75		1313.55	2039.1			1316.64	3489.7	3181.43		2058.15	2335.45		2050.2	2402.95			1316.64	2494.3	2893.52		2733.84	3054.65		2600.09	1905.55
	1319.2	1027.8	2009		1943.15	1113.4		1058.82	1932.6			1319.2	1469.5	1172.4		2862.55	2691.95		1293.6	1945.7		1349.75	2156.3			1319.2	3477.74	3204.51		2029	2393.2		2159.85	2382.2			1319.2	2640.65	2979.97		2758.54	3099.15		2653.19	1914.45
	1321.76	1122.5	2108.5		2007.05	1207.6		1093.43	1963.6			1321.76	1491.75	1245.2		2964.85	2811.35		1245.4	1945.5		1403.15	2285.95			1321.76	3550.32	3307.59		2021.35	2381.1		2130.75	2339.9			1321.76	2610.7	2997.97		2803.64	3158		2706.98	1934.6
	1324.31	1057.5	2064.2		2012.6	1177.4		1079.12	1971.9			1324.31	1503.8	1243.5		3004.2	2831.1		1281.7	2011		1422.2	2297.9			1324.31	3610.82	3351.79		2086.2	2538.1		2196.4	2494.7			1324.31	2731.6	3026.94		2796.65	3135.15		2697.43	1896.85
	1326.87	1081.8	2032.6		1905.6	1149.9		1085.6	1932.9			1326.87	1495.8	1239.85		2932.45	2709.1		1302.45	1908.25		1341.75	2219.2			1326.87	3586.42	3292.09		2138.4	2559		2128.45	2477.5			1326.87	2580.25	2997.76		2817.59	3093.3		2705.86	1954.45
	1329.43	1043.1	1914.5		1821.65	1188.1		1070.15	1819.7			1329.43	1570.7	1205.5		2956.65	2572.7		1292.15	1878.4		1343	2161.6			1329.43	3544	3257.64		2072.2	2378.8		2138.7	2368.95			1329.43	2550.35	2971.57		2789.84	3082.9		2616.88	1820.35
	1331.98	1109.6	1924.8		1669.7	1106.8		1015.22	1708.5			1331.98	1470.35	1103.05		2910.5	2394.75		1212.85	1761.95		1316.35	2038.35			1331.98	3486.62	3104.33		2103.85	2324.3		1990.15	2327.45			1331.98	2567.35	2879.57		2736.19	3075.75		2637.09	1799.25
	1334.53	1034.3	1756.8		1673.1	1069.8		1018.95	1600.2			1334.53	1481.6	1107.4		2971.8	2253.7		1209.45	1727.2		1269.55	2001.3			1334.53	3394.36	2997.79		2043.3	2244.65		2046.2	2179.45			1334.53	2525.4	2832.18		2656.41	3001.35		2554.95	1674.65
	1337.09	994.8	1675.8		1593.5	1152.8		991.725	1582.5			1337.09	1426.45	1023.75		2934.2	2133.3		1178.95	1600.3		1352.4	1927.6			1337.09	3377.5	2933.94		1922.25	2243.35		1928.25	2165.55			1337.09	2503.5	2746.78		2627.62	2935		2512.94	1765.5
	1339.64	983.7	1631.2		1472.4	1193.3		962.625	1557.4			1339.64	1457.95	1051		2773.7	2192.3		1180.5	1543.15		1274.8	1822.25			1339.64	3348.02	2901.43		1929.05	2173.1		1973.35	2079.15			1339.64	2518.35	2687.89		2625.14	2908.35		2468.46	1694.75
	1342.19	982.3	1733.5		1518.6	1185.9		1012.03	1540.3			1342.19	1361.8	1040.95		2832.4	2159.25		1229.25	1578.05		1330.7	1827.25			1342.19	3210.44	2881.61		1851.2	2110.25		1946.3	2089.05			1342.19	2477.85	2671.88		2579.6	2867.9		2448.5	1700.1
	1344.74	977.4	1693.6		1529.5	1162.9		968.8	1499.2			1344.74	1415.8	1022.6		2741.35	2043.4		1170.5	1549.3		1353.1	1828.45			1344.74	3223.12	2900.87		1888.6	2138.5		1978.95	2145.75			1344.74	2528.65	2672.47		2563.61	2877.65		2480.85	1722.55
	1347.29	996.6	1689		1549.15	1095.2		1012.9	1555.1			1347.29	1470.25	1065.4		2773.6	2065.5		1231.5	1514.55		1376.2	1847.05			1347.29	3287.1	2906.47		1915.45	2122.8		2004.35	2226.85			1347.29	2478.3	2729.01		2600.46	2868.1		2488.06	1695.95
	1349.84	1038.5	1692.1		1492.6	1109.3		1032.95	1593.7			1349.84	1422.15	1024.6		2862.15	2166.4		1234.6	1610.5		1352.9	1840.4			1349.84	3203.76	2939.23		2038.45	2146.8		2003.9	2190.25			1349.84	2516.55	2693.92		2578.27	2821.3		2524.62	1733
	1352.39	1057.7	1699.5		1520.2	1160.8		1014.17	1562.5			1352.39	1447.3	1036.85		2933.9	2202.65		1208.3	1613.6		1331.3	1833			1352.39	3252.3	2915.76		1963.65	2205.2		1973.85	2151.3			1352.39	2565.2	2731.43		2622.48	2858.2		2522.79	1715.35
	1354.93	1060.2	1625.1		1568.05	1122.1		1030.7	1510.1			1354.93	1423.05	1094.95		2786.25	2219.1		1223.2	1539.55		1377.45	1824.85			1354.93	3259.78	2872.51		1974.6	2176.05		1995.3	2078.35			1354.93	2577.1	2719.6		2622.25	2924.1		2513.68	1728.5
	1357.48	1041.3	1633.7		1579	1175		1026.05	1569.1			1357.48	1470.75	1079.5		2901.15	2273.75		1262.35	1565.3		1319	1864			1357.48	3277.6	2944.03		1963.4	2223.85		1979.85	2079.55			1357.48	2551.85	2737.82		2595.7	2867.55		2473.49	1717.8
	1360.03	1017.5	1674.8		1586.45	1207.3		1071.7	1621.5			1360.03	1453.15	1079.05		2874.55	2264.05		1183.45	1544.4		1277.1	1859.45			1360.03	3335.24	2926.54		1949.9	2173.6		1990.55	2158.9			1360.03	2451.5	2764.03		2615.19	2848.2		2505.93	1719.25
	1362.57	990.7	1728		1583.7	1187.7		1040.47	1507.2			1362.57	1501.45	1082.8		2831.85	2277.05		1235.15	1614		1329.6	1855.9			1362.57	3236.22	2915.71		1975.75	2156.8		1972.15	2143.75			1362.57	2516	2734.4		2625.75	2828.75		2468.74	1743.9
	1365.11	1062.2	1739.3		1628.45	1177.2		1046.43	1562.3			1365.11	1481.25	1086.9		2867.85	2295.95		1271.15	1621.85		1346.05	1864.7			1365.11	3238.9	2920.41		1982.65	2184.45		1890.55	2132.6			1365.11	2539.5	2766.33		2598.7	2931.8		2478.27	1789.8
	1367.66	1087.8	1750.9		1687.1	1164.6		1019.83	1622			1367.66	1385.35	1099.05		2869.55	2340.25		1209.45	1623.45		1320	1895.8			1367.66	3314.72	2926.93		1959.2	2245.8		2000.25	2170.6			1367.66	2458.45	2783.38		2612.32	2895.1		2549.7	1763.75
	1370.2	1020.7	1755.8		1638.1	1226.4		1049.3	1634.5			1370.2	1467.45	1062.35		2861.9	2231.5		1186.2	1593.05		1344.25	1920.45			1370.2	3325.16	3006.07		1977.85	2319.1		2009.5	2233.95			1370.2	2550.35	2790.38		2632.81	2979.3		2526.94	1706.5
	1372.74	1065.4	1831.5		1646.25	1225		1085.68	1679.7			1372.74	1483.6	1114.25		2849.75	2221.35		1204.8	1662.7		1362.85	1933.8			1372.74	3373.04	2971.83		2044.05	2133.75		2094.1	2228.7			1372.74	2599.85	2795.15		2713.89	2867.25		2580.64	1808.15
	1375.28	1016.7	1707.4		1588.15	1167.2		1053.93	1557.4			1375.28	1479.25	1106.05		2779.3	2339.85		1240.6	1642.5		1290.05	1894.05			1375.28	3341.9	2960.71		1994.6	2198.35		1966.8	2133.85			1375.28	2494.45	2785.58		2711.68	2877		2514.66	1738.9
	1377.82	1059.6	1652.2		1590.55	1127.3		1051.35	1496			1377.82	1400.65	1067.45		2818.05	2220.15		1272.85	1581.8		1327.1	1855.95			1377.82	3293.64	2957.07		1992.1	2197.75		2009.45	2225.9			1377.82	2483.7	2744.9		2683.44	2881.95		2548.41	1771.35
	1380.36	1039	1765.8		1540.2	1219.4		1040.93	1511			1380.36	1472.05	1066		2811	2152.25		1239.35	1591		1370.6	1848.95			1380.36	3326.9	2926.84		1978.65	2235.75		2041.75	2126.7			1380.36	2561	2727.77		2667.6	2967.85		2520.48	1733.6
	1382.9	1004.3	1666.8		1516.3	1112.9		1006	1571.5			1382.9	1432.2	1065.05		2838	2157.2		1191.05	1548.7		1359.15	1888.1			1382.9	3235.6	2938.69		1975.95	2158.85		2031.55	2131.1			1382.9	2600.95	2771.53		2605.7	2870.7		2557.18	1714.2
	1385.44	1062.9	1638.9		1546.7	1142.7		1007	1535.7			1385.44	1468.55	1110.1		2841.4	2074.2		1206.9	1564.05		1358.95	1828.8			1385.44	3256.28	2920.71		2009.8	2171.3		2015.15	2118.05			1385.44	2545.25	2751.84		2626.69	2816		2536.12	1667.75
	1387.97	1071.6	1675.8		1608.05	1139.1		1010.05	1515.1			1387.97	1421.75	1054.7		2831.3	2127.45		1259.9	1633.75		1350.6	1859.25			1387.97	3210.44	2978.31		1989.2	2182.8		2049.4	2164.65			1387.97	2481.35	2764.24		2632.44	2969.25		2508.11	1689.15
	1390.51	977.5	1683.7		1584.05	1097		1014.95	1505.2			1390.51	1436.05	1087.85		2797.85	2089.15		1245.6	1554.75		1287.25	1835.1			1390.51	3228.34	2949.9		1932.7	2170.6		2017	2152.55			1390.51	2458.2	2758.08		2672.55	2923.95		2556.7	1643.6
	1393.05	954.4	1651.3		1582.2	1127.7		986.075	1594.2			1393.05	1393.45	1031.75		2892.3	2076.85		1242.55	1561		1288.5	1902.25			1393.05	3328.9	3002.74		1887.7	2178.1		2034.8	2181.6			1393.05	2562.15	2760.26		2692.09	2945.75		2549.5	1761.95
	1395.58	1032.5	1683		1585.05	1078		1006.8	1620.4			1395.58	1500.25	1012.3		2903.9	2151.1		1200.95	1689.15		1314.5	1866			1395.58	3323.4	3010.74		1948.85	2331.35		2052.45	2147.6			1395.58	2595.65	2798.93		2679.44	2918.75		2595.76	1785.55
	1398.11	1004	1645.7		1618	1101.5		1003.08	1574.7			1398.11	1437	1051.45		2834	2132.45		1188.35	1622.4		1374.05	1956.6			1398.11	3302.7	3063.77		1950.2	2262.15		2113.1	2215.4			1398.11	2516.4	2812.36		2699.95	2982.75		2601.69	1802.35
	1400.65	1008.8	1688.9		1594.4	1174		1013.5	1632.8			1400.65	1482.8	1066.8		2837.65	2235.95		1255	1607.85		1361.95	2009			1400.65	3402.66	3047.46		1943.45	2272.35		2088.5	2203.2			1400.65	2626.4	2874.17		2705.86	3065.9		2572.52	1825.55
	1403.18	1006.8	1688.1		1567.75	1059.8		1029.07	1608.3			1403.18	1383.3	1121.7		2908.9	2232.1		1203.3	1674.65		1324.65	1928.6			1403.18	3433.82	3036.79		1987.05	2273.95		2088.9	2229.55			1403.18	2601.5	2877.64		2710.11	3025.8		2565.18	1774.15
	1405.71	1004.8	1808.4		1624.75	1184.2		1007.22	1599.3			1405.71	1466.35	1045.45		2859.35	2237		1198.8	1637.2		1280.7	1994.15			1405.71	3417.4	3053.39		1970.15	2173.15		1973.75	2228.65			1405.71	2485.05	2858.57		2735.36	3020.15		2590.65	1866.55
	1408.24	969.8	1684.3		1575.15	1200.2		1031.57	1657.4			1408.24	1415.25	1056.9		2949.3	2147.5		1238.45	1631.6		1373.75	1946.2			1408.24	3365.52	3036.07		1957.3	2124.4		2046.6	2275.75			1408.24	2566.8	2808.57		2677.99	2953.35		2592.9	1752.6
	1410.77	985.2	1641.2		1583.6	1161.6		1002.12	1566.3			1410.77	1491.95	1093.15		2984.4	2125.45		1220.7	1585.3		1351.75	1916.2			1410.77	3322.14	3008.26		1938.3	2226		2074.1	2188.65			1410.77	2616.15	2810.79		2687.61	2941.35		2534.44	1767.25
	1413.3	1095.6	1604.1		1541.8	1171.4		981.05	1499.8			1413.3	1414.5	1050.2		2891.05	2139.3		1201.45	1529.1		1327.35	1867.45			1413.3	3348.96	2954.07		1991.1	2104.4		1958.15	2164.3			1413.3	2602.75	2746.81		2655.02	3030.7		2491.02	1729.9
	1415.83	1002	1622.9		1518.15	1155.1		1012	1386.7			1415.83	1441.85	1018.7		2736.6	2014.75		1162.05	1516.9		1300	1777.7			1415.83	3317.12	2932.2		1886	2172.7		2008.95	2124.95			1415.83	2602	2724.83		2618.64	2859.25		2533.95	1705.4
	1418.36	985.6	1606		1464.35	1135.3		1006.58	1450.4			1418.36	1468.1	1061.9		2821.05	2004.8		1173.05	1526.8		1376.8	1731.15			1418.36	3416.08	2946.16		1918.65	2141.95		1976.75	2100.9			1418.36	2477.15	2738.68		2658.01	2823.75		2550.6	1769.75
	1420.88	961.8	1545.1		1523.7	1109.9		993.975	1382.5			1420.88	1426	969.25		2868.05	1998.15		1204.6	1572.7		1380.85	1683.9			1420.88	3338.12	2918.69		1935.85	2173.05		2057.75	2166.55			1420.88	2548.9	2746.03		2670.1	2926.8		2540.86	1691.95
	1423.41	1066.2	1590.7		1449.85	1030.4		943.6	1462.7			1423.41	1499.4	989.1		2928.45	1948.35		1232.4	1522.05		1305.9	1707.8			1423.41	3348.58	2993.84		1997.3	2213.45		1966.8	2142.6			1423.41	2529.15	2781.72		2722.07	2937.65		2550.66	1766.75
	1425.93	990.6	1547.1		1493.35	1056.2		979.25	1432.3			1425.93	1468.55	976.65		2806.55	1919		1225.6	1458		1350.6	1787.5			1425.93	3313.68	2914.67		1895.5	2137		2068.95	2129.85			1425.93	2551.65	2789.48		2695	3017.3		2539.27	1702.7
	1428.46	1052.1	1566.7		1467.65	1109.2		988.775	1417.8			1428.46	1446.5	1002.45		2740.4	1931.05		1250.25	1484.3		1352.8	1746.95			1428.46	3307.64	2929.49		1993.45	2165.85		1991.05	2165.2			1428.46	2570.65	2783.58		2710.34	2884.25		2521.65	1711.5
	1430.98	989.9	1509.1		1484.95	1075.9		970.675	1499			1430.98	1470.3	949.8		2841.1	1905		1170	1426.5		1367.45	1750.2			1430.98	3305.38	2924.47		2055.35	2197.4		2018.45	2133.55			1430.98	2552	2816.7		2676.25	2792.7		2500.85	1631.55
	1433.5	1029.4	1530.6		1459.9	1102.8		975.9	1410.3			1433.5	1437.1	942.2		2751	1942.3		1150.1	1434.65		1356.45	1733.6			1433.5	3205.92	2869.5		1910.45	2228.5		2078.85	2110.5			1433.5	2581.35	2801.98		2689.66	2926.95		2496.9	1734.95
	1436.03	1002.1	1525.2		1469	1025.7		983.6	1433.6			1436.03	1443.9	961.1		2724.65	1955.4		1182.15	1515.3		1347.05	1778.65			1436.03	3258.74	2947.21		1964.05	2223		1936.95	2167.1			1436.03	2660.35	2803.59		2688.07	3004		2543.86	1707.75
	1438.55	957.5	1566.9		1463.15	1063.6		981.6	1387.9			1438.55	1403.95	917.5		2700.55	1948.3		1199.75	1536.75		1323.55	1739.65			1438.55	3316.64	2974.29		1989.55	2180.6		2147.25	2155.05			1438.55	2586.2	2796.2		2643.02	2923.4		2545.07	1745.5
	1441.07	983.7	1576.4		1421.35	1116.5		980.35	1464.5			1441.07	1451.7	948		2774.55	1920.7		1255.9	1544.65		1352.55	1797.55			1441.07	3320.52	2947.01		1950.7	2262.6		2020.4	2180.5			1441.07	2544.25	2760.77		2656.65	2807.9		2524.3	1786.6
	1443.59	1045.2	1641.8		1434.15	1056.1		967.525	1415.4			1443.59	1467.45	928.3		2878.1	1943.55		1196.45	1502.05		1358.15	1814.85			1443.59	3409.16	2980.4		2050.4	2240.7		2053.45	2169.55			1443.59	2515.35	2796.96		2664.81	2970.7		2581.32	1772.35
	1446.11	941.1	1665.5		1520.75	1128.9		964.7	1482.6			1446.11	1421.85	989.35		2867.85	1959.55		1181.95	1556.85		1364.45	1806.1			1446.11	3405.3	3017.01		1990.4	2167.85		2030.95	2197.75			1446.11	2513.5	2829.69		2689.9	2873.25		2567.98	1753.95
	1448.62	973.7	1724.1		1449.3	1113		995.675	1486.4			1448.62	1419.25	999.2		2806.45	1982.55		1197.5	1529.8		1403	1823.9			1448.62	3336.2	2938.21		2035.2	2305.25		2033.75	2173.2			1448.62	2582.3	2825.33		2713.19	3011.7		2552.12	1743.1
	1451.14	959.3	1544.4		1536.8	1154.7		973.85	1505.9			1451.14	1472	1002		2835.55	1974.3		1223.25	1532.35		1352.3	1799.55			1451.14	3282.56	3023.16		1965.3	2286.4		2033.85	2164.1			1451.14	2592.15	2901.93		2740.43	3011.4		2644.12	1798.45
	1453.66	957.5	1645.9		1552.85	1036.5		965.45	1472.6			1453.66	1458.15	1030.85		2924.45	1937.05		1243.4	1454.15		1344.05	1849.75			1453.66	3432.2	3006.74		1978.35	2290.8		2053.65	2224			1453.66	2626.2	2879.9		2726.45	3014.45		2597.2	1832.8
	1456.17	1048.7	1686.4		1457.8	1072.5		1006.15	1435.5			1456.17	1461.45	1001.25		2847.95	2005.95		1216.85	1569.15		1411	1788.7			1456.17	3403.78	3064.31		2084.6	2277.1		2003.55	2297.3			1456.17	2629.3	2864.85		2738.31	3052.15		2603.64	1807.1
	1458.69	1011.8	1668.9		1501.9	1103.5		982.15	1519.6			1458.69	1460.5	1004.6		2966.1	1981.25		1259.85	1578		1429.25	1824.55			1458.69	3430.18	3054.11		2060.1	2305.95		2016.85	2192.7			1458.69	2626.55	2895.12		2697.39	3102.8		2612.41	1820.15
	1461.2	970.7	1611.9		1457	1113.2		993.35	1513.9			1461.2	1472.4	982.9		2878.3	2026.75		1186	1536.6		1354	1786.4			1461.2	3369.46	3067.37		2004.6	2316.1		2076.15	2244.9			1461.2	2634.2	2920.1		2740.43	2979.75		2633.1	1822.55
	1463.72	990	1587.4		1503.95	1035		991.575	1471.8			1463.72	1460.75	963.15		2906.25	2018.4		1224.45	1532		1386.1	1851.65			1463.72	3384.6	3026.83		1999.4	2179.1		2114.5	2186.1			1463.72	2640.6	2911.2		2730.73	3043.5		2598.79	1814.5
	1466.23	1023.8	1548		1541.25	1033.7		989.325	1544.7			1466.23	1507.95	992.3		2844.15	2034.35		1238.3	1545.6		1426	1876.75			1466.23	3359.46	2998.4		2025.75	2189.85		2042.8	2173.9			1466.23	2714.6	2913.68		2726.86	2946.1		2605.94	1791
	1468.74	1031.1	1624.2		1530.85	1101.7		1033.28	1504.6			1468.74	1426.65	989.4		2875.8	1966.4		1284.4	1562		1369.7	1866.5			1468.74	3375.5	3032.69		1936.6	2287.8		2072.15	2230.6			1468.74	2667.85	2851.36		2741.35	3012.4		2621.35	1763.8
	1471.25	1046.3	1594		1505.3	1150		973.025	1497.1			1471.25	1456.35	989.1		2798.3	2068.9		1171.95	1578.5		1455.5	1801.65			1471.25	3435.48	3055.06		1946.75	2256.6		2039.4	2206.4			1471.25	2606.65	2902.64		2774.06	2935.4		2656.3	1728.4
	1473.76	1029.6	1635		1532.9	1069.3		997.125	1488.6			1473.76	1446.8	980.35		2989.75	2009.5		1258.15	1562.2		1385.95	1809.65			1473.76	3424.06	3062.79		2013.35	2254.6		2210.55	2330.05			1473.76	2631.95	2892.7		2769.46	3015.95		2642.07	1792.65
	1476.27	1032.9	1550.3		1478.55	1124.8		978.5	1459.3			1476.27	1469.2	1009.4		2893.9	1973.25		1232.45	1586.25		1403	1866.95			1476.27	3443.56	3072.9		2041.55	2246.65		2102.2	2254.6			1476.27	2653.05	2939.33		2767.51	3169.35		2641.98	1751.7
	1478.78	1078.6	1550.9		1534.55	1126.2		985.2	1526.5			1478.78	1468.95	981.3		2853.65	2047.65		1233.85	1581.05		1388.5	1872.15			1478.78	3449.22	3068.73		2011.1	2211.4		2137.65	2204.25			1478.78	2607.95	2923.49		2781.43	3065.9		2647.11	1735.05
	1481.29	960	1605.6		1541.7	1079.7		956.95	1501.4			1481.29	1467.4	973.95		2861.05	2051.45		1180.35	1528.5		1383.15	1865.3			1481.29	3370.52	3022.14		2036.6	2299.8		2084.5	2215.6			1481.29	2599.15	2915.66		2766.5	3013.15		2614.95	1780.95
	1483.8	1052	1618.1		1556.6	1075		988.025	1466.4			1483.8	1480	1011.65		2810.3	1985.75		1190.4	1610.1		1405.5	1880.55			1483.8	3379.96	3044.64		1989.55	2348		2093.05	2224.15			1483.8	2556.4	2875.53		2729.99	2995		2626.35	1801.3
	1486.3	975.6	1606.7		1539.4	1036.2		1011.6	1520.1			1486.3	1505.2	1004.15		2937.9	1997.9		1235.8	1525		1399	1869.6			1486.3	3433.9	3033.61		2046.95	2223.65		2060.3	2140.25			1486.3	2659.65	2933.87		2768.79	3030.2		2657.76	1775
	1488.81	1026.7	1627		1547.25	1085		994.925	1550.7			1488.81	1430.25	998.65		2893.85	1929.7		1199.15	1505.25		1382.15	1901.55			1488.81	3420.68	3065.21		2021	2291.15		2098.05	2187.9			1488.81	2669.6	2897.48		2813.59	3113.3		2657.43	1835.05
	1491.31	1028.5	1711.9		1503.85	1061		988.025	1565.1			1491.31	1478.7	1016.4		2943.55	2018.7		1179.8	1590.5		1454.2	1848.4			1491.31	3442.74	3075.97		2015	2261.15		2085.65	2235.3			1491.31	2670.95	2884.93		2833.96	2977.55		2638.62	1810.35
	1493.82	979.4	1657.2		1548.95	1030.4		993.175	1522.5			1493.82	1497.05	994.35		2866.45	2024.1		1281.45	1579.5		1368.2	1867.95			1493.82	3525.64	3020.91		2008	2209.75		2075.2	2225.5			1493.82	2645.55	2951.55		2761.2	3164.65		2645.04	1808.85
	1496.32	1025.3	1675		1599.75	1160.7		1018.12	1581.1			1496.32	1531.15	1053.25		2942.1	2045.15		1232.2	1597.55		1407.65	1914.75			1496.32	3445.02	3071.6		2053.9	2224.8		2125.9	2343.15			1496.32	2589.5	2940.43		2817.24	3060.55		2664.75	1914.95
	1498.82	973	1657.5		1572.3	1051.5		1016.65	1552.3			1498.82	1535.35	1016.85		2911.2	2075.95		1177.75	1677.5		1436.9	1965.5			1498.82	3435.38	3098.19		2023.75	2314.6		2014.05	2317.2			1498.82	2705.6	2951.47		2825.19	3103.5		2692.29	1942.8
	1501.32	1081.3	1675.8		1675.9	1142.6		983.6	1700			1501.32	1445.95	1021.4		2987.85	2092.55		1255.5	1634.5		1398.35	1969.9			1501.32	3475.24	3180.54		2051.4	2304.1		2119.35	2261.25			1501.32	2746.75	2991.63		2818.74	3132.75		2645.99	1893.65
	1503.82	1001	1667.9		1681.1	1087.6		1033.32	1682.2			1503.82	1530.35	1003.25		3012.1	2164.4		1233.45	1747.45		1391.95	1961.35			1503.82	3480.5	3191.71		2045.3	2258.65		2147.15	2249.45			1503.82	2740.75	2987.97		2826.7	3194.25		2718.51	1897.8
	1506.32	1006.5	1701.3		1680.6	1070.9		1026.9	1666.8			1506.32	1544.25	1060.9		3127.35	2222.9		1192.5	1683.55		1447.95	1993.55			1506.32	3528.12	3205.94		2066.05	2327.65		2113.75	2218.35			1506.32	2680.15	3014.75		2801.01	3088.45		2738.6	1943.05
	1508.82	977	1667.8		1731.2	1174.2		1015.05	1780.3			1508.82	1606.15	1071.8		3053.6	2171.85		1263.25	1703.15		1514.5	2060.15			1508.82	3454.38	3203.29		2031.4	2295.1		2115.5	2301.75			1508.82	2706.3	3044.8		2847.06	3221.45		2720.73	1961
	1511.32	957	1791.1		1741.75	1092.8		1030.07	1746.8			1511.32	1589.8	1096.05		3142.7	2190		1296.4	1716.85		1501.8	2137.6			1511.32	3560.14	3196.36		2131.2	2328.6		2050.7	2256.9			1511.32	2757.85	3101.73		2868.64	3179.1		2714.32	2005.7
	1513.82	1003.5	1696.4		1749.25	1137.5		1006.9	1805.2			1513.82	1664.8	1072.35		3191.05	2253.35		1276.85	1691.7		1506.75	2180.35			1513.82	3570.68	3184.67		1982.05	2399.15		2147.3	2365.95			1513.82	2703.25	3060.35		2865.38	3101.25		2747.75	2046.05
	1516.32	1077.2	1762.2		1783.7	1176.8		1032.38	1792.6			1516.32	1617	1077.6		3131.8	2171.75		1378.35	1702.2		1545.5	2147.25			1516.32	3574.36	3181.09		2068.15	2364.8		2181.6	2314			1516.32	2748.55	3061.78		2905.34	3173.3		2760	2023.8
	1518.81	1058.7	1649.3		1857.55	1132.1		1063.57	1742.2			1518.81	1632.3	1001.8		3292.7	2141.9		1281.4	1683.35		1497.6	2192.7			1518.81	3653.3	3240.17		2159.05	2443.8		2186.25	2294.3			1518.81	2749.55	3081.22		2905.06	3213.8		2764.96	2046.65
	1521.31	1060.8	1589.7		1824.95	1088.3		1053.65	1713.9			1521.31	1661.85	1033.1		3192.95	2173.8		1265.35	1750.7		1587.85	2149.6			1521.31	3567.96	3255.01		2105.35	2412.85		2208.75	2299.7			1521.31	2668.8	3087.02		2882.12	3177.55		2775.64	2074.25
	1523.8	1036.6	1633.2		1740.6	1148.1		1037.2	1644.1			1523.8	1586.15	1063.55		3261.8	2112.6		1261.85	1675.15		1547.1	2152.2			1523.8	3567.02	3231.7		2072.35	2386.75		2235.85	2344.9			1523.8	2727.7	3080.18		2942.15	3144.35		2794.86	2003.6
	1526.3	1096.1	1631.6		1639.75	1144.4		1057.1	1672.8			1526.3	1626	1032.1		3139.2	2069.65		1273.55	1661.2		1527.9	2108.2			1526.3	3605.1	3197		2094.7	2293.15		2190	2303.6			1526.3	2711.6	3063.04		2877.1	3125.05		2775.23	1973.35
	1528.79	1055.4	1631.3		1626	1179		1018.9	1618.9			1528.79	1632.05	1026.75		3149.4	2088.45		1232.9	1659.05		1530.55	1981.95			1528.79	3538.98	3212.47		2156.6	2288.05		2163.4	2261.45			1528.79	2803.6	3076.69		2880.04	3173.75		2774.59	1970.05
	1531.28	1034.6	1662.3		1598.25	1111.5		1036.25	1636.2			1531.28	1544.35	1047.3		3033.85	2064.95		1247.9	1706		1466.45	1952.5			1531.28	3540.76	3189.2		2136.7	2276.75		2165	2246.15			1531.28	2775.6	3109.12		2857.86	3284.3		2757.06	1885.95
	1533.78	1026.3	1652.8		1623.25	1134.5		1034.4	1583.2			1533.78	1539.3	1026.8		3093.95	2064.75		1277.1	1653.55		1477.8	1945.1			1533.78	3578.76	3178.9		2034	2265.7		2213.35	2273.15			1533.78	2776.5	3098.23		2895.89	3208.35		2812.1	1901.25
	1536.27	1067.8	1644.3		1636.2	1135.1		1031.4	1613.9			1536.27	1567.35	1023.45		3071.55	2056.5		1272.35	1687.55		1390.85	1962.3			1536.27	3585.26	3176.8		2129.05	2428.35		2131.7	2308.7			1536.27	2817.45	3110.11		2933.95	3166.15		2785.6	1905.95
	1538.76	1015.6	1791.7		1593.85	1192		1037.75	1619.4			1538.76	1527.85	1023.2		3046.8	2042.25		1221.7	1703.95		1449.95	1960.75			1538.76	3502.94	3263.76		2114.2	2380.95		2217.6	2334.45			1538.76	2771.85	3101.76		2891.64	3222.2		2833.05	1891.25
	1541.25	1089.5	1626.6		1641.85	1177		1012.5	1591.2			1541.25	1479.55	1071.1		3072.55	2177.9		1250.05	1652.45		1446.1	1932.85			1541.25	3517.3	3283.34		2128.4	2394.3		2192.2	2328.55			1541.25	2797.45	3042.5		2913.75	3256.55		2781.2	1872.5
	1543.73	1023.6	1707.4		1657.65	1183.1		1063.53	1561			1543.73	1595.25	1052.45		3071.45	2155.75		1284.1	1665.2		1460.25	1973.85			1543.73	3620.14	3319.56		2169.2	2442.1		2199.1	2407.7			1543.73	2766.25	3139.03		2990.21	3150.1		2862.38	1888.3
	1546.22	1091.7	1696.5		1647.5	1154.8		1061.3	1597.2			1546.22	1605.2	1053.05		3058.5	2153.7		1258.05	1662.85		1448.65	1967.45			1546.22	3630.92	3285.81		2091.7	2428.45		2193.45	2387.75			1546.22	2817.25	3111.53		2987.91	3240.15		2888.74	1857.1
	1548.71	1049.1	1719.1		1646.35	1198.1		1048.12	1621.3			1548.71	1557.9	1064.4		2982.45	2241.5		1290.2	1661.55		1411.3	1936.6			1548.71	3641.46	3289.69		2143.4	2332.7		2206.85	2417			1548.71	2830.2	3133.16		2975.05	3297.35		2856.21	1880
	1551.2	1026.9	1690.1		1537.65	1110		1085	1613.3			1551.2	1536.2	1029.15		3040.3	2138.45		1221.1	1722		1455.3	1970.2			1551.2	3604.76	3285.4		2084.45	2411.85		2109.45	2355.1			1551.2	2660.45	3123.43		2934.88	3127		2812.3	1918.2
	1553.68	1102	1822		1629.9	1109.2		1070.55	1589.7			1553.68	1514.75	1031.3		3076.65	2198.5		1265.85	1606.85		1477.45	1886.75			1553.68	3672.2	3275.13		2121.3	2421.35		2141	2358			1553.68	2755	3129.31		2895.77	3203.3		2817.25	1888.95
	1556.17	1060.9	1675.4		1544.85	1225.2		1062.95	1556.1			1556.17	1573.85	1040.95		3063.65	2112.35		1267.6	1666.95		1418.5	1892.75			1556.17	3601.36	3297.84		2148.9	2324.25		2141.35	2269.65			1556.17	2771.1	3075.93		2925.02	3216.35		2795.06	1846.2
	1558.65	1072.7	1674.7		1599.2	1162.3		1052.1	1634.9			1558.65	1548.2	1044.35		3098.75	2189.1		1272	1643		1452.3	1927.05			1558.65	3593	3237.14		2161.8	2365.7		2105.6	2312.35			1558.65	2763.5	3098.22		2940.81	3291.75		2770.96	1869.8
	1561.13	1177.6	1806.6		1641.9	1192.9		1075.5	1569.6			1561.13	1518.65	1041.9		3066.55	2205		1296.3	1665.35		1431.6	2005.1			1561.13	3660.96	3246.81		2133.45	2350.9		2202.65	2332.6			1561.13	2840.2	3089.04		2930.95	3263.25		2797.19	1839.7
	1563.61	1083.9	1759		1621.95	1152.3		1076.25	1667.2			1563.61	1512.4	1065.5		3116.55	2216.75		1403.25	1687		1495.05	1986.4			1563.61	3600.16	3239.19		2107.2	2364.05		2214.65	2417.05			1563.61	2691.55	3076.41		2960.91	3261.3		2776.89	1870.85
	1566.1	1153.1	1720.1		1689.3	1225.9		1123.07	1629.7			1566.1	1553.9	1062.65		3026.45	2329.6		1350.05	1709.2		1469.6	2017.2			1566.1	3684.12	3284.04		2164.1	2399.75		2155.8	2391.75			1566.1	2826.05	3085.17		2994.24	3203.5		2823.35	1880.35
	1568.58	1093.6	1666.6		1670.75	1252.2		1103.15	1593.7			1568.58	1651.35	1125.75		3280.65	2336.65		1299.2	1731.7		1492.85	2055.2			1568.58	3676.68	3291.36		2199.1	2396.2		2130.6	2309.15			1568.58	2744.8	3139.22		2988.06	3261.8		2851.73	1872.65
	1571.06	1141.3	1858.5		1771.2	1337.4		1149.47	1736.2			1571.06	1559.55	1107.75		3199.6	2352.25		1327.2	1697.35		1440.15	1986.8			1571.06	3694.48	3268.83		2144.15	2399.55		2224.6	2380			1571.06	2906.2	3110.16		2957.54	3185.25		2870.65	1923.2
	1573.54	1159	1804.7		1754.55	1328.3		1169.55	1622.3			1573.54	1576.75	1164.65		3196.3	2351.85		1344.5	1713.6		1515.75	1951.5			1573.54	3660.94	3309.41		2215.2	2401.85		2187.8	2425.6			1573.54	2760.15	3095.22		2979.74	3206.1		2923.44	1942.85
	1576.02	1119.6	1861.5		1769.9	1335.1		1211.97	1800.4			1576.02	1647.25	1180.35		3325.75	2511.8		1407.9	1818.8		1498.6	2087.55			1576.02	3748.28	3350.39		2175.35	2452.85		2212.75	2383.3			1576.02	2876.05	3110.11		2983.66	3262.05		2854.6	1952.4
	1578.49	1222.7	2063.6		1806.65	1334.3		1228.32	1809.8			1578.49	1644.65	1250.65		3304.55	2651.65		1419.7	1761.4		1479.65	2042.15			1578.49	3816.36	3399.79		2181.5	2449		2217.75	2418.1			1578.49	2832.45	3248.47		3099.69	3259.1		2864.25	1948.4
	1580.97	1325.5	2068.1		1864.55	1406.6		1260.62	1878.2			1580.97	1698	1327.3		3339.95	2877.65		1408.9	1883.55		1507.9	2195.3			1580.97	3804.94	3410.49		2250.9	2541.45		2271.55	2547.35			1580.97	2954.85	3254.59		3137.68	3368.65		2956.07	2065.4
	1583.45	1264	2282.3		2031.05	1501.2		1318.07	2063			1583.45	1726.4	1314.7		3420.4	3021.85		1439.05	1958.35		1511.15	2221.3			1583.45	3891.08	3408.91		2263.75	2506.6		2313.5	2533			1583.45	2948.15	3293.29		3139.1	3423.5		2978.99	2011.3
	1585.92	1347	2359.8		2179	1516		1325.97	2173.3			1585.92	1752.05	1415.8		3512.35	3188.15		1534	2073.6		1539.45	2434.5			1585.92	3906.98	3525.83		2223.4	2572.05		2398.05	2574.2			1585.92	2956.6	3331.18		3187.76	3382.35		3041.35	2074.1
	1588.4	1419	2542.3		2291.75	1560.6		1355.93	2262.8			1588.4	1842.9	1532		3572.2	3431.7		1539.4	2144.15		1546.8	2483.45			1588.4	4009.12	3591.49		2349.6	2616.9		2412.4	2705.95			1588.4	2958.35	3376.96		3211.95	3488.3		3030.55	2152
	1590.87	1423	2527.6		2347.65	1576.1		1388.55	2205.9			1590.87	1809.75	1591.2		3607.15	3686.85		1554.2	2164		1587.9	2618.35			1590.87	4007.74	3691.44		2327.95	2753.55		2321.2	2754.85			1590.87	3035.05	3441.68		3238.56	3535.65		3051.8	2178.85
	1593.34	1356.8	2692.8		2275.8	1636.7		1425.4	2335.4			1593.34	1824.55	1596.75		3626.5	3627.45		1543.2	2337.5		1536.2	2665.6			1593.34	4132.12	3772.97		2378.75	2691.9		2490.15	2654.3			1593.34	3085.55	3481.76		3263.65	3536.9		3084.86	2111.7
	1595.82	1439.2	2695.6		2333.5	1543.1		1405.78	2318.5			1595.82	1839.9	1552.4		3699.8	3677.4		1585.5	2238.6		1592.1	2565.55			1595.82	4004.66	3816.04		2372.15	2669.75		2377.55	2712.7			1595.82	3039.85	3481.07		3219.88	3542.65		3075.66	2122.8
	1598.29	1428.1	2529.3		2226.5	1562.7		1383.22	2221.4			1598.29	1798	1550		3658.05	3507.45		1507.8	2237.8		1557.9	2637.5			1598.29	4050.4	3682.46		2380.4	2711.5		2349.95	2574.45			1598.29	2971.4	3460.12		3285.39	3583.1		3094.19	2104.55
	1600.76	1316.8	2382.2		2114.25	1551.6		1303.35	2098			1600.76	1734.05	1428.25		3534.85	3281.1		1487.8	2109.6		1500.2	2452.4			1600.76	4034.58	3687.64		2355.9	2669.6		2351.45	2609.45			1600.76	2998.2	3422.75		3235.34	3522.55		3037.71	2120.8
	1603.23	1293.9	2266.7		2001.35	1460.9		1256.97	2017.8			1603.23	1764.3	1383.2		3534.25	3091.85		1514.05	1958		1522.75	2381.75			1603.23	3957.12	3687.19		2279.05	2575.4		2267.15	2517.1			1603.23	3031.7	3340.89		3146.85	3433.6		3038.24	2099.9
	1605.7	1221	2147.5		1860.35	1383.5		1212.97	1924.5			1605.7	1664.85	1303.95		3414.15	2806.5		1375.25	1953.7		1494.3	2210.45			1605.7	3912.22	3589.89		2219.9	2454.95		2335.3	2523.5			1605.7	2842.4	3300.34		3067.93	3297.9		2975.81	2027.6
	1608.17	1216.5	1956.4		1818	1361.1		1179.65	1826.5			1608.17	1603.95	1229		3431.85	2642.85		1395.55	1854.25		1537.8	2166.3			1608.17	3833.56	3439.71		2140.85	2464.3		2220.45	2473.15			1608.17	2930.7	3225.26		3077.26	3284.95		2959.96	1952.95
	1610.64	1156	1847.3		1750	1306.4		1179.82	1840.1			1610.64	1636.55	1185.9		3299.25	2517.2		1385.55	1737.65		1510.4	2069.85			1610.64	3752.48	3451.83		2259.3	2456.5		2238.45	2489.1			1610.64	2902.95	3233.78		3097.68	3262.9		2913.54	2028.2
	1613.1	1129.3	1852.8		1614.2	1215.8		1138.75	1769.6			1613.1	1644.25	1112.05		3168.15	2423.15		1350.35	1763.8		1543.95	1959.25			1613.1	3766.12	3355.49		2219	2506.6		2248	2417.75			1613.1	2889.75	3187.65		3022.7	3204.5		2929.77	1925.35
	1615.57	1143.6	1777.9		1679.8	1192.4		1119.25	1613			1615.57	1638.5	1160.8		3196.6	2387.6		1309.1	1717.8		1542.7	1999.9			1615.57	3675.72	3285.11		2163.65	2438.9		2189.2	2410.2			1615.57	2843.35	3132.75		3000.88	3320.9		2871.85	1915.7
	1618.03	1125.5	1706.9		1613.75	1264.4		1057.15	1540.3			1618.03	1621.05	1093.5		2998.5	2276.45		1379.6	1705.15		1544.75	2001.4			1618.03	3629.16	3307.97		2189.95	2465.1		2287.9	2330.85			1618.03	2865.45	3153.57		3068	3277.2		2830.48	1950.9
	1620.5	1108.9	1799.5		1567.3	1263.6		1065.9	1647.1			1620.5	1604.95	1097.3		3217.55	2144.7		1347.65	1687.05		1529.35	1872.75			1620.5	3704.94	3327.29		2206	2431.7		2268.15	2425.3			1620.5	2879	3161.62		3040	3290.75		2866.81	1907.25
	1622.96	1075.5	1705.2		1579.15	1227.7		1089.57	1689.3			1622.96	1632.75	1085.25		3129.6	2270.75		1327.65	1711.45		1470.4	1906.6			1622.96	3679.68	3318.7		2174.7	2352.05		2196.9	2375.55			1622.96	2844.4	3162.72		3033.89	3195.1		2846.48	1935.25
	1625.43	1101	1761.5		1601.75	1223.6		1086.72	1618.1			1625.43	1582.15	1094.55		3223.85	2278.65		1274.75	1667.95		1507.7	1931.3			1625.43	3650.84	3291.89		2148.45	2378.3		2213.4	2376.45			1625.43	2894.8	3122.89		3009.46	3195.65		2902.68	1908.85
	1627.89	1094.3	1743.9		1580.55	1193.1		1097.38	1580.2			1627.89	1535.65	1098.55		3165.95	2222.3		1263.45	1638.5		1535.2	1930.95			1627.89	3615.8	3293.73		2117.2	2474.35		2148.9	2363.2			1627.89	2905.6	3125.25		2974.26	3304.35		2825.45	1938.2
	1630.35	1065.9	1663.1		1632.85	1269.5		1104.43	1574.4			1630.35	1573.15	1091.85		3114.3	2226.95		1331.25	1584		1527.9	1904.15			1630.35	3686.72	3212.8		2117.45	2387.45		2180.9	2401.7			1630.35	2909.35	3112.44		2996.18	3319		2848.79	1971.7
	1632.81	1143.1	1631.3		1618.9	1264.8		1065.8	1599.1			1632.81	1609.6	1076.3		3149.95	2073		1346.75	1638.3		1521.25	1936.35			1632.81	3707.34	3263.76		2170.4	2380.75		2181.3	2238.95			1632.81	2922.05	3160.02		3003.73	3233.6		2880.94	1899.5
	1635.27	1134.2	1709.6		1599.2	1254.9		1104.12	1596.6			1635.27	1588.85	1068		3238.95	2158.9		1290.45	1710.35		1486.85	1956.35			1635.27	3724.06	3291.57		2222.75	2383.7		2153.55	2293.25			1635.27	2856.2	3209.92		3008.52	3303.75		2866.43	1902.65
	1637.73	1131.9	1627.9		1570.7	1194.9		1108.47	1563.1			1637.73	1570.15	1062.55		3152.4	2204.15		1327.7	1666.75		1495.4	1871.05			1637.73	3734.5	3351.39		2196.8	2371.45		2170.45	2404.55			1637.73	2909.45	3189.69		3014.04	3277.6		2837.09	1870.05
	1640.19	1085.8	1740.8		1596.3	1255.1		1138.1	1556.8			1640.19	1643.1	1089.85		3192.2	2202.7		1272	1606.2		1557.75	1919.1			1640.19	3750	3343.3		2170	2469.75		2255.75	2377.9			1640.19	2915.3	3190.05		2999.25	3278.45		2875.84	1920.1
	1642.65	1172.4	1625.1		1585.65	1195.2		1112.18	1559.9			1642.65	1613.35	1074		3181.75	2166.15		1324.4	1597.15		1553.95	1967.65			1642.65	3693.36	3377.79		2144.3	2415.3		2195.5	2406.75			1642.65	2768.8	3216.52		3032.05	3335.8		2902.19	1938.35
	1645.11	1122.3	1644.8		1586.1	1268.9		1103.6	1624.7			1645.11	1681.55	1080.45		3190	2183.75		1328.5	1662.05		1553.9	1935.05			1645.11	3707.8	3393.97		2126.35	2427.15		2226.3	2460.4			1645.11	2834.65	3186.9		3033.91	3353.85		2943.79	1903.45
	1647.56	1094.7	1612.9		1571	1269.1		1108.05	1510.4			1647.56	1667.2	1073.55		3221.95	2143.4		1369.05	1619.95		1588.85	1858.6			1647.56	3765.7	3378.26		2215.6	2508.1		2250.4	2421.05			1647.56	2836.35	3173.49		3042.12	3379.4		2914.02	1825.85
	1650.02	1102.2	1629.9		1597.45	1209.8		1105.03	1561.2			1650.02	1637.85	1061.05		3365.4	2117.2		1378.65	1661.15		1504.35	1894.8			1650.02	3770.82	3342.69		2150.25	2446.15		2236.6	2410.2			1650.02	2825.05	3180.2		3089.52	3242.3		2948.19	1957.75
	1652.47	1161.4	1671.5		1584.55	1201.8		1089.97	1537.4			1652.47	1557.25	1087.45		3265.85	2160.3		1396.5	1628		1581.8	1980.7			1652.47	3745.36	3348.39		2240.8	2403.2		2224.8	2364.6			1652.47	2801.35	3187.11		3075.06	3303.6		2953.88	1933.35
	1654.93	1082.9	1752.1		1620.1	1212		1083.72	1558.1			1654.93	1628.85	1020.4		3208.75	2111.8		1374.4	1622.3		1501.25	1842.6			1654.93	3738.5	3350.77		2288.3	2411.75		2227.85	2385.25			1654.93	2883.45	3189.31		3074.26	3224.95		2917.46	1898.35
	1657.38	1038.9	1683.2		1478.7	1142.1		1068.15	1571.3			1657.38	1624.55	1067.8		3064.95	2063.35		1351.95	1635.15		1531.7	1905.2			1657.38	3705.78	3346.26		2226.75	2436.95		2264.75	2410.95			1657.38	2889.9	3130.73		3016.64	3274.95		2911.54	1946
	1659.83	1132.8	1658.4		1564.05	1195.9		1064.35	1449.5			1659.83	1576.35	994.4		3021.4	2052.7		1336.35	1587.3		1501.8	1902.95			1659.83	3591.98	3365.54		2083.65	2439.45		2211.15	2285.2			1659.83	2820.45	3117.86		3025.29	3271.75		2905.65	1931.7
	1662.29	1077.6	1581.7		1533.15	1206.4		1029.75	1516.7			1662.29	1561.85	1006.65		3120.9	2052.4		1282.1	1533		1559.85	1875.75			1662.29	3610.42	3294.47		2100.55	2373.55		2212.6	2342.75			1662.29	2803.6	3159.57		2987.06	3190.35		2860.5	1885.4
	1664.74	1061.1	1597		1501.1	1124.6		1072.38	1480.6			1664.74	1458.85	1025.8		3048.15	2061		1235.1	1635.55		1516.35	1917.8			1664.74	3691.02	3296.6		2138.75	2384.4		2230.75	2378.5			1664.74	2923.75	3201.65		3006.93	3197.7		2866.7	1888.7
	1667.19	1021.5	1685.4		1563.85	1148.7		1075.4	1512.9			1667.19	1610.1	976.75		3021.9	1942.15		1297.6	1623.6		1555	1802.25			1667.19	3703.16	3360.57		2192.5	2422.4		2208.8	2318.1			1667.19	2879.3	3204.85		3041.61	3319.25		2918.38	1946.55
	1669.64	1182.4	1595.8		1542.95	1142.5		1072.85	1609.8			1669.64	1558.55	1020.05		3131	2003.5		1275.75	1579.8		1570.85	1854.9			1669.64	3691.68	3415.59		2154.85	2527.05		2193.95	2405.6			1669.64	2930.15	3245.62		3094.51	3267.05		2947.91	1923.5
	1672.09	1076.5	1726		1547.85	1121.5		1033.2	1539.3			1672.09	1543.2	1000.05		3175.85	2082.15		1322.5	1635.15		1530.5	1871			1672.09	3794.3	3405.3		2216.15	2406.5		2212.15	2395.9			1672.09	2768	3260.46		3079.5	3293.3		2997.96	1993.6
	1674.53	1118.8	1714.5		1553.3	1232.1		1041	1496.7			1674.53	1562.65	1040.85		3156.45	2051.6		1325.8	1592.9		1558.75	1866			1674.53	3805.74	3395.34		2257.45	2482.65		2214.7	2424.25			1674.53	2885.65	3206.82		3133.89	3353		2949.99	1940.8
	1676.98	1065.4	1628.3		1528.25	1063.2		1041.18	1512.2			1676.98	1586.35	1032.1		3157.2	2054.1		1335.7	1596		1533.1	2023.75			1676.98	3744.9	3382.63		2211.5	2529.4		2294.35	2401.5			1676.98	2881.5	3219.27		3081.21	3322.65		2951.48	1878.1
	1679.43	1011.5	1576.3		1495.4	1105.7		1046.97	1558.5			1679.43	1629.3	1049.25		3038.1	2028.15		1306.8	1664.05		1579.15	1931.75			1679.43	3735.4	3406.81		2175.3	2528.6		2255.15	2359.45			1679.43	3035.15	3268.94		3101.35	3408.5		3001.95	1999
	1681.88	1066.1	1575.9		1461.85	1176.8		1054.35	1504.7			1681.88	1649.25	1020.5		3176.8	2022.4		1348.7	1629.8		1562.9	1817.8			1681.88	3771.24	3456.21		2129.4	2518.75		2351.45	2471.4			1681.88	2969.85	3279.68		3137.14	3313.15		2968.55	1897.85
	1684.32	1013.6	1614.5		1513.65	1150.3		1037.57	1432.7			1684.32	1578.95	1042.6		3076.25	2022.9		1317.3	1628.3		1532.6	1875.35			1684.32	3790.58	3404.56		2121.6	2503.15		2272.1	2445			1684.32	2824.15	3265.14		3098.71	3301.25		2981.8	1963.8
	1686.76	999.8	1606.6		1478.95	1141.8		1054.4	1556.3			1686.76	1603.4	1041.05		3122.65	2027.15		1283.4	1635.7		1511.95	1912.5			1686.76	3737.46	3416.5		2167.95	2446.85		2201.25	2351.4			1686.76	2854.9	3262.07		3100.49	3379		2933.79	1949.8
	1689.21	1095.4	1645.3		1550.45	1185.3		1049.43	1404.3			1689.21	1548.25	1036.25		3080.35	2041.25		1297.7	1615.6		1547.6	1887.25			1689.21	3661.36	3401.3		2222.1	2523.7		2305.15	2405.7			1689.21	2997.7	3285.68		3081.15	3387.25		2908.38	1934.85
	1691.65	1057.7	1704.3		1475.4	1114.1		1039.4	1525.3			1691.65	1509.6	1038.05		3062.3	2024.6		1262.95	1586.2		1541.45	1869.55			1691.65	3742.88	3419.56		2179.55	2415.2		2203.5	2442.6			1691.65	3020.2	3280.88		3145.81	3357.4		2931.16	1927.75
	1694.09	1096	1618.5		1498.4	1171.7		1003.85	1397.9			1694.09	1572.25	1053		3026.8	1975.15		1333.65	1565.3		1533.05	1839			1694.09	3662.76	3443.03		2185.4	2377.2		2314.7	2399.15			1694.09	2848.45	3264.84		3072.24	3327.85		2958.96	1904.85
	1696.54	1071.5	1585.5		1430.1	1149.5		1052.1	1549			1696.54	1564.7	983.35		3102.35	1990.45		1286.2	1643.65		1462.35	1906.6			1696.54	3756.58	3448.59		2218.3	2519.15		2229.9	2477.7			1696.54	2904.6	3306.03		3094.99	3423.8		2938.2	1941.9
	1698.98	1043.7	1630.4		1482.4	1120.6		1013.53	1554.8			1698.98	1577.4	996.05		3187.25	1991.8		1334	1639.7		1531.4	1840.55			1698.98	3714.68	3385.81		2248.2	2472.75		2176.25	2492.35			1698.98	2930.5	3291.42		3174.96	3388.1		2987.9	1985.7
	1701.42	1049	1563.3		1464.75	1077.6		1016.15	1496			1701.42	1592	970.45		3114.35	1929.75		1320.8	1642.05		1483.7	1924.55			1701.42	3775.48	3433.23		2196.7	2478.4		2247.85	2426.5			1701.42	2900	3275.84		3116.7	3331.45		2965.11	1911.9
	1703.86	1083.1	1635.6		1456.25	1125.8		1022.3	1523.8			1703.86	1637.8	1043.05		3060.75	2018.15		1307.9	1619		1465.75	1886.9			1703.86	3740.94	3412.73		2149.9	2492.9		2237.05	2433.3			1703.86	2939.05	3309.54		3100.89	3352.7		2996.98	1867.5
	1706.29	1058.8	1679.3		1587.8	1184.7		1035.68	1405.6			1706.29	1506.75	998.5		3019.5	1968.1		1262.15	1662.9		1535.5	1915.2			1706.29	3702.3	3468.69		2155.05	2429.7		2242.05	2421.6			1706.29	2784.2	3320.82		3093.69	3298.35		3016.34	1920.95
	1708.73	1034.5	1635.1		1462.35	1135.2		1021.1	1490.1			1708.73	1553.55	962.05		3066.65	1991.55		1243	1590.8		1465.8	1960.8			1708.73	3767.5	3460.37		2192.15	2427.6		2278.1	2428.25			1708.73	2869.3	3319.48		3116.66	3309.2		2941.76	1919.85
	1711.17	1019.5	1638.1		1485.85	1120.2		1009.8	1538.2			1711.17	1534.7	1058.05		3160.6	1978.65		1261.8	1633.3		1524.05	1885.9			1711.17	3838.62	3401.71		2218.9	2493.15		2277.6	2490.65			1711.17	2889.8	3319.9		3133.7	3324.05		2964.85	1969.45
	1713.6	1061.4	1575.7		1489.65	1135.2		1023.88	1505.4			1713.6	1517.3	1016.6		2958.9	2017.7		1249.8	1649.15		1558.5	1812.3			1713.6	3769.62	3446.04		2203.95	2536.45		2265.6	2396.35			1713.6	2911.5	3310.9		3108.54	3288.6		2983.88	1912.05
	1716.04	1019.5	1600		1423.2	1202.3		995.95	1496.2			1716.04	1565.55	975.65		2952.05	1989.45		1251.25	1629.6		1539.65	1888.55			1716.04	3733.18	3415.19		2119.2	2557.5		2237.75	2362.4			1716.04	2937.5	3252.18		3096.4	3276.85		2984.86	1854.1
	1718.47	998.2	1695		1489.55	1157.4		1024.35	1494.3			1718.47	1508.75	1024.8		3008.25	2003.1		1302.1	1538.4		1452.8	1825.4			1718.47	3772.16	3362.57		2194	2549.35		2287.75	2401.85			1718.47	2945.7	3267.04		3115.05	3350.85		2970.09	1989.35
	1720.91	1015.3	1599.2		1500.1	1174.3		1044.8	1530.9			1720.91	1541.4	946.7		3059.45	1969.85		1223.55	1659.5		1499.1	1827.4			1720.91	3799.08	3434.24		2246.45	2516.95		2220.4	2434.45			1720.91	2972.6	3271.53		3121.49	3315		2959.14	1953.3
	1723.34	1008.3	1583.5		1520.3	1146.1		1003.15	1467.5			1723.34	1509.35	959.35		2976.25	1870.25		1253.5	1602.65		1531.75	1988.3			1723.34	3780.48	3461.59		2208.75	2454.25		2316.9	2374.45			1723.34	2977.8	3317.14		3095.86	3376.2		2950.35	1914.75
	1725.77	1033.7	1575.7		1469.5	1153.5		1000.47	1502.9			1725.77	1520.85	984.9		3041.15	2008.35		1253.1	1641.05		1500	1850.6			1725.77	3808.6	3474.81		2208.1	2488.05		2283.25	2364.3			1725.77	2925.35	3313.46		3105.52	3394.2		2991.84	1910.7
	1728.21	989.3	1540.2		1509.85	1177.6		1027.12	1477.3			1728.21	1542.75	1021.25		3098.6	2009.25		1252.35	1602.4		1510.15	1972.45			1728.21	3793.74	3486.37		2162	2515.05		2248.4	2397.35			1728.21	2965.7	3342.68		3089.94	3399.6		3023.14	1892.15
	1730.64	1093.7	1580.7		1525.7	1077.4		1011.17	1434.4			1730.64	1520.65	981.75		3127.4	1949.35		1347.35	1632.2		1472.9	1888.95			1730.64	3736.42	3517.59		2306.05	2590.95		2324.6	2528.6			1730.64	2907.45	3313.81		3129.65	3473.15		3055.16	1960.7
	1733.07	987.2	1585.1		1471.75	1123.5		1041.32	1499.2			1733.07	1604.8	990.25		3157.2	1953.1		1265.85	1695.4		1571.3	1827.2			1733.07	3801.56	3426		2175.15	2555.3		2243.95	2490.5			1733.07	2957.7	3357.52		3180.11	3304.05		3028.05	1908.55
	1735.5	955.9	1617		1500.2	1090.5		1020.6	1466.3			1735.5	1552.95	962.6		3059.9	1952.35		1287.85	1648.4		1540.2	1891.1			1735.5	3784.58	3495.77		2229.5	2477		2346.5	2428.15			1735.5	2902	3316.07		3160.45	3402.5		2985.04	1885.15
	1737.93	1007.5	1632.6		1477.1	1097.8		1049.88	1511.1			1737.93	1544.9	968.75		3058.5	1910.65		1250.8	1602.2		1513.5	1931.3			1737.93	3763.92	3456.4		2267.3	2594.1		2235.5	2476.95			1737.93	2977.95	3334.3		3146.27	3506.25		2969.68	1855.85
	1740.35	1066.7	1656.2		1526.6	1106.9		1006.12	1481.9			1740.35	1536.2	978.8		3089.3	1950.75		1226.85	1591.15		1501.9	1869.7			1740.35	3791.8	3462.46		2303.5	2496.65		2212.9	2454.75			1740.35	3002.5	3333.98		3124.2	3405.25		3043.86	1887.75
	1742.78	970.4	1640.3		1503.7	1087.6		1033.03	1434			1742.78	1527.15	1024.1		3132	1950.95		1293.4	1684.8		1460.6	1986.45			1742.78	3842.4	3469.97		2240.75	2531.7		2282.8	2501.55			1742.78	2926.1	3321.13		3139.49	3415.3		3028.54	1938.2
	1745.21	1003.2	1602.8		1503.4	1137.6		1034.75	1485.1			1745.21	1538.9	1013.55		3048.5	1951.3		1316.65	1666.85		1545.6	1900.8			1745.21	3781.24	3492.04		2212.2	2545		2278.3	2541.65			1745.21	2841.5	3335.03		3150.3	3404.8		2998.69	1977.85
	1747.63	976	1673.4		1521.05	1081.2		1031.4	1466.1			1747.63	1588.6	955.55		3078.1	1936.05		1303.25	1589		1474.65	1817.3			1747.63	3796.26	3516.39		2174.15	2507.8		2238.15	2460.05			1747.63	3040.5	3314.43		3148.74	3449.85		2970.06	1946.4
	1750.06	991.1	1618.7		1477.75	1149.1		987.85	1491.9			1750.06	1528.9	997.75		3116.15	1901.5		1251.4	1622.15		1472.7	1945.65			1750.06	3866.48	3495.4		2200.65	2532.25		2222.7	2447.65			1750.06	3034.75	3306.61		3155.61	3478.05		2991.18	1884.8
	1752.48	1019.9	1621.3		1450.1	1158.7		1017.42	1442.5			1752.48	1533.05	1014.85		3060.2	1896.35		1295.3	1596.6		1462.25	1900.6			1752.48	3947.24	3487.8		2325.35	2637.2		2255.6	2494.6			1752.48	2963.2	3402.05		3145.21	3420.35		2993.12	1874.95
	1754.91	979.5	1646.2		1554.9	1077.1		985.3	1460.3			1754.91	1584.05	980.1		3051.5	1973.6		1283.15	1595.15		1455.6	1832.05			1754.91	3812.86	3466.87		2243.9	2479.85		2331.6	2410.65			1754.91	2987.45	3408.74		3163.48	3465.8		3006.05	1971.5
	1757.33	1029.6	1648.9		1438.85	1115.1		1022.33	1524.5			1757.33	1564.65	1060		3060.95	1964.8		1301.8	1634.25		1540.9	1891.25			1757.33	3827.9	3515.34		2228	2470.55		2382.45	2471.2			1757.33	3032.45	3397.68		3182.65	3421.45		2968.51	1864.65
	1759.75	1079.7	1655.4		1485.95	1078.6		1031.12	1538.8			1759.75	1545.85	1011.7		3045	1956.8		1295.65	1638.9		1495.6	1868.6			1759.75	3706.44	3444.49		2278.25	2442.3		2305.75	2519.4			1759.75	2997.35	3399.57		3176.96	3420.25		2981.4	1989.85
	1762.17	1071.6	1661.7		1496.15	1149.5		999.3	1477.5			1762.17	1552.45	978.35		3077.3	1941.55		1301.5	1618.35		1515.1	1904.05			1762.17	3780.88	3472.16		2202.05	2521.55		2323.45	2464.3			1762.17	3004.8	3371.01		3126.79	3410.85		3006.39	1890.5
	1764.59	996.9	1639.9		1511.2	1162.8		1010.7	1495.2			1764.59	1584.8	980.95		3054.65	1880.25		1279.75	1605.7		1498.75	1900.5			1764.59	3778.32	3538.1		2255.25	2587.05		2337	2501.2			1764.59	2964.5	3399.65		3142.16	3491.5		3037.81	1868.35
	1767.01	1057.1	1627.3		1486.5	1108.2		985.625	1476.5			1767.01	1560.45	969.75		3095.35	1989.45		1289.75	1661.3		1503.5	1914.8			1767.01	3880.46	3528.47		2267.25	2599.45		2322.6	2437.3			1767.01	3005.15	3358.87		3206.69	3516.85		3086.25	1886.1
	1769.43	1049.1	1642.5		1522.45	1151.3		993.95	1448.6			1769.43	1584.3	971.75		3006.7	1909.1		1322	1611.95		1503.8	1870.55			1769.43	3823.8	3525.73		2193.7	2547.15		2339.6	2453.25			1769.43	2960.75	3370.12		3193.79	3465.5		3084.86	1905.45
	1771.85	987.2	1652.2		1479.4	1135.9		1014.12	1414.8			1771.85	1542.1	998.7		2999.35	1954.05		1271.9	1630.5		1543.15	1926.65			1771.85	3840.8	3552.3		2169	2551.6		2306.05	2486.6			1771.85	3034.25	3371.12		3216.14	3558.15		3009.21	1916.65
	1774.27	1074.9	1600.6		1469.15	1127.1		1014.92	1542.1			1774.27	1539.8	1000.4		3013.45	1948.9		1205.3	1602.2		1490.75	1960.4			1774.27	3854.74	3544.69		2232.05	2551.1		2308.9	2398.4			1774.27	2957.65	3363.13		3195.32	3467.85		3040.14	1992.55
	1776.69	1023.7	1631.4		1471.35	1102.7		1019.5	1404.5			1776.69	1578.45	1010.05		3103.4	1989.35		1271.4	1638		1524.25	1905.35			1776.69	3847.22	3528.07		2272.65	2465.55		2293	2490.2			1776.69	2954.35	3407.32		3193.38	3495.9		3087.69	1975.55
	1779.1	1037	1693		1571.05	1187.4		1005.22	1504.6			1779.1	1561.6	1060.85		3023.8	1988.85		1254.25	1625		1506.55	1969.1			1779.1	3834.02	3551.39		2218.15	2497.55		2310.9	2432.1			1779.1	2979.85	3419.49		3251.24	3440.05		3015.7	1977
	1781.52	1045.1	1607.8		1438.25	1096.6		1033.47	1478.5			1781.52	1533.7	1008.1		3092.2	2057.65		1338.7	1623.65		1557.45	1991.65			1781.52	3825.92	3521.8		2248.3	2534.45		2230.5	2431.5			1781.52	3051.65	3402.45		3188.1	3539		3053.51	1964.75
	1783.93	1035.7	1561		1523.15	1138.7		1017.55	1489.4			1783.93	1503.95	969.95		3088.9	1951.5		1339.25	1630.9		1560.4	1973.2			1783.93	3910.08	3510.8		2266.8	2613.5		2293.4	2430.1			1783.93	2940.15	3410.01		3190.02	3518.85		3016.74	1977.75
	1786.35	1079.3	1522.3		1490.3	1134		1040.5	1480.8			1786.35	1547.15	1012.6		3116.25	2005.35		1287.8	1611.8		1487.15	1993.95			1786.35	3877.14	3529.51		2303.55	2644		2334.25	2483.4			1786.35	3070.65	3386.35		3187.61	3408.8		3058.74	1974.8
	1788.76	1059	1532		1497.45	1211.4		1025.25	1516.4			1788.76	1556.3	993.6		3115.5	2022.65		1296.7	1643.9		1521.1	1853.65			1788.76	3862.54	3540.37		2280.1	2584.4		2269.05	2483.05			1788.76	3112.9	3442.31		3174.41	3490.45		3049.54	1905.15
	1791.17	1062.9	1551.3		1507.25	1092.2		990.475	1463			1791.17	1557.5	994.25		3142.75	1886.55		1304.2	1564.25		1504.45	1879.5			1791.17	3929.02	3548.94		2332.35	2604.75		2275.4	2503.6			1791.17	3027.7	3438.42		3231.8	3523.35		3076.57	1894.5
	1793.58	991.2	1604.6		1476.75	1068.9		1030.07	1487.5			1793.58	1538.65	1008.75		3110.6	1963.95		1300.3	1651.75		1543.7	1997.35			1793.58	3882.44	3627.46		2387.95	2591.35		2374.95	2552			1793.58	3128.7	3479.84		3221.35	3551.95		3107.99	1946.25
	1795.99	1057.8	1622.7		1582.6	1120		1030.72	1415.1			1795.99	1583.55	1041.75		3082.4	1922.75		1313	1639.8		1609.75	1940.15			1795.99	3923.8	3662.24		2369.25	2602.6		2329.45	2602.3			1795.99	3165.55	3452.68		3249.5	3515.2		3129.1	1873.45
	1798.4	1046.4	1638.5		1557.9	1103.8		1005.42	1475.9			1798.4	1617.85	1018.25		3022.25	1962.4		1335.1	1637.45		1602.9	1967.15			1798.4	3952	3564.3		2350.85	2553.3		2298.35	2526.25			1798.4	3120.75	3451.29		3291.51	3485.15		3106.02	2011.55
	1800.81	1056.2	1688.3		1494	1156.8		1015.42	1636.1			1800.81	1570.8	978.7		3121.7	2013.15		1272.1	1564.95		1626.55	1940.25			1800.81	3913.38	3536.76		2242.95	2585.45		2431.75	2585.7			1800.81	3197.4	3462.86		3278.79	3565.65		3150.74	1969.95
	1803.22	1054.9	1658.4		1518.85	1124.7		1006.78	1479.4			1803.22	1537.85	995.95		3126.1	2033.95		1308.2	1650.65		1568.55	1929.8			1803.22	3896.94	3541.99		2273.4	2618.9		2367.8	2539.55			1803.22	3102	3476.54		3219.12	3503.9		3107.19	1953.95
	1805.63	1012.6	1648.9		1480.6	1115.6		1029.15	1490.5			1805.63	1583.7	971.75		3139.8	1950.6		1350.75	1630.55		1553.15	1926			1805.63	3931.1	3582.01		2313.6	2580.5		2386.15	2533.9			1805.63	3150.65	3509.5		3239.39	3565.45		3099.89	1932.5
	1808.04	1070.4	1711.2		1445.75	1171.4		1024.35	1489.8			1808.04	1616.05	973		3066.85	1922.3		1335.45	1603.8		1592.7	1855.9			1808.04	3925.22	3589.13		2341	2541.8		2284.25	2552.2			1808.04	3066.2	3510.48		3306.05	3598.95		3094.24	1977.35
	1810.45	1010	1698.9		1517.65	1179.6		1026.95	1483			1810.45	1534.2	953.65		3109.2	1971.1		1290.9	1716.7		1547.65	1906.65			1810.45	3965.08	3632.9		2292.8	2585.65		2377.45	2501.65			1810.45	3172.3	3539.47		3361.02	3639.75		3113.95	1933.5
	1812.85	1043.8	1644.2		1471.85	1091.3		995.775	1435.2			1812.85	1540.05	997.4		3110.8	1986.95		1270.3	1672.1		1610.65	1905.45			1812.85	3989.46	3595.7		2312.1	2486.1		2376.1	2581.45			1812.85	3129.95	3530.93		3318.62	3683.45		3152.09	2009.45
	1815.26	1001.2	1685.6		1513.6	1120.9		1053.22	1434.4			1815.26	1553.1	1010.65		3099.95	2052.1		1315.25	1652.05		1527.05	1973.05			1815.26	3971	3615.37		2239.3	2691.8		2381.85	2485.3			1815.26	3089.25	3528.74		3279.35	3484.4		3151.04	1867.35
	1817.66	1059.2	1566.5		1495.15	1181.3		1000.92	1438.9			1817.66	1605.75	1029.5		3075.9	2008.8		1421.45	1591.95		1593	2004.1			1817.66	3932.72	3604.07		2239.05	2566.45		2342.65	2527.55			1817.66	3073.2	3491.56		3283.7	3456.8		3186.39	1961.65
	1820.06	1113	1685.6		1489.9	1210.1		1051.88	1450.5			1820.06	1598.1	998.35		3161.8	1992.55		1339.1	1651.35		1616.55	2001.05			1820.06	3912.88	3667.01		2301.35	2585.75		2380.1	2557.75			1820.06	3046.85	3520.43		3246.41	3589.6		3177.48	1925.05
	1822.47	1034.4	1672.8		1497.05	1148.5		1035.35	1511.1			1822.47	1557.25	1002.9		3164.35	1926.65		1310.65	1645.8		1574.6	1916.6			1822.47	3920.36	3647.66		2327.05	2570.65		2378.45	2543.4			1822.47	3014.5	3502.87		3275.41	3591.35		3147.84	2017.85
	1824.87	985	1686.6		1508.9	1100		1023.4	1503.9			1824.87	1542.25	1001.4		3195.15	1982.8		1296.1	1681.75		1511.1	1945.5			1824.87	3999.9	3615.93		2251.15	2679.75		2352.35	2689.2			1824.87	3113.35	3480.58		3264.4	3597.25		3169.68	1957.3
	1827.27	1021.7	1653.8		1525.75	1166.1		1026.93	1510.2			1827.27	1544.45	992.35		3208.2	1891.3		1334.3	1709.9		1509.25	1879.5			1827.27	4067.04	3666.61		2364.45	2589.4		2496.9	2626.55			1827.27	3073.4	3527.22		3299.44	3600.75		3155.56	2113.75
	1829.67	1002.8	1681.8		1513.75	1082.3		989.55	1491.9			1829.67	1587.05	994.45		3145.15	1980.1		1322.95	1632.75		1513.45	1946.15			1829.67	4020.04	3639.69		2343.85	2630.15		2437.55	2622.8			1829.67	3143.75	3555.66		3349.57	3628.4		3193.6	2027.15
	1832.07	1046.7	1672		1525.15	1176.2		1028.05	1491.6			1832.07	1573.55	1013.35		3088.4	1958.55		1267.95	1645.35		1575.45	1944.5			1832.07	3976.2	3662.41		2385.45	2666.95		2458.8	2620.6			1832.07	3137.8	3546.68		3357.98	3616.55		3175.64	2014.4
	1834.47	987.3	1748		1543.1	1148		1020.22	1540.3			1834.47	1555.8	1011.1		3076.25	2032.5		1301	1671		1599.6	1996.9			1834.47	3955.06	3642.77		2352.55	2719.5		2332.65	2615			1834.47	3045.45	3539.33		3385.05	3585.15		3168.71	1975.7
	1836.87	977.8	1617.6		1514.15	1134.4		1001.95	1476.3			1836.87	1617.2	1040.65		3097.9	2050.45		1342.7	1669.65		1546.65	1923.65			1836.87	3936.86	3696.91		2350.65	2693.9		2453.7	2568.55			1836.87	3229.45	3499.89		3342.4	3691.65		3175.76	1968.3
	1839.27	1043.3	1679.8		1527.15	1150.5		1024.8	1562.3			1839.27	1637.15	1010.35		3070.1	2088.1		1312.2	1664.75		1610.5	2018.4			1839.27	3935.96	3633.63		2317.85	2705.65		2362.95	2565.4			1839.27	3063.75	3577.68		3308.4	3675.9		3155.04	1982.65
	1841.66	1015.2	1681.4		1485.7	1131.6		1012.62	1466.3			1841.66	1646.55	1054.3		3045.2	1925.05		1333.65	1728.7		1627.75	1996.8			1841.66	4006.24	3729.11		2340.85	2570.05		2389.35	2596.55			1841.66	3172.6	3557.61		3314.9	3640.95		3120.77	1937.05
	1844.06	1049.1	1729.5		1544.65	1142.6		985.525	1428.7			1844.06	1522.5	994.6		3138.4	1978.25		1310.65	1694.2		1570.45	1997.8			1844.06	3994.62	3674.86		2404.35	2620.7		2350.55	2559.85			1844.06	3136.1	3563.56		3306.16	3524.1		3144.59	1910.85
	1846.46	1022.1	1627.9		1532.8	1069.1		1003.53	1516			1846.46	1523.55	1013.15		3173.75	2077.45		1313.1	1656.3		1610.95	1995.5			1846.46	4000.12	3790.06		2337.1	2712.85		2382.95	2544.95			1846.46	3189.4	3569.53		3278.39	3591.7		3152.56	2017.1
	1848.85	1028	1652.2		1517.55	1107.6		1051.82	1572.1			1848.85	1458.55	987		3065.7	2008.05		1304.8	1685.05		1541.5	1972.45			1848.85	4048.56	3720.74		2302.85	2577.95		2372.2	2547.5			1848.85	3159.85	3575.95		3266.84	3546.45		3150.7	1991.45
	1851.25	1032.7	1573.1		1525.4	1096.1		1035.45	1579.4			1851.25	1552.2	1045.7		3131.4	1956.45		1267.6	1658.5		1573.4	1921.55			1851.25	3952.98	3648.07		2325.05	2689.95		2374.8	2544.4			1851.25	3085.1	3576.98		3290.57	3569.7		3156.2	1985.8
	1853.64	1085.3	1788.4		1584.5	1068.6		1044.05	1535.8			1853.64	1653.85	1014.35		3119.2	1994.5		1351.6	1638.15		1553.5	2029.95			1853.64	4008.92	3739.27		2357.15	2648.85		2433.55	2580.7			1853.64	3117.25	3549.73		3270.45	3595		3231.89	2021.8
	1856.03	1047.2	1726.2		1543.2	1062.6		1080.65	1547.2			1856.03	1588.65	1018.1		3112.9	2019.55		1355.35	1689.35		1582.8	1987.2			1856.03	3987.22	3663.29		2403.5	2747.85		2413.45	2609			1856.03	3195.15	3575.32		3372.84	3736.2		3197.65	2029.55
	1858.42	1071.9	1713.7		1519.05	1128.8		1046.28	1548.4			1858.42	1579.85	1020.95		3196.7	1996.35		1299.1	1670.45		1590.05	2006.1			1858.42	4066.78	3691.77		2313.25	2655.7		2478.2	2616.45			1858.42	3125.9	3574.28		3376.82	3652.35		3171.39	2020.85
	1860.82	1062.4	1645.1		1579.6	1122		1013.65	1549.4			1860.82	1571	1047.9		3082.3	2025.75		1344.2	1724.6		1541.75	1957.75			1860.82	4022.58	3755.53		2330	2633.45		2428.7	2531.25			1860.82	3083.4	3565.03		3370.2	3693.2		3223.02	2008.45
	1863.21	1047.4	1657.3		1545.2	1094.2		998.275	1486.2			1863.21	1599.8	1067.85		3116.95	2018.6		1317.3	1695.75		1550.55	1940.05			1863.21	3957.8	3691.07		2343.45	2656.75		2416.05	2597.85			1863.21	3181.15	3587.09		3378.12	3754.1		3172.69	1977.05
	1865.6	1003.4	1692.3		1545.25	1136.6		1013.88	1506.9			1865.6	1536.15	1054.75		3150.9	2010.3		1312.75	1710.3		1490.45	1950.5			1865.6	4086.12	3777.61		2331.7	2738.35		2440.55	2580.75			1865.6	3189.9	3615.62		3392.25	3723.95		3186.1	1991.6
	1867.98	1008.4	1692.8		1544.6	1111.3		1017.25	1546.8			1867.98	1595.25	981.4		3111.95	2059.1		1270.65	1696.75		1561.1	1928.65			1867.98	4058.64	3790.66		2438.35	2656.8		2387	2634.75			1867.98	3143.9	3608.76		3417.41	3704.45		3225.98	2019.35
	1870.37	1064.8	1557.3		1468.4	1059.5		1068.45	1567.4			1870.37	1571.2	1083.85		3123.75	2018.15		1311.25	1718.9		1574.75	1992.9			1870.37	4071.32	3727.21		2377.35	2697.1		2422.4	2651.2			1870.37	3116.55	3636.02		3391.2	3635.15		3197.71	1990.25
	1872.76	1079.4	1676.3		1584.9	1128.6		1015.25	1577.6			1872.76	1608.2	1038.25		3223.1	2050.3		1336.45	1683.6		1586.75	1998.5			1872.76	4019.94	3669.33		2368.8	2636.05		2417.5	2611.6			1872.76	3202.1	3686.59		3418.88	3744.4		3193.55	2044.8
	1875.15	1010.2	1745.2		1511.5	1131.7		1000.5	1586.7			1875.15	1611.05	1084.85		3124.35	2138.5		1316.1	1681.05		1538.05	1986.6			1875.15	4061.18	3715.74		2396.35	2748.3		2466.9	2607.25			1875.15	3228.95	3651.03		3358.41	3751.9		3197.06	2048.7
	1877.53	1077.8	1724.2		1627.7	1080.7		1018.92	1592.5			1877.53	1534.15	1044.55		3220.6	2132.25		1307.25	1817.7		1447.45	2006.65			1877.53	4086.52	3756.57		2440.5	2794.15		2434.5	2716.65			1877.53	3294.55	3688.07		3395.73	3600.85		3213.57	2009.9
	1879.92	1037.2	1799.9		1683.05	1093.1		1040.57	1572.4			1879.92	1601.75	1023.7		3116.35	2180.05		1308.9	1782.75		1533.05	2074.7			1879.92	4132.14	3785.01		2372.3	2657.4		2431.25	2659.15			1879.92	3150.65	3664.11		3438.01	3773.7		3190.66	2002.75
	1882.3	1086.3	1827.5		1625.05	1155.6		1061.53	1616.2			1882.3	1621.2	1085.15		3183.5	2226.1		1356.9	1789.15		1524.15	2096.5			1882.3	4181.74	3834.74		2469	2783.5		2529.4	2794.45			1882.3	3232.95	3703.4		3444.29	3793.05		3221.64	2068.85
	1884.69	1025.7	1742.6		1654.4	1113.9		1030.72	1584.3			1884.69	1587.45	1095.65		3161.3	2162.75		1355.55	1783.5		1517.2	2078.35			1884.69	4085.32	3796.11		2314.65	2734.7		2431.85	2651.45			1884.69	3352	3701.7		3404.39	3703.9		3288.52	2021.05
	1887.07	1052.8	1810.4		1633.7	1235.3		1007.05	1545.7			1887.07	1576.25	1112.5		3115.6	2227.65		1290.5	1723.75		1648.2	2055.45			1887.07	4158.9	3850.41		2397.95	2754.4		2442.7	2688.45			1887.07	3309.75	3665.07		3432.5	3649.25		3285.54	2080.85
	1889.45	1094.9	1705.7		1616.9	1123.2		1033.15	1592.4			1889.45	1629	1082.5		3174.55	2156.55		1368.1	1781.45		1605.7	2074.05			1889.45	4074.26	3861.19		2417	2731.95		2508.55	2744.9			1889.45	3234.6	3699.44		3372.59	3610.45		3292.56	2056.55
	1891.84	1093.8	1683.1		1625.3	1202.3		1049.47	1518.5			1891.84	1586.4	1152.8		3199.4	2125.15		1320.9	1796.3		1593.15	2109.7			1891.84	4099.36	3881.26		2350.3	2701.9		2477.05	2669.3			1891.84	3203.8	3735.11		3397.06	3677.45		3265.64	2043.3
	1894.22	1032.7	1759.9		1656.75	1185.8		1035.2	1517.4			1894.22	1604.85	1056.45		3218.2	2139.7		1326.2	1778.4		1494.15	1967.3			1894.22	4023.96	3882.86		2343.95	2828.5		2424.45	2723.4			1894.22	3143.8	3699.06		3420.52	3797.85		3268.95	2062.15
	1896.6	1100.2	1708		1592	1164.3		1033.43	1498.1			1896.6	1553.25	1049.05		3194.75	2142.95		1397.15	1741.05		1591.1	1983.3			1896.6	4142.5	3880.1		2346.4	2763.4		2395.05	2725.65			1896.6	3205.25	3712.36		3461.11	3707.35		3317.6	2130.85
	1898.98	1022.3	1741.2		1597.05	1095.3		1018.33	1448			1898.98	1614.3	1043.55		3228.45	2080.2		1369.4	1806.05		1567.75	2027.5			1898.98	4168.84	3893.81		2502.9	2756.25		2488.95	2765.9			1898.98	3325.8	3688.28		3514.86	3665.1		3262.62	2057.1
	1901.36	1041.5	1762.9		1526.3	1169.3		1060.32	1584.4			1901.36	1609.3	1027.4		3187.3	2129.9		1339.55	1737.35		1609.05	2012.9			1901.36	4154.92	3863.61		2366.45	2783.45		2453.25	2749.85			1901.36	3194.75	3736.66		3476.34	3934.2		3327.32	2060.25
	1903.73	1114.3	1738.3		1606.5	1201		1026.9	1638			1903.73	1600.1	1059.25		3196.9	2038.9		1360.2	1769.15		1602.45	2077.4			1903.73	4191.42	3811.33		2382.8	2826.05		2544.35	2701.1			1903.73	3229.2	3723.69		3443	3766.85		3312.59	2094.6
	1906.11	1104.3	1636.9		1505.65	1162.6		1052.6	1619.3			1906.11	1615.3	1042.7		3229.4	2100.9		1318.25	1768.9		1550.15	1991.55			1906.11	4196.46	3770.3		2415.1	2766.9		2439.6	2686.35			1906.11	3152.05	3676.84		3418.69	3706.75		3294.04	1996.1
	1908.49	1104.7	1735.8		1551.8	1148.5		1069.75	1549.1			1908.49	1637.8	1054.3		3144.85	2041.55		1296.35	1760.8		1530	1993			1908.49	4199.06	3840.89		2413.9	2714.95		2452.5	2679.1			1908.49	3262.45	3724.29		3539.96	3846.35		3328.06	2026.3
	1910.86	1094.7	1686.2		1607.05	1136.6		1065.03	1482			1910.86	1607.8	1039.3		3215.75	2158.4		1362.45	1767.75		1541.5	2003.55			1910.86	4204.98	3822.5		2425.5	2674.15		2492.6	2739.45			1910.86	3364.1	3739.06		3540.09	3781.4		3330.98	2025.2
	1913.24	1033.4	1770.3		1557.65	1107.5		1017.85	1503.9			1913.24	1548.6	1098.65		3191.7	2134.75		1347.8	1702.55		1545.6	2037.9			1913.24	4171.78	3845.89		2484.6	2707.15		2532.45	2693.1			1913.24	3252.45	3771.68		3476.82	3791.15		3299.41	2159.5
	1915.61	1005.1	1765.7		1583.4	1166.8		1020	1633.3			1915.61	1618.45	1002.8		3221.85	2115.15		1378.5	1747.1		1511.85	2052.6			1915.61	4220.34	3891.16		2440.6	2794.2		2463.6	2760.75			1915.61	3240.75	3796.18		3513.95	3771.35		3300.52	2135.75
	1917.99	1116.2	1734.8		1533.5	1147.5		1057.3	1539.5			1917.99	1656.65	1008.45		3103.4	2204.25		1310.8	1743.65		1615.7	2139.15			1917.99	4218.46	3907.56		2471.6	2809.05		2462.25	2782.45			1917.99	3243.6	3777.91		3510.54	3842.9		3367.71	2050.15
	1920.36	1086.5	1732.8		1630.9	1210.5		1075.1	1651.7			1920.36	1587.15	1064.4		3227.35	2073.75		1345.85	1732.2		1583.35	2021.15			1920.36	4095.18	3933.53		2479.55	2811.85		2413.6	2649.4			1920.36	3274	3723.5		3449.23	3764.15		3340.81	2087.35
	1922.73	1037.6	1770.9		1611.35	1114.3		1058.78	1571.6			1922.73	1681.45	1016.1		3178.4	2035.45		1345.95	1693.45		1581.65	2008.85			1922.73	4133.74	3909.03		2518	2665.55		2444.25	2698.35			1922.73	3301.9	3757.59		3462.64	3791.45		3277.65	1973.15
	1925.11	1105.8	1695.9		1584.55	1169		1062.12	1615			1925.11	1691	1038.15		3232.5	2071.1		1318.05	1724.3		1547.8	2027.8			1925.11	4153.76	3894.7		2355.35	2725.2		2500.2	2725.6			1925.11	3300.5	3697.53		3520.39	3764.95		3316.43	2069.4
	1927.48	1022.2	1727.2		1555.65	1148.5		1028.38	1609.6			1927.48	1570.5	1046.05		3080.15	2100.3		1307.95	1723.1		1650.05	2034.55			1927.48	4233.06	3862.04		2448.65	2827.45		2402.65	2690.6			1927.48	3245.1	3760.86		3526.06	3780.05		3349.45	2050.7
	1929.85	1111.7	1809.2		1587.75	1132.4		1035.12	1567.3			1929.85	1683.15	1112.65		3273.45	2130.5		1388.8	1779.35		1616.15	2123.15			1929.85	4163.48	3942.81		2482.8	2822.9		2441.4	2821.7			1929.85	3329.4	3780.09		3505.98	3828		3338.23	2092.95
	1932.22	1012.3	1715.9		1592.5	1138.1		1068.7	1637			1932.22	1607.55	1083.6		3277.95	2030.35		1354	1804.5		1655.6	1965.7			1932.22	4263.26	3914.76		2418.9	2768.75		2500.55	2796.85			1932.22	3376.75	3814.78		3541.41	3956.4		3355.2	2147.05
	1934.58	1073.7	1730.8		1577.95	1189.3		1096.8	1634.2			1934.58	1643.1	1083.9		3185.35	2109.65		1373.9	1757.35		1523.3	2104.95			1934.58	4295.5	3931.94		2438.25	2887.95		2596.05	2821.85			1934.58	3308.2	3851.51		3524.55	3771.3		3364.64	2113.4
	1936.95	1108.8	1728.7		1602.85	1253.3		1042.3	1519.9			1936.95	1617.5	1040.75		3335.3	2234.7		1338.1	1779.3		1575.35	1989.35			1936.95	4260.76	3933.47		2446.1	2832.35		2512.35	2759.75			1936.95	3235.85	3851.62		3544.95	3935.15		3412.27	2107.55
	1939.32	1131	1695.2		1542.75	1208.6		1057.62	1571.1			1939.32	1605.3	1072.9		3254.3	2206.3		1354.2	1770.2		1546.35	1994.4			1939.32	4240.34	3980.86		2454.15	2812.25		2590.9	2797.8			1939.32	3366.95	3839.45		3558.91	3964.05		3358.71	2111.45
	1941.69	1099.9	1703.5		1601.9	1252.9		1043.9	1645.5			1941.69	1670.95	1020.55		3265.55	2125.05		1328.9	1863.45		1601.05	2056			1941.69	4214.5	3972.01		2466.8	2761.55		2528.35	2798.45			1941.69	3265.45	3793.87		3540.49	3798.95		3440.2	2063.95
	1944.05	1106.8	1739.7		1610.1	1241.7		1023.42	1626.4			1944.05	1576.95	1126.8		3111.7	2211.95		1359.2	1759.85		1583.25	2068.55			1944.05	4202.1	3980.49		2505.25	2788.95		2534.95	2795.15			1944.05	3392.85	3794.63		3535.52	3861.5		3407.65	2048.4
	1946.42	1067.4	1819.3		1619.1	1147.8		1042.8	1504.8			1946.42	1600	1051.5		3197.9	2025.55		1390.6	1815.05		1607.15	2071.15			1946.42	4249.24	3939.71		2496.15	2784.55		2557.15	2722.4			1946.42	3177.4	3830.71		3597.34	3755.95		3372.54	2087.35
	1948.78	1075	1841.7		1571.5	1205.7		1048.53	1505.2			1948.78	1590.35	1093.35		3180.45	2062.55		1282.7	1784.15		1599.35	2042.9			1948.78	4268.3	3929.13		2452.8	2801.2		2506	2726.85			1948.78	3317.6	3818.71		3570.35	3960.05		3376.39	2061
	1951.15	1071.2	1708		1532.5	1155.7		1061.95	1601.7			1951.15	1646.3	1059.85		3246.15	2136.65		1404.35	1775.4		1555.9	2068.8			1951.15	4258.7	3895.57		2499.65	2836.4		2476.5	2662.55			1951.15	3276.25	3815.56		3564.55	3829.65		3297.9	2072.2
	1953.51	1103.8	1680.2		1566.7	1174.7		1046.5	1549.4			1953.51	1592.2	1063.8		3263.35	2130.25		1379.15	1812.55		1595.65	2034			1953.51	4261.7	3918.51		2455.85	2839.45		2526.65	2728.55			1953.51	3364	3800.65		3529.57	3845.65		3366.31	2055.8
	1955.87	1065.7	1752.6		1598.5	1173.3		1065.68	1602.1			1955.87	1669.1	1044.2		3274.15	2184.15		1367.05	1743.55		1563.75	2036.4			1955.87	4318.1	3933.74		2511.75	2773.2		2541.45	2810.5			1955.87	3332.4	3843.53		3577.01	3896.6		3410.79	2021.65
	1958.23	1013.1	1834.9		1652.1	1170.5		1058.72	1642.9			1958.23	1592.25	1060.15		3155.75	2091.35		1440.75	1807.95		1617.3	2072.85			1958.23	4213.2	3984.79		2461.2	2731.6		2495.4	2744.3			1958.23	3277.35	3820.86		3558.61	3894.55		3374.95	2095.15
	1960.59	1065.9	1732.9		1666.55	1183.1		1037.03	1544			1960.59	1633.25	1073.05		3166	2206.85		1332.95	1833.45		1573.3	2083.65			1960.59	4257.62	3925.26		2394.4	2903.1		2491.3	2779.6			1960.59	3313.8	3859.1		3551.41	3863.95		3354.68	2069.3
	1962.96	1053.4	1722.4		1563.1	1065.5		1024.93	1685.3			1962.96	1620.95	1043.5		3228.8	2141.65		1330.3	1788.65		1581.35	2115.65			1962.96	4270.12	3997.87		2465	2916.05		2514.95	2808.55			1962.96	3287	3828.13		3552.12	3900.45		3331.69	2096.85
	1965.31	1109.4	1789.2		1673.4	1176.9		1032.4	1654.7			1965.31	1599.6	1083.7		3402	2168.2		1348.9	1761.35		1653.5	2108			1965.31	4254.2	3962.29		2472.45	2780.4		2431.8	2702.7			1965.31	3376.65	3888.72		3558.85	3894.6		3432.29	2099.65
	1967.67	1071.3	1693		1601.35	1146.3		1063.78	1631.8			1967.67	1711.5	1103.9		3312.8	2137.75		1442.5	1770.75		1526.95	2063.45			1967.67	4258.02	3973		2494.35	2968.05		2628.8	2822.1			1967.67	3311.7	3860.9		3552.57	3817.85		3421.62	2167.9
	1970.03	1034.5	1763.2		1682.4	1189.5		1064.95	1674.7			1970.03	1621.9	1024.3		3259.8	2160.5		1406.35	1825.55		1630.05	2081.5			1970.03	4272	3974.97		2517.6	2788.8		2531.9	2735.5			1970.03	3315.95	3862.76		3547.76	3874.8		3439.04	2123.95
	1972.39	1125.1	1749.8		1604.2	1144.4		1054.53	1728			1972.39	1668.55	1104.8		3212.9	2242		1416.9	1785.65		1597.85	2041.1			1972.39	4243.44	4017.13		2484.4	2766.6		2596.15	2814.95			1972.39	3287.1	3837.62		3581.21	3919.15		3438.9	2058.9
	1974.75	1015.8	1725.8		1658.55	1126.1		1078.35	1568.4			1974.75	1577.25	1042.75		3305.05	2245.1		1396.05	1804.95		1557.4	2078.1			1974.75	4278.4	4098.41		2507.7	2882.05		2520.25	2756.4			1974.75	3344.85	3832.19		3566.1	3887.15		3442.91	2074.4
	1977.1	1086.6	1878.1		1607	1112.3		1037.18	1645.1			1977.1	1631.35	1070.05		3330.95	2171.9		1365.1	1834.95		1623.2	2093.1			1977.1	4268.18	3999.57		2523.4	2817.7		2515.75	2875.65			1977.1	3347.95	3876.85		3593.88	3819.2		3398.73	2093.2
	1979.46	1068.2	1784.6		1655.2	1168.2		1082.45	1615.8			1979.46	1680.1	1091.15		3244.5	2230.25		1396	1786.3		1614.95	2088.05			1979.46	4326.76	4086.43		2509.5	2928.9		2578.9	2855.75			1979.46	3340.05	3873.12		3586.35	3870.75		3440.71	2005.7
	1981.81	1063.6	1724.9		1610.45	1141.6		1050.7	1582.8			1981.81	1684.15	1065.4		3278.25	2151.35		1395.9	1895.5		1647.4	2090.35			1981.81	4318.1	4079.64		2474.3	2857.8		2514.2	2895.1			1981.81	3432.8	3882.06		3622.98	3933.85		3466.07	2155.05
	1984.17	1087.8	1839.3		1653.25	1170.6		1068.15	1621.8			1984.17	1684.1	1105.7		3234.8	2244.65		1412.55	1846.7		1694.05	2026.1			1984.17	4372.2	3996.49		2501.6	2942.25		2563.2	2879.05			1984.17	3400.4	3891.74		3636.06	3993.15		3414.93	2039.85
	1986.52	1111	1707.6		1624.05	1228.9		1057.7	1624.1			1986.52	1643.5	1076		3237.15	2195.25		1405.25	1867.5		1610.5	2116.75			1986.52	4369.76	4047.69		2472.3	2904.15		2578.95	2775.95			1986.52	3423.4	3877.06		3570.05	3983.75		3420.88	2119.05
	1988.87	1054.1	1806.8		1660.9	1209.5		1065	1613.8			1988.87	1651.7	1090.1		3373.95	2252.15		1340.25	1826.65		1639.65	2047.25			1988.87	4323.74	4003.9		2493.85	2855		2633.35	2742.9			1988.87	3256.3	3865.38		3587.94	3954.55		3373.2	2102.45
	1991.22	1082.6	1764.6		1673.6	1198		1077.78	1665.1			1991.22	1608.75	1072.2		3297.3	2141.2		1399.55	1794.7		1572.75	2039.55			1991.22	4330.34	4039.81		2488.3	2866.15		2542.85	2822.4			1991.22	3318.1	3926.18		3622.52	4002.65		3363.91	2075.75
	1993.57	967.3	1842.2		1647.2	1236.8		1053.18	1735.1			1993.57	1663.2	1110.2		3291.95	2201.7		1354.25	1886.9		1546.35	2132.1			1993.57	4335.66	4037.69		2446.45	2893.5		2595.4	2771.95			1993.57	3434.55	3926.88		3616.79	3891.45		3439.89	2174.25
	1995.92	1128.9	1761.4		1637.4	1208.1		1053.85	1593			1995.92	1682.4	1105.55		3382.2	2207.5		1383.2	1824.8		1580.5	2102.15			1995.92	4281.6	4135.63		2484.65	3012.6		2569.1	2808.5			1995.92	3361.7	3933.84		3665.61	3958.45		3431.8	2140.3
	1998.27	1169.7	1822.2		1654.05	1216.6		1093.78	1609.7			1998.27	1652.95	1075.65		3226.15	2119.6		1362.1	1836.05		1611.3	2123.3			1998.27	4329.08	3968.7		2544.65	3022.75		2635.55	2767.55			1998.27	3326.3	3940.63		3657.02	3860.75		3486.6	2092.55
	2000.62	1069.6	1794.7		1710.6	1181.5		1067.05	1676.3			2000.62	1656.35	1065.8		3374.8	2136.75		1358.25	1843.4		1589.1	2126.2			2000.62	4222.56	4075.41		2518.45	2884.35		2563.3	2793.65			2000.62	3477.6	3962.6		3668.41	4022.95		3467.48	2142.2
	2002.97	1094.5	1802.4		1575.3	1121.1		1051.47	1675.8			2002.97	1614.55	1081.7		3291.15	2131.2		1305.05	1797.15		1626.9	2163.7			2002.97	4341.28	4060.11		2540.85	2916.45		2685.85	2873.55			2002.97	3592.85	3995.74		3621.54	4085.3		3443.15	2150.9
	2005.32	1039.8	1718.2		1618.45	1175.2		1071.6	1617.4			2005.32	1610.35	1078.95		3349.55	2132.8		1381.9	1836.45		1649.9	2085			2005.32	4351.9	4046.61		2488.65	2941.75		2518.45	2813.85			2005.32	3494	3993.4		3666.64	3981.2		3498.85	2071.9
	2007.66	1162	1754.4		1680.65	1184.1		1070.93	1647.7			2007.66	1649.65	1135.35		3260.75	2255.05		1388.9	1875.05		1598.45	2174.6			2007.66	4384.28	4042.71		2503.45	2974.1		2583.5	2881.2			2007.66	3427.4	3922.74		3662.23	3960.75		3536.25	2128.1
	2010.01	1133.4	1828.3		1663.9	1164.1		1054.68	1649.3			2010.01	1669.1	1125.5		3312.6	2173.85		1384.75	1866.25		1626.1	2171.8			2010.01	4367.92	4085.37		2556.35	2972.45		2527.15	2802.2			2010.01	3477.7	3998.58		3661.15	4029.35		3516.5	2143.35
	2012.36	1059.6	1765.2		1675.6	1183		1049.25	1690.3			2012.36	1714.55	1110.5		3367.95	2190.75		1348.7	1784.95		1612.9	2171.15			2012.36	4344.7	4044.34		2575.3	2938		2598.35	2793.25			2012.36	3432.1	3946.6		3632.18	4039.2		3492.19	2172.65
	2014.7	1063.4	1753.4		1613.85	1221.5		1096.82	1705.7			2014.7	1611.05	1116.7		3303.55	2220.65		1333.5	1823.1		1671.05	2114			2014.7	4309.46	4153.5		2473.65	2951.25		2685.05	2822.95			2014.7	3350.65	3944.22		3615.21	3969.7		3546.01	2193.85
	2017.04	1113	1819.3		1661.35	1144.6		1068.32	1597.3			2017.04	1640.8	1082.15		3332	2199.85		1400.4	1790.3		1601.8	2086.9			2017.04	4324.06	4082.19		2485	2929.4		2575.65	2823.3			2017.04	3385.7	3889.09		3620.06	4024.15		3494.27	2108.05
	2019.39	1102.8	1736.4		1687.95	1223.9		1044.82	1715.4			2019.39	1638.25	1032		3350.25	2162		1399.75	1786.5		1605	2112.2			2019.39	4387.38	4034.86		2431.5	2937.6		2577.55	2853.5			2019.39	3299.6	3918.5		3684.04	3858.1		3449.19	2128.5
	2021.73	1066	1807.2		1665.4	1144.1		1120.72	1646.6			2021.73	1709	1073.65		3334.1	2166.35		1387.3	1812.85		1675.5	2151.85			2021.73	4355.1	4096.59		2551.5	3003.1		2491.3	2914.85			2021.73	3378.15	3938.69		3653.64	4048.2		3508.7	2093.75
	2024.07	1058.5	1745		1698.3	1164.8		1074.05	1635.9			2024.07	1692.15	1096.2		3340.85	2161.2		1450.95	1838.45		1633.5	2135.65			2024.07	4374.26	4083.96		2561.55	2932.55		2678.75	2887.6			2024.07	3411.6	3970.57		3673.7	3960.05		3506.05	2080.25
	2026.41	1056.1	1847.1		1624.95	1199.5		1081	1623.5			2026.41	1676.85	1075.15		3337.65	2177		1359.95	1833.55		1668.5	2187.4			2026.41	4419.96	4121.8		2592.95	2888.55		2595.15	2948.45			2026.41	3381.75	3986.34		3662.84	4048.25		3477.1	2126.4
	2028.75	1118.2	1844.7		1639.15	1237		1055.82	1664.3			2028.75	1669.35	1062.3		3419.95	2152.7		1434.85	1848.75		1696.45	2110.1			2028.75	4418.5	4176.91		2531.85	3078.75		2585.5	2877.25			2028.75	3349.65	3959.6		3718.77	3968		3500.02	2170.45
	2031.09	1121.5	1881.4		1698.9	1184.5		1091.4	1672.2			2031.09	1707.1	1112.65		3267.1	2202.65		1420.7	1786.05		1640.65	2096			2031.09	4347.1	4186.13		2579.35	3031		2639.1	2845.35			2031.09	3427.05	3996.92		3724.21	3960.25		3538.95	2117.1
	2033.43	1064.7	1879.6		1700.45	1157.4		1068.57	1744.6			2033.43	1694.9	1137.2		3381.15	2171.5		1425.7	1834.9		1664.1	2200.4			2033.43	4411.78	4168.63		2553.9	2916.9		2598.25	2923.35			2033.43	3400.4	4003.93		3716.14	4110		3556.5	2153.9
	2035.77	1105	1687.6		1647.3	1189.5		1048.4	1583.6			2035.77	1583	1125.75		3357.6	2188.05		1411.4	1783.45		1607.75	2080.15			2035.77	4363.54	4139.91		2472.5	2862.55		2668.2	2872.4			2035.77	3419.45	4003.17		3632.69	4042.7		3488.24	2130.3
	2038.11	1127.5	1736.7		1591.6	1246		1037.32	1718.5			2038.11	1642.65	1128.8		3379.9	2213.8		1395.4	1834.8		1605.95	2141.6			2038.11	4407.66	4092.74		2522.3	2938.85		2603.15	2747.15			2038.11	3431.1	3988.31		3662.76	3983.05		3466.95	2119.15
	2040.44	1109.1	1808.4		1598.9	1155.7		1053.65	1651.6			2040.44	1701.95	1123.05		3243.85	2209.2		1375.25	1778.3		1720.4	2212.95			2040.44	4464.72	4098.34		2447.6	2877.65		2586.1	2876.8			2040.44	3451.8	4019.65		3676.86	3898.8		3504.35	2134.6
	2042.78	1074.7	1795.7		1651.35	1167.2		1078.03	1538.1			2042.78	1666.95	1124.85		3371.95	2231.2		1400.65	1801.9		1689.45	2207.9			2042.78	4463.66	4135		2543.35	2958.05		2483.05	2925.1			2042.78	3488.95	4053.96		3693.73	4022.5		3508.59	2140.95
	2045.12	1154.3	1890.1		1653.55	1164		1095.28	1612.1			2045.12	1640.9	1085.25		3321.35	2244.2		1415	1885.1		1629.15	2245.05			2045.12	4436.06	4126.8		2474.6	2938		2658.55	2947.95			2045.12	3535.7	4006.28		3754.21	3999.35		3461.82	2108.15
	2047.45	1064	1912.9		1608.85	1163.4		1111.1	1715.6			2047.45	1732.9	1092.9		3320	2282.75		1359.15	1893.45		1626.55	2177.8			2047.45	4427.76	4163.16		2598.05	2988.95		2670.65	2903.85			2047.45	3507.95	4054.64		3717.43	4006.3		3537.89	2185.1
	2049.78	1093.4	1772.5		1667.2	1173.3		1072.93	1720			2049.78	1631.65	1086.1		3361.45	2290.85		1398.15	1845.25		1613.55	2119			2049.78	4447.38	4198.97		2578.4	3006.35		2677.4	2840.85			2049.78	3375.05	4040.36		3731.26	4080.05		3528.98	2210.9
	2052.12	1098.1	1886.2		1706.85	1230.4		1057	1676.3			2052.12	1657.45	1083.75		3325	2303.55		1403.55	1934.2		1556.15	2180.45			2052.12	4458.18	4213.3		2646.65	3001.55		2611.65	2918.85			2052.12	3489.4	4061.95		3767.21	4105.55		3555.76	2168.7
	2054.45	1096.8	1777.6		1711.4	1204.5		1113.5	1693			2054.45	1686.85	1098.85		3431.3	2356.4		1389.8	1902.5		1668.1	2155.75			2054.45	4537.66	4235.27		2550.95	3009.8		2672.2	2929.1			2054.45	3570.5	4026.22		3757.39	4116.9		3581.99	2245.3
	2056.78	1079.3	1936.7		1662.2	1194.1		1067.32	1609.1			2056.78	1658.2	1138.05		3388.2	2268.65		1467.6	1891.4		1702.9	2127.35			2056.78	4542.32	4291.69		2636.05	3036.9		2657.05	2946.65			2056.78	3427.7	4063.12		3774.07	4141.35		3576.71	2223.2
	2059.11	1095.6	1889.9		1733.1	1170.1		1086.82	1679.2			2059.11	1724.1	1105.05		3392.5	2282.45		1440.9	1897.5		1663.65	2181.3			2059.11	4488.24	4280.94		2604.35	2984.5		2574.15	2945.7			2059.11	3398.45	4073.4		3787.76	3959.45		3576.57	2205.1
	2061.44	1125.4	1892.7		1764.1	1123.5		1083.05	1667.6			2061.44	1630.25	1134.15		3365.25	2418.2		1394.45	1914.25		1677.25	2212.7			2061.44	4431.12	4214.86		2532.5	2987.6		2629.75	2977.85			2061.44	3415.8	4107.11		3756.49	3981		3599.59	2198.4
	2063.77	1169.4	1946.9		1772.35	1195.2		1053.47	1740.6			2063.77	1653.5	1143.2		3447.4	2346.95		1389.25	1894.75		1640.7	2208			2063.77	4471.44	4197.01		2545.9	2942.6		2574.4	2983.35			2063.77	3518.45	4106.26		3803.26	4104.1		3513.39	2177.35
	2066.1	1080	1855.4		1813.95	1203.4		1107.18	1694.7			2066.1	1713.85	1179.85		3460.05	2382.2		1376.65	2000.15		1639.9	2268.6			2066.1	4478.34	4207.24		2561.9	2999.85		2623.9	2904.95			2066.1	3469	4085.81		3786.59	4112.65		3606.23	2301.7
	2068.43	1070.4	1958.7		1792.8	1249.5		1066.15	1699.8			2068.43	1706	1148.9		3418.55	2336.8		1412.4	1941.1		1670.15	2305.75			2068.43	4562.76	4176.74		2530.25	2989.75		2739.3	3033.25			2068.43	3481.25	4078.49		3741.4	4034.65		3580.88	2223.55
	2070.76	1126.8	1931.4		1748.2	1149		1107.97	1742.7			2070.76	1689.45	1184.55		3450.85	2308.9		1377.5	1916.8		1649.1	2300.9			2070.76	4530.28	4278.76		2601.65	3034.4		2623.3	2823.75			2070.76	3584.05	4121.22		3778.86	4127.35		3622.51	2211.15
	2073.09	1076.1	1904.8		1780.15	1210		1089.93	1725.8			2073.09	1660.9	1167.95		3493.8	2370.75		1414.15	1950.35		1658.45	2240.2			2073.09	4522.9	4293.07		2641.3	3111.9		2590.05	2979.05			2073.09	3533.45	4134.65		3797.82	4182.15		3680.86	2180.1
	2075.41	1078.2	1953		1751.5	1219.6		1115.55	1756.4			2075.41	1709.65	1180.85		3468.4	2317.85		1400.75	2007.4		1638.4	2163.7			2075.41	4539.46	4350.74		2589.4	3007.95		2692.55	2915.85			2075.41	3473.4	4136.17		3781.94	4100.45		3637.9	2265.2
	2077.74	1202.1	1929.2		1747.6	1275.8		1090.68	1789.8			2077.74	1685.3	1193.15		3464.8	2341.4		1397.05	1856.05		1643.5	2175.6			2077.74	4584.42	4318.96		2546.3	3066.55		2678.7	3039.75			2077.74	3630.7	4165.28		3853.69	4161.7		3621.15	2251.15
	2080.06	1087.5	1987.4		1807.85	1269.4		1083.45	1769.7			2080.06	1694.2	1169		3310.4	2332		1394.95	1915.3		1647.25	2284.9			2080.06	4558.78	4330.87		2643.25	2987.9		2665.7	3009.35			2080.06	3444.7	4128.99		3816.11	4008.7		3637.7	2202.2
	2082.39	1099.3	1908.2		1728.2	1262.1		1066.5	1799.5			2082.39	1693.75	1177.35		3404.4	2254.95		1416.25	1931.7		1677	2146.05			2082.39	4487.38	4270.27		2529.4	3080.7		2677.55	2918.75			2082.39	3464	4080.51		3794.75	4121.35		3583.59	2282.5
	2084.71	1066.2	1969.4		1742.15	1162.3		1089.65	1679.4			2084.71	1700.15	1144.05		3318.4	2333.4		1436.65	1920		1654.45	2169.8			2084.71	4507.94	4257.86		2607.45	3031.6		2755.4	2917.45			2084.71	3536.95	4120.62		3801.79	4087.9		3557.62	2202.95
	2087.03	1078.6	1839.1		1663.9	1176.8		1074.1	1749.8			2087.03	1728.7	1150.85		3335.4	2212.55		1353.15	1954.25		1691.9	2229.2			2087.03	4519.28	4272.96		2569.7	2985.3		2619.75	2988			2087.03	3533.65	4128.43		3794.89	4069.5		3620.56	2190.9
	2089.36	1084.5	1807.1		1706.4	1220.2		1091.68	1659.2			2089.36	1708.35	1137.8		3452.5	2209.95		1400.8	1886.05		1642.45	2062.55			2089.36	4451.74	4293.61		2663.5	2961.6		2616.15	2938.5			2089.36	3594.2	4066.43		3743.41	4112.6		3571.4	2147.5
	2091.68	1112.2	1863.2		1682.65	1142.3		1081.72	1666.6			2091.68	1697.85	1091.3		3396	2354.45		1400.8	1869.5		1657.25	2235.5			2091.68	4422.8	4298.57		2587	3020.8		2747.45	2859.7			2091.68	3531.85	4087.55		3752.9	4090.65		3623.25	2164.1
	2094	1118.2	1840.8		1703.4	1216.7		1082.32	1634			2094	1681.3	1117.85		3395.95	2208.75		1396.75	1880.85		1660.55	2121.55			2094	4407.14	4289.46		2646.05	2988.2		2718.4	2860.25			2094	3633.5	4093.51		3734.21	3975.5		3632.59	2223.1
	2096.32	1075	1804.6		1683.8	1206.8		1089.2	1708.3			2096.32	1639.3	1101.5		3357.05	2163.4		1443.05	1887.95		1709.35	2208.75			2096.32	4496.24	4237.41		2572.5	3068.7		2691.1	2925.9			2096.32	3594.5	4033.91		3856.59	4142.7		3586.15	2159.05
	2098.64	1067.5	1825.7		1725.6	1207.5		1075.57	1690.1			2098.64	1718.85	1120.55		3422.1	2210		1423.2	1919.2		1736.4	2161.85			2098.64	4453.58	4249.59		2498.9	3081.85		2692.85	2959.3			2098.64	3507.55	4059.09		3815.14	4116.65		3634.96	2196.85
	2100.96	1089	1860		1712.9	1265		1094.68	1728.5			2100.96	1731.9	1105.85		3436.9	2267.85		1409.5	1877.4		1684.95	2187.3			2100.96	4482.26	4202.5		2506.25	3081.65		2677.8	3010.6			2100.96	3500.55	4115.66		3829.38	4040.55		3605.62	2252.15
	2103.27	1169	1976.7		1739.4	1171.7		1085.95	1739.9			2103.27	1720.85	1145.25		3369.3	2243.95		1411.55	1896.25		1678.75	2190.6			2103.27	4498.2	4247.54		2634.4	3056.85		2607.75	2889.2			2103.27	3599.8	4101.12		3780.57	4102.4		3592.15	2261.45
	2105.59	1077.4	1823.3		1766.7	1269.6		1063.8	1759.3			2105.59	1707.85	1122.45		3385.45	2276.75		1431.5	1893		1728.1	2196.1			2105.59	4558.7	4234.54		2569.65	3067.1		2640.75	2996.95			2105.59	3445	4115.37		3823.07	4158.3		3604.61	2255.35
	2107.91	1149.1	1917.1		1786.95	1205.4		1099.35	1855.1			2107.91	1741.75	1138.55		3427.3	2252.9		1443.15	1900.15		1687.25	2168.6			2107.91	4547.84	4306.61		2609.45	3084.65		2616.6	2977.45			2107.91	3491.3	4215.95		3836.12	4208.05		3626.5	2213.7
	2110.22	1066.9	1945.5		1748.25	1162.8		1097.97	1779.3			2110.22	1693.4	1193.9		3304.5	2338.2		1427.2	1904.7		1692.9	2146.9			2110.22	4556.6	4304.14		2632.95	3066.2		2733.65	3043.5			2110.22	3616.6	4146.49		3800.51	4204.4		3636.5	2238.55
	2112.54	1115.5	1923.8		1767.1	1269.4		1108.4	1727.1			2112.54	1712.05	1114.3		3446.65	2345.55		1409.25	1832.45		1687.25	2224.75			2112.54	4487.68	4364.2		2545.75	3139.85		2700.3	2975.55			2112.54	3588.85	4173.22		3831.04	4189.7		3663.1	2240.15
	2114.85	1108.8	1815.2		1764.45	1180.5		1102.9	1749.3			2114.85	1703.9	1148.35		3365.75	2375.7		1435.1	1949.1		1703.15	2123.05			2114.85	4522.84	4303.2		2616.4	3099.15		2691.35	2973.4			2114.85	3474.2	4117.92		3804.52	4205		3632.64	2214.45
	2117.17	1062.5	1908.9		1706.85	1178.8		1081.68	1702.8			2117.17	1704.1	1127.7		3314.5	2260.05		1430.05	1931.75		1659.05	2160.85			2117.17	4595.84	4292.86		2609.35	3025.4		2800.2	2887.65			2117.17	3527.05	4073.31		3824.26	4153.8		3605.25	2260.8
	2119.48	1117.4	1948.4		1715.7	1220.3		1110.75	1771.5			2119.48	1694.9	1115.15		3420	2271.6		1401.35	1923.65		1629.15	2184.6			2119.48	4599.02	4278.87		2566.3	3081.45		2621.15	2967.15			2119.48	3617.5	4153.98		3832.86	4276.3		3645.05	2213.05
	2121.79	1079.4	1875		1674.05	1219.2		1118.5	1720.7			2121.79	1677.75	1081.15		3427.35	2250.45		1397.8	1891.55		1621.3	2272.65			2121.79	4578.04	4342.7		2548.7	3031.5		2618.5	2970.8			2121.79	3610.2	4165.88		3792.64	4149.55		3684.39	2171.6
	2124.1	1111.3	1998.8		1657.65	1183.6		1123.5	1734.5			2124.1	1686.4	1145.2		3448.3	2317.95		1395.1	1926.2		1645	2111.3			2124.1	4454.06	4310.49		2570.8	3017.65		2622.1	2972.95			2124.1	3511.1	4106.55		3801.18	4050.6		3615.45	2270.4
	2126.41	1098.3	1802.7		1711.6	1177.4		1091.4	1770.9			2126.41	1719.9	1155.8		3444.3	2346.4		1480.05	1898.45		1722.35	2179.55			2126.41	4590.02	4295.61		2485.3	3010.55		2679.35	3002.25			2126.41	3561.6	4119.26		3770.5	4122		3641.59	2200.95
	2128.72	1124.7	1905.6		1712.45	1246.2		1068	1666.8			2128.72	1736.55	1121.85		3460.35	2292.95		1456.65	1920.5		1697.65	2241.8			2128.72	4534.64	4269.59		2632.05	3021.35		2707.5	2945.6			2128.72	3618.55	4158.53		3794.55	4182		3635.93	2160
	2131.03	1175.1	1935.9		1787.05	1215.9		1116.07	1842.2			2131.03	1718.6	1172.6		3379.8	2293.2		1396.05	1957.45		1646.1	2260.05			2131.03	4557.96	4302.93		2634.15	3116.6		2741.7	2939.85			2131.03	3551	4138.43		3825.29	4215.25		3691.15	2216.1
	2133.34	1062	1905.7		1783.6	1309		1086.53	1739.5			2133.34	1751.15	1128.2		3480.65	2327.6		1393.3	1910		1668.2	2230.7			2133.34	4587.88	4331.66		2575.25	3131.1		2689.65	3012.55			2133.34	3614.3	4144.29		3860.98	4026.4		3652.41	2240.45
	2135.65	1171.5	1907.8		1718.55	1218.9		1103.72	1716.1			2135.65	1713.4	1137.65		3401.55	2318.55		1411.2	1831		1698.9	2170.15			2135.65	4672.2	4336.04		2601.2	3083.2		2654.25	2998.35			2135.65	3553	4142.54		3813.18	4161.85		3665.44	2207.65
	2137.96	1250.3	1942.7		1802.65	1256		1099.3	1733.3			2137.96	1767.15	1162		3453	2391.3		1431.75	1906.05		1706.25	2294.45			2137.96	4514.3	4304.81		2561.55	3101.1		2705.9	3045.45			2137.96	3579.5	4262.23		3851.32	4115.85		3692.14	2320.65
	2140.27	1165.3	1953.5		1791.6	1254.9		1089.72	1804.1			2140.27	1682	1164.9		3383.3	2343.1		1422.5	2023.2		1700.4	2189.15			2140.27	4549.84	4332.99		2592.15	3033.9		2687.1	3004.05			2140.27	3482.95	4223.57		3876.64	4177.55		3684.77	2284.9
	2142.57	1123.9	1912.6		1783.4	1174.2		1073.5	1709.1			2142.57	1661.55	1119.5		3444.75	2374.85		1367.45	1920.4		1687.2	2235.4			2142.57	4596.5	4394.61		2562.2	3081.9		2625.55	3011.35			2142.57	3545.25	4166.73		3813.16	4079.8		3617.2	2231.65
	2144.88	1099.6	1946.6		1815.6	1256.4		1121.85	1736.4			2144.88	1750.25	1151.3		3487.25	2361.25		1425	1915.4		1680	2215.75			2144.88	4622.04	4390.36		2619.05	3151.15		2711.05	3017.7			2144.88	3610.75	4219.08		3849.56	4179.95		3704.49	2287.05
	2147.18	1114.5	1916		1734.35	1273.7		1114.12	1924.9			2147.18	1716.05	1131.45		3475.15	2304.7		1449.6	1971.1		1749.35	2206.1			2147.18	4568.16	4397.43		2669.05	3163		2729.15	2903			2147.18	3636.3	4219.89		3887.6	4081		3685.69	2208.85
	2149.49	1116.1	1835.5		1813.5	1335.9		1110.25	1705.2			2149.49	1715.4	1174.35		3452.35	2398.15		1461.6	1940.05		1707.7	2269.85			2149.49	4562.56	4428.4		2647.65	3056.55		2796.45	2994.3			2149.49	3708	4231.96		3888.06	4230.6		3694.51	2304.15
	2151.79	1047.1	1962.2		1775.95	1165.6		1109.18	1865.5			2151.79	1756.4	1157		3512.9	2301.6		1467.75	1916.9		1675.2	2313.9			2151.79	4498.8	4377.56		2584.3	3209.4		2769.55	3088.85			2151.79	3677.05	4218.12		3895.45	4219.95		3714.43	2232.05
	2154.09	1018.8	2015.2		1802.2	1159.3		1085.5	1896.1			2154.09	1753.5	1175.9		3465.2	2387.1		1443.55	1959.25		1725.7	2212.75			2154.09	4558.42	4317.9		2550.65	3169.9		2729.7	3029.9			2154.09	3522.65	4188.76		3860.34	4263.8		3658.64	2278.95
	2156.39	1120.8	1936.8		1759.65	1304		1081.45	1686.4			2156.39	1734.1	1167.8		3483.5	2364.45		1401.3	1932.6		1730.8	2257.15			2156.39	4608.56	4299.03		2538.65	3056		2753.15	3029.4			2156.39	3576.6	4204.04		3847.9	4199.9		3649.51	2299
	2158.69	1090	2003.3		1786.1	1224.9		1054.45	1760.3			2158.69	1682.95	1140.55		3488.5	2322.05		1450.55	1964.05		1684	2258.95			2158.69	4642.3	4370.97		2644.7	3057.8		2797.1	3069.4			2158.69	3624.1	4214.58		3848.84	4242.65		3656.01	2258.4
	2161	1106.9	1950.8		1754.05	1162.9		1104.57	1729.2			2161	1753.7	1163.65		3524.25	2307.9		1399.95	1949.75		1666.8	2294.4			2161	4679.2	4385.47		2559.45	3107.45		2725.75	2964			2161	3609.3	4202.21		3822.81	4259.1		3645.07	2256.3
	2163.3	1189.6	1975		1775	1244.2		1097.35	1780.9			2163.3	1793.6	1151.7		3590.75	2309.55		1398.6	1929.9		1653.1	2254.25			2163.3	4551.54	4336.66		2647.15	3131.05		2777.45	2986.8			2163.3	3597.15	4180.74		3843.96	4117.45		3621.65	2323
	2165.59	1138.2	1876.7		1760.3	1214.7		1089.3	1818.7			2165.59	1737.9	1200.3		3475.35	2369.75		1396.25	1933.4		1661.95	2203.4			2165.59	4584.92	4285.69		2616.75	3155.95		2742.75	3074.75			2165.59	3703.4	4181.34		3871.38	4189.5		3702.44	2233.1
	2167.89	1200.4	1851.5		1723.65	1201.6		1085	1827.1			2167.89	1685.7	1129.65		3422.9	2429.55		1453.5	1894		1690.25	2243.6			2167.89	4543.72	4383.7		2584.75	3063.4		2670.2	3007.25			2167.89	3610.1	4148.14		3889.38	4146.45		3646.51	2234.95
	2170.19	1135.4	1811		1668.9	1275.1		1072.28	1884.3			2170.19	1701.2	1099.65		3484	2284.5		1414.05	1945.6		1674.35	2239.25			2170.19	4581.9	4299.77		2581.65	3104.35		2683.95	2956.55			2170.19	3508.3	4154.84		3804.9	4142.25		3672.38	2207.9
	2172.49	1073.3	1855.7		1684.1	1318.3		1095.1	1824			2172.49	1671.7	1133.1		3330	2287.95		1372.9	1915.7		1713.5	2237.25			2172.49	4512.7	4360.1		2704.35	3135.8		2642.05	3043.45			2172.49	3540.4	4165.07		3833.86	4172.65		3689.7	2190.1
	2174.78	1086.6	1828.6		1729.4	1230.5		1094.88	1735.6			2174.78	1726.5	1136.35		3477.8	2215.4		1392.3	1958.5		1644.3	2272.35			2174.78	4575.74	4352.66		2580.65	3107.4		2765.9	2871.3			2174.78	3592.25	4175.03		3866.6	4225.25		3654.19	2282.9
	2177.08	1117	1854.1		1742.3	1229.5		1064.43	1777.8			2177.08	1710.8	1166.05		3461	2188.75		1462.85	1941.3		1720.2	2305.7			2177.08	4538.3	4381.31		2577	3106.15		2636.8	3109.3			2177.08	3690.8	4224.96		3870.19	4271.35		3714.54	2173.6
	2179.38	1128.3	1988		1766.85	1253.8		1107.53	1881.6			2179.38	1762	1157.7		3554.55	2274.1		1381.55	1879.1		1700.85	2198.45			2179.38	4627.08	4347.04		2594.8	3098.55		2773.25	3010.35			2179.38	3632.85	4241.99		3916.69	4354.25		3692.52	2322.95
	2181.67	1102.4	1942		1785.15	1165.7		1100.3	1795.4			2181.67	1712.4	1146.25		3446.85	2364.55		1429.55	2017.9		1759.4	2180.2			2181.67	4580.2	4344.84		2656.15	3092.95		2664.85	3020.8			2181.67	3545.4	4242.51		3910.73	4285.4		3633.05	2292.5
	2183.96	1193.6	1873.3		1771.65	1212.7		1089.25	1688.6			2183.96	1715.75	1169.05		3500.3	2320.05		1431.3	1923.35		1735.05	2268.75			2183.96	4556.06	4330.89		2608.35	3114		2697.25	3026.75			2183.96	3658.75	4205.47		3888.62	4189.6		3670.14	2231.5
	2186.26	1140	1950.1		1786.7	1179.3		1079.6	1716.3			2186.26	1710.4	1164.4		3332.65	2303.55		1400.25	1943.75		1694.6	2254.75			2186.26	4559.42	4400.11		2628.1	3104.45		2771.95	2964.25			2186.26	3527.85	4195.69		3886.95	4181.45		3647.71	2325.3
	2188.55	1141.9	1938.9		1804.2	1191.6		1065.88	1730.9			2188.55	1731.6	1144.9		3410.5	2303.85		1380.5	1958.75		1703.1	2226.5			2188.55	4563.78	4331.57		2722.9	3167.4		2683.45	2942.5			2188.55	3510.3	4232.05		3861.56	4240.95		3647.2	2151.75
	2190.84	1136.9	1839.3		1740.1	1253.6		1112.5	1823.2			2190.84	1739.8	1196		3485.95	2320.25		1483.75	1995.8		1709.65	2202.45			2190.84	4574.66	4322.7		2603.15	3109.3		2711.85	2962.2			2190.84	3677.8	4208.89		3880.82	4186		3650.14	2199.35
	2193.13	1102.7	1893.1		1768.55	1237.6		1087.38	1756.5			2193.13	1745.45	1135.5		3398.15	2318.25		1423.45	1962.2		1682.95	2174.15			2193.13	4648.88	4326.43		2529.9	3046.7		2682.95	2960.25			2193.13	3574.4	4213.87		3828.2	4084.55		3675.96	2269.4
	2195.42	1081.5	2029.5		1821.5	1188.5		1078.95	1799.9			2195.42	1776.35	1158.4		3325.3	2349.75		1422.55	1884.05		1658.15	2243.75			2195.42	4541.34	4313.81		2621.3	3066.7		2719.7	3058.15			2195.42	3522.5	4131.17		3856.61	4313.45		3645.11	2259.55
	2197.71	1113.6	1972.9		1753.1	1201.3		1112.75	1759.7			2197.71	1723.5	1130.8		3386.4	2341.95		1406.55	1966.8		1689.45	2292.65			2197.71	4612.44	4343.54		2600.35	3102.05		2624.05	3010.95			2197.71	3644.2	4162.85		3847.69	4189.65		3648.85	2220.7
	2200	1120.8	1932		1774.6	1179.4		1131.53	1688.9			2200	1677.15	1123.65		3540.25	2419.85		1416.05	1920.85		1719	2334.4			2200	4554.86	4385.13		2650.9	3154.75		2658.95	2977.5			2200	3606.35	4230.12		3834.51	4094.55		3712.48	2249.2
	2202.29	1127.8	1960.9		1726.4	1219.5		1099.55	1746.8			2202.29	1773.6	1183.5		3460.15	2400.5		1444.45	1979.65		1718.1	2209.3			2202.29	4580.24	4401.99		2630.45	3114.6		2764.8	2915.8			2202.29	3627.05	4226.01		3864.14	4274.7		3744.23	2282.9
	2204.58	1169.2	1949.2		1778.45	1209.5		1106.72	1792.1			2204.58	1783.25	1129.45		3571.8	2339.3		1416.8	1956.1		1725.9	2203.9			2204.58	4646.44	4460.7		2575	3119.05		2729.8	3097.75			2204.58	3663.9	4255.58		3947.88	4237.95		3765.64	2220.25
	2206.86	1098	1907.4		1749.65	1214.3		1093.93	1790.1			2206.86	1689.9	1173.85		3441.45	2309.2		1446.05	1886.85		1677.1	2211.55			2206.86	4565.18	4398.54		2663.9	3086.05		2716.05	3093.8			2206.86	3621.35	4227.68		3857.39	4353.6		3694.8	2309.25
	2209.15	1143.6	1983.4		1769.1	1237.2		1121.75	1788.8			2209.15	1648	1110.1		3492.45	2372.15		1418.1	1937.45		1697.85	2205.9			2209.15	4561.18	4369.37		2695.9	3104.6		2710.45	3004.4			2209.15	3729.2	4238.38		3869.77	4124		3719.27	2210.95
	2211.43	1101.5	1932.5		1775.1	1130.9		1089.05	1771.2			2211.43	1695.6	1183.7		3518.15	2321.2		1414.55	1929.5		1712.7	2225			2211.43	4563.52	4359.73		2545.5	3072.7		2684.05	2952.2			2211.43	3691.05	4244.02		3860.1	4248.5		3671.25	2282.15
	2213.72	1096.8	1965.2		1746.8	1238.2		1124.62	1800.9			2213.72	1708.05	1151.15		3385.5	2338		1456.95	1957.1		1725.4	2259.3			2213.72	4589.28	4367.27		2667.8	3056.95		2704.05	3007.25			2213.72	3639.2	4201.77		3896.82	4299.2		3685.84	2197.05
	2216	1097	1867.6		1748.4	1244.8		1124.78	1781.7			2216	1723.3	1146.55		3502.4	2276.9		1415.35	2043.4		1630.35	2184			2216	4532	4375.23		2581.3	3173.1		2697.8	3066.25			2216	3577.9	4251.39		3884.25	4235.15		3704.14	2216.15
	2218.29	1149.4	2014.1		1741.45	1280		1072.75	1917			2218.29	1729.6	1115.6		3488.95	2333.4		1418.95	1972.5		1732.25	2226.1			2218.29	4573.56	4356.89		2672.55	3065.7		2675.05	3069.6			2218.29	3664.4	4248.57		3872.36	4210.8		3670.84	2205.95
	2220.57	1134.2	1920.5		1796.9	1294.4		1096.7	1762.4			2220.57	1706.25	1144.35		3414	2319.5		1421.15	1922.9		1689.3	2182.1			2220.57	4577.5	4375.81		2618.95	3052.95		2715.55	3035.65			2220.57	3594.2	4226.15		3866.25	4173.65		3644.41	2262.15
	2222.85	1091.4	1950.6		1752.4	1271.7		1096	1862.1			2222.85	1770.75	1100.6		3475.6	2307.95		1452.65	1971.2		1638.5	2250.85			2222.85	4523.06	4345.01		2665.25	3069.05		2713.05	3054			2222.85	3581	4184.51		3872.69	4313.3		3693.24	2250.75
	2225.13	1179.2	1924.2		1763.85	1200.5		1074.28	1779.2			2225.13	1720.65	1200		3558.05	2259.85		1421.55	2017.25		1721.85	2199.55			2225.13	4612.86	4386.37		2697.85	3068.7		2794.4	2939.8			2225.13	3587.2	4294.12		3861.85	4328.45		3681.8	2254.45
	2227.41	1138.5	1932.8		1812.45	1211.5		1104.6	1749.8			2227.41	1774.8	1144		3422.75	2289.75		1429.75	2025.85		1778.25	2281.05			2227.41	4658.14	4453.87		2665.2	3081.85		2688.35	2938.65			2227.41	3602.85	4264.75		3818.15	4249.7		3728.21	2302.75
	2229.69	1173.4	1958.2		1816.7	1263.1		1041.65	1791.9			2229.69	1730.7	1144.85		3524.1	2302.25		1483.95	2016.4		1731.35	2257.85			2229.69	4584.14	4413.94		2679.3	3220.5		2753.1	3029.5			2229.69	3630.05	4282.06		3924.93	4321.9		3728.94	2171.8
	2231.97	1123.2	1913.3		1838.1	1214.6		1101.12	1943.3			2231.97	1767.6	1150.1		3394.65	2327.7		1460.05	2055.8		1698.95	2207.55			2231.97	4613.76	4470.91		2641	3172.35		2806.1	3045.4			2231.97	3584	4294.33		3912.43	4333.95		3749.44	2272.55
	2234.25	1095	1932.5		1793.65	1214.7		1094.45	1886.8			2234.25	1694.55	1195.65		3473.3	2313.35		1448.65	1979.15		1621.55	2322.55			2234.25	4614.82	4462.24		2704.25	3068.9		2751.45	2940			2234.25	3604.8	4223.44		3927.71	4245.8		3681.5	2232.6
	2236.53	1142.6	1905.6		1728.8	1272.9		1117.22	1766.2			2236.53	1698.25	1165.2		3510.45	2329.1		1488.55	1904.8		1701.95	2283.9			2236.53	4658.76	4404.5		2703.5	3135.05		2760.3	3110.55			2236.53	3610.6	4253.77		3888.1	4251.8		3717.27	2280.2
	2238.81	1188.4	1944.5		1816.1	1223.9		1087.62	1723.5			2238.81	1719.9	1195.1		3363.65	2428.6		1460.45	1979.8		1635.55	2294.5			2238.81	4628.9	4448.07		2613.4	3198.05		2771.45	3093.6			2238.81	3619.45	4250.28		3886.62	4201.5		3667.04	2351.05
	2241.08	1113.9	1982.6		1799.75	1233.7		1100.15	1729.6			2241.08	1699.1	1129.45		3382.4	2345.9		1417.9	1921.6		1626.95	2331.85			2241.08	4543.76	4446.84		2635.85	3109.85		2699.6	3034.65			2241.08	3651.95	4229.05		3889.74	4256.55		3711.99	2267.9
	2243.36	1104.7	1987		1788	1309.5		1115.1	1697.2			2243.36	1754.6	1147.65		3459.55	2392.9		1427.9	1935		1680.75	2242.8			2243.36	4596.48	4472.6		2670.35	3201.55		2825.3	3138.3			2243.36	3729.2	4239.53		3870.64	4197.8		3718.62	2232.3
	2245.63	1072.4	1987.5		1877.7	1180.4		1105.32	1784			2245.63	1716.35	1202.15		3588.25	2389		1472.85	1990.4		1738.5	2245.15			2245.63	4570.62	4437.34		2663.6	3126.45		2717	2966.4			2245.63	3686.35	4238.8		3834.82	4282.7		3714.07	2304.3
	2247.91	1164.1	1916.9		1771	1113.6		1123.93	1790			2247.91	1692.1	1197.45		3454.4	2340.9		1437.55	2022.7		1723.75	2284.65			2247.91	4658.1	4460.73		2594.9	3068.5		2738.05	3000.8			2247.91	3502.85	4254.82		3923.9	4237.6		3730.15	2292.3
	2250.18	1156.5	1947.8		1880.15	1086.5		1109.15	1749.5			2250.18	1720.2	1162.8		3641.8	2396.75		1489.5	2002.15		1763.7	2308			2250.18	4612.26	4390.84		2684.25	3190.65		2752.7	3069.55			2250.18	3665.2	4302.91		3939.99	4203.75		3739.73	2291.2
	2252.46	1119.9	1968.4		1865.15	1207		1085.88	1786.7			2252.46	1729.65	1220.15		3422.4	2397.3		1454.1	1988.2		1733.95	2206.9			2252.46	4682.32	4446.86		2670.8	3138.6		2712.25	3082.1			2252.46	3629.8	4315.1		3844.85	4382.75		3717.91	2248.6
	2254.73	1156.7	1917.8		1767.45	1221.3		1127.07	1766.6			2254.73	1717.8	1200.75		3510.45	2444.95		1506.6	2001.3		1749.75	2239.9			2254.73	4733.32	4451.37		2649.55	3175.15		2787.7	3073.4			2254.73	3613.8	4278.18		3953.5	4247.3		3779.04	2285.2
	2257	1121.6	1868.7		1804.1	1264.5		1126.6	1764.6			2257	1650.45	1231.1		3496.9	2442.35		1488.35	2062.8		1719.75	2330.15			2257	4654.2	4453.13		2675.9	3117.95		2736.3	3054.5			2257	3665.55	4242.32		3973.01	4201.9		3682.24	2287.4
	2259.27	1198.2	1983.5		1826.8	1257.5		1098.75	1770.6			2259.27	1738.1	1142.3		3433.95	2416.4		1441.5	2014.1		1614.9	2305.45			2259.27	4695.64	4431.81		2534.75	3165.7		2763.9	2984.35			2259.27	3723.2	4273.12		3912.89	4252.75		3710.61	2350.2
	2261.54	1217.7	2104.3		1830.7	1199.8		1128.1	1761.6			2261.54	1703.6	1200.9		3390.8	2408.2		1445.6	1986.9		1658.5	2274.7			2261.54	4680.46	4404.61		2662.3	3161.4		2797.5	3151.4			2261.54	3614.5	4256.53		3903.75	4198.5		3744.88	2234.9
	2263.81	1149.5	2015.2		1866.65	1271.5		1094.45	1906			2263.81	1722.35	1154		3538.85	2394.25		1476.5	1987.75		1660.55	2245.85			2263.81	4656.38	4411.13		2644.1	3218.15		2769.5	3074.45			2263.81	3606.55	4247.03		3898.94	4248.2		3730.04	2220.7
	2266.08	1109	1917.5		1782.25	1331		1104.85	1876.2			2266.08	1749.65	1189.2		3448.7	2499.85		1452.15	2003.6		1644.4	2327.4			2266.08	4679.38	4344.23		2653.65	3141.55		2768.4	3015.6			2266.08	3641.9	4295.33		3919.26	4303.6		3701.18	2272.4
	2268.35	1129	2015.6		1855.9	1240.8		1124.03	1827.9			2268.35	1742.35	1171.9		3505.6	2486.05		1394.05	2051.65		1717.65	2310.3			2268.35	4668.4	4441.53		2607.85	3179.75		2787.1	3066.05			2268.35	3722.2	4317.83		4008.98	4262.55		3736.84	2333.6
	2270.62	1206.8	2137		1886.4	1187.3		1096.45	1917.5			2270.62	1804.45	1184.1		3530.9	2536.05		1491.4	2050.4		1781.8	2291.25			2270.62	4743.18	4480.96		2612.75	3259.65		2700.7	3178.75			2270.62	3634.8	4369		3921.11	4317.45		3820.31	2312
	2272.88	1103	2004.4		1844.7	1274.2		1104.68	1894.7			2272.88	1714.25	1222.5		3596.25	2478.5		1490.15	2002.45		1695	2320.9			2272.88	4742.28	4500.74		2692.6	3207.9		2846.7	3091.45			2272.88	3606.65	4329.98		3961.88	4421.45		3738.95	2390.3
	2275.15	1141.7	2038.7		1928.5	1257.2		1119.62	1856.4			2275.15	1708.25	1170.9		3511.15	2488.95		1461.25	2100.45		1696.7	2292.2			2275.15	4639.82	4495.64		2727.2	3188.9		2799.6	3041.95			2275.15	3633.7	4293.84		3956.05	4321.2		3803.69	2328.85
	2277.42	1162.7	2059.4		1843.85	1197.9		1132.38	1761.8			2277.42	1773.75	1194.15		3512.7	2479.25		1455.75	2130.8		1723.15	2290.65			2277.42	4712	4515.53		2726.05	3266.25		2747.95	3175.85			2277.42	3650	4306.92		3921.39	4262.25		3764.88	2391.25
	2279.68	1079.3	2124.8		1903.2	1223.1		1179.82	1857.4			2279.68	1771.85	1217.75		3566.9	2538.7		1511.1	2095.3		1780.8	2362.1			2279.68	4734.84	4526.59		2744	3255.95		2716.25	3090.05			2279.68	3793.2	4358.42		3996.65	4382.25		3784.96	2357
	2281.95	1145.5	2033.3		1911.3	1246.3		1106.12	1900.3			2281.95	1749.6	1236.7		3435.5	2503.2		1466.8	2087.25		1766.35	2373.35			2281.95	4682.22	4593.39		2664.05	3325.05		2872.65	3126.65			2281.95	3717.5	4366.38		3984.14	4387.3		3845.23	2296.2
	2284.21	1150.5	2074.9		1921.65	1294.4		1154.88	1897.4			2284.21	1753.95	1205.3		3515.4	2481.75		1524.25	2070.4		1796.85	2360.9			2284.21	4744.4	4576.2		2636.75	3270.45		2835.15	3163.85			2284.21	3737.35	4338.55		3956.68	4284.5		3759.1	2363.85
	2286.47	1156.7	2144		1998.65	1197.4		1164.15	1949.7			2286.47	1748.6	1202.75		3599.8	2632.05		1515.15	2111.35		1787.15	2376.7			2286.47	4748.14	4559.79		2706.35	3230.95		2790.2	3167.8			2286.47	3743.4	4346.61		4019.69	4321.15		3798.74	2367.6
	2288.74	1195.2	2048.3		1959.15	1200.2		1118.65	1955.5			2288.74	1695.75	1260.8		3517	2561.45		1437.35	2056.3		1698.85	2386.4			2288.74	4705.76	4496.21		2690.8	3207.4		2722.75	3122.45			2288.74	3699.6	4339.78		3968.45	4367.9		3797.85	2274.05
	2291	1152.3	2058.8		1982.6	1250		1104.15	1974.1			2291	1786.8	1226.2		3523.15	2571.9		1459.15	2049.65		1724.45	2443.35			2291	4681.46	4575.63		2766.35	3218.7		2768	3160.3			2291	3668.45	4360.67		4001.86	4259.7		3760.05	2359.75
	2293.26	1161.2	2094.8		2000.35	1295.7		1158.85	2009.8			2293.26	1769	1273.3		3593.2	2506.9		1527.9	2143.85		1742.35	2408.2			2293.26	4727.68	4561.61		2660.1	3132.65		2795.35	3164.05			2293.26	3667.25	4372.78		4008.01	4365.9		3811.27	2355.95
	2295.52	1252.7	2012.5		1960.3	1303.5		1154.93	1941.4			2295.52	1805.95	1285.25		3606.5	2571.3		1463	2181.7		1736.5	2327.95			2295.52	4676.02	4537.21		2618.7	3208.8		2748.2	3146.4			2295.52	3658.9	4440.47		3978.4	4324.25		3790.56	2373.75
	2297.78	1152.2	2009.8		1917.85	1215.6		1149.22	2010.4			2297.78	1725.05	1221.85		3574.9	2602.75		1531.15	2102.75		1685.8	2382.9			2297.78	4713.3	4602.19		2669.4	3186.55		2823.8	3140.9			2297.78	3718.9	4355.97		3981.34	4198.05		3848.9	2366.75
	2300.04	1159.6	2062.2		2022.5	1259.8		1150.75	1979.8			2300.04	1723.2	1174.7		3521.7	2492.45		1465.55	2081.75		1680.65	2370.25			2300.04	4799.12	4507.07		2730.6	3260.85		2735.8	3147.85			2300.04	3684.6	4350.12		3979.14	4233.15		3807.46	2334.6
	2302.3	1161.8	2098.4		1940.35	1249.8		1159.88	1929.1			2302.3	1765.45	1256.1		3599.8	2531.05		1438.85	2036.55		1730.05	2413.3			2302.3	4712.6	4495.4		2731.75	3255.6		2853.65	3063.15			2302.3	3609.35	4302.58		3929.11	4293.45		3793.23	2276.9
	2304.55	1156.7	2027.8		1881.5	1289		1168.75	1843.7			2304.55	1741.05	1223.8		3607.35	2425.15		1474.65	2071.9		1774.2	2312.7			2304.55	4640.58	4527.63		2692.75	3234.65		2774	3079.65			2304.55	3778.75	4318.14		3962.09	4265.55		3714.62	2318.05
	2306.81	1242.3	1977.2		1892.25	1220.1		1160.7	1932.2			2306.81	1761.95	1200.8		3633.65	2457.6		1473	2042.7		1700.95	2371.75			2306.81	4733.66	4439.33		2700.25	3288.9		2740.5	3003.9			2306.81	3679	4300.93		3980.95	4266		3736.36	2344.15
	2309.07	1179.6	1980.8		1820.6	1241.2		1115.97	1886			2309.07	1739.8	1195.75		3599	2529.25		1454.15	2072.85		1667.7	2457.45			2309.07	4569.4	4501.64		2669	3179.45		2797.7	3012.4			2309.07	3634.1	4266.91		3902.05	4349.6		3734.46	2303.45
	2311.32	1133	1947.3		1896.95	1264.4		1160	1827.9			2311.32	1734.75	1202.5		3615.25	2482.2		1385.95	1997.3		1794.9	2334.7			2311.32	4651.28	4551.29		2696.3	3260.7		2792.85	3100.2			2311.32	3671.8	4316.06		3921.05	4298.75		3778.6	2267.65
	2313.58	1157.5	2021.7		1847.1	1273.3		1153.22	1908.2			2313.58	1744.75	1222.4		3531.55	2490.45		1461.25	2064.8		1638.5	2333.45			2313.58	4683.64	4546.09		2649.8	3200.75		2804.25	3106.7			2313.58	3655.35	4330.38		3966.51	4252.35		3808.32	2289.15
	2315.83	1111.5	1970.9		1908.5	1313.5		1141.2	1900.5			2315.83	1727.7	1187.2		3605.15	2487.45		1456.35	2005.95		1810	2284.1			2315.83	4747.52	4503.66		2678.15	3224.75		2829	3126.4			2315.83	3775.15	4334.57		3983.55	4334.4		3774.14	2369.4
	2318.09	1132.3	2053.7		1880.3	1222.1		1113.18	1884.6			2318.09	1786.85	1139.9		3531.65	2361.4		1459.5	1955.05		1734.75	2336.8			2318.09	4671.22	4490.87		2700.2	3137.05		2835.45	3155.3			2318.09	3618.65	4316.76		3935.29	4461.9		3711.85	2366.85
	2320.34	1095.1	1970.7		1831.75	1263.2		1140.2	1752.7			2320.34	1711.45	1122.25		3523.5	2438.35		1518.25	2029.95		1726.6	2263.45			2320.34	4622.96	4422.96		2716.6	3172.65		2805.1	3017.25			2320.34	3641	4324.43		3924.64	4279.75		3722.81	2310.5
	2322.59	1204.3	2019.4		1832.2	1303		1122.18	1833.8			2322.59	1806.35	1227.45		3569.15	2399.55		1455.15	2007.5		1722.1	2384.9			2322.59	4632.54	4476.97		2723.95	3265.2		2704.45	3125.5			2322.59	3713.9	4310.44		3942.16	4282.5		3763.99	2294.7
	2324.84	1120.2	2046.5		1866.35	1273.1		1137.2	1917			2324.84	1714.3	1138.75		3542.15	2442.5		1449.95	2077.15		1743.3	2285.65			2324.84	4703.52	4478.34		2710.75	3158.25		2646.5	3145.75			2324.84	3594.8	4301.12		3957.62	4306.05		3770.82	2329.15
	2327.09	1141	1949.5		1858.3	1353.7		1149.7	1881.3			2327.09	1700.4	1181.75		3492.6	2412.85		1480.45	2027.75		1744.3	2303.95			2327.09	4711.48	4434.93		2700.6	3153.25		2767.15	3010.15			2327.09	3654.8	4313.05		3944	4252.65		3740.05	2292.55
	2329.34	1145.8	2051.2		1924.5	1279.9		1125.22	1808.7			2329.34	1753.9	1218.2		3518.4	2457.2		1523.35	1985.5		1712.6	2310.85			2329.34	4655.22	4509.69		2672.6	3097.6		2744.7	3045.05			2329.34	3667.35	4285.63		3953.91	4313.95		3766.56	2322.3
	2331.59	1195.8	2034.5		1859.65	1249.5		1138.28	1798.6			2331.59	1768.25	1160.6		3588.25	2429.4		1462.25	1994.7		1766.95	2260.8			2331.59	4699.72	4514.96		2639.55	3218		2775.85	3092.35			2331.59	3641.65	4288.91		3904.52	4276.35		3779.49	2368
	2333.84	1152.5	1985.1		1896.85	1307.4		1112.97	1907.4			2333.84	1717.5	1179.8		3623.6	2436.35		1471.7	2082		1640.8	2367.1			2333.84	4690.66	4522.23		2705.1	3169		2767.5	3117.65			2333.84	3697	4293.51		3939.86	4295.35		3723.68	2317.3
	2336.09	1175.4	1962.1		1888.45	1331.7		1124.12	1936.1			2336.09	1731.7	1163.85		3629.15	2398.15		1466.25	2072.4		1688	2424.9			2336.09	4687.14	4569.39		2668.55	3152.8		2793.15	3056.85			2336.09	3678.3	4350.32		3970.05	4243.65		3797.48	2360.4
	2338.34	1166.7	2043.1		1927.65	1299.4		1190.95	1806.4			2338.34	1704.2	1137.3		3547.75	2470.05		1478.9	2085.8		1674.1	2294.45			2338.34	4730.6	4508.97		2682.3	3218.85		2755.15	3170.5			2338.34	3718.95	4334.88		3980.21	4298.1		3810.26	2360.85
	2340.59	1207.1	1972.1		1839.85	1228.2		1134.55	1934.4			2340.59	1738.55	1189.8		3469.35	2405.5		1437.55	2017.75		1697.3	2345.5			2340.59	4728.94	4461.13		2715.7	3255.05		2705	3081.85			2340.59	3800.8	4329.51		3947.06	4345.3		3751.59	2321
	2342.83	1089.3	2040.2		1868.35	1224.4		1133.45	1809.3			2342.83	1757.05	1156		3511.45	2445.7		1455.75	2117.95		1712.85	2332.8			2342.83	4672.72	4522.74		2700.8	3193.15		2759.15	3066.25			2342.83	3600.55	4273.29		3910.88	4421.3		3783.4	2236.05
	2345.08	1144	2019.8		1806.15	1295.7		1117.45	1858.6			2345.08	1733.95	1214.15		3544.95	2391.1		1482.5	2072.2		1749.1	2331.9			2345.08	4708	4452.37		2644.6	3289.85		2688.45	3106.55			2345.08	3616	4288.34		3974.46	4378.2		3777.01	2304.45
	2347.32	1133.5	2096		1854.5	1216.9		1084.3	1838.7			2347.32	1757.65	1163.7		3534.65	2401.7		1412.35	2059.45		1754.35	2256.35			2347.32	4709.68	4521.79		2724.1	3265.4		2725.8	3100.7			2347.32	3645.1	4403.97		4017.54	4351.45		3789.19	2273.7
	2349.57	1112.4	2097.5		1893.5	1339		1123.22	1776			2349.57	1759	1145.8		3481.8	2415.05		1442.9	2005.05		1706.25	2304.7			2349.57	4628.32	4396.04		2724.9	3132.1		2754.85	3081.75			2349.57	3748.45	4349.02		3973.49	4227.7		3779.25	2436.2
	2351.81	1116.7	2046.2		1902.85	1152		1121.32	1820.1			2351.81	1783.05	1221.7		3595.15	2322.3		1457.6	1965.45		1750.05	2319.05			2351.81	4621.68	4434.44		2618.25	3145.6		2792.1	3085.15			2351.81	3710.6	4327.93		3945.52	4347.3		3708.74	2314.5
	2354.05	1130.1	1957.5		1766.1	1258.2		1131.47	1784			2354.05	1777.25	1202.95		3540.05	2394.35		1484.35	1974.55		1750.85	2298.3			2354.05	4584.8	4416.03		2685.5	3159.7		2775.45	3062.9			2354.05	3763.8	4229.6		3919.46	4269.15		3707.81	2246.35
	2356.3	1142.7	1991.9		1777.75	1227.4		1097.93	1803.3			2356.3	1771.55	1173.45		3488.45	2387.75		1446.35	1902.65		1736.8	2251.8			2356.3	4491.62	4434.03		2477.7	3116.4		2755.8	3040.05			2356.3	3694.35	4240.49		3888.84	4291.55		3806.25	2261.35
	2358.54	1211.5	1944.3		1737.2	1367.1		1092.93	1748.8			2358.54	1753.15	1129.1		3418.1	2331.35		1483.7	1971.9		1739.15	2207			2358.54	4579.6	4440.49		2671.35	3123		2719.95	3021.95			2358.54	3607.7	4247.29		3885.07	4282.5		3740.16	2264.15
	2360.78	1114.5	1973.4		1756.05	1249.5		1145.75	1664.4			2360.78	1728.5	1098.3		3623.45	2274.3		1477.65	1840.7		1800.45	2211.05			2360.78	4563.76	4377.64		2619.75	3122.45		2722.15	3047.85			2360.78	3564.25	4235.04		3918.1	4267.9		3719.24	2229.85
	2363.02	1106.5	1872.2		1764	1261.1		1124.43	1698.8			2363.02	1709.35	1124.15		3438.15	2184.4		1453.8	1957.85		1715.95	2218.6			2363.02	4598.78	4413.66		2579.5	3091.65		2775.65	3057.25			2363.02	3563.8	4276.9		3888.86	4259.25		3716.56	2216.8
	2365.26	1078	1912.6		1735.2	1310.6		1161.88	1749			2365.26	1779.95	1165.35		3626.3	2301.95		1500.9	1948.2		1729.65	2240			2365.26	4704.7	4428.27		2724.15	3132.05		2681.2	2925.05			2365.26	3627.45	4287.4		3914.84	4283.65		3799	2266.75
	2367.5	1074.5	1871.4		1762.9	1205.4		1107.47	1705.9			2367.5	1713.1	1107.1		3527.85	2297.15		1469.05	1938.6		1656.8	2172.95			2367.5	4647.92	4478.89		2611.55	3136.7		2759.6	3099			2367.5	3691.9	4264.03		3924.23	4192.75		3813.46	2301.9
	2369.74	1149.7	1928.6		1783.85	1312.9		1135.55	1833.6			2369.74	1760.4	1223.05		3574.5	2240.5		1474.9	2000.35		1658.15	2174.25			2369.74	4626.56	4392.16		2720.7	3169.4		2798.75	3032			2369.74	3601.8	4310.02		3970.75	4298.05		3752.16	2299.1
	2371.97	1103.8	1906.3		1761.35	1262.2		1113.18	1648.9			2371.97	1770.75	1159.75		3515.05	2222.15		1484.5	1905.45		1735.35	2233.5			2371.97	4611.92	4444.11		2595.4	3131.45		2734.85	3046.3			2371.97	3547.15	4254.31		3916.8	4248.55		3719.79	2297.15
	2374.21	1177.1	1813		1693.1	1233.2		1111.9	1712.3			2374.21	1767.7	1140.1		3505.3	2297.65		1450.35	1920.5		1757.65	2130.05			2374.21	4558.92	4369.33		2611.15	3161.2		2678.9	3036.2			2374.21	3632.85	4173.12		3877.02	4070.3		3701.88	2244.55
	2376.45	1094.7	1870.9		1712.8	1194.1		1116	1731.8			2376.45	1759.6	1102.75		3459.9	2254.9		1430.75	1934.8		1789.3	2153.1			2376.45	4560.36	4340.54		2631.8	3050.95		2785.05	3048.1			2376.45	3640.95	4181.97		3852.61	4239.95		3691.84	2276.6
	2378.68	1195.2	1858.1		1705.9	1237		1113.22	1744.6			2378.68	1726.65	1085.9		3684.7	2166.35		1448.55	1910.75		1743.6	2151.4			2378.68	4579.08	4426.61		2615.15	3060.4		2833.05	3076			2378.68	3683.9	4170.22		3827.38	4034.9		3697.43	2270.65
	2380.92	1154.9	1898.2		1698.75	1275.9		1126.32	1734.1			2380.92	1800.55	1132.85		3576.55	2181.05		1501.15	1884.5		1684.65	2153.25			2380.92	4567.42	4381.49		2652.9	3062.65		2686.9	3100.6			2380.92	3632.95	4162.93		3915.38	4117.05		3744.51	2196.55
	2383.15	1132.4	1892.1		1758	1208.5		1137.88	1704.4			2383.15	1722.3	1102		3595	2214.65		1430.65	1846.3		1743.65	2197.35			2383.15	4678.4	4378.41		2680.05	3085.9		2776.6	3031.95			2383.15	3603.25	4157.97		3887.5	4194.65		3672.61	2238.95
	2385.39	1106.9	1922.4		1702.85	1221.7		1131.4	1654.4			2385.39	1704.95	1115.75		3506.65	2175.4		1510.5	1906.15		1654.2	2083.45			2385.39	4628.36	4306.87		2584.8	3111.1		2767.25	2929.2			2385.39	3535.15	4113.72		3846.46	4260.4		3701.62	2281.4
	2387.62	1116.2	1934.6		1671.4	1200.1		1132.97	1680			2387.62	1734.25	1153.35		3505.85	2265.9		1463.25	1861.35		1668.4	2053.1			2387.62	4544.62	4389.3		2602.8	3101.1		2736.95	2974.3			2387.62	3542.5	4178.65		3910.34	4062.4		3692.68	2190.15
	2389.85	1173.1	1725.9		1647.25	1269.5		1104.2	1604.9			2389.85	1755.75	1109.95		3542.5	2144.55		1483.15	1877.55		1726.2	2075.85			2389.85	4580.32	4352.56		2632.35	3037.45		2782.35	2943.95			2389.85	3571.65	4159.92		3930.05	4087.95		3726.05	2131.8
	2392.08	1113.4	1806.4		1688.5	1253.6		1096.12	1622.8			2392.08	1750.25	1104.85		3497.45	2132.6		1523.35	1898.9		1731.1	2111.25			2392.08	4620.18	4346.04		2735.9	3120.6		2767.65	3013.4			2392.08	3645.8	4200.43		3890.81	4190.55		3699.93	2234.95
	2394.31	1154.4	1734.8		1695.5	1234.1		1140.78	1631.7			2394.31	1736.05	1074.9		3554.3	2193.45		1448.2	1852.55		1746.95	2107.25			2394.31	4606.64	4300.33		2615.7	3089.5		2654.85	3009.35			2394.31	3743.7	4210.62		3861.73	4176.3		3658.1	2160.65
	2396.54	1137.9	1834.4		1692.55	1289.8		1097.07	1675.7			2396.54	1722.15	1048.2		3552.6	2172.8		1506.05	1893.45		1692.3	2146.8			2396.54	4593.52	4240.81		2615.9	3054.45		2671.5	2946.65			2396.54	3637.2	4203.87		3848.77	4172.9		3617.65	2237.85
	2398.77	1238.9	1883.6		1697.7	1292.3		1098.07	1632.8			2398.77	1769.95	1101.35		3388.65	2130.65		1476.1	1858.2		1733.65	2121.1			2398.77	4581.96	4264.59		2672.75	3023.95		2767.15	2863.15			2398.77	3740.25	4198.88		3899.56	4237.35		3603.74	2290.65
	2401	1111.3	1777.1		1643.9	1205.5		1102.1	1743.6			2401	1733.6	1104.5		3413.35	2131.4		1427.2	1899.65		1739.2	2141.5			2401	4557.7	4276.53		2680.7	3051.4		2650.35	2922.45			2401	3645.15	4168.37		3864.77	4186		3581.04	2200
	2403.23	1097.6	1733.3		1660.9	1212.3		1110.18	1676.6			2403.23	1715.6	1124.6		3397	2144.1		1484.8	1788.15		1693.6	2064.65			2403.23	4500.98	4225.2		2584.05	2988.85		2702.85	2924			2403.23	3563.95	4119.97		3847.07	4135.2		3656.69	2126.8
	2405.46	1197.9	1777.3		1606.1	1277.5		1134.9	1641.3			2405.46	1723.95	1087.1		3415.1	2024.8		1502.7	1873.8		1680.2	2161			2405.46	4522.4	4306.04		2585.35	3140.4		2680.3	3011.1			2405.46	3636.15	4182.93		3830.19	4150.5		3659.69	2191.1
	2407.69	1088.6	1820.3		1688.95	1200.4		1108.07	1621.7			2407.69	1759.9	1066		3488.2	2097.2		1468.2	1813.2		1757.95	2114.8			2407.69	4589.54	4314.7		2536.9	3103.1		2771.15	2877.05			2407.69	3572.05	4153.63		3855.21	4034.85		3721.4	2247.55
	2409.91	1145.5	1752.3		1644.85	1204.9		1121.8	1617.4			2409.91	1741.65	1094.45		3613.7	2117.75		1466.2	1895.7		1715.45	2127.1			2409.91	4543.56	4308.24		2664.45	3056.55		2756.6	2899.9			2409.91	3612.75	4139.79		3900.1	4049.45		3632.76	2292.25
	2412.14	1102.5	1757.2		1654.25	1133		1128.95	1610.2			2412.14	1785.5	1086.15		3501.25	2052.15		1451.2	1749.05		1733.5	2087.85			2412.14	4561.88	4306.16		2677.7	3047.85		2685.1	2972.5			2412.14	3521.3	4149.45		3872.68	4183.15		3699.46	2220.9
	2414.36	1112	1830.3		1665.05	1251.3		1102.45	1714.3			2414.36	1772.05	1111.4		3420.8	2070.6		1469	1847.45		1647.75	2010.7			2414.36	4475.74	4315.81		2555.75	3135.75		2710.15	3019.7			2414.36	3636.25	4167.33		3863.43	4089.8		3664.9	2143.4
	2416.59	1210.9	1832.4		1609.4	1208.7		1115.62	1625.9			2416.59	1789.85	1027.75		3448.7	2075.8		1457.3	1824.2		1650.25	2059.2			2416.59	4547.26	4233.21		2569.3	3057.1		2635.2	2959.65			2416.59	3513.3	4136.07		3865.25	4120.6		3652.12	2209.5
	2418.81	1137.6	1796.2		1654.5	1284.3		1089.03	1512.1			2418.81	1734.1	1032.45		3463.8	2098.55		1499.85	1833.3		1730.45	2074.15			2418.81	4447.98	4228.77		2569.15	2995.15		2645.6	3025.15			2418.81	3562.45	4121.18		3763.07	4067.15		3632.04	2258.45
	2421.03	1141.3	1771		1634.2	1269.3		1121.47	1673.2			2421.03	1676.7	1072.75		3476.7	2104.2		1419.15	1817.35		1706.5	2133.6			2421.03	4442.14	4262.77		2590.75	2979.75		2619.95	2934.6			2421.03	3600.5	4079.21		3804.31	4179.9		3607.84	2191.5
	2423.26	1129.2	1840.5		1602.15	1242.1		1095.05	1550.7			2423.26	1764.25	1038.3		3427.1	2043.85		1415.75	1761.95		1738	2160.4			2423.26	4513.1	4214.57		2591.05	3085.45		2681	2851.05			2423.26	3546.1	4084.59		3791.43	4181.85		3663.5	2272.1
	2425.48	1137.4	1740.5		1543.35	1229.1		1163.22	1510			2425.48	1722.65	1078.65		3412.6	2029.85		1473.95	1768.35		1663.6	2029.65			2425.48	4407.3	4238.14		2622.45	3056.95		2662.95	2879.55			2425.48	3588.05	4067.27		3787.7	4031.4		3676.79	2198.75
	2427.7	1117.1	1812.7		1593	1253		1107.57	1667.6			2427.7	1794.1	1038.5		3431.5	2012.75		1421.2	1811.1		1821.8	2062.35			2427.7	4413.44	4159.1		2575.8	2986.4		2614.9	2918.05			2427.7	3533.9	4041.78		3791.45	4088.3		3674.27	2222
	2429.92	1144.3	1748.8		1632.7	1227.8		1101.55	1590.9			2429.92	1672.3	1027.85		3506.8	2051.3		1432.9	1787.9		1748.1	2109.85			2429.92	4578.62	4272.06		2642.25	2957.15		2676.95	2850.35			2429.92	3550.65	4068.65		3799.16	4114.2		3642.77	2184.3
	2432.14	1122.1	1682.9		1620.7	1225.6		1119.82	1616.1			2432.14	1712.25	1072.75		3484.45	2171.1		1451.85	1835.15		1678.35	2092.8			2432.14	4509.36	4189.24		2525.85	3017.75		2669.9	3005.85			2432.14	3606	4123.19		3843.14	4168.15		3642.02	2180.85
	2434.36	1167.4	1887		1654.8	1180.4		1129.93	1730			2434.36	1732.85	1101.3		3564.4	2127.4		1472.1	1880.1		1709	2063.8			2434.36	4560.36	4294.8		2587.85	2989.35		2752.35	2895.1			2434.36	3729	4122.7		3853.94	4178		3653.8	2235.05
	2436.58	1108.5	1822.6		1665.3	1289.3		1146.18	1681.4			2436.58	1730.05	1063.15		3506.05	2067.35		1422.15	1840.85		1694.2	2119.4			2436.58	4540.26	4204.63		2553.15	3086.2		2696.95	2964.2			2436.58	3607.5	4097.18		3832.21	4116.1		3580.77	2194.65
	2438.8	1119.4	1883.8		1591.15	1169.9		1114.47	1673.1			2438.8	1707.45	1023.1		3413.65	2101.55		1446.1	1917.8		1720.5	2131.75			2438.8	4501.24	4233		2715.8	2937.6		2682.75	2984.1			2438.8	3559.45	4104.01		3820.38	4063.8		3604.18	2147.8
	2441.01	1091.9	1744.2		1697.45	1256		1111.55	1658.7			2441.01	1660.7	1114.9		3460.5	2146.15		1446.6	1830.2		1697.5	2111			2441.01	4485.02	4247.04		2594.3	2999.6		2592.25	2951.7			2441.01	3542.05	4097.68		3860.84	4079.45		3604.15	2157.65
	2443.23	1128.6	1835		1694.85	1281.1		1140.32	1655.5			2443.23	1753.65	1068.15		3421.6	2054.1		1460.1	1809.9		1648.3	2163.5			2443.23	4545.52	4246.61		2593	2938.25		2661	2853.8			2443.23	3590.1	4057.98		3801.62	4146.2		3643.54	2238.5
	2445.45	1152.1	1866.5		1661.1	1309.6		1133.97	1676.3			2445.45	1761.8	1059.45		3530.65	2191.7		1448.4	1828.6		1702.35	2117.95			2445.45	4559.1	4274.24		2563.4	3030.15		2705.85	2907.1			2445.45	3552.15	4098.68		3775.26	4053.15		3670.65	2257.5
	2447.66	1191.6	1738.9		1662.8	1223.3		1178.97	1688.2			2447.66	1715.8	1103.25		3569.95	2170.1		1478.7	1899		1744.15	2227.55			2447.66	4455.96	4283.51		2626.25	3019.6		2747.95	2955			2447.66	3571.15	4105.33		3822.94	4184.6		3672.91	2287.3
	2449.88	1141.5	1755.5		1639.1	1316.2		1152.4	1644.7			2449.88	1677.65	1087.35		3564.15	2146.85		1465.75	1799.35		1771.9	2151.6			2449.88	4554.16	4318.61		2630.65	3115.55		2783.5	2986.15			2449.88	3661.6	4106.78		3879.25	4043.8		3628.52	2239.25
	2452.09	1174	1916.9		1659.1	1306.5		1195.5	1626.7			2452.09	1819.4	1105.1		3572	2190.15		1520.4	1808.55		1663.15	2012.5			2452.09	4545.4	4291.44		2649.1	3102.15		2662.1	2982.45			2452.09	3590.25	4142.4		3856.75	4176.45		3687.99	2226.35
	2454.3	1169.6	1784.2		1726.1	1229.3		1126.12	1662			2454.3	1772.3	1117.45		3524.8	2176.9		1472.1	1800.25		1691.7	2079.65			2454.3	4598.92	4283.7		2625.4	3020.15		2633.6	2997.5			2454.3	3545.75	4164.4		3861.48	4175.15		3672.64	2181
	2456.52	1088.7	1776.4		1653.55	1315.3		1159.3	1561.9			2456.52	1764.7	1093.8		3490.4	2151.65		1467	1803.95		1764.85	2139.05			2456.52	4550.76	4335.04		2569.5	2994.4		2659.7	2899.1			2456.52	3642.5	4056.88		3834.99	4101.9		3680.75	2243.55
	2458.73	1053.1	1760.1		1698.75	1279.2		1157.45	1701.8			2458.73	1749.6	1063.2		3521.25	2132.95		1454.35	1775.65		1725.85	2111.1			2458.73	4568.94	4213.23		2588.95	3085.6		2659.2	2940.7			2458.73	3649.25	4090.11		3781.09	3962.8		3641.81	2192.4
	2460.94	1109.4	1725.8		1605.3	1200.5		1138.9	1558.7			2460.94	1801.5	1052.65		3464.95	2128.45		1436	1865.7		1684.2	2096.55			2460.94	4524.28	4249.51		2568.1	3023		2708.55	2891.4			2460.94	3531.5	4040.73		3836.84	4158.65		3662.68	2270.3
	2463.15	1127.2	1721.1		1645.55	1276.9		1141.62	1651.7			2463.15	1703.85	1069.75		3506.4	2104.7		1421.6	1823.25		1744.3	2073.65			2463.15	4532.02	4256.59		2558.5	3020		2704.1	2844.7			2463.15	3472.7	4080.19		3845.21	4106.5		3623.95	2229.35
	2465.36	1208.2	1846.8		1572.45	1330.9		1124.68	1642.9			2465.36	1734.75	1059.1		3593	2014.1		1501.4	1869.1		1750.4	2173.3			2465.36	4526.92	4153.31		2652.5	3001.3		2619.45	2840.05			2465.36	3478.55	4079.19		3832.48	3962.15		3620.74	2158.5
	2467.57	1170.5	1726.1		1632.3	1237.7		1114.22	1646.8			2467.57	1755.9	1043.4		3502	2070.65		1465.7	1788		1772.9	2147.5			2467.57	4523.48	4164.2		2555.4	2965.1		2776.05	2855.5			2467.57	3562.65	4055.78		3823.94	4133.9		3592.29	2227.6
	2469.78	1094.7	1807.9		1610.4	1264		1110.45	1641.2			2469.78	1787.95	1036.95		3424.25	2102.05		1476.65	1831.2		1780.3	2097.05			2469.78	4580.2	4234.11		2652.8	3021.95		2605.6	2795.35			2469.78	3582.65	4079.47		3823.3	4031.55		3616.95	2189.05
	2471.99	1183.5	1791.1		1583.65	1160.9		1098.43	1598.6			2471.99	1709.85	1025.25		3646	2172.9		1411.45	1775.05		1721.8	2033.45			2471.99	4490.48	4122.46		2508.9	2973.95		2677.6	2984.75			2471.99	3531.85	4038.3		3778.7	3958.9		3579.64	2126.1
	2474.19	1185	1841.2		1615.7	1224.6		1105.45	1587.5			2474.19	1743.6	1035.9		3607.65	2070.5		1482.5	1782.05		1658.95	2099.9			2474.19	4449.66	4207.04		2629.55	3026.55		2573.45	2925.55			2474.19	3538.35	4086.92		3793.81	4051		3591.75	2152.4
	2476.4	1171	1769.7		1590.95	1269		1144.32	1589.8			2476.4	1784.9	1064.15		3455.5	2057.45		1443.2	1795.1		1776.8	2125.2			2476.4	4484.94	4190.87		2600	3053.45		2651.35	2937.95			2476.4	3665.1	4081.17		3844.8	4097.05		3583.5	2182.1
	2478.61	1159.8	1769.6		1555.65	1238.4		1151.03	1582.2			2478.61	1626	1042.25		3377.8	2092.55		1506.2	1700.4		1729.2	2050.2			2478.61	4562.14	4186.73		2623.95	2905.65		2595.4	2847.8			2478.61	3588	4066.18		3842.8	4035.85		3629.96	2142.75
	2480.81	1145.3	1695.9		1662.65	1237.7		1126.65	1623.8			2480.81	1729.45	1014.3		3527.3	2064.15		1449.9	1810.5		1670.6	2022.75			2480.81	4525.64	4077.04		2590.75	2999.5		2679.8	2937.25			2480.81	3482.85	4023.08		3824.59	4053.65		3593.3	2200.35
	2483.02	1082.3	1779.8		1553.8	1229.5		1133.2	1502.5			2483.02	1772.8	1029.9		3450.6	2129.25		1417.5	1804.75		1656.6	2050.85			2483.02	4526.36	4117.23		2566.75	2998.85		2672.15	2926.05			2483.02	3483.1	4039.36		3811.62	4013.1		3585.16	2093.45
	2485.22	1117.5	1788		1616.45	1316.1		1111.95	1587.6			2485.22	1790.95	1046.95		3447.7	2036		1472.05	1753.85		1729.1	2073.85			2485.22	4489.44	4154.97		2514.6	3026.35		2615.3	2913.5			2485.22	3584.95	4042.43		3771.9	4049.9		3511.9	2186.35
	2487.42	1065.5	1734.3		1646.4	1249.2		1133	1611			2487.42	1744.85	1045.9		3506	2056.5		1399.95	1735.25		1744.05	2057			2487.42	4458.72	4174.83		2556.05	3050.7		2579.15	2905.35			2487.42	3552.6	4035.34		3747.07	4049.2		3559.01	2142.95
	2489.63	1166.9	1737.8		1594.9	1251		1100.57	1504.3			2489.63	1707.25	1081.55		3451	2091.45		1441.6	1786.9		1700.25	2112.05			2489.63	4493.86	4112.94		2484.55	2848.85		2636.65	2862.7			2489.63	3456.05	4041.8		3757.59	4000.75		3565.38	2103.7
	2491.83	1145	1793		1603.9	1246.5		1131.2	1597.6			2491.83	1726.7	1062.7		3473.3	2041.05		1481.6	1796.1		1705.85	2090.85			2491.83	4453.16	4272.46		2510.95	2989.4		2641.75	2823.1			2491.83	3591.3	4058.3		3758.27	4036.65		3588.04	2181.1
	2494.03	1213.5	1756.2		1633.3	1234.5		1107.4	1601.1			2494.03	1764.8	1082.95		3495.4	2070.3		1438.3	1833.1		1704.85	2059.35			2494.03	4451.24	4152.97		2577.8	2937.9		2703.8	2856.5			2494.03	3517.2	3984.54		3718.77	4009.15		3582.49	2216.4
	2496.23	1197.1	1768		1565.1	1219.2		1146.57	1617.4			2496.23	1801.9	1016.5		3520.4	2066.05		1432.45	1749.75		1675.5	2082.45			2496.23	4492.78	4149.79		2665.95	3001.55		2644.5	2776.3			2496.23	3480.35	4030.92		3744.27	4007.2		3634.01	2125.85
	2498.43	1084.5	1850.7		1654.4	1302.1		1118.3	1640.5			2498.43	1734.2	1035.6		3675.3	2120.9		1456.85	1826.7		1675.9	2046.6			2498.43	4512.54	4192.23		2631.05	3063.2		2721.5	2931.85			2498.43	3394.9	4036.01		3785.04	4107.45		3595.74	2190.55
	2500.63	1139.3	1688.8		1648	1229.9		1114.57	1566			2500.63	1694.95	1074.7		3604.15	2033.3		1441.15	1791.2		1712.85	2100			2500.63	4527.04	4241.86		2607.9	3024		2636.45	2932.8			2500.63	3535.6	4107.38		3812.44	4117.95		3705.32	2241.45
	2502.83	1090.5	1720.9		1622.55	1250		1093.03	1658.2			2502.83	1755.15	1051		3544.95	2090.4		1492.95	1840.3		1688.15	2147.25			2502.83	4491.2	4231.94		2587.75	2967.25		2595.8	2830.85			2502.83	3511.55	4077.25		3853.66	4037		3636.66	2206.55
	2505.03	1163.4	1739.1		1640.2	1207.7		1160.93	1702.4			2505.03	1843.9	1035.7		3590.45	2030.9		1480.6	1814.25		1740.9	2104.85			2505.03	4529.32	4227.06		2563.9	3067.2		2710.6	2919.95			2505.03	3604.45	4090.42		3858.88	4124.5		3672.14	2196.4
	2507.23	1113.5	1793.9		1635.9	1233.1		1139.5	1599.3			2507.23	1832.15	1029.55		3516.2	2098		1415.75	1850.65		1657.3	2056.85			2507.23	4458.74	4166.73		2727.4	3019.5		2702.45	2867.9			2507.23	3509.2	4108.11		3823.91	4128.8		3634.91	2258.15
	2509.42	1130.1	1770.2		1630.45	1208.8		1143.5	1647.9			2509.42	1750.45	1046.9		3628.9	2036.95		1471.7	1790.65		1669.2	2024.2			2509.42	4518.7	4091.96		2615.65	3059.65		2682.4	2919.45			2509.42	3571.8	4105.44		3773.55	4138.35		3646.31	2190.1
	2511.62	1103.2	1798.9		1605.75	1266.9		1113.53	1655.5			2511.62	1751.95	1022.85		3649.25	2103.55		1469.2	1812.8		1768.05	1994.15			2511.62	4525.14	4168.93		2653.25	3035.15		2625.65	2799.2			2511.62	3501.1	4062.1		3782.4	4060.1		3610.76	2231.85
	2513.82	1154.7	1759.1		1646	1323		1119.55	1521.4			2513.82	1770.1	1119.45		3550.6	2045.1		1492.9	1723.25		1758.05	2081.15			2513.82	4502.46	4134.36		2689.05	2937.55		2741.9	2813.05			2513.82	3423.15	4032.8		3756.5	3991.05		3566.6	2228.45
	2516.01	1143.1	1739.1		1634.9	1220.5		1118.15	1646.3			2516.01	1743.05	995.2		3484.05	2030.25		1473.2	1833.55		1692.5	2057.05			2516.01	4429.68	4173.64		2612	3006.05		2616.4	2822.5			2516.01	3458.55	4022.72		3696.16	4005.55		3565.75	2128.65
	2518.21	1091.3	1692.8		1605.85	1268.2		1117.8	1590.5			2518.21	1736.55	1036.65		3473	2001.05		1463.9	1780.4		1725.1	2070.8			2518.21	4403.42	4156.73		2554.55	2966.25		2591.65	2974.2			2518.21	3446.3	4021.91		3719.36	4038.5		3586.44	2172.4
	2520.4	1149.3	1852.4		1604.7	1333.4		1126.75	1674			2520.4	1826.8	1033.75		3446	2016		1444.55	1781.9		1689.9	2032.8			2520.4	4368.22	4136.7		2531	2985.4		2522.4	2869.25			2520.4	3585.35	4026.74		3746.34	4030.55		3512.54	2231.3
	2522.59	1177.1	1721.5		1631.05	1295		1119.4	1509.2			2522.59	1766.8	1028.25		3451.65	2022.3		1431.95	1851.35		1730.8	2081.6			2522.59	4410.68	4151.66		2577.3	2970.3		2582.85	2861.9			2522.59	3507.4	4025.88		3734.81	3951.95		3536.69	2243.3
	2524.78	1206.5	1716.5		1620.45	1286.3		1144.88	1559.3			2524.78	1724.4	1077.25		3569.75	2035		1466.6	1799.9		1732.25	1998.95			2524.78	4429.82	4081.2		2569.9	2930.2		2703.3	2801.8			2524.78	3494.6	4034.45		3796.18	3995.35		3594.1	2144.8
	2526.98	1233.8	1718.2		1601.45	1236.6		1113.4	1642.5			2526.98	1767.05	1073.15		3431.75	2127.15		1479.15	1755.8		1736.1	1975.25			2526.98	4492.54	4183.37		2600.6	2940.9		2653.65	2864.5			2526.98	3561.15	4021.24		3754.23	4073.85		3630.25	2130.25
	2529.17	1224.5	1794.5		1538.75	1224.2		1181	1678.3			2529.17	1745.05	1034.7		3467.4	2064.25		1508.9	1794.75		1673.85	1962.8			2529.17	4413.2	4131.49		2557.85	2969.7		2624.05	2905.35			2529.17	3548.4	4030		3791.23	3975.2		3614.36	2228.2
	2531.36	1203.2	1750.7		1564.9	1274.5		1140.72	1731.7			2531.36	1701.4	1084.2		3530.6	2055.9		1474.8	1797.35		1705.7	2019.75			2531.36	4461.64	4129.67		2653.75	2955.65		2613.6	2873.25			2531.36	3553	4055.82		3753.5	3963.95		3597.85	2206.8
	2533.55	1178.2	1757.7		1571.85	1244.7		1128.6	1598.2			2533.55	1765.5	1022.1		3628.7	2003.3		1469.95	1807.1		1779.7	2054.1			2533.55	4467.7	4162.59		2533.4	2955.85		2696.8	2881.75			2533.55	3453.75	4072.05		3770.06	4022.35		3599.9	2167.1
	2535.74	1074.3	1643.6		1557	1262.9		1134.07	1649.3			2535.74	1779.2	1056.45		3523.75	1969.85		1439.8	1819.35		1729.5	1960.65			2535.74	4462.34	4165.1		2549.55	2996.75		2600.85	2826.3			2535.74	3445.2	4007.79		3709.32	3977.95		3654.89	2203.25
	2537.93	1161.7	1611.2		1542.4	1310.6		1129.43	1508.4			2537.93	1702.75	1050		3495.75	2039.75		1445.15	1774.15		1715.7	2044.55			2537.93	4425.82	4133.66		2592.1	2858.75		2659.55	2858.2			2537.93	3538.3	4084.17		3731.19	4025.55		3606.19	2188.1
	2540.11	1190.2	1743.9		1568.9	1215.2		1121.62	1534.1			2540.11	1781.55	1026.95		3464.35	2062.35		1435.7	1788.65		1680.7	2049.45			2540.11	4485.9	4242.87		2612.7	2949.05		2664	2766.9			2540.11	3548.05	4028.59		3741.98	4010		3615.75	2167.1
	2542.3	1150.9	1718.9		1587.65	1217.3		1131.68	1472.6			2542.3	1666.8	1029.3		3566.15	2051.35		1431.05	1779.75		1723.8	1999.4			2542.3	4483.92	4126.93		2602.5	3045.15		2629.55	2834.25			2542.3	3596.75	3990.67		3701.32	3969.6		3616.32	2153.55
	2544.49	1167	1664.4		1596.85	1280.5		1141.38	1576			2544.49	1777.7	1025.85		3489.15	2013.6		1512.5	1755.65		1683.75	2004.2			2544.49	4461.72	4082.67		2489.55	2962.3		2650.7	2857.05			2544.49	3495.6	4041.12		3793.05	3904.15		3522.49	2136.4
	2546.67	1164.4	1756.6		1572.55	1269.6		1150.47	1533.9			2546.67	1694	1025.4		3528.6	1963		1483.5	1827.3		1653.35	2032.9			2546.67	4405.84	4055.16		2570.75	2955.65		2630.5	2863.95			2546.67	3616.5	3974.63		3696.88	3995.2		3512.44	2140.8
	2548.86	1137.9	1666.7		1531	1251.1		1103	1550.1			2548.86	1715.05	1021.5		3456.7	2036		1472.75	1717.4		1659.35	2011.15			2548.86	4409	4089.27		2420	2955.85		2626.8	2851.4			2548.86	3395.95	3985.75		3700.73	3988.2		3554.82	2190.55
	2551.04	1149.9	1697.4		1586.4	1277.9		1116.68	1522			2551.04	1763	1005		3509.75	1971.05		1478.75	1718.05		1685.65	2024.65			2551.04	4380.8	4050.23		2531.7	2956.05		2627.95	2735.95			2551.04	3547.3	4044.88		3737.4	3962.6		3590.19	2154.95
	2553.23	1126	1756.8		1604.4	1251.8		1157.07	1515.3			2553.23	1770.2	1038.25		3559.15	2010.2		1451.55	1767.8		1691.45	2001.8			2553.23	4431.84	4076.87		2601.5	2918		2632.15	2843			2553.23	3434.05	4023.04		3752.89	3962.2		3577.64	2175.3
	2555.41	1174.3	1689.4		1571.5	1246.3		1147.7	1646.4			2555.41	1723.5	1008.8		3481.95	2028.7		1448.8	1749.85		1696.85	2024.7			2555.41	4502.18	4121.49		2554.2	2917.3		2647.75	2796.05			2555.41	3480.15	4039.52		3791.73	3939.9		3632.9	2168.2
	2557.6	1166.7	1628.9		1548.5	1237.4		1141.15	1564.5			2557.6	1805.15	1023.85		3565.9	2014.35		1434.25	1737.85		1733.4	1977.1			2557.6	4513.82	4101.83		2546.65	3005.5		2646	2819.15			2557.6	3542.25	4068.93		3825.76	4081.15		3610.15	2176.75
	2559.78	1213.2	1722.5		1535.7	1275.6		1156.45	1534.4			2559.78	1783	1015.45		3552.15	2023.45		1501.95	1755.8		1683.95	1982.4			2559.78	4449.1	4137.04		2658.1	2922.05		2665.3	2778.05			2559.78	3552.65	4060.97		3818.91	4035.8		3558.95	2193.35
	2561.96	1155.3	1725.8		1531.2	1215.1		1136.2	1494.9			2561.96	1762.4	1019.6		3477.9	1928.25		1511.6	1740.2		1717.8	1973.45			2561.96	4394.04	4074		2526.55	2923.55		2701.9	2813.3			2561.96	3504.95	4029.04		3772.09	4028		3552.54	2172.15
	2564.14	1117.2	1645.7		1554.8	1195.8		1145.5	1538.1			2564.14	1707.4	1076.75		3476.55	1943.1		1445	1695.35		1756.45	1976.65			2564.14	4401.92	4148.64		2584.25	2884.25		2650.2	2818.1			2564.14	3527	4001.63		3752.8	3971.45		3620.02	2132.15
	2566.32	1125.9	1680.9		1489.2	1256.6		1153.35	1515.2			2566.32	1707.65	1052.6		3530.8	2006.7		1471.2	1682.55		1709.9	1958.3			2566.32	4465.96	4048.97		2619.45	2888.55		2653.35	2793.7			2566.32	3355.9	3999.07		3718.57	3955.2		3572.21	2090.05
	2568.5	1148.3	1630.1		1525.35	1235.4		1104	1458.7			2568.5	1791.55	1017.85		3533.5	1981.05		1406	1701.8		1728.05	1994.75			2568.5	4418.4	4017.89		2638.65	2835		2644.7	2822.6			2568.5	3444.4	3975.38		3734.76	3948.25		3548.77	2090.6
	2570.68	1127.9	1630.7		1492.35	1196.3		1105.53	1576.2			2570.68	1772.55	1034.25		3461.9	1933.45		1469.35	1762.7		1740.8	1979.55			2570.68	4498.74	3999.63		2576	2889.55		2630.65	2844.1			2570.68	3508.75	4017.75		3757.93	3923.85		3598.39	2143.4
	2572.86	1110.7	1654.8		1536.55	1192.1		1118	1478.6			2572.86	1782.4	1010.65		3455.7	1944.85		1451	1710.3		1674.4	1989.4			2572.86	4408.48	4086.09		2555.9	2952.7		2755.2	2781.9			2572.86	3469.25	3950.64		3739.93	3947.6		3546.75	2145.35
	2575.04	1163.2	1620.6		1559	1327.6		1132.93	1533.2			2575.04	1713.7	1033		3424.4	1936.8		1487.65	1712.75		1699.15	1928.75			2575.04	4450.72	4099.97		2556.5	2791.3		2656.25	2717.15			2575.04	3377.5	3991.09		3720.26	3974.9		3512.2	2200.9
	2577.21	1167.8	1636.4		1543.3	1184.6		1137.2	1553.3			2577.21	1718.1	970.05		3518.25	1884.4		1533.15	1669.85		1665.9	2007.65			2577.21	4472.14	4043.73		2504.15	2783.55		2587.4	2747.75			2577.21	3519.1	3968.69		3753.64	3954.95		3529.01	2095.5
	2579.39	1172.1	1751.4		1515.2	1255		1142.05	1515.2			2579.39	1743.4	1016		3571.9	1871.95		1456.35	1719.75		1712.05	1978.45			2579.39	4321.14	4054.79		2554.45	2781.1		2629.3	2750.05			2579.39	3505.7	3910.44		3688.68	3850.65		3538.77	2062.65
	2581.56	1125.6	1614		1522.25	1209.4		1144.38	1553.9			2581.56	1763.25	1009.7		3417.45	1924.9		1428.95	1655.1		1750	1983.1			2581.56	4327.46	4059.26		2592	2866.8		2574.85	2809.75			2581.56	3462.75	3938.22		3725.49	3934.25		3537.39	2193.5
	2583.74	1126.2	1646.7		1522.6	1258.9		1163.03	1535.5			2583.74	1764.6	1022.05		3471.7	1909.05		1426.9	1686.45		1730.7	2030.65			2583.74	4365.42	4061.24		2537.05	2950.3		2647.5	2759.5			2583.74	3530.35	3927.53		3717.12	4003.6		3542.18	2078.9
	2585.91	1167.2	1576.3		1529.9	1122.3		1108.05	1515.4			2585.91	1739.6	979.55		3394.25	1938.55		1482.7	1696.25		1703.85	1946.1			2585.91	4373.46	4106.71		2499.15	3019.9		2746.25	2923.75			2585.91	3448.7	3976		3747.06	4039.4		3577.05	2101.15
	2588.09	1189.6	1630.6		1526.9	1185.9		1134.72	1547.3			2588.09	1727.65	942.4		3545.95	1926.6		1379.85	1707.75		1703.45	1981.65			2588.09	4395.04	4026.5		2495.6	2909.05		2624.65	2710.85			2588.09	3477.1	3959.13		3756.62	3832.85		3495.96	2154.45
	2590.26	1209.3	1648.7		1525	1295.1		1118.22	1483.4			2590.26	1767.95	972.95		3504.45	1990.1		1457.2	1691.9		1706.7	1933.6			2590.26	4327.56	4035.89		2612.05	2816.85		2607.55	2735.05			2590.26	3569.95	3942.06		3702.07	3899.9		3530.51	2193.25
	2592.43	1145.2	1601.1		1565.95	1201.6		1154.5	1481.1			2592.43	1749.45	984.55		3498.35	1936.95		1406.9	1684		1719.35	1979.45			2592.43	4338.58	4031.59		2469.25	2882.5		2625.05	2877.95			2592.43	3446.65	3915.61		3639.44	3869.2		3489.77	2105.3
	2594.61	1228.3	1665.2		1435.5	1291.6		1147.85	1401.6			2594.61	1702.65	978.35		3444.3	1973.35		1441.7	1724.65		1720.85	1862.75			2594.61	4441.78	4021.64		2569.35	2868.05		2597.1	2820.7			2594.61	3440.5	3971.33		3700.93	3889.75		3536.32	2126.35
	2596.78	1171.8	1640.9		1527.7	1266		1159.82	1581.1			2596.78	1762	978.05		3463.55	1898.3		1397.25	1742.4		1718.45	1925.65			2596.78	4401.86	4048.99		2542.2	2784.3		2628.15	2696.65			2596.78	3394.85	3969.92		3707.81	3910.15		3521.91	2139.3
	2598.95	1206.8	1606.2		1485.75	1256.6		1156.65	1497.4			2598.95	1753	1001.65		3528.6	1925.4		1401.85	1639.05		1675.7	1920.55			2598.95	4334.5	3963.56		2552.05	2963.3		2620.75	2743.4			2598.95	3384.6	3940.51		3704.76	3937.15		3509.05	2140.85
	2601.12	1191.6	1596.9		1505.85	1216.2		1157.55	1572			2601.12	1713.6	1002.1		3501.2	1903.2		1453.35	1636.55		1667.5	1956.15			2601.12	4359.24	3993.71		2504.8	2882.1		2565.05	2730.15			2601.12	3358.8	3892.95		3645.41	3844.1		3476.27	2094.65
	2603.29	1139.4	1677.3		1493.6	1193.1		1148.82	1449.7			2603.29	1698.6	1017.15		3498.45	1903.8		1350.85	1639.25		1680.3	1950.85			2603.29	4387.24	4030.61		2578.1	2842.05		2636.6	2701			2603.29	3431.2	3890.44		3606.3	3947.55		3497.4	2100.6
	2605.46	1130.7	1657.8		1499.3	1211.9		1117.43	1431.6			2605.46	1643.65	996.6		3424.85	1889.25		1433.1	1721.95		1729.9	1939			2605.46	4402.68	4094.81		2536.85	2854.4		2583.65	2779.05			2605.46	3433.85	3897.92		3687.73	3921.8		3507.21	2108.9
	2607.63	1105.2	1669		1430.35	1218		1142.93	1442.5			2607.63	1735.6	960.6		3585.45	1917.45		1444.55	1779.05		1761.05	1981.4			2607.63	4357.84	4072.89		2477.85	2865.25		2661.35	2749.8			2607.63	3515.7	3859.75		3724.55	4027.3		3538.43	2180.5
	2609.79	1146.1	1619.1		1480.15	1205		1123.85	1496.1			2609.79	1760.95	1007.9		3547.45	1911.95		1419.75	1680.45		1710	1905.45			2609.79	4418.28	4071.03		2575.8	2866.3		2574.4	2799.95			2609.79	3546.6	3945.88		3734.24	3944.1		3562.62	2181
	2611.96	1114.6	1661.7		1472.25	1212.1		1163.4	1464.5			2611.96	1737.75	1077.5		3561.7	1839.2		1483.65	1664.7		1723.45	1843.4			2611.96	4396.4	3970.24		2619.75	2886.1		2641.85	2713.8			2611.96	3481.3	3923.46		3715.77	3912.95		3487.52	2108.3
	2614.13	1156.5	1614.8		1490.2	1247.6		1111.25	1470.7			2614.13	1745.3	1004.2		3498.95	1881.3		1464.75	1655.65		1693.3	1982.95			2614.13	4394.64	3980.41		2531.45	2859.75		2531.15	2718.5			2614.13	3420	3928		3693.94	3877.95		3533.31	2096.3
	2616.29	1140	1621.4		1488.3	1262.8		1131.2	1508.8			2616.29	1773.3	967.05		3604.45	1920.5		1463.45	1685		1707.8	1962.55			2616.29	4414.92	3987.83		2476.7	2910		2630.2	2748.15			2616.29	3507.5	3961.43		3668.91	3845.15		3572.25	2122.45
	2618.46	1162	1632.6		1516.8	1287.7		1156.1	1466.5			2618.46	1706.95	978.9		3570.85	1946.3		1565.8	1745.9		1690.9	1990.15			2618.46	4439.66	4051.17		2576.6	2926.9		2649.9	2802.75			2618.46	3444.75	4010.64		3732.35	3965.95		3611.98	2149.35
	2620.62	1159.1	1669.4		1518.5	1258.2		1156.1	1462.4			2620.62	1769.9	1063.4		3576.15	1948.95		1489.3	1743.5		1706.3	1989.5			2620.62	4417.3	4066.83		2573.45	2919.3		2623.05	2740.35			2620.62	3465.65	4024.16		3752.5	3930.1		3567.38	2130.55
	2622.79	1240.5	1649.5		1520.85	1271		1153.8	1568.3			2622.79	1686.75	980.2		3584.35	1900.5		1466.4	1796.45		1638.2	1991.8			2622.79	4413.24	3976.23		2575.5	2890.35		2567.15	2814.35			2622.79	3416.4	3985.53		3799.09	3882.25		3565.82	2129.55
	2624.95	1181.4	1698.3		1521	1281		1131.72	1570.6			2624.95	1696.6	1009.35		3481.25	1860.8		1439.05	1733.95		1732.6	1980.75			2624.95	4386.16	4051.8		2569.7	2821.8		2593.1	2703.9			2624.95	3399.95	3914.71		3710.01	4003.75		3503.45	1987.9
	2627.11	1130.3	1688.1		1603.55	1200.4		1171.22	1630.6			2627.11	1706.2	996.55		3476.35	1890.45		1502.65	1722.65		1732.1	1974.85			2627.11	4337.04	4007.31		2557.45	2858.8		2639.15	2765.35			2627.11	3438.15	3929.93		3733.41	3842.15		3528.32	2117.3
	2629.27	1150	1677.4		1481.9	1326.2		1172.95	1461.6			2629.27	1744.55	1014.6		3454.85	1999.65		1488.15	1716.5		1722.75	2004.45			2629.27	4334.76	4002.01		2446.1	2806.9		2559	2783.1			2629.27	3396.6	3927.53		3718.94	3955.2		3485.73	2159.3
	2631.43	1157.5	1627.7		1489.75	1265.3		1154.25	1580.8			2631.43	1847.35	1016.85		3524.1	1968.5		1424.3	1738.7		1744.05	1978.4			2631.43	4362.64	3938.51		2540.55	2800.55		2616.85	2690.45			2631.43	3410.75	3885.57		3719.27	3859		3547.3	2139.65
	2633.59	1135.9	1657.6		1509.8	1355.4		1142.25	1503.2			2633.59	1771.5	998.7		3437.4	1933.8		1449.5	1687.85		1703.9	1935.5			2633.59	4333.4	3977.87		2563.45	2896.25		2549.75	2707.65			2633.59	3482.8	3875.71		3737.68	3835.05		3543.59	2105.2
	2635.75	1210.8	1747.7		1563.05	1315.9		1172.05	1435.4			2635.75	1731.75	1066.95		3560.45	1994.6		1509.4	1752.45		1678.5	2011.85			2635.75	4372.94	3960.47		2488.45	2771.6		2633.1	2711.1			2635.75	3423.25	3948.61		3719.94	3876.3		3469.73	2151.5
	2637.91	1208.5	1684.9		1566.25	1278.8		1180	1639.5			2637.91	1757.2	1033.2		3569.2	1956.8		1410.15	1706.55		1724.6	1991.9			2637.91	4404.08	3942.47		2585.1	2880.45		2549	2635.65			2637.91	3439.85	3915.72		3680.76	3859		3505.18	2115.75
	2640.07	1196	1734.4		1527.9	1314.5		1163.93	1593.8			2640.07	1791	1026.4		3640.5	1970.6		1451.65	1737.8		1719.85	2033.25			2640.07	4438.6	3922.76		2565.55	2836.15		2542.45	2748.8			2640.07	3451.45	3972.9		3698.1	3900.5		3501.02	2168.4
	2642.23	1178	1720.4		1567.7	1271.7		1174.43	1556.5			2642.23	1821.3	1008.6		3595.1	1950.65		1501.85	1664.8		1717.45	2013.4			2642.23	4419.98	4033.41		2531.85	2768		2609.8	2751.4			2642.23	3465.45	3968		3709.35	4084.8		3559.35	2184.25
	2644.39	1149.4	1769.2		1510.75	1349.3		1198.85	1512.5			2644.39	1814.15	986.9		3551.05	1947.9		1494.05	1695.25		1730.5	1993.1			2644.39	4468.54	4071.33		2562.6	2826.55		2657.95	2758.8			2644.39	3481	3990.38		3752.49	4069.75		3600.49	2189.25
	2646.54	1114.4	1646.7		1581.4	1296.5		1148.3	1553			2646.54	1818.35	1044.15		3537.85	1908.75		1440.95	1706.3		1684.75	1907.65			2646.54	4361.94	3987.19		2528.4	2927.4		2587.95	2722.6			2646.54	3469.45	3965.81		3716.88	3898.4		3496.12	2166.5
	2648.7	1091.2	1676.2		1490	1292.2		1158.65	1515.9			2648.7	1775.9	1011.1		3479.2	1945.9		1428.2	1640		1731.4	1901.95			2648.7	4429.52	4015.13		2500.95	2839.35		2608.15	2672.1			2648.7	3448.15	3939.19		3632.57	3843.75		3511.06	2168.1
	2650.86	1190.2	1680		1473.65	1298.1		1182.45	1518.3			2650.86	1800.45	1061.7		3709.35	1989.7		1457.75	1704.3		1687.4	1997.1			2650.86	4383.04	3954.91		2539.95	2873.4		2501.2	2754.9			2650.86	3524.95	3938.25		3633.31	3863.6		3546.93	2193.4
	2653.01	1188.7	1741.7		1579.7	1284.9		1173.6	1506.8			2653.01	1762.3	1020.4		3540.85	1928.2		1458.3	1688.9		1746.05	2001.55			2653.01	4344.98	3964.53		2614.85	2853.95		2534.55	2714.55			2653.01	3414.45	3930.1		3686.36	3966.75		3556.85	2155.65
	2655.17	1217.3	1752.6		1578.75	1266.9		1189	1511.4			2655.17	1792.1	975.95		3588.55	2010.15		1434.2	1712.15		1757.1	1914.8			2655.17	4371.66	3961.3		2560.25	2848.5		2517.9	2694.65			2655.17	3453.85	3917.42		3730.3	3865.25		3501.15	2092.4
	2657.32	1137	1705.8		1564.25	1271.6		1202.7	1523.6			2657.32	1727.95	1032.6		3566.35	2056.15		1432.05	1655.35		1747.9	1979.35			2657.32	4308.82	3995.44		2499.45	2825.45		2627	2715			2657.32	3385.45	3907.87		3687.27	3959.95		3510.05	2042.6
	2659.47	1263	1851.1		1582.9	1315.8		1226.2	1597.2			2659.47	1770.75	1030.5		3564	2037.65		1488.15	1691.8		1736.8	1985			2659.47	4388.22	3935.06		2526.75	2876.25		2619.75	2752.65			2659.47	3549.4	3918.96		3711.23	3884.1		3548.99	2129.95
	2661.62	1198.4	1757.7		1597.75	1348.3		1200.82	1547.9			2661.62	1763.7	1029.1		3720.5	1996.5		1523.4	1753.4		1717.8	2053.95			2661.62	4417.14	3941.04		2603.9	2841.55		2522.05	2774.05			2661.62	3462.6	3949.57		3744.94	4083.25		3581.07	2188.4
	2663.78	1195.7	1683.6		1618.25	1434.6		1177.25	1552.3			2663.78	1761.6	1059.75		3723.3	1995.9		1438.5	1701.95		1628.65	2025.6			2663.78	4457.14	3931.91		2615.8	2820.2		2486	2710.35			2663.78	3409.75	3982.2		3733.91	3980.95		3567.74	2167.15
	2665.93	1242	1806.6		1626.65	1367.2		1222.7	1603.4			2665.93	1810.05	1062.7		3597.8	2101.8		1502.75	1777.9		1716.7	2034.35			2665.93	4427.64	3979.81		2570.45	2837.25		2611.6	2719.8			2665.93	3465.55	4017.17		3715.12	3916.3		3511.62	2198.85
	2668.08	1191.2	1745.1		1535.3	1336.7		1210	1557.8			2668.08	1827.4	1064.55		3655.6	2129.3		1473.75	1839.5		1777.6	2065.45			2668.08	4498.5	4084.86		2576.5	2895.25		2669.9	2906.5			2668.08	3457.05	4003.18		3765.45	4000.15		3589.2	2193.15
	2670.23	1273.9	1744		1645.2	1368.2		1226.18	1540.5			2670.23	1804	1093.25		3609.65	2069.55		1476.35	1750.2		1726.55	2073.4			2670.23	4428	4058.17		2590.25	2863.55		2609.3	2789.6			2670.23	3416.35	3989.53		3733.29	3914.7		3623.12	2144.95
	2672.38	1268	1752.2		1596.8	1391.5		1195.22	1639.1			2672.38	1781.1	1065.6		3618.35	2134.65		1474.55	1759.05		1676.15	2050.65			2672.38	4348.6	3973.71		2495.55	2851.85		2550.35	2701.5			2672.38	3446.85	3926.18		3730.75	3929		3504.15	2148.4
	2674.53	1293.9	1745.7		1636.45	1263.3		1180	1569.2			2674.53	1754.4	1045.9		3674.85	2124.25		1548.4	1714.85		1723.5	2035.45			2674.53	4353.24	4007.27		2526.7	2780.4		2608.6	2649.15			2674.53	3485.45	3878.68		3652.64	3913.2		3500.4	2241.5
	2676.67	1238	1850.9		1611.2	1292.3		1212.85	1600.6			2676.67	1767.6	1037.85		3632	2103.2		1531.15	1825.9		1768.1	1956.2			2676.67	4410.6	3980.33		2450.05	2840.75		2554.7	2651.65			2676.67	3466.05	3869.76		3664.57	3915.15		3555.43	2079.8
	2678.82	1251	1798.2		1554.85	1329.8		1240.53	1589.4			2678.82	1796	1053.65		3547.35	2140.75		1514.2	1768.55		1680.15	2010.45			2678.82	4395.32	3941.34		2501.05	2861.1		2620.05	2719.15			2678.82	3368.15	3929.97		3661.76	4058.35		3518.89	2165.95
	2680.97	1286.9	1775.5		1591.55	1420		1208.68	1629.6			2680.97	1810.15	1095.5		3500.2	2040.25		1469.25	1779.55		1722.7	2001.65			2680.97	4456.1	3973.6		2584.45	2862.2		2666.2	2689.3			2680.97	3335.55	3951.3		3714.34	3917		3532.64	2209.5
	2683.11	1244.5	1803.1		1600.8	1371.8		1321.07	1666.9			2683.11	1719.75	1070.65		3593	2245.7		1474.35	1698.85		1661.85	2004.45			2683.11	4461.16	4007		2545.15	2792.6		2653.7	2793.5			2683.11	3401.5	3976.97		3711.11	3908.55		3507.9	2128.05
	2685.26	1330.8	1784.1		1568	1351.2		1242.47	1592.3			2685.26	1835	1048.4		3658.2	2312.55		1494	1763.9		1698.4	2118.25			2685.26	4517.22	3978.54		2592.4	2932.1		2568.85	2718.35			2685.26	3409.2	3969.72		3707.57	3851.85		3513.76	2198.9
	2687.4	1307.1	1812.7		1614.3	1366		1247.85	1715.9			2687.4	1775.05	1060.45		3673.05	2233.55		1501.4	1814.6		1758.65	2041.65			2687.4	4467.76	3984.77		2532.7	2749.75		2651.9	2705.85			2687.4	3419.5	3926.21		3755.65	3855.9		3572.94	2162.1
	2689.55	1333.7	1914.4		1627.4	1408.6		1263.8	1553.2			2689.55	1776.1	1165.05		3769.3	2287.7		1577.2	1780.15		1636.35	1977.1			2689.55	4477.5	3950.69		2629.8	2959.75		2614.4	2752.3			2689.55	3369.05	3940.59		3694.1	3948.2		3515.68	2159.45
	2691.69	1358	1955.1		1553.65	1389.3		1258.95	1677.6			2691.69	1798.95	1177.05		3711.25	2246.9		1549.05	1812.95		1750.9	2045.1			2691.69	4504.78	3927.41		2502.1	2815.25		2669.45	2740.5			2691.69	3370.45	3976.03		3777.15	3952.55		3578.66	2173.15
	2693.84	1379.4	1948.9		1652.2	1424.7		1315.65	1585.2			2693.84	1778.2	1123.55		3752.1	2293.3		1593.35	1755.35		1724.25	2030.85			2693.84	4470.92	3955.56		2521.7	2857.45		2693.65	2757.45			2693.84	3535.55	3964.32		3745.66	3877.1		3580.54	2157.25
	2695.98	1399	1825.2		1624.5	1477.5		1311.18	1621.4			2695.98	1817.85	1110.15		3636.75	2335		1594.15	1804.6		1712.15	2035.2			2695.98	4443.5	3955.63		2502.9	2731.15		2648.85	2685.3			2695.98	3390.85	3910.9		3716.43	3867.45		3570.5	2087.05
	2698.12	1318.9	1773.5		1654.8	1408.2		1318.07	1624.6			2698.12	1845.95	1138.15		3667.7	2344		1552.75	1795.35		1636.2	1969.4			2698.12	4337.46	3933.64		2574.95	2887.9		2651.6	2697.95			2698.12	3411.1	3887.87		3696.51	3827.5		3553.8	2147
	2700.26	1366.3	1957.7		1611.9	1433.7		1270.72	1701.4			2700.26	1854.15	1141.35		3712.1	2340.8		1549.25	1794.35		1742.05	2042.45			2700.26	4289.86	3961.3		2507	2826.5		2661.6	2678.25			2700.26	3373.9	3842.97		3647.04	3831.75		3527.79	2120.3
	2702.4	1438	1910.7		1624.95	1493.2		1336.03	1621			2702.4	1797	1160.8		3707.75	2393.25		1578.85	1771.55		1711.95	2069.95			2702.4	4387.26	3929.24		2518.85	2813.7		2583.9	2617.95			2702.4	3438.6	3826.33		3648.02	3845.05		3451.61	2158.4
	2704.54	1327.4	1908.7		1694.45	1483.2		1300.53	1665.2			2704.54	1836.35	1113.35		3659.6	2340.15		1515.8	1763.15		1667.5	2073.15			2704.54	4395.58	3884.97		2539.4	2762.7		2565.15	2594.85			2704.54	3365	3794.81		3621.99	3810.5		3457.43	2090.85
	2706.68	1392.9	2005.5		1632	1470.4		1314.85	1698.9			2706.68	1770.7	1166.4		3647.95	2365.3		1519.85	1807.75		1712.75	1995.6			2706.68	4444.58	3916.94		2474.25	2719.2		2598.4	2672.8			2706.68	3390.6	3874.07		3660.21	3853.6		3443.12	2053.9
	2708.82	1359.4	2054.8		1679.75	1427.5		1315.72	1710.4			2708.82	1825.8	1138.5		3745.95	2357.45		1535.9	1723.85		1673.3	2048.1			2708.82	4416.12	3955.26		2565.25	2840.85		2596.55	2670.15			2708.82	3445.5	3898.62		3743.36	3816.7		3494.4	2144.1
[truncated: 569 more rows]

## Sheet: Supplementary Fig. 1
Supplementary Fig. 1. Performance of NO3- reduction and 13CO2 production (from 13CH4 oxidation) during the nitrate-reducing incubation
[truncated: 8 more rows]

[truncated: 8 more sheets: Supplementary Fig. 7a, Supplementary Fig. 7b, Supplementary Fig. 7c, Supplementary Fig. 8, Supplementary Fig. 10a, Supplementary Fig. 10b, Supplementary Fig. 13, Supplementary Fig. 15b]
